# Supplementary material for: Integration of ATAC-seq and RNA-seq unveils transcription factors involved in low-nitrogen tolerance in cucumber
Source: Front Plant Sci. 2026 Mar 26;17:1798277. doi: 10.3389/fpls.2026.1798277 (PMC13062244; doi:10.3389/fpls.2026.1798277)
Supplement: Supplementary Table 1 — List of primers used in this study. This file includes primer sequences, and their specific applications for qRT-PCR and VIGS cloning. [file Table1.xlsx]

## Sheet: Sheet1
Primer Name	Sequence (5' to 3')	Purpose
CsFBox-F	GGTTCATCTGGTGGTCTT	qRT-PCR
CsFBox-R	CTTTAAACGAACGGTCAGTCC	qRT-PCR
EF1A-F	ACTTTATCAAGAACATGATTAC	qRT-PCR
EF1A-R	TTCCTTCACAATTTCATCG	qRT-PCR
Lhcb2.3-F	ATTCAACAATCCGCCTTCGC	qRT-PCR
Lhcb2.3-R	GCACTCTTAACTGTCCGCCT	qRT-PCR
Lhcb6-F	TGCAGACACGGAGAAATTGG	qRT-PCR
Lhcb6-R	ATCCAAGAGCACCCAATGGT	qRT-PCR
NF-YA10-F	GATTTGGCCAGCCCCTGATA	qRT-PCR
NF-YA10-R	TTGCCTTAGCACGTATCTGCC	qRT-PCR
TGA7-F	GCCGAAGATGCACTCACTCA	qRT-PCR
TGA7-R	GAGATGGTCTGCCTGGCTTA	qRT-PCR
DMR6-F	GACTTGGGATGCGAGGAGAG	qRT-PCR
DMR6-R	CTGACGGTCTTGGAAGGGTC	qRT-PCR
FTIP7-F	CTCCTGGAAGTCGGGATTCG	qRT-PCR
FTIP7-R	TTTGGCTACCACGTAAGCGT	qRT-PCR
VIGS_TGA7-F	AGAATCAACACACAAAACACCATGATTGGTCAGCAGAGTATGAGCT	VIGS
VIGS_TGA7-R	GCCACTTTGTTTTAAATGCCTTTTTCCTCATACGGCTTTTACGAGCT	VIGS
