# Supplementary material for: Integration of ATAC-seq and RNA-seq unveils transcription factors involved in low-nitrogen tolerance in cucumber
Source: Front Plant Sci. 2026 Mar 26;17:1798277. doi: 10.3389/fpls.2026.1798277 (PMC13062244; doi:10.3389/fpls.2026.1798277)
Supplement: Supplementary File 1 — Comprehensive datasets of transcriptional and chromatin accessibility changes. This compressed archive (ZIP format) contains three separate files: (1) List of differentially expressed genes (DEGs) identified by RNA-seq at 4 h under low-nitrogen stress; (2) List of DEGs identified by RNA-seq at 30 h; and (3) List of differentially accessible regions (DARs) identified by ATAC-seq at 4 h. [file DataSheet1.zip]

Archive with 9 entries (6 files):
- Supplementary File 1/
- Supplementary File 1/ATAC_seq/
- Supplementary File 1/ATAC_seq/C13_mN_vs_C13_pN_peak_compare_table.tsv
- Supplementary File 1/ATAC_seq/C52_mN_vs_C52_pN_peak_compare_table.tsv
- Supplementary File 1/RNA_seq/
- Supplementary File 1/RNA_seq/C13_30H_mNvsC13_30H_pN_deg.xls
- Supplementary File 1/RNA_seq/C13_4H_mNvsC13_4H_pN_deg.xls
- Supplementary File 1/RNA_seq/C52_30H_mNvsC52_30H_pN_deg.xls
- Supplementary File 1/RNA_seq/C52_4H_mNvsC52_4H_pN_deg.xls
