# Supplementary material for: Integration of ATAC-seq and RNA-seq unveils transcription factors involved in low-nitrogen tolerance in cucumber
Source: Front Plant Sci. 2026 Mar 26;17:1798277. doi: 10.3389/fpls.2026.1798277 (PMC13062244; doi:10.3389/fpls.2026.1798277)
Supplement: Supplementary File 1 — Comprehensive datasets of transcriptional and chromatin accessibility changes. This compressed archive (ZIP format) contains three separate files: (1) List of differentially expressed genes (DEGs) identified by RNA-seq at 4 h under low-nitrogen stress; (2) List of DEGs identified by RNA-seq at 30 h; and (3) List of differentially accessible regions (DARs) identified by ATAC-seq at 4 h. [file DataSheet1.zip › Supplementary File 1/ATAC_seq/C13_mN_vs_C13_pN_peak_compare_table.tsv]

Chromosome	PeakStart	PeakEnd	oriSummitPos.x	Count_C13_mN_1	Count_C13_mN_2	Count_C13_pN_1	Count_C13_pN_2	RPM_C13_mN_1	RPM_C13_mN_2	RPM_C13_pN_1	RPM_C13_pN_2	log2foldchange	pvalue	qvalue	In_C13_mN_1	In_C13_mN_2	In_C13_pN_1	In_C13_pN_2	peakID	oriSummitPos.y	annotation	geneChr	geneStart	geneEnd	geneLength	geneStrand	geneId	transcriptId	distanceToTSS	ClosestTSS_GO	genename	description
chr6	28891329	28891549	28891436;28891438;28891436;28891440	322	457	263	214	11.6377	11.9034	9.5436	9.159	0.33194289	0.013543503	1	+	+	+	+	chr6_28891328_28891549	28891436;28891438;28891436;28891440	Promoter (<=1kb)	6	28889627	28890823	1197	2	CsaV3_6G049490	CsaV3_6G049490	-506	.	CsaV3_6G049490	gnl|BL_ORD_ID|313619 sp|Q9LG23|PPR82_ARATH Pentatricopeptide repeat-containing protein At1g55890, mitochondrial OS=Arabidopsis thaliana OX=3702 GN=At1g55890 PE=1 SV=1//8.34346e-103
chr6	29138583	29138802	29138692;29138691;29138692;29138692	170	240	148	122	6.16113	6.26359	5.38635	5.2398	0.225594357	0.013956632	1	+	+	+	+	chr6_29138582_29138802	29138692;29138691;29138692;29138692	Promoter (1-2kb)	6	29137052	29139731	2680	1	CsaV3_6G049960	CsaV3_6G049960	1531	GO:0006508::proteolysis;GO:0008236::serine-type peptidase activity;GO:0016787::hydrolase activity	CsaV3_6G049960	gnl|BL_ORD_ID|185535 sp|P80299|HYES_RAT Bifunctional epoxide hydrolase 2 OS=Rattus norvegicus OX=10116 GN=Ephx2 PE=1 SV=1//1.97155e-36
chr6	5944944	5945262	5945062;5945075;5945071;5945109	172	250	124	94	6.23319	6.52349	4.51875	4.047	0.574601432	0.027809069	1	+	+	+	+	chr6_5944943_5945262	5945062;5945075;5945071;5945109	Promoter (1-2kb)	6	5946064	5947002	939	2	CsaV3_6G007270	CsaV3_6G007270	1740	.	CsaV3_6G007270	-//-
scaffold18_1	579423	580224	579697;580021;579702;580016;579693;580022;579671;580023	7326	10347	5422	4872	263.992	268.945	196.041	207.59	0.400928016	0.029862309	1	+	+	+	+	scaffold18_1_579422_580224	579697;580021;579702;580016;579693;580022;579671;580023	Promoter (1-2kb)	28	578005	578256	252	2	CsaV3_UNG208280	CsaV3_UNG208280	-1167	.	CsaV3_UNG208280	-//-
chr3	35943643	35943866	35943750;35943749;35943754;35943751	169	292	354	277	6.1251	7.61507	12.8333	11.8428	-0.844714544	0.035553052	1	+	+	+	+	chr3_35943642_35943866	35943750;35943749;35943754;35943751	Promoter (2-3kb)	3	35938076	35946402	8327	2	CsaV3_3G044050	CsaV3_3G044050	2536	GO:0006520::cellular amino acid metabolic process;GO:0006779::porphyrin-containing compound biosynthetic process;GO:0016491::oxidoreductase activity;GO:0016888::endodeoxyribonuclease activity, producing 5'-phosphomonoesters;GO:0019354::siroheme biosynthetic process;GO:0043115::precorrin-2 dehydrogenase activity;GO:0055114::oxidation-reduction process	CsaV3_3G044050	gnl|BL_ORD_ID|98718 sp|P28724|DHE4_GIAIN NADP-specific glutamate dehydrogenase OS=Giardia intestinalis OX=5741 PE=2 SV=1//1.63428e-130
scaffold18_1	1344761	1345120	1344916;1344934;1344934;1344919	481	676	358	321	17.3665	17.5952	12.9779	13.7172	0.389200384	0.039734986	1	+	+	+	+	scaffold18_1_1344760_1345120	1344916;1344934;1344934;1344919	Promoter (1-2kb)	28	1346343	1346830	488	2	CsaV3_UNG210300	CsaV3_UNG210300	1710	.	CsaV3_UNG210300	-//-
scaffold18_1	1000191	1001211	1000525;1000519;1000511;1001030;1000544;1001036;1001033;1001047	11860	17350	10235	8117	427.352	450.952	370.031	345.827	0.295046936	0.040732853	1	+	+	+	+	scaffold18_1_1000190_1001211	1000525;1000519;1000511;1001030;1000544;1001036;1001033;1001047	Promoter (<=1kb)	28	1000907	1001089	183	2	CsaV3_UNG209470	CsaV3_UNG209470	0	.	CsaV3_UNG209470	-//-
scaffold18_1	992368	992633	992498;992500;992505;992508	2455	3581	2142	1692	88.4897	93.0962	77.4695	72.1218	0.27962591	0.047244519	1	+	+	+	+	scaffold18_1_992367_992633	992498;992500;992505;992508	Promoter (1-2kb)	28	989875	990419	545	2	CsaV3_UNG209450	CsaV3_UNG209450	-1949	.	CsaV3_UNG209450	-//-
chr3	9505138	9505396	9505241	60	71	85	66	2.19783	1.87128	3.1089	2.8542	-0.551349249	0.049676239	1	-	-	+	-	chr3_9505137_9505396	9505241	Promoter (<=1kb)	3	9500060	9505354	5295	2	CsaV3_3G012390	CsaV3_3G012390	0	GO:0000155::phosphorelay sensor kinase activity;GO:0000160::phosphorelay signal transduction system;GO:0005515::protein binding;GO:0006506::GPI anchor biosynthetic process;GO:0007165::signal transduction;GO:0016021::integral component of membrane	CsaV3_3G012390	gnl|BL_ORD_ID|122705 sp|Q0WPQ2|ETR2_ARATH Ethylene receptor 2 OS=Arabidopsis thaliana OX=3702 GN=ETR2 PE=1 SV=2//0
chr5	5693283	5693482	5693380	62	94	92	79	2.26989	2.46905	3.36195	3.408	-0.514580784	0.051179613	1	-	-	+	-	chr5_5693282_5693482	5693380	Distal Intergenic	5	5657386	5657675	290	1	CsaV3_5G009030	CsaV3_5G009030	35897	.	CsaV3_5G009030	-//-
scaffold18_1	810432	810821	810699;810676;810669	4652	6814	3791	3462	167.648	177.122	137.081	147.524	0.276673237	0.051620652	1	+	+	-	+	scaffold18_1_810431_810821	810699;810676;810669	Promoter (<=1kb)	28	811043	811237	195	1	CsaV3_UNG208900	CsaV3_UNG208900	-222	.	CsaV3_UNG208900	gnl|BL_ORD_ID|226211 sp|P93276|M030_ARATH Uncharacterized mitochondrial protein AtMg00030 OS=Arabidopsis thaliana OX=3702 GN=AtMg00030 PE=4 SV=1//1.50045e-34
scaffold18_1	995328	995725	995557;995555;995552;995556	2947	4112	2392	1932	106.216	106.897	86.507	82.3458	0.335852498	0.053902548	1	+	+	+	+	scaffold18_1_995327_995725	995557;995555;995552;995556	Promoter (1-2kb)	28	993910	996981	3072	2	CsaV3_UNG209460	CsaV3_UNG209460	1256	.	CsaV3_UNG209460	-//-
chr1	13449464	13449685	13449570;13449575	128	150	48	49	4.64787	3.92449	1.77135	2.13	1.135719006	0.055565822	1	+	+	-	-	chr1_13449463_13449685	13449570;13449575	Exon (CsaV3_1G023100/CsaV3_1G023100, exon 15 of 22)	1	13443595	13454269	10675	1	CsaV3_1G023100	CsaV3_1G023100	5869	GO:0006886::intracellular protein transport;GO:0008536::Ran GTPase binding	CsaV3_1G023100	gnl|BL_ORD_ID|426139 sp|F4IRR2|SAD2_ARATH Importin beta-like SAD2 OS=Arabidopsis thaliana OX=3702 GN=SAD2 PE=1 SV=1//0
chr2	22795621	22795872	22795719;22795740	74	117	102	94	2.70225	3.06682	3.72345	4.047	-0.429659381	0.055820502	1	-	-	+	+	chr2_22795620_22795872	22795719;22795740	Promoter (<=1kb)	2	22791680	22795684	4005	2	CsaV3_2G034410	CsaV3_2G034410	0	GO:0003677::DNA binding;GO:0003779::actin binding;GO:0005634::nucleus;GO:0006355::regulation of transcription, DNA-templated;GO:0007010::cytoskeleton organization	CsaV3_2G034410	gnl|BL_ORD_ID|151322 sp|Q9SIV3|GLK1_ARATH Transcription activator GLK1 OS=Arabidopsis thaliana OX=3702 GN=GLK1 PE=1 SV=2//8.00506e-53
chr7	13057960	13058187	13058073;13058073;13058072;13058073	379	563	223	230	13.6914	14.6584	8.0976	9.8406	0.660303426	0.056903363	1	+	+	+	+	chr7_13057959_13058187	13058073;13058073;13058072;13058073	Downstream (1-2kb)	7	13052989	13054819	1831	2	CsaV3_7G024040	CsaV3_7G024040	-3141	GO:0010309::acireductone dioxygenase [iron(II)-requiring] activity;GO:0045735::nutrient reservoir activity;GO:0055114::oxidation-reduction process	CsaV3_7G024040	gnl|BL_ORD_ID|155262 sp|Q6K508|GLUD1_ORYSJ Glutelin type-D 1 OS=Oryza sativa subsp. japonica OX=39947 GN=GLUD1 PE=2 SV=1//7.01631e-34
chr4	15713685	15713903	15713792;15713792;15713793;15713793	686	1092	438	440	24.7526	28.4071	15.8699	18.7866	0.617207001	0.063049281	1	+	+	+	+	chr4_15713684_15713903	15713792;15713792;15713793;15713793	Promoter (2-3kb)	4	15715919	15719604	3686	1	CsaV3_4G026440	CsaV3_4G026440	-2016	GO:0005515::protein binding;GO:0005794::Golgi apparatus;GO:0007283::spermatogenesis;GO:0051087::chaperone binding	CsaV3_4G026440	gnl|BL_ORD_ID|40807 sp|Q8RX71|BAG4_ARATH BAG family molecular chaperone regulator 4 OS=Arabidopsis thaliana OX=3702 GN=BAG4 PE=1 SV=1//1.81287e-65
chr7	2426778	2427029	2426891;2426893;2426900;2426901	256	405	169	164	9.25971	10.5519	6.1455	7.029	0.588597917	0.063481274	1	+	+	+	+	chr7_2426777_2427029	2426891;2426893;2426900;2426901	Downstream (<1kb)	7	2419102	2421153	2052	2	CsaV3_7G003260	CsaV3_7G003260	-5625	GO:0008152::metabolic process;GO:0016758::transferase activity, transferring hexosyl groups	CsaV3_7G003260	gnl|BL_ORD_ID|131743 sp|A0A0G4DBR5|FG3N_SOYBN UDP-glycosyltransferase 79B30 OS=Glycine max OX=3847 GN=FG3 PE=1 SV=1//1.30429e-168
chr6	1265147	1265347	1265244	55	90	94	70	2.01768	2.36509	3.43425	3.0246	-0.559434345	0.063490118	1	-	-	+	-	chr6_1265146_1265347	1265244	Promoter (<=1kb)	6	1264811	1270297	5487	1	CsaV3_6G001870	CsaV3_6G001870	336	GO:0005524::ATP binding;GO:0019538::protein metabolic process	CsaV3_6G001870	gnl|BL_ORD_ID|438074 sp|O80875|SMXL7_ARATH Protein SMAX1-LIKE 7 OS=Arabidopsis thaliana OX=3702 GN=SMXL7 PE=1 SV=1//0
scaffold18_1	1305975	1306308	1306126;1306128;1306126;1306122	937	1366	830	650	33.7961	35.5283	30.0407	27.7326	0.262960321	0.064578236	1	+	+	+	+	scaffold18_1_1305974_1306308	1306126;1306128;1306126;1306122	Promoter (<=1kb)	28	1304890	1305634	745	2	CsaV3_UNG210210	CsaV3_UNG210210	-341	.	CsaV3_UNG210210	-//-
chr5	25968543	25968761	25968651;25968656;25968653;25968650	133	167	175	145	4.82802	4.36632	6.3624	6.2196	-0.452543345	0.065233544	1	+	+	+	+	chr5_25968542_25968761	25968651;25968656;25968653;25968650	Promoter (<=1kb)	5	25965278	25968657	3380	2	CsaV3_5G031930	CsaV3_5G031930	0	.	CsaV3_5G031930	gnl|BL_ORD_ID|555547 sp|Q9H091|ZMY15_HUMAN Zinc finger MYND domain-containing protein 15 OS=Homo sapiens OX=9606 GN=ZMYND15 PE=2 SV=2//1.05782e-22
chr1	5815472	5815690	5815578;5815579;5815585	88	106	136	135	3.20667	2.78093	4.95255	5.7936	-0.84377013	0.065980123	1	+	-	+	+	chr1_5815471_5815690	5815578;5815579;5815585	Promoter (<=1kb)	1	5816290	5818006	1717	1	CsaV3_1G009360	CsaV3_1G009360	-600	GO:0016747::transferase activity, transferring acyl groups other than amino-acyl groups	CsaV3_1G009360	gnl|BL_ORD_ID|505181 sp|Q70PR7|VINSY_RAUSE Vinorine synthase OS=Rauvolfia serpentina OX=4060 GN=ACT PE=1 SV=2//1.97569e-71
scaffold18_1	809968	810274	810107;810108;810110;810106	5180	7500	4287	3674	186.671	194.951	155.011	156.555	0.292606537	0.066696024	1	+	+	+	+	scaffold18_1_809967_810274	810107;810108;810110;810106	Promoter (<=1kb)	28	811043	811237	195	1	CsaV3_UNG208900	CsaV3_UNG208900	-769	.	CsaV3_UNG208900	gnl|BL_ORD_ID|226211 sp|P93276|M030_ARATH Uncharacterized mitochondrial protein AtMg00030 OS=Arabidopsis thaliana OX=3702 GN=AtMg00030 PE=4 SV=1//1.50045e-34
chr1	15954496	15954715	15954602;15954600;15954603;15954604	144	184	176	138	5.22435	4.80815	6.39855	5.9214	-0.296315245	0.070695649	1	+	+	+	+	chr1_15954495_15954715	15954602;15954600;15954603;15954604	Exon (CsaV3_1G029140/CsaV3_1G029140, exon 2 of 4)	1	15945134	15956309	11176	1	CsaV3_1G029140	CsaV3_1G029140	9362	GO:0004672::protein kinase activity;GO:0005515::protein binding;GO:0005524::ATP binding;GO:0006468::protein phosphorylation	CsaV3_1G029140	gnl|BL_ORD_ID|523391 sp|Q9ZUI0|Y2241_ARATH Putative leucine-rich repeat receptor-like serine/threonine-protein kinase At2g24130 OS=Arabidopsis thaliana OX=3702 GN=At2g24130 PE=3 SV=1//5.91889e-14
chr1	24636691	24636931	24636809	51	94	104	79	1.87356	2.46905	3.79575	3.408	-0.730185721	0.072228906	1	-	-	+	-	chr1_24636690_24636931	24636809	3' UTR	1	24642337	24645926	3590	1	CsaV3_1G039150	CsaV3_1G039150	-5406	GO:0004672::protein kinase activity;GO:0005524::ATP binding;GO:0006468::protein phosphorylation	CsaV3_1G039150	gnl|BL_ORD_ID|294297 sp|Q0WRY5|PBL7_ARATH Probable serine/threonine-protein kinase PBL7 OS=Arabidopsis thaliana OX=3702 GN=PBL7 PE=1 SV=1//7.55562e-96
chr6	2843500	2843721	2843609;2843610;2843609;2843608	541	839	361	326	19.5283	21.8316	13.0863	13.9302	0.614391913	0.072322489	1	+	+	+	+	chr6_2843499_2843721	2843609;2843610;2843609;2843608	Distal Intergenic	6	2826773	2829268	2496	2	CsaV3_6G003540	CsaV3_6G003540	-14232	GO:0005096::GTPase activator activity;GO:0005515::protein binding;GO:0005622::intracellular;GO:0008270::zinc ion binding	CsaV3_6G003540	gnl|BL_ORD_ID|73291 sp|Q8LG76|COL6_ARATH Zinc finger protein CONSTANS-LIKE 6 OS=Arabidopsis thaliana OX=3702 GN=COL6 PE=2 SV=2//1.77929e-56
chr6	22891270	22891488	22891385;22891378;22891377;22891377	201	320	158	111	7.27806	8.34279	5.74785	4.7712	0.570468542	0.072456534	1	+	+	+	+	chr6_22891269_22891488	22891385;22891378;22891377;22891377	Promoter (<=1kb)	6	22891598	22898080	6483	1	CsaV3_6G039810	CsaV3_6G039810	-110	.	CsaV3_6G039810	gnl|BL_ORD_ID|466657 sp|Q9SJK7|TCP11_ARATH Transcription factor TCP11 OS=Arabidopsis thaliana OX=3702 GN=TCP11 PE=1 SV=1//2.15993e-34
chr5	3225239	3225579	3225368;3225369;3225370;3225372	441	571	332	309	15.9253	14.8663	12.038	13.206	0.286596306	0.073133088	1	+	+	+	+	chr5_3225238_3225579	3225368;3225369;3225370;3225372	Promoter (<=1kb)	5	3226466	3228627	2162	1	CsaV3_5G005000	CsaV3_5G005000	-887	GO:0004601::peroxidase activity;GO:0006979::response to oxidative stress;GO:0020037::heme binding;GO:0055114::oxidation-reduction process	CsaV3_5G005000	gnl|BL_ORD_ID|299523 sp|P11965|PERX_TOBAC Lignin-forming anionic peroxidase OS=Nicotiana tabacum OX=4097 PE=2 SV=1//7.59696e-123
chr6	12761962	12762247	12762088;12762089;12762085	96	147	133	103	3.49491	3.84652	4.8441	4.4304	-0.337208401	0.073324564	1	-	+	+	+	chr6_12761961_12762247	12762088;12762089;12762085	Promoter (1-2kb)	6	12760556	12763802	3247	2	CsaV3_6G017190	CsaV3_6G017190	1555	.	CsaV3_6G017190	gnl|BL_ORD_ID|382721 sp|Q8L9P8|RLF33_ARATH Protein RALF-like 33 OS=Arabidopsis thaliana OX=3702 GN=RALFL33 PE=2 SV=1//4.6234e-31
chr2	6371845	6372064	6371954;6371953	108	162	76	64	3.92727	4.23637	2.78355	2.769	0.556062085	0.074450482	1	+	+	-	-	chr2_6371844_6372064	6371954;6371953	Distal Intergenic	2	6378777	6394667	15891	1	CsaV3_2G009810	CsaV3_2G009810	-6713	GO:0004810::tRNA adenylyltransferase activity	CsaV3_2G009810	gnl|BL_ORD_ID|105052 sp|Q9USQ7|DPH6_SCHPO Diphthine--ammonia ligase OS=Schizosaccharomyces pombe (strain 972 / ATCC 24843) OX=284812 GN=mug71 PE=1 SV=1//3.24793e-75
chr7	20615180	20615398	20615298;20615289;20615289;20615289	166	260	128	99	6.01701	6.78339	4.66335	4.26	0.520531561	0.075391704	1	+	+	+	+	chr7_20615179_20615398	20615298;20615289;20615289;20615289	Promoter (<=1kb)	7	20615806	20617660	1855	1	CsaV3_7G032710	CsaV3_7G032710	-408	.	CsaV3_7G032710	-//-
chr6	15914967	15915513	15915223;15915234;15915226;15915228	1684	2602	1266	1209	60.7105	67.652	45.8021	51.546	0.398999067	0.078737833	1	+	+	+	+	chr6_15914966_15915513	15915223;15915234;15915226;15915228	Promoter (<=1kb)	6	15915875	15916084	210	2	CsaV3_6G023970	CsaV3_6G023970	571	.	CsaV3_6G023970	-//-
scaffold53	140793	141017	140904;140900;140902;140904	179	287	138	102	6.4854	7.48512	5.02485	4.3878	0.569712865	0.079224691	1	+	+	+	+	scaffold53_140792_141017	140904;140900;140902;140904	Distal Intergenic	35	133470	135486	2017	1	CsaV3_UNG079620	CsaV3_UNG079620	7323	.	CsaV3_UNG079620	-//-
chr4	23771546	23771765	23771662;23771675;23771663;23771677	114	165	107	88	4.14345	4.31434	3.9042	3.7914	0.136246927	0.080881433	1	+	+	+	+	chr4_23771545_23771765	23771662;23771675;23771663;23771677	Promoter (<=1kb)	4	23766447	23771686	5240	2	CsaV3_4G033560	CsaV3_4G033560	0	GO:0003677::DNA binding;GO:0003700::sequence-specific DNA binding transcription factor activity;GO:0003887::DNA-directed DNA polymerase activity;GO:0003899::DNA-directed RNA polymerase activity;GO:0004190::aspartic-type endopeptidase activity;GO:0005219::ryanodine-sensitive calcium-release channel activity;GO:0005666::DNA-directed RNA polymerase III complex;GO:0005789::endoplasmic reticulum membr…	CsaV3_4G033560	gnl|BL_ORD_ID|347952 sp|Q84VX0|RFS1_ARATH Probable galactinol--sucrose galactosyltransferase 1 OS=Arabidopsis thaliana OX=3702 GN=RFS1 PE=2 SV=1//0
chr5	13538018	13538317	13538144;13538146;13538145;13538146	1561	2387	1350	1038	56.2789	62.0641	48.8387	44.2614	0.346119751	0.081463443	1	+	+	+	+	chr5_13538017_13538317	13538144;13538146;13538145;13538146	Distal Intergenic	5	13556855	13557493	639	2	CsaV3_5G016960	CsaV3_5G016960	19176	.	CsaV3_5G016960	-//-
chr5	27443644	27443913	27443770;27443793	66	109	142	100	2.41401	2.8589	5.16945	4.3026	-0.845077324	0.081478522	1	-	-	+	+	chr5_27443643_27443913	27443770;27443793	Promoter (<=1kb)	5	27440239	27442766	2528	2	CsaV3_5G034530	CsaV3_5G034530	-878	GO:0004672::protein kinase activity;GO:0005524::ATP binding;GO:0006468::protein phosphorylation	CsaV3_5G034530	gnl|BL_ORD_ID|223366 sp|Q9C6K9|LRL11_ARATH LEAF RUST 10 DISEASE-RESISTANCE LOCUS RECEPTOR-LIKE PROTEIN KINASE-like 1.1 OS=Arabidopsis thaliana OX=3702 GN=LRK10L-1.1 PE=2 SV=1//6.16263e-167
chr7	16099836	16100047	16099937	56	82	91	69	2.05371	2.15717	3.3258	2.982	-0.583015155	0.081903903	1	-	-	+	-	chr7_16099835_16100047	16099937	Promoter (<=1kb)	7	16099790	16106698	6909	1	CsaV3_7G026550	CsaV3_7G026550	46	GO:0016757::transferase activity, transferring glycosyl groups	CsaV3_7G026550	gnl|BL_ORD_ID|79580 sp|Q9SRT3|CSLC6_ARATH Probable xyloglucan glycosyltransferase 6 OS=Arabidopsis thaliana OX=3702 GN=CSLC6 PE=1 SV=1//0
scaffold18_1	998894	999205	999050;999049;999051;999056	3246	4890	2257	2275	116.989	127.117	81.6267	96.9576	0.450902503	0.086513642	1	+	+	+	+	scaffold18_1_998893_999205	999050;999049;999051;999056	Promoter (1-2kb)	28	1000907	1001089	183	2	CsaV3_UNG209470	CsaV3_UNG209470	1884	.	CsaV3_UNG209470	-//-
scaffold18_1	1407224	1409392	1407392;1407693;1407932;1407396;1407696;1407953;1407393;1407687;1407941;1408549;1408710;1409240;1407407;1407694;1407947;1408548;1408712;1409236;1408538;1409237;1408531;1408796;1409240	10267	15626	8923	7029	369.956	406.146	322.603	299.478	0.319143829	0.088113186	1	+	+	+	+	scaffold18_1_1407223_1409392	1407392;1407693;1407932;1407396;1407696;1407953;1407393;1407687;1407941;1408549;1408710;1409240;1407407;1407694;1407947;1408548;1408712;1409236;1408538;1409237;1408531;1408796;1409240	Distal Intergenic	28	1402317	1402660	344	1	CsaV3_UNG210450	CsaV3_UNG210450	4907	.	CsaV3_UNG210450	-//-
chr1	29596649	29596867	29596760;29596757;29596761;29596757	243	397	158	162	8.79132	10.344	5.74785	6.9438	0.592358386	0.088508361	1	+	+	+	+	chr1_29596648_29596867	29596760;29596757;29596761;29596757	Intron (CsaV3_1G044330/CsaV3_1G044330, intron 32 of 36)	1	29579137	29580516	1380	1	CsaV3_1G044320	CsaV3_1G044320	17512	GO:0003677::DNA binding;GO:0006355::regulation of transcription, DNA-templated	CsaV3_1G044320	gnl|BL_ORD_ID|263992 sp|Q9FH59|NC105_ARATH NAC domain-containing protein 105 OS=Arabidopsis thaliana OX=3702 GN=NAC105 PE=1 SV=1//2.59741e-08
chr3	8860214	8860432	8860321;8860321;8860320;8860318	438	660	390	297	15.8172	17.1794	14.1347	12.6948	0.298497207	0.089977121	1	+	+	+	+	chr3_8860213_8860432	8860321;8860321;8860320;8860318	Promoter (<=1kb)	3	8855847	8859672	3826	2	CsaV3_3G011240	CsaV3_3G011240	-542	GO:0008152::metabolic process;GO:0008610::lipid biosynthetic process;GO:0016747::transferase activity, transferring acyl groups other than amino-acyl groups	CsaV3_3G011240	gnl|BL_ORD_ID|471241 sp|Q56WD9|THIK2_ARATH 3-ketoacyl-CoA thiolase 2, peroxisomal OS=Arabidopsis thaliana OX=3702 GN=PED1 PE=1 SV=2//0
chr6	24688761	24688979	24688879;24688873	98	142	58	60	3.56697	3.71657	2.13285	2.5986	0.622357431	0.09016604	1	+	+	-	-	chr6_24688760_24688979	24688879;24688873	Distal Intergenic	6	24682503	24685569	3067	2	CsaV3_6G042170	CsaV3_6G042170	-3192	GO:0000287::magnesium ion binding;GO:0004749::ribose phosphate diphosphokinase activity;GO:0009165::nucleotide biosynthetic process;GO:0009229::thiamine diphosphate biosynthetic process;GO:0030975::thiamine binding	CsaV3_6G042170	gnl|BL_ORD_ID|474096 sp|Q8LJT8|TKI1_ARATH TSL-kinase interacting protein 1 OS=Arabidopsis thaliana OX=3702 GN=TKI1 PE=1 SV=2//6.93123e-06
chr2	6475917	6476137	6476024;6476025;6476026;6476024	270	412	213	202	9.76413	10.7339	7.7361	8.6478	0.323206449	0.091091598	1	+	+	+	+	chr2_6475916_6476137	6476024;6476025;6476026;6476024	Exon (CsaV3_2G009900/CsaV3_2G009900, exon 13 of 19)	2	6471193	6478961	7769	1	CsaV3_2G009900	CsaV3_2G009900	4724	GO:0003700::sequence-specific DNA binding transcription factor activity;GO:0005634::nucleus;GO:0006355::regulation of transcription, DNA-templated;GO:0042025::host cell nucleus	CsaV3_2G009900	gnl|BL_ORD_ID|433531 sp|Q13435|SF3B2_HUMAN Splicing factor 3B subunit 2 OS=Homo sapiens OX=9606 GN=SF3B2 PE=1 SV=2//1.47898e-127
chr7	8511340	8511558	8511448;8511448;8511447;8511449	449	746	279	293	16.2135	19.4145	10.122	12.5244	0.65372977	0.091951432	1	+	+	+	+	chr7_8511339_8511558	8511448;8511448;8511447;8511449	Exon (CsaV3_7G018590/CsaV3_7G018590, exon 5 of 8)	7	8507738	8508155	418	2	CsaV3_7G018600	CsaV3_7G018600	-3185	.	CsaV3_7G018600	-//-
chr4	19948367	19948668	19948495;19948523	128	194	94	60	4.64787	5.06805	3.43425	2.5986	0.687510899	0.094092208	1	+	+	-	-	chr4_19948366_19948668	19948495;19948523	Distal Intergenic	4	19942861	19943517	657	1	CsaV3_4G030220	CsaV3_4G030220	5506	.	CsaV3_4G030220	gnl|BL_ORD_ID|441443 sp|O23020|SPH5_ARATH S-protein homolog 5 OS=Arabidopsis thaliana OX=3702 GN=SPH5 PE=2 SV=1//3.15166e-14
chr3	1305524	1305743	1305632;1305632;1305634;1305632	561	944	329	364	20.2489	24.5605	11.9295	15.549	0.705498157	0.094696441	1	+	+	+	+	chr3_1305523_1305743	1305632;1305632;1305634;1305632	Promoter (1-2kb)	3	1303731	1306548	2818	1	CsaV3_3G001730	CsaV3_3G001730	1793	.	CsaV3_3G001730	gnl|BL_ORD_ID|190842 sp|O82170|IKU1_ARATH Protein HAIKU1 OS=Arabidopsis thaliana OX=3702 GN=IKU1 PE=1 SV=1//4.16957e-21
chr7	16004833	16005053	16004943;16004942;16004942;16004942	666	1006	502	422	24.032	26.1719	18.1835	18.0198	0.471678234	0.094931473	1	+	+	+	+	chr7_16004832_16005053	16004943;16004942;16004942;16004942	Distal Intergenic	7	15956618	15988863	32246	2	CsaV3_7G026510	CsaV3_7G026510	-15970	GO:0005515::protein binding	CsaV3_7G026510	gnl|BL_ORD_ID|463660 sp|Q8LRK9|TAF1_ARATH Transcription initiation factor TFIID subunit 1 OS=Arabidopsis thaliana OX=3702 GN=TAF1 PE=1 SV=1//0
chr7	18762046	18762471	18762273;18762274;18762310;18762303	737	1000	568	526	26.5901	26.016	20.5694	22.4502	0.290235988	0.100097602	1	+	+	+	+	chr7_18762045_18762471	18762273;18762274;18762310;18762303	Intron (CsaV3_7G029670/CsaV3_7G029670, intron 7 of 7)	7	18758684	18763013	4330	1	CsaV3_7G029670	CsaV3_7G029670	3362	GO:0004871::signal transducer activity;GO:0005515::protein binding;GO:0006891::intra-Golgi vesicle-mediated transport;GO:0007165::signal transduction;GO:0008883::glutamyl-tRNA reductase activity;GO:0016020::membrane;GO:0016021::integral component of membrane;GO:0016192::vesicle-mediated transport;GO:0017119::Golgi transport complex;GO:0033014::tetrapyrrole biosynthetic process;GO:0050661::NADP bi…	CsaV3_7G029670	gnl|BL_ORD_ID|458054 sp|Q9SWH4|SYP42_ARATH Syntaxin-42 OS=Arabidopsis thaliana OX=3702 GN=SYP42 PE=1 SV=1//9.93929e-130
chr4	1843569	1843768	1843667	66	105	92	72	2.41401	2.75494	3.36195	3.1098	-0.324284631	0.101361014	1	-	-	+	-	chr4_1843568_1843768	1843667	Promoter (<=1kb)	4	1843442	1846106	2665	1	CsaV3_4G002970	CsaV3_4G002970	127	.	CsaV3_4G002970	-//-
scaffold73	107650	108126	107861;107855;107865;107854	1175	1797	1049	796	42.3713	46.73	37.9575	33.9522	0.30926009	0.101761095	1	+	+	+	+	scaffold73_107649_108126	107861;107855;107865;107854	Distal Intergenic	46	124862	125080	219	2	CsaV3_UNG076600	CsaV3_UNG076600	16954	.	CsaV3_UNG076600	-//-
chr6	20431839	20432038	20431948	55	85	34	37	2.01768	2.23514	1.26525	1.6188	0.560323618	0.103237292	1	-	+	-	-	chr6_20431838_20432038	20431948	Promoter (1-2kb)	6	20430574	20431386	813	1	CsaV3_6G036630	CsaV3_6G036630	1265	.	CsaV3_6G036630	-//-
chr1	14581411	14581698	14581534;14581534;14581539	88	150	142	109	3.20667	3.92449	5.16945	4.686	-0.466784973	0.103686877	1	-	+	+	+	chr1_14581410_14581698	14581534;14581534;14581539	Distal Intergenic	1	14571751	14573067	1317	2	CsaV3_1G026750	CsaV3_1G026750	-8344	.	CsaV3_1G026750	gnl|BL_ORD_ID|121534 sp|Q9SU35|ERLL1_ARATH pEARLI1-like lipid transfer protein 1 OS=Arabidopsis thaliana OX=3702 GN=AZI1 PE=1 SV=1//1.27839e-12
chr2	2763930	2764211	2764090;2764089;2764090;2764089	275	422	152	175	9.94428	10.9938	5.53095	7.4976	0.684452625	0.103713031	1	+	+	+	+	chr2_2763929_2764211	2764090;2764089;2764090;2764089	Distal Intergenic	2	2774605	2775744	1140	1	CsaV3_2G005080	CsaV3_2G005080	-10394	GO:0001819::positive regulation of cytokine production;GO:0004842::ubiquitin-protein transferase activity;GO:0005515::protein binding;GO:0005680::anaphase-promoting complex;GO:0008270::zinc ion binding;GO:0008284::positive regulation of cell proliferation;GO:0010884::positive regulation of lipid storage;GO:0046872::metal ion binding	CsaV3_2G005080	gnl|BL_ORD_ID|32005 sp|Q8RXX9|ATL6_ARATH E3 ubiquitin-protein ligase ATL6 OS=Arabidopsis thaliana OX=3702 GN=ATL6 PE=1 SV=2//1.50406e-67
scaffold18_1	991980	992194	992078;992077;992081	2220	3163	1744	1630	80.0226	82.2324	63.0817	69.4806	0.291592397	0.106291624	1	+	+	-	+	scaffold18_1_991979_992194	992078;992077;992081	Promoter (1-2kb)	28	989875	990419	545	2	CsaV3_UNG209450	CsaV3_UNG209450	-1561	.	CsaV3_UNG209450	-//-
chr1	22717406	22717624	22717516;22717515;22717512;22717518	174	248	142	106	6.30525	6.47151	5.16945	4.5582	0.393358809	0.106692942	1	+	+	+	+	chr1_22717405_22717624	22717516;22717515;22717512;22717518	Distal Intergenic	1	22702710	22703025	316	1	CsaV3_1G036860	CsaV3_1G036860	14696	.	CsaV3_1G036860	-//-
chr7	12805001	12805219	12805108;12805108;12805108;12805109	431	721	274	270	15.565	18.7648	9.94125	11.5446	0.6760746	0.107178138	1	+	+	+	+	chr7_12805000_12805219	12805108;12805108;12805108;12805109	Promoter (<=1kb)	7	12806041	12809827	3787	1	CsaV3_7G023760	CsaV3_7G023760	-822	GO:0005634::nucleus;GO:0006334::nucleosome assembly	CsaV3_7G023760	gnl|BL_ORD_ID|531134 sp|Q8L586|Y4958_ARATH Uncharacterized membrane protein At4g09580 OS=Arabidopsis thaliana OX=3702 GN=At4g09580 PE=1 SV=1//2.99423e-141
chr4	10945028	10945384	10945184;10945239	91	145	127	102	3.31476	3.79454	4.6272	4.3878	-0.342619976	0.108940586	1	-	+	+	-	chr4_10945027_10945384	10945184;10945239	3' UTR	4	10941368	10945573	4206	1	CsaV3_4G017510	CsaV3_4G017510	3660	GO:0003824::catalytic activity;GO:0005213::structural constituent of chorion;GO:0005576::extracellular region;GO:0007304::chorion-containing eggshell formation;GO:0009451::RNA modification;GO:0042600::chorion;GO:0051539::4 iron, 4 sulfur cluster binding	CsaV3_4G017510	gnl|BL_ORD_ID|107288 sp|Q9C5M0|DTC_ARATH Mitochondrial dicarboxylate/tricarboxylate transporter DTC OS=Arabidopsis thaliana OX=3702 GN=DTC PE=1 SV=1//1.21798e-177
chr3	11603405	11603617	11603499	37	72	76	57	1.36914	1.89727	2.78355	2.4708	-0.685806414	0.109117074	1	-	-	+	-	chr3_11603404_11603617	11603499	Promoter (2-3kb)	3	11601422	11606098	4677	2	CsaV3_3G015570	CsaV3_3G015570	2481	.	CsaV3_3G015570	gnl|BL_ORD_ID|63763 sp|Q9LI74|CHUP1_ARATH Protein CHUP1, chloroplastic OS=Arabidopsis thaliana OX=3702 GN=CHUP1 PE=1 SV=1//2.85378e-79
chr6	15996327	15997064	15996455;15996480;15996895;15996882;15996878;15996881	863	1346	522	585	31.1299	35.0085	18.9064	24.9636	0.592253438	0.110213726	1	+	+	+	+	chr6_15996326_15997064	15996455;15996480;15996895;15996882;15996878;15996881	Promoter (<=1kb)	6	15996458	15996667	210	1	CsaV3_6G024160	CsaV3_6G024160	0	.	CsaV3_6G024160	-//-
chr1	18676731	18676943	18676840	63	101	94	70	2.30592	2.65098	3.43425	3.0246	-0.381839161	0.11055026	1	-	-	+	-	chr1_18676730_18676943	18676840	Downstream (<1kb)	1	18671718	18676193	4476	1	CsaV3_1G031600	CsaV3_1G031600	5013	.	CsaV3_1G031600	gnl|BL_ORD_ID|159577 sp|Q8VZP1|GPP2_ARATH (DL)-glycerol-3-phosphatase 2 OS=Arabidopsis thaliana OX=3702 GN=GPP2 PE=1 SV=1//6.37848e-131
scaffold18_1	253670	254041	253792;253780;253800;253797	2428	3757	2053	1634	87.5169	97.6704	74.2521	69.651	0.363887492	0.110586524	1	+	+	+	+	scaffold18_1_253669_254041	253792;253780;253800;253797	Promoter (<=1kb)	28	253775	254013	239	2	CsaV3_UNG201580	CsaV3_UNG201580	0	.	CsaV3_UNG201580	-//-
chr6	1779939	1780149	1780044	28	67	94	59	1.04487	1.76732	3.43425	2.556	-1.090922144	0.112163526	1	-	-	+	-	chr6_1779938_1780149	1780044	Distal Intergenic	6	1786632	1787273	642	1	CsaV3_6G002570	CsaV3_6G002570	-6483	.	CsaV3_6G002570	gnl|BL_ORD_ID|110954 sp|Q9SJ24|EC12_ARATH Egg cell-secreted protein 1.2 OS=Arabidopsis thaliana OX=3702 GN=EC1.2 PE=2 SV=1//8.21538e-06
chr3	26592777	26592996	26592887;26592886;26592885;26592885	387	653	292	210	13.9796	16.9975	10.592	8.9886	0.661777115	0.113491961	1	+	+	+	+	chr3_26592776_26592996	26592887;26592886;26592885;26592885	Distal Intergenic	3	26596341	26596796	456	1	CsaV3_3G030810	CsaV3_3G030810	-3345	.	CsaV3_3G030810	-//-
chr3	11776234	11776453	11776343;11776340;11776344;11776344	148	163	197	175	5.36847	4.26236	7.1577	7.4976	-0.605690459	0.113899483	1	+	+	+	+	chr3_11776233_11776453	11776343;11776340;11776344;11776344	Promoter (2-3kb)	3	11773892	11778504	4613	2	CsaV3_3G015870	CsaV3_3G015870	2051	GO:0005515::protein binding;GO:0005524::ATP binding;GO:0006281::DNA repair;GO:0006310::DNA recombination;GO:0006355::regulation of transcription, DNA-templated;GO:0008134::transcription factor binding;GO:0009378::four-way junction helicase activity;GO:0016887::ATPase activity	CsaV3_3G015870	gnl|BL_ORD_ID|59863 sp|P51228|CFXQ_PORPU Protein CfxQ homolog OS=Porphyra purpurea OX=2787 GN=cfxQ PE=3 SV=1//3.12308e-39
chr5	26618126	26618344	26618235;26618236;26618233;26618237	260	450	136	170	9.40383	11.7215	4.95255	7.2846	0.787706281	0.113928529	1	+	+	+	+	chr5_26618125_26618344	26618235;26618236;26618233;26618237	Distal Intergenic	5	26621595	26622062	468	2	CsaV3_5G033130	CsaV3_5G033130	3718	GO:0009055::electron carrier activity	CsaV3_5G033130	-//-
chr6	28405511	28405899	28405592;28405793	92	136	120	115	3.35079	3.56063	4.37415	4.9416	-0.430689771	0.115129731	1	-	-	+	+	chr6_28405510_28405899	28405592;28405793	Promoter (2-3kb)	6	28405526	28408326	2801	2	CsaV3_6G048440	CsaV3_6G048440	2427	GO:0004852::uroporphyrinogen-III synthase activity;GO:0005515::protein binding;GO:0033014::tetrapyrrole biosynthetic process	CsaV3_6G048440	gnl|BL_ORD_ID|326295 sp|O22193|PUB4_ARATH U-box domain-containing protein 4 OS=Arabidopsis thaliana OX=3702 GN=PUB4 PE=1 SV=3//4.95622e-17
chr1	23962957	23963203	23963077;23963077;23963080;23963077	658	1031	425	463	23.7438	26.8217	15.3999	19.7664	0.523959843	0.115453348	1	+	+	+	+	chr1_23962956_23963203	23963077;23963077;23963080;23963077	3' UTR	1	23967385	23970206	2822	2	CsaV3_1G038150	CsaV3_1G038150	7003	GO:0016788::hydrolase activity, acting on ester bonds	CsaV3_1G038150	gnl|BL_ORD_ID|148189 sp|Q8L5Z1|GDL17_ARATH GDSL esterase/lipase At1g33811 OS=Arabidopsis thaliana OX=3702 GN=At1g33811 PE=2 SV=1//2.42106e-21
chr6	10964093	10964313	10964201;10964200;10964201;10964201	664	1034	576	450	23.9599	26.8996	20.8586	19.2126	0.343951565	0.115617437	1	+	+	+	+	chr6_10964092_10964313	10964201;10964200;10964201;10964201	Promoter (2-3kb)	6	10966909	10970779	3871	1	CsaV3_6G015100	CsaV3_6G015100	-2596	GO:0004842::ubiquitin-protein transferase activity;GO:0005515::protein binding;GO:0005680::anaphase-promoting complex;GO:0008270::zinc ion binding;GO:0046872::metal ion binding	CsaV3_6G015100	gnl|BL_ORD_ID|349131 sp|Q4TU14|RHF1A_ARATH E3 ubiquitin-protein ligase RHF1A OS=Arabidopsis thaliana OX=3702 GN=RHF1A PE=1 SV=1//1.94588e-24
chr2	5409717	5409980	5409846;5409847;5409848;5409844	481	525	565	555	17.3665	13.6707	20.4609	23.6856	-0.508300652	0.11833202	1	+	+	+	+	chr2_5409716_5409980	5409846;5409847;5409848;5409844	Intron (CsaV3_2G008960/CsaV3_2G008960, intron 5 of 36)	2	5401128	5425464	24337	1	CsaV3_2G008960	CsaV3_2G008960	8589	GO:0000166::nucleotide binding;GO:0004930::G-protein coupled receptor activity;GO:0005516::calmodulin binding;GO:0007186::G-protein coupled receptor signaling pathway;GO:0016021::integral component of membrane;GO:0046872::metal ion binding	CsaV3_2G008960	gnl|BL_ORD_ID|4655 sp|Q9SZR1|ACA10_ARATH Calcium-transporting ATPase 10, plasma membrane-type OS=Arabidopsis thaliana OX=3702 GN=ACA10 PE=1 SV=2//0
chr2	13428181	13428380	13428289	34	48	95	64	1.26105	1.27351	3.4704	2.769	-1.299671985	0.119020962	1	-	-	+	-	chr2_13428180_13428380	13428289	Promoter (<=1kb)	2	13428092	13432415	4324	1	CsaV3_2G016210	CsaV3_2G016210	89	GO:0003700::sequence-specific DNA binding transcription factor activity;GO:0003824::catalytic activity	CsaV3_2G016210	gnl|BL_ORD_ID|289288 sp|Q5Z8P0|P2C60_ORYSJ Probable protein phosphatase 2C 60 OS=Oryza sativa subsp. japonica OX=39947 GN=Os06g0717800 PE=2 SV=1//0
scaffold18_1	795371	795609	795487;795487;795489;795489	2997	4278	2676	2074	108.018	111.211	96.7736	88.395	0.243599179	0.1195316	1	+	+	+	+	scaffold18_1_795370_795609	795487;795487;795489;795489	Promoter (1-2kb)	28	796988	797185	198	1	CsaV3_UNG208850	CsaV3_UNG208850	-1379	.	CsaV3_UNG208850	-//-
chr4	2513853	2514071	2513960;2513960;2513961;2513960	792	949	960	769	28.5718	24.6905	34.7401	32.802	-0.342672307	0.12077889	1	+	+	+	+	chr4_2513852_2514071	2513960;2513960;2513961;2513960	Promoter (2-3kb)	4	2512854	2516499	3646	2	CsaV3_4G004080	CsaV3_4G004080	2428	.	CsaV3_4G004080	gnl|BL_ORD_ID|31589 sp|Q0WWQ1|ATG3_ARATH Autophagy-related protein 3 OS=Arabidopsis thaliana OX=3702 GN=ATG3 PE=1 SV=2//1.70891e-76
chr1	14242641	14242860	14242749;14242749;14242749;14242748	401	640	326	255	14.4841	16.6596	11.8211	10.9056	0.454552138	0.121843254	1	+	+	+	+	chr1_14242640_14242860	14242749;14242749;14242749;14242748	Distal Intergenic	1	14252619	14254693	2075	2	CsaV3_1G025560	CsaV3_1G025560	11833	GO:0004672::protein kinase activity;GO:0005524::ATP binding;GO:0006468::protein phosphorylation	CsaV3_1G025560	gnl|BL_ORD_ID|446910 sp|F4JTP5|STY46_ARATH Serine/threonine-protein kinase STY46 OS=Arabidopsis thaliana OX=3702 GN=STY46 PE=1 SV=1//3.07663e-31
chr3	22582948	22583166	22583055;22583055;22583053;22583057	291	512	152	192	10.5208	13.3329	5.53095	8.2218	0.794492934	0.122147428	1	+	+	+	+	chr3_22582947_22583166	22583055;22583055;22583053;22583057	Promoter (<=1kb)	3	22576504	22583036	6533	2	CsaV3_3G026480	CsaV3_3G026480	0	GO:0006260::DNA replication;GO:0009058::biosynthetic process;GO:0016747::transferase activity, transferring acyl groups other than amino-acyl groups;GO:0016788::hydrolase activity, acting on ester bonds	CsaV3_3G026480	gnl|BL_ORD_ID|528443 sp|Q9LW26|Y3684_ARATH Acyltransferase-like protein At3g26840, chloroplastic OS=Arabidopsis thaliana OX=3702 GN=At3g26840 PE=1 SV=1//0
chr3	14129262	14129518	14129387;14129387;14129387;14129387	325	527	251	196	11.7458	13.7227	9.1098	8.3922	0.541194201	0.123154649	1	+	+	+	+	chr3_14129261_14129518	14129387;14129387;14129387;14129387	Promoter (<=1kb)	3	14130007	14130348	342	1	CsaV3_3G018410	CsaV3_3G018410	-489	.	CsaV3_3G018410	-//-
chr7	20365379	20365578	20365475	66	108	95	74	2.41401	2.83291	3.4704	3.195	-0.345220663	0.124012705	1	-	-	+	-	chr7_20365378_20365578	20365475	Promoter (<=1kb)	7	20365316	20365458	143	1	CsaV3_7G032170	CsaV3_7G032170	63	.	CsaV3_7G032170	-//-
chr2	973093	973312	973199;973201;973201;973201	214	350	166	128	7.74645	9.12249	6.03705	5.4954	0.548670284	0.124910471	1	+	+	+	+	chr2_973092_973312	973199;973201;973201;973201	Promoter (<=1kb)	2	972182	978023	5842	1	CsaV3_2G002380	CsaV3_2G002380	911	GO:0016020::membrane;GO:0016021::integral component of membrane	CsaV3_2G002380	gnl|BL_ORD_ID|432896 sp|Q7TNK0|SERC1_RAT Serine incorporator 1 OS=Rattus norvegicus OX=10116 GN=Serinc1 PE=1 SV=1//8.35437e-30
chr6	26199670	26199934	26199776;26199807	69	118	111	82	2.5221	3.09281	4.0488	3.5358	-0.433810199	0.125528965	1	-	+	+	-	chr6_26199669_26199934	26199776;26199807	Promoter (<=1kb)	6	26200005	26204175	4171	1	CsaV3_6G044340	CsaV3_6G044340	-71	GO:0003700::sequence-specific DNA binding transcription factor activity;GO:0005515::protein binding;GO:0006355::regulation of transcription, DNA-templated	CsaV3_6G044340	gnl|BL_ORD_ID|17529 sp|Q38914|ANT_ARATH AP2-like ethylene-responsive transcription factor ANT OS=Arabidopsis thaliana OX=3702 GN=ANT PE=1 SV=2//1.55075e-139
chr5	30426880	30427098	30426983;30426988;30426984;30426988	247	393	178	157	8.93544	10.2401	6.47085	6.7308	0.538548951	0.125642042	1	+	+	+	+	chr5_30426879_30427098	30426983;30426988;30426984;30426988	Promoter (<=1kb)	5	30422601	30427440	4840	2	CsaV3_5G038390	CsaV3_5G038390	342	GO:0005216::ion channel activity;GO:0006811::ion transport;GO:0009055::electron carrier activity;GO:0009512::cytochrome b6f complex;GO:0016020::membrane;GO:0055085::transmembrane transport	CsaV3_5G038390	gnl|BL_ORD_ID|69308 sp|O65718|CNGC2_ARATH Cyclic nucleotide-gated ion channel 2 OS=Arabidopsis thaliana OX=3702 GN=CNGC2 PE=1 SV=1//0
chr4	10880878	10881097	10880987;10880985;10880985;10880986	530	614	671	541	19.1319	15.9839	24.2928	23.0892	-0.432218794	0.125646679	1	+	+	+	+	chr4_10880877_10881097	10880987;10880985;10880985;10880986	Promoter (<=1kb)	4	10878865	10881743	2879	2	CsaV3_4G017410	CsaV3_4G017410	646	GO:0016491::oxidoreductase activity;GO:0055114::oxidation-reduction process	CsaV3_4G017410	gnl|BL_ORD_ID|263873 sp|Q9ZNT1|NB5R1_ARATH NADH--cytochrome b5 reductase 1 OS=Arabidopsis thaliana OX=3702 GN=CBR1 PE=1 SV=1//3.56153e-145
scaffold18_1	1308502	1308875	1308695;1308699;1308706;1308701	875	1322	718	617	31.5623	34.3848	25.9918	26.3268	0.333985283	0.125847527	1	+	+	+	+	scaffold18_1_1308501_1308875	1308695;1308699;1308706;1308701	Promoter (2-3kb)	28	1304890	1305634	745	2	CsaV3_UNG210210	CsaV3_UNG210210	-2868	.	CsaV3_UNG210210	-//-
chr2	20448543	20448761	20448650;20448649;20448648;20448651	178	264	158	116	6.44937	6.88735	5.74785	4.9842	0.313478216	0.127151058	1	+	+	+	+	chr2_20448542_20448761	20448650;20448649;20448648;20448651	Promoter (<=1kb)	2	20445049	20448707	3659	2	CsaV3_2G031080	CsaV3_2G031080	0	GO:0004499::N,N-dimethylaniline monooxygenase activity;GO:0006779::porphyrin-containing compound biosynthetic process;GO:0008033::tRNA processing;GO:0009055::electron carrier activity;GO:0016491::oxidoreductase activity;GO:0019354::siroheme biosynthetic process;GO:0020037::heme binding;GO:0043115::precorrin-2 dehydrogenase activity;GO:0050660::flavin adenine dinucleotide binding;GO:0050661::NADP …	CsaV3_2G031080	gnl|BL_ORD_ID|553411 sp|Q8VZ59|YUC6_ARATH Indole-3-pyruvate monooxygenase YUCCA6 OS=Arabidopsis thaliana OX=3702 GN=YUC6 PE=1 SV=1//0
chr3	18857702	18858164	18857940;18857960;18857931	100	175	174	149	3.63903	4.57424	6.32625	6.39	-0.630644654	0.128965044	1	-	+	+	+	chr3_18857701_18858164	18857940;18857960;18857931	Distal Intergenic	3	18861323	18863139	1817	2	CsaV3_3G021720	CsaV3_3G021720	4975	GO:0019867::outer membrane	CsaV3_3G021720	gnl|BL_ORD_ID|227409 sp|Q84JK8|MAKR6_ARATH Probable membrane-associated kinase regulator 6 OS=Arabidopsis thaliana OX=3702 GN=MAKR6 PE=2 SV=1//2.47418e-36
chr6	1115431	1115687	1115552;1115551;1115553;1115553	811	944	1037	770	29.2564	24.5605	37.5237	32.8446	-0.38686637	0.129886707	1	+	+	+	+	chr6_1115430_1115687	1115552;1115551;1115553;1115553	Promoter (1-2kb)	6	1114224	1118320	4097	1	CsaV3_6G001660	CsaV3_6G001660	1207	GO:0003677::DNA binding	CsaV3_6G001660	gnl|BL_ORD_ID|510361 sp|Q8H1D2|WOX5_ARATH WUSCHEL-related homeobox 5 OS=Arabidopsis thaliana OX=3702 GN=WOX5 PE=2 SV=1//8.63297e-31
chr3	1427933	1428389	1428181;1428184;1428183;1428191	140	283	296	217	5.08023	7.38116	10.7366	9.2868	-0.684221964	0.130714457	1	+	+	+	+	chr3_1427932_1428389	1428181;1428184;1428183;1428191	Intron (CsaV3_3G001910/CsaV3_3G001910, intron 6 of 6)	3	1426457	1433371	6915	2	CsaV3_3G001910	CsaV3_3G001910	4982	GO:0005515::protein binding	CsaV3_3G001910	-//-
chr5	13497558	13498047	13497820;13497819;13497822;13497823	1303	2075	1158	851	46.9831	53.9552	41.8979	36.2952	0.368360484	0.131745969	1	+	+	+	+	chr5_13497557_13498047	13497820;13497819;13497822;13497823	Distal Intergenic	5	13502438	13503428	991	2	CsaV3_5G015960	CsaV3_5G015960	5381	GO:0006812::cation transport;GO:0008324::cation transmembrane transporter activity;GO:0015002::heme-copper terminal oxidase activity;GO:0016020::membrane;GO:0016021::integral component of membrane;GO:0055085::transmembrane transport	CsaV3_5G015960	gnl|BL_ORD_ID|75307 sp|Q03227|COX3_VICFA Cytochrome c oxidase subunit 3 OS=Vicia faba OX=3906 GN=COX3 PE=3 SV=1//1.4026e-127
chr6	8242483	8242702	8242591;8242592;8242593;8242592	480	740	428	304	17.3304	19.2586	15.5084	12.993	0.3603772	0.13361352	1	+	+	+	+	chr6_8242482_8242702	8242591;8242592;8242593;8242592	Promoter (1-2kb)	6	8242582	8244593	2012	2	CsaV3_6G010130	CsaV3_6G010130	1891	GO:0003333::amino acid transmembrane transport;GO:0005789::endoplasmic reticulum membrane;GO:0006506::GPI anchor biosynthetic process;GO:0016021::integral component of membrane;GO:0016746::transferase activity, transferring acyl groups	CsaV3_6G010130	gnl|BL_ORD_ID|39659 sp|F4ILY9|AVT3B_ARATH Amino acid transporter AVT3B OS=Arabidopsis thaliana OX=3702 GN=AVT3B PE=2 SV=1//7.71972e-178
chr3	22682073	22682299	22682187;22682183;22682184;22682188	178	199	227	174	6.44937	5.198	8.2422	7.455	-0.430503012	0.133726904	1	+	+	+	+	chr3_22682072_22682299	22682187;22682183;22682184;22682188	Promoter (2-3kb)	3	22684336	22690092	5757	1	CsaV3_3G026550	CsaV3_3G026550	-2037	GO:0003824::catalytic activity;GO:0008152::metabolic process;GO:0009279::cell outer membrane	CsaV3_3G026550	gnl|BL_ORD_ID|210600 sp|O22898|LACS1_ARATH Long chain acyl-CoA synthetase 1 OS=Arabidopsis thaliana OX=3702 GN=LACS1 PE=2 SV=1//0
scaffold18_1	675013	675238	675140;675137;675138	2937	4460	2512	2082	105.856	115.941	90.8449	88.7358	0.304607544	0.136851996	1	+	+	-	+	scaffold18_1_675012_675238	675140;675137;675138	Promoter (<=1kb)	28	675657	676735	1079	1	CsaV3_UNG208530	CsaV3_UNG208530	-419	GO:0016651::oxidoreductase activity, acting on NAD(P)H;GO:0048038::quinone binding;GO:0051287::NAD binding;GO:0055114::oxidation-reduction process	CsaV3_UNG208530	gnl|BL_ORD_ID|267195 sp|Q36450|NDUS2_NICSY NADH dehydrogenase [ubiquinone] iron-sulfur protein 2 OS=Nicotiana sylvestris OX=4096 GN=NAD7 PE=2 SV=1//1.1245e-50
chr2	15917940	15918159	15918049	96	143	84	60	3.49491	3.74256	3.07275	2.5986	0.35179327	0.137204539	1	-	+	-	-	chr2_15917939_15918159	15918049	Distal Intergenic	2	15906032	15906388	357	2	CsaV3_2G020850	CsaV3_2G020850	-11552	GO:0003824::catalytic activity	CsaV3_2G020850	-//-
chr3	27599052	27599301	27599161	93	129	81	63	3.38682	3.3787	2.9643	2.7264	0.249594698	0.138316429	1	-	+	-	-	chr3_27599051_27599301	27599161	Promoter (2-3kb)	3	27598760	27601977	3218	2	CsaV3_3G031920	CsaV3_3G031920	2676	.	CsaV3_3G031920	gnl|BL_ORD_ID|81319 sp|Q869R1|CTLHB_DICDI CTL-like protein DDB_G0274487 OS=Dictyostelium discoideum OX=44689 GN=DDB_G0274487 PE=3 SV=1//2.5436e-12
chr5	31868514	31868904	31868631;31868643;31868628	101	175	160	123	3.67506	4.57424	5.82015	5.2824	-0.42854746	0.139157752	1	-	+	+	+	chr5_31868513_31868904	31868631;31868643;31868628	Promoter (<=1kb)	5	31868585	31871336	2752	1	CsaV3_5G040550	CsaV3_5G040550	0	GO:0006508::proteolysis;GO:0008236::serine-type peptidase activity;GO:0016787::hydrolase activity	CsaV3_5G040550	gnl|BL_ORD_ID|68476 sp|Q96DG6|CMBL_HUMAN Carboxymethylenebutenolidase homolog OS=Homo sapiens OX=9606 GN=CMBL PE=1 SV=1//1.96984e-07
chr6	9025020	9025219	9025101	83	136	7	37	3.02652	3.56063	0.2892	1.6188	1.787593232	0.139476766	1	-	+	-	-	chr6_9025019_9025219	9025101	Distal Intergenic	6	9030212	9034731	4520	1	CsaV3_6G012900	CsaV3_6G012900	-4993	GO:0004553::hydrolase activity, hydrolyzing O-glycosyl compounds;GO:0004565::beta-galactosidase activity;GO:0005506::iron ion binding;GO:0005975::carbohydrate metabolic process;GO:0009341::beta-galactosidase complex;GO:0009712::catechol-containing compound metabolic process;GO:0018576::catechol 1,2-dioxygenase activity;GO:0055114::oxidation-reduction process	CsaV3_6G012900	gnl|BL_ORD_ID|227696 sp|Q7Y223|MAN2_ARATH Mannan endo-1,4-beta-mannosidase 2 OS=Arabidopsis thaliana OX=3702 GN=MAN2 PE=2 SV=1//0
chr2	13799299	13799517	13799394;13799401;13799404;13799401	140	257	77	91	5.08023	6.70542	2.8197	3.9192	0.806446305	0.140570969	1	+	+	+	+	chr2_13799298_13799517	13799394;13799401;13799404;13799401	Promoter (<=1kb)	2	13799963	13802382	2420	1	CsaV3_2G016540	CsaV3_2G016540	-446	GO:0003700::sequence-specific DNA binding transcription factor activity;GO:0005515::protein binding;GO:0006355::regulation of transcription, DNA-templated	CsaV3_2G016540	-//-
chr4	23294599	23294875	23294748;23294722	57	110	109	81	2.08974	2.88489	3.9765	3.4932	-0.586461077	0.140847092	1	-	+	+	-	chr4_23294598_23294875	23294748;23294722	Promoter (<=1kb)	4	23289774	23293602	3829	2	CsaV3_4G032910	CsaV3_4G032910	-997	GO:0016773::phosphotransferase activity, alcohol group as acceptor	CsaV3_4G032910	-//-
scaffold18_1	186671	187343	186919;186908;187107;186908;186902;187130	5188	8071	4610	3645	186.96	209.791	166.688	155.32	0.301137328	0.141189369	1	+	+	+	+	scaffold18_1_186670_187343	186919;186908;187107;186908;186902;187130	Promoter (1-2kb)	28	184822	186000	1179	1	CsaV3_UNG198500	CsaV3_UNG198500	1849	.	CsaV3_UNG198500	-//-
chr6	26786969	26787209	26787093	32	62	77	49	1.18899	1.63737	2.8197	2.13	-0.80839585	0.142996123	1	-	-	+	-	chr6_26786968_26787209	26787093	Promoter (<=1kb)	6	26787458	26787616	159	1	CsaV3_6G045230	CsaV3_6G045230	-249	.	CsaV3_6G045230	-//-
chr2	16230772	16230976	16230865	73	123	60	44	2.66622	3.22276	2.20515	1.917	0.51462077	0.145089872	1	-	+	-	-	chr2_16230771_16230976	16230865	Distal Intergenic	2	16180818	16181109	292	2	CsaV3_2G021170	CsaV3_2G021170	-49663	.	CsaV3_2G021170	gnl|BL_ORD_ID|310295 sp|P20825|POL2_DROME Retrovirus-related Pol polyprotein from transposon 297 OS=Drosophila melanogaster OX=7227 GN=pol PE=3 SV=1//2.58292e-10
chr6	1123217	1123738	1123440;1123440;1123442;1123441	1643	2613	1270	1054	59.2333	67.9379	45.9467	44.943	0.484583269	0.14589011	1	+	+	+	+	chr6_1123216_1123738	1123440;1123440;1123442;1123441	Distal Intergenic	6	1116567	1117326	760	2	CsaV3_6G001670	CsaV3_6G001670	-5891	GO:0003677::DNA binding	CsaV3_6G001670	gnl|BL_ORD_ID|510361 sp|Q8H1D2|WOX5_ARATH WUSCHEL-related homeobox 5 OS=Arabidopsis thaliana OX=3702 GN=WOX5 PE=2 SV=1//1.92522e-45
chr7	181437	181801	181562;181569;181623	83	162	162	125	3.02652	4.23637	5.89245	5.3676	-0.632597599	0.146584722	1	-	+	+	+	chr7_181436_181801	181562;181569;181623	Distal Intergenic	7	185656	189146	3491	1	CsaV3_7G000080	CsaV3_7G000080	-3855	GO:0004190::aspartic-type endopeptidase activity;GO:0005634::nucleus;GO:0016021::integral component of membrane;GO:0046983::protein dimerization activity	CsaV3_7G000080	gnl|BL_ORD_ID|43159 sp|Q8GY61|BH063_ARATH Transcription factor bHLH63 OS=Arabidopsis thaliana OX=3702 GN=BHLH63 PE=1 SV=1//7.46325e-54
chr3	5893458	5893676	5893568;5893564;5893574;5893571	120	184	108	87	4.35963	4.80815	3.94035	3.7488	0.2537483	0.147787311	1	+	+	+	+	chr3_5893457_5893676	5893568;5893564;5893574;5893571	Promoter (1-2kb)	3	5891530	5903654	12125	1	CsaV3_3G006700	CsaV3_3G006700	1928	GO:0003676::nucleic acid binding;GO:0005524::ATP binding;GO:0005634::nucleus;GO:0006338::chromatin remodeling;GO:0016818::hydrolase activity, acting on acid anhydrides, in phosphorus-containing anhydrides;GO:0042470::melanosome	CsaV3_3G006700	gnl|BL_ORD_ID|259199 sp|Q54NA6|MYBL_DICDI Myb-like protein L OS=Dictyostelium discoideum OX=44689 GN=mybL PE=3 SV=1//3.33969e-54
chr5	21771215	21771433	21771323;21771324;21771322;21771322	180	266	158	113	6.52143	6.93933	5.74785	4.8564	0.344117279	0.1482439	1	+	+	+	+	chr5_21771214_21771433	21771323;21771324;21771322;21771322	Promoter (<=1kb)	5	21771606	21775736	4131	1	CsaV3_5G026640	CsaV3_5G026640	-173	GO:0005737::cytoplasm;GO:0006629::lipid metabolic process;GO:0016021::integral component of membrane;GO:0016627::oxidoreductase activity, acting on the CH-CH group of donors	CsaV3_5G026640	gnl|BL_ORD_ID|467580 sp|Q9M2U2|TECR_ARATH Very-long-chain enoyl-CoA reductase OS=Arabidopsis thaliana OX=3702 GN=ECR PE=1 SV=1//0
scaffold18_1	1406423	1407113	1406570;1406963;1406570;1406576;1406575;1406957;1406977	2680	4045	2320	1945	96.5964	105.156	83.9042	82.8996	0.27443368	0.148749458	1	+	+	+	+	scaffold18_1_1406422_1407113	1406570;1406963;1406570;1406576;1406575;1406957;1406977	Distal Intergenic	28	1402317	1402660	344	1	CsaV3_UNG210450	CsaV3_UNG210450	4106	.	CsaV3_UNG210450	-//-
chr7	10186890	10187111	10186999;10186999;10186998;10186999	771	1288	554	524	27.8152	33.5011	20.0633	22.365	0.531243769	0.149148164	1	+	+	+	+	chr7_10186889_10187111	10186999;10186999;10186998;10186999	3' UTR	7	10186707	10190769	4063	2	CsaV3_7G021540	CsaV3_7G021540	3658	GO:0004672::protein kinase activity;GO:0005515::protein binding;GO:0005524::ATP binding;GO:0006468::protein phosphorylation	CsaV3_7G021540	gnl|BL_ORD_ID|348143 sp|C0LGR3|RGI3_ARATH LRR receptor-like serine/threonine-protein kinase OS=Arabidopsis thaliana OX=3702 GN=RGI3 PE=1 SV=1//0
chr1	4387637	4387856	4387745;4387746;4387743;4387746	472	783	297	344	17.0422	20.3762	10.7727	14.697	0.554965904	0.149374298	1	+	+	+	+	chr1_4387636_4387856	4387745;4387746;4387743;4387746	Promoter (1-2kb)	1	4388895	4390997	2103	1	CsaV3_1G006910	CsaV3_1G006910	-1039	.	CsaV3_1G006910	gnl|BL_ORD_ID|422024 sp|Q9LJQ5|RTNLI_ARATH Reticulon-like protein B9 OS=Arabidopsis thaliana OX=3702 GN=RTNLB9 PE=2 SV=1//1.29822e-80
chr6	26711306	26711742	26711399;26711647;26711370;26711641;26711628	117	192	167	135	4.25154	5.01607	6.0732	5.7936	-0.356661711	0.150047238	1	-	+	+	+	chr6_26711305_26711742	26711399;26711647;26711370;26711641;26711628	Intron (CsaV3_6G045140/CsaV3_6G045140, intron 1 of 1)	6	26707957	26709752	1796	1	CsaV3_6G045130	CsaV3_6G045130	3349	.	CsaV3_6G045130	-//-
chr6	14942204	14942444	14942310;14942387	65	104	88	68	2.37798	2.72895	3.21735	2.9394	-0.269712704	0.150251451	1	-	+	+	-	chr6_14942203_14942444	14942310;14942387	Promoter (1-2kb)	6	14940010	14940924	915	2	CsaV3_6G021940	CsaV3_6G021940	-1280	GO:0003676::nucleic acid binding;GO:0004553::hydrolase activity, hydrolyzing O-glycosyl compounds;GO:0005975::carbohydrate metabolic process	CsaV3_6G021940	gnl|BL_ORD_ID|62863 sp|Q7M443|CHIT2_TULBA Chitinase 2 OS=Tulipa bakeri OX=110455 PE=1 SV=1//5.74579e-123
chr1	15935386	15935645	15935511	70	102	122	86	2.55813	2.67697	4.44645	3.7062	-0.639051985	0.150564467	1	-	-	+	-	chr1_15935385_15935645	15935511	Distal Intergenic	1	15925434	15929924	4491	2	CsaV3_1G029130	CsaV3_1G029130	-5462	.	CsaV3_1G029130	gnl|BL_ORD_ID|337206 sp|F4INP9|QWRF4_ARATH QWRF motif-containing protein 4 OS=Arabidopsis thaliana OX=3702 GN=QWRF4 PE=3 SV=1//2.53726e-72
chr6	122933	123153	123042;123042;123041;123043	692	1034	314	417	24.9688	26.8996	11.3872	17.8068	0.829183973	0.152012847	1	+	+	+	+	chr6_122932_123153	123042;123042;123041;123043	Intron (CsaV3_6G000150/CsaV3_6G000150, intron 8 of 15)	6	127432	128133	702	1	CsaV3_6G000160	CsaV3_6G000160	-4279	.	CsaV3_6G000160	-//-
scaffold134	32950	34335	33246;33247;33728;34078;33244;33245;33724;34070;33734;34074;33725;34078	4948	7627	4541	3584	178.312	198.252	164.193	152.721	0.248803689	0.152508424	1	+	+	+	+	scaffold134_32949_34335	33246;33247;33728;34078;33244;33245;33724;34070;33734;34074;33725;34078	Promoter (2-3kb)	27	36152	36988	837	2	CsaV3_UNG240570	CsaV3_UNG240570	2653	.	CsaV3_UNG240570	-//-
scaffold18_1	809489	809688	809590	2813	4288	1844	2026	101.388	111.471	66.6968	86.3502	0.475923325	0.153840683	1	-	+	-	-	scaffold18_1_809488_809688	809590	Promoter (1-2kb)	28	811043	811237	195	1	CsaV3_UNG208900	CsaV3_UNG208900	-1355	.	CsaV3_UNG208900	gnl|BL_ORD_ID|226211 sp|P93276|M030_ARATH Uncharacterized mitochondrial protein AtMg00030 OS=Arabidopsis thaliana OX=3702 GN=AtMg00030 PE=4 SV=1//1.50045e-34
chr6	9300282	9300526	9300407;9300407;9300408;9300407	2010	2305	2448	1938	72.4563	59.9329	88.5314	82.6014	-0.370330864	0.154490679	1	+	+	+	+	chr6_9300281_9300526	9300407;9300407;9300408;9300407	Promoter (2-3kb)	6	9297339	9302253	4915	1	CsaV3_6G013170	CsaV3_6G013170	2943	GO:0002949::tRNA threonylcarbamoyladenosine modification;GO:0003678::DNA helicase activity;GO:0003723::RNA binding;GO:0003724::RNA helicase activity;GO:0005524::ATP binding;GO:0006281::DNA repair;GO:0006310::DNA recombination;GO:0006355::regulation of transcription, DNA-templated;GO:0008134::transcription factor binding;GO:0009378::four-way junction helicase activity;GO:0016887::ATPase activity;G…	CsaV3_6G013170	gnl|BL_ORD_ID|317703 sp|Q9SEI4|PRS6B_ARATH 26S proteasome regulatory subunit 6B homolog OS=Arabidopsis thaliana OX=3702 GN=RPT3 PE=1 SV=1//0
chr3	20866464	20866682	20866570;20866570;20866574;20866570	238	399	170	138	8.61117	10.396	6.18165	5.9214	0.651173087	0.154701601	1	+	+	+	+	chr3_20866463_20866682	20866570;20866570;20866574;20866570	Promoter (1-2kb)	3	20865151	20879697	14547	1	CsaV3_3G023290	CsaV3_3G023290	1313	GO:0005515::protein binding;GO:0006886::intracellular protein transport;GO:0016192::vesicle-mediated transport;GO:0030117::membrane coat	CsaV3_3G023290	gnl|BL_ORD_ID|477075 sp|Q9T041|TOR1_ARATH Microtubule-associated protein TORTIFOLIA1 OS=Arabidopsis thaliana OX=3702 GN=TOR1 PE=1 SV=2//0
chr3	17134496	17134714	17134603;17134603;17134605;17134601	274	400	140	170	9.90825	10.422	5.09715	7.2846	0.715412721	0.155529939	1	+	+	+	+	chr3_17134495_17134714	17134603;17134603;17134605;17134601	Distal Intergenic	3	17117911	17130463	12553	2	CsaV3_3G020840	CsaV3_3G020840	-4033	GO:0005515::protein binding;GO:0009055::electron carrier activity;GO:0015035::protein disulfide oxidoreductase activity;GO:0045454::cell redox homeostasis	CsaV3_3G020840	gnl|BL_ORD_ID|98497 sp|Q8LE52|DHAR3_ARATH Glutathione S-transferase DHAR3, chloroplastic OS=Arabidopsis thaliana OX=3702 GN=DHAR3 PE=1 SV=1//4.67285e-125
chr2	11675838	11676058	11675948;11675947;11675947;11675945	231	370	206	138	8.35896	9.64229	7.48305	5.9214	0.425385065	0.155536927	1	+	+	+	+	chr2_11675837_11676058	11675948;11675947;11675947;11675945	Promoter (2-3kb)	2	11659862	11673593	13732	2	CsaV3_2G014050	CsaV3_2G014050	-2245	GO:0005126::cytokine receptor binding;GO:0005515::protein binding;GO:0005576::extracellular region;GO:0006952::defense response	CsaV3_2G014050	gnl|BL_ORD_ID|41275 sp|Q9UIF8|BAZ2B_HUMAN Bromodomain adjacent to zinc finger domain protein 2B OS=Homo sapiens OX=9606 GN=BAZ2B PE=1 SV=3//2.8356e-06
chr7	13872660	13872878	13872766;13872772;13872771	114	170	100	70	4.14345	4.44429	3.65115	3.0246	0.363348585	0.156500774	1	+	+	+	-	chr7_13872659_13872878	13872766;13872772;13872771	Distal Intergenic	7	13894296	13902701	8406	2	CsaV3_7G024740	CsaV3_7G024740	29823	GO:0003677::DNA binding;GO:0003887::DNA-directed DNA polymerase activity;GO:0004872::receptor activity;GO:0006260::DNA replication;GO:0009360::DNA polymerase III complex;GO:0016021::integral component of membrane;GO:0033926::glycopeptide alpha-N-acetylgalactosaminidase activity	CsaV3_7G024740	gnl|BL_ORD_ID|64476 sp|Q67XD9|CINV2_ARATH Alkaline/neutral invertase CINV2 OS=Arabidopsis thaliana OX=3702 GN=CINV2 PE=1 SV=1//0
scaffold18_1	1305240	1305638	1305452;1305459;1305460;1305458	1214	1876	1032	925	43.7764	48.7832	37.343	39.4476	0.26945291	0.157092045	1	+	+	+	+	scaffold18_1_1305239_1305638	1305452;1305459;1305460;1305458	Promoter (<=1kb)	28	1304890	1305634	745	2	CsaV3_UNG210210	CsaV3_UNG210210	0	.	CsaV3_UNG210210	-//-
chr7	15500833	15501054	15500943;15500944;15500941;15500942	185	200	242	197	6.70158	5.22399	8.78445	8.4348	-0.529964083	0.157642355	1	+	+	+	+	chr7_15500832_15501054	15500943;15500944;15500941;15500942	Intron (CsaV3_7G026020/CsaV3_7G026020, intron 3 of 5)	7	15496480	15503920	7441	1	CsaV3_7G026020	CsaV3_7G026020	4353	GO:0005515::protein binding	CsaV3_7G026020	gnl|BL_ORD_ID|425351 sp|Q9Y6Y8|S23IP_HUMAN SEC23-interacting protein OS=Homo sapiens OX=9606 GN=SEC23IP PE=1 SV=1//5.04854e-06
chr6	21346018	21346236	21346125;21346126;21346125;21346127	308	450	270	194	11.1333	11.7215	9.79665	8.307	0.336216596	0.157858818	1	+	+	+	+	chr6_21346017_21346236	21346125;21346126;21346125;21346127	Promoter (<=1kb)	6	21346682	21349835	3154	1	CsaV3_6G037720	CsaV3_6G037720	-446	GO:0004553::hydrolase activity, hydrolyzing O-glycosyl compounds;GO:0005975::carbohydrate metabolic process	CsaV3_6G037720	gnl|BL_ORD_ID|110198 sp|Q9FJU9|E1313_ARATH Glucan endo-1,3-beta-glucosidase 13 OS=Arabidopsis thaliana OX=3702 GN=At5g56590 PE=1 SV=1//2.34927e-113
chr6	25617036	25617255	25617187;25617143	92	162	60	58	3.35079	4.23637	2.20515	2.5134	0.685216371	0.160998176	1	+	+	-	-	chr6_25617035_25617255	25617187;25617143	Downstream (1-2kb)	6	25613202	25615847	2646	1	CsaV3_6G043440	CsaV3_6G043440	3834	.	CsaV3_6G043440	gnl|BL_ORD_ID|199095 sp|Q9FH92|IX15L_ARATH Protein IRX15-LIKE OS=Arabidopsis thaliana OX=3702 GN=IRX15-L PE=2 SV=1//3.49602e-131
chr3	30094686	30094909	30094806	34	75	93	57	1.26105	1.97524	3.3981	2.4708	-0.858749235	0.161637259	1	-	-	+	-	chr3_30094685_30094909	30094806	Promoter (2-3kb)	3	30097035	30098741	1707	1	CsaV3_3G036070	CsaV3_3G036070	-2126	GO:0004553::hydrolase activity, hydrolyzing O-glycosyl compounds;GO:0005618::cell wall;GO:0005975::carbohydrate metabolic process;GO:0006073::cellular glucan metabolic process;GO:0016762::xyloglucan:xyloglucosyl transferase activity;GO:0048046::apoplast	CsaV3_3G036070	gnl|BL_ORD_ID|512112 sp|Q9SJL9|XTH32_ARATH Probable xyloglucan endotransglucosylase/hydrolase protein 32 OS=Arabidopsis thaliana OX=3702 GN=XTH32 PE=2 SV=1//8.19361e-166
chr4	14318622	14318840	14318730;14318729;14318731;14318731	416	690	306	276	15.0245	17.9591	11.0981	11.8002	0.526508376	0.164338435	1	+	+	+	+	chr4_14318621_14318840	14318730;14318729;14318731;14318731	Promoter (1-2kb)	4	14314963	14320803	5841	2	CsaV3_4G024440	CsaV3_4G024440	1963	GO:0016021::integral component of membrane	CsaV3_4G024440	gnl|BL_ORD_ID|467897 sp|F4JZG9|TERC_ARATH Thylakoid membrane protein TERC, chloroplastic OS=Arabidopsis thaliana OX=3702 GN=TERC PE=1 SV=1//1.32356e-134
chr4	5424016	5424234	5424124;5424123;5424123;5424124	154	160	176	170	5.58465	4.18439	6.39855	7.2846	-0.48611169	0.164661454	1	+	+	+	+	chr4_5424015_5424234	5424124;5424123;5424123;5424124	Distal Intergenic	4	5420225	5423539	3315	1	CsaV3_4G007780	CsaV3_4G007780	3791	GO:0003333::amino acid transmembrane transport;GO:0006810::transport;GO:0009847::spore germination;GO:0015171::amino acid transmembrane transporter activity;GO:0016020::membrane;GO:0016021::integral component of membrane;GO:0055085::transmembrane transport	CsaV3_4G007780	gnl|BL_ORD_ID|49165 sp|Q9SHH0|CAAT8_ARATH Cationic amino acid transporter 8, vacuolar OS=Arabidopsis thaliana OX=3702 GN=CAT8 PE=2 SV=1//0
chr3	27035493	27035760	27035620;27035623;27035622;27035621	408	457	514	424	14.7363	11.9034	18.6173	18.105	-0.463078585	0.164818014	1	+	+	+	+	chr3_27035492_27035760	27035620;27035623;27035622;27035621	Promoter (<=1kb)	3	27036119	27036326	208	2	CsaV3_3G031330	CsaV3_3G031330	566	.	CsaV3_3G031330	-//-
chr5	15278252	15279000	15278511;15278815;15278503;15278806;15278512;15278812;15278501;15278829	2110	3316	1713	1487	76.0593	86.2088	61.9611	63.3888	0.372418566	0.164867409	1	+	+	+	+	chr5_15278251_15279000	15278511;15278815;15278503;15278806;15278512;15278812;15278501;15278829	Promoter (<=1kb)	5	15277664	15278229	566	1	CsaV3_5G020390	CsaV3_5G020390	588	.	CsaV3_5G020390	-//-
scaffold18_1	1376361	1376677	1376477;1376480;1376489;1376469	3234	5129	2987	2221	116.557	133.329	108.016	94.6572	0.302114746	0.164917974	1	+	+	+	+	scaffold18_1_1376360_1376677	1376477;1376480;1376489;1376469	Promoter (1-2kb)	28	1378131	1378535	405	1	CsaV3_UNG210390	CsaV3_UNG210390	-1454	.	CsaV3_UNG210390	-//-
chr7	22366166	22366370	22366271	49	97	96	76	1.8015	2.54702	3.50655	3.2802	-0.642196401	0.165036664	1	-	-	+	-	chr7_22366165_22366370	22366271	Promoter (<=1kb)	7	22365580	22368930	3351	1	CsaV3_7G035380	CsaV3_7G035380	586	GO:0005515::protein binding	CsaV3_7G035380	gnl|BL_ORD_ID|427492 sp|O64740|SC13B_ARATH Protein transport protein SEC13 homolog B OS=Arabidopsis thaliana OX=3702 GN=SEC13B PE=1 SV=1//2.50713e-172
chr7	12448650	12448974	12448814;12448818;12448810;12448814	1180	1897	1082	786	42.5514	49.329	39.1504	33.5262	0.338266209	0.165321263	1	+	+	+	+	chr7_12448649_12448974	12448814;12448818;12448810;12448814	Intron (CsaV3_7G023410/CsaV3_7G023410, intron 11 of 25)	7	12430297	12460727	30431	2	CsaV3_7G023410	CsaV3_7G023410	11753	GO:0006807::nitrogen compound metabolic process;GO:0016151::nickel cation binding;GO:0016773::phosphotransferase activity, alcohol group as acceptor	CsaV3_7G023410	gnl|BL_ORD_ID|289593 sp|Q9SXA1|P4KA1_ARATH Phosphatidylinositol 4-kinase alpha 1 OS=Arabidopsis thaliana OX=3702 GN=PI4KA1 PE=1 SV=2//0
chr2	9804080	9804418	9804285;9804281;9804281;9804281	961	1545	876	605	34.6609	40.1805	31.7035	25.8156	0.379795444	0.16549295	1	+	+	+	+	chr2_9804079_9804418	9804285;9804281;9804281;9804281	Intron (CsaV3_2G012280/CsaV3_2G012280, intron 10 of 12)	2	9792353	9794369	2017	1	CsaV3_2G012270	CsaV3_2G012270	11727	GO:0003677::DNA binding;GO:0019013::viral nucleocapsid	CsaV3_2G012270	-//-
chr4	21151195	21151420	21151306;21151305;21151306;21151307	889	964	1121	844	32.0667	25.0803	40.5603	35.997	-0.421862186	0.165570184	1	+	+	+	+	chr4_21151194_21151420	21151306;21151305;21151306;21151307	Intron (CsaV3_4G030980/CsaV3_4G030980, intron 10 of 25)	4	21134864	21168130	33267	1	CsaV3_4G030980	CsaV3_4G030980	16331	GO:0003777::microtubule motor activity;GO:0005524::ATP binding;GO:0007018::microtubule-based movement;GO:0008017::microtubule binding;GO:0019028::viral capsid	CsaV3_4G030980	gnl|BL_ORD_ID|207640 sp|F4J8L3|KN7K_ARATH Kinesin-like protein KIN-7K, chloroplastic OS=Arabidopsis thaliana OX=3702 GN=KIN7K PE=2 SV=1//0
chr5	14794941	14795159	14795047;14795048;14795048;14795049	641	1034	586	428	23.1313	26.8996	21.2201	18.2754	0.341131119	0.16585328	1	+	+	+	+	chr5_14794940_14795159	14795047;14795048;14795048;14795049	Promoter (2-3kb)	5	14797241	14797506	266	2	CsaV3_5G020090	CsaV3_5G020090	2347	.	CsaV3_5G020090	-//-
chr5	25844972	25845551	25845080;25845331;25845081;25845336;25845081;25845338;25845082;25845341	1117	1841	530	757	40.2815	47.8736	19.1957	32.2908	0.775849835	0.166572201	1	+	+	+	+	chr5_25844971_25845551	25845080;25845331;25845081;25845336;25845081;25845338;25845082;25845341	Intron (CsaV3_5G031710/CsaV3_5G031710, intron 6 of 18)	5	25838811	25855022	16212	1	CsaV3_5G031710	CsaV3_5G031710	6161	GO:0000221::vacuolar proton-transporting V-type ATPase, V1 domain;GO:0005515::protein binding;GO:0006886::intracellular protein transport;GO:0015991::ATP hydrolysis coupled proton transport;GO:0016192::vesicle-mediated transport;GO:0016820::hydrolase activity, acting on acid anhydrides, catalyzing transmembrane movement of substances;GO:0030117::membrane coat;GO:0030131::clathrin adaptor complex	CsaV3_5G031710	gnl|BL_ORD_ID|17804 sp|Q9ZUI6|AP1G2_ARATH AP-1 complex subunit gamma-2 OS=Arabidopsis thaliana OX=3702 GN=At1g60070 PE=1 SV=2//0
scaffold18_1	670906	671326	671196;671200;671199;671216	4261	6786	3701	2945	153.56	176.394	133.827	125.5	0.347492486	0.167509714	1	+	+	+	+	scaffold18_1_670905_671326	671196;671200;671199;671216	Promoter (<=1kb)	28	671040	671228	189	1	CsaV3_UNG208480	CsaV3_UNG208480	0	.	CsaV3_UNG208480	gnl|BL_ORD_ID|267195 sp|Q36450|NDUS2_NICSY NADH dehydrogenase [ubiquinone] iron-sulfur protein 2 OS=Nicotiana sylvestris OX=4096 GN=NAD7 PE=2 SV=1//2.0314e-26
chr2	13856316	13856578	13856442;13856455	73	135	132	92	2.66622	3.53464	4.80795	3.9618	-0.500067399	0.168352742	1	-	+	+	-	chr2_13856315_13856578	13856442;13856455	Promoter (1-2kb)	2	13857268	13858449	1182	2	CsaV3_2G016640	CsaV3_2G016640	1871	.	CsaV3_2G016640	-//-
chr1	28726624	28726854	28726736;28726735;28726735;28726735	325	523	299	215	11.7458	13.6188	10.845	9.2016	0.33945884	0.168550003	1	+	+	+	+	chr1_28726623_28726854	28726736;28726735;28726735;28726735	Promoter (<=1kb)	1	28724907	28727135	2229	2	CsaV3_1G043730	CsaV3_1G043730	281	GO:0005886::plasma membrane;GO:0006810::transport;GO:0015743::malate transport	CsaV3_1G043730	gnl|BL_ORD_ID|14672 sp|Q9SJE8|ALMT2_ARATH Aluminum-activated malate transporter 2 OS=Arabidopsis thaliana OX=3702 GN=ALMT2 PE=2 SV=2//3.84228e-80
chr5	25278671	25278935	25278762	43	86	90	60	1.58532	2.26113	3.28965	2.5986	-0.614311371	0.169093713	1	-	-	+	-	chr5_25278670_25278935	25278762	Distal Intergenic	5	25282348	25284576	2229	1	CsaV3_5G030850	CsaV3_5G030850	-3413	GO:0005506::iron ion binding;GO:0016705::oxidoreductase activity, acting on paired donors, with incorporation or reduction of molecular oxygen;GO:0020037::heme binding;GO:0055114::oxidation-reduction process	CsaV3_5G030850	gnl|BL_ORD_ID|48643 sp|Q9LIP3|C71BY_ARATH Cytochrome P450 71B37 OS=Arabidopsis thaliana OX=3702 GN=CYP71B37 PE=3 SV=2//3.46749e-143
chr4	14727508	14727726	14727616;14727614;14727619;14727617	210	306	182	128	7.60233	7.97893	6.61545	5.4954	0.363511779	0.170843595	1	+	+	+	+	chr4_14727507_14727726	14727616;14727614;14727619;14727617	Promoter (<=1kb)	4	14719876	14727797	7922	2	CsaV3_4G025060	CsaV3_4G025060	71	.	CsaV3_4G025060	gnl|BL_ORD_ID|390194 sp|Q6NQJ6|RNR1_ARATH Ribonuclease II, chloroplastic/mitochondrial OS=Arabidopsis thaliana OX=3702 GN=RNR1 PE=2 SV=1//0
chr3	21157844	21158063	21157956;21157953;21157959;21157961	118	120	145	132	4.28757	3.14479	5.2779	5.6658	-0.558208299	0.172032946	1	+	+	+	+	chr3_21157843_21158063	21157956;21157953;21157959;21157961	Promoter (2-3kb)	3	21155158	21160271	5114	2	CsaV3_3G023460	CsaV3_3G023460	2208	GO:0003872::6-phosphofructokinase activity;GO:0006096::glycolytic process;GO:0016301::kinase activity	CsaV3_3G023460	gnl|BL_ORD_ID|300812 sp|Q94AA4|PFKA3_ARATH ATP-dependent 6-phosphofructokinase 3 OS=Arabidopsis thaliana OX=3702 GN=PFK3 PE=1 SV=1//0
chr5	20848282	20848502	20848395;20848390;20848390;20848392	232	395	192	144	8.39499	10.292	6.97695	6.177	0.506538115	0.172125483	1	+	+	+	+	chr5_20848281_20848502	20848395;20848390;20848390;20848392	Distal Intergenic	5	20838859	20844306	5448	1	CsaV3_5G025710	CsaV3_5G025710	9423	GO:0005634::nucleus;GO:0005789::endoplasmic reticulum membrane	CsaV3_5G025710	gnl|BL_ORD_ID|55192 sp|P42751|CCD11_ARATH Cyclin-D1-1 OS=Arabidopsis thaliana OX=3702 GN=CYCD1-1 PE=1 SV=3//9.70967e-119
chr1	4770062	4770309	4770190;4770187;4770188;4770189	480	540	550	496	17.3304	14.0606	19.9186	21.1722	-0.38846443	0.173338988	1	+	+	+	+	chr1_4770061_4770309	4770190;4770187;4770188;4770189	Promoter (2-3kb)	1	4768058	4776745	8688	1	CsaV3_1G007510	CsaV3_1G007510	2004	GO:0005576::extracellular region;GO:0006955::immune response;GO:0008009::chemokine activity	CsaV3_1G007510	gnl|BL_ORD_ID|349264 sp|O81242|RHL1_ARATH DNA-binding protein RHL1 OS=Arabidopsis thaliana OX=3702 GN=RHL1 PE=1 SV=1//2.30742e-88
chr6	10088131	10088362	10088244	54	90	116	74	1.98165	2.36509	4.22955	3.195	-0.772369784	0.174365261	1	-	-	+	-	chr6_10088130_10088362	10088244	Distal Intergenic	6	10093981	10094739	759	1	CsaV3_6G013920	CsaV3_6G013920	-5619	.	CsaV3_6G013920	-//-
chr1	11776994	11777212	11777101;11777100;11777099;11777100	438	755	300	330	15.8172	19.6484	10.8811	14.1006	0.5055487	0.174937825	1	+	+	+	+	chr1_11776993_11777212	11777101;11777100;11777099;11777100	Promoter (1-2kb)	1	11776766	11778987	2222	2	CsaV3_1G017240	CsaV3_1G017240	1775	GO:0005515::protein binding	CsaV3_1G017240	gnl|BL_ORD_ID|76909 sp|Q9SU30|CPR1_ARATH F-box protein CPR1 OS=Arabidopsis thaliana OX=3702 GN=CPR1 PE=1 SV=2//8.08422e-77
chr6	1593915	1594136	1594023;1594024;1594020;1594026	282	498	173	211	10.1965	12.969	6.2901	9.0312	0.596439108	0.181900835	1	+	+	+	+	chr6_1593914_1594136	1594023;1594024;1594020;1594026	Promoter (<=1kb)	6	1594510	1600348	5839	1	CsaV3_6G002320	CsaV3_6G002320	-374	GO:0042393::histone binding	CsaV3_6G002320	-//-
chr1	7712911	7713129	7713096;7713017	101	152	86	55	3.67506	3.97647	3.14505	2.3856	0.468299212	0.184166376	1	+	+	-	-	chr1_7712910_7713129	7713096;7713017	Promoter (2-3kb)	1	7715275	7718171	2897	1	CsaV3_1G012420	CsaV3_1G012420	-2146	GO:0003677::DNA binding;GO:0006355::regulation of transcription, DNA-templated	CsaV3_1G012420	gnl|BL_ORD_ID|294244 sp|O24463|PBF_MAIZE Dof zinc finger protein PBF OS=Zea mays OX=4577 GN=PBF PE=1 SV=1//3.18468e-26
chr6	12575419	12575782	12575534;12575770	125	201	101	87	4.53978	5.24998	3.6873	3.7488	0.39672732	0.184272424	1	-	+	-	-	chr6_12575418_12575782	12575534;12575770	Promoter (<=1kb)	6	12575419	12575666	248	1	CsaV3_6G016830	CsaV3_6G016830	0	.	CsaV3_6G016830	-//-
scaffold18_1	572455	573176	572833;572834;572830;572833	4178	5684	3130	3058	150.569	147.753	113.186	130.313	0.292954527	0.18484068	1	+	+	+	+	scaffold18_1_572454_573176	572833;572834;572830;572833	Promoter (2-3kb)	28	575605	575925	321	2	CsaV3_UNG208270	CsaV3_UNG208270	2749	.	CsaV3_UNG208270	-//-
chr1	32451796	32452039	32451905;32451925	70	125	102	94	2.55813	3.27474	3.72345	4.047	-0.41379223	0.185025461	1	-	+	+	-	chr1_32451795_32452039	32451905;32451925	Distal Intergenic	1	32455602	32467927	12326	2	CsaV3_1G046540	CsaV3_1G046540	15888	GO:0001669::acrosomal vesicle;GO:0007340::acrosome reaction;GO:0007342::fusion of sperm to egg plasma membrane;GO:0016021::integral component of membrane;GO:0016192::vesicle-mediated transport	CsaV3_1G046540	gnl|BL_ORD_ID|501857 sp|P47192|VA722_ARATH Vesicle-associated membrane protein 722 OS=Arabidopsis thaliana OX=3702 GN=VAMP722 PE=2 SV=2//5.19498e-117
chr1	2330226	2330499	2330319	52	101	105	69	1.90959	2.65098	3.8319	2.982	-0.579266625	0.186126378	1	-	-	+	-	chr1_2330225_2330499	2330319	Promoter (1-2kb)	1	2328358	2330178	1821	1	CsaV3_1G003730	CsaV3_1G003730	1868	GO:0004190::aspartic-type endopeptidase activity;GO:0006508::proteolysis	CsaV3_1G003730	gnl|BL_ORD_ID|29350 sp|Q9LS40|ASPG1_ARATH Protein ASPARTIC PROTEASE IN GUARD CELL 1 OS=Arabidopsis thaliana OX=3702 GN=ASPG1 PE=1 SV=1//1.15223e-122
chr7	8404344	8404707	8404484;8404485;8404580	126	240	72	90	4.57581	6.26359	2.63895	3.8766	0.734326029	0.186215167	1	+	+	-	+	chr7_8404343_8404707	8404484;8404485;8404580	Downstream (2-3kb)	7	8388125	8388670	546	2	CsaV3_7G018460	CsaV3_7G018460	-15674	.	CsaV3_7G018460	-//-
chr7	2871209	2871408	2871322	44	85	79	59	1.62135	2.23514	2.892	2.556	-0.498438333	0.186408182	1	-	-	+	-	chr7_2871208_2871408	2871322	Promoter (<=1kb)	7	2856817	2870838	14022	2	CsaV3_7G003880	CsaV3_7G003880	-371	GO:0003735::structural constituent of ribosome;GO:0005515::protein binding;GO:0005840::ribosome;GO:0006412::translation	CsaV3_7G003880	gnl|BL_ORD_ID|39373 sp|O23372|ATXR3_ARATH Histone-lysine N-methyltransferase ATXR3 OS=Arabidopsis thaliana OX=3702 GN=ATXR3 PE=2 SV=2//0
chr1	18121798	18122096	18121945;18121951;18121963;18121939	126	246	232	170	4.57581	6.41953	8.42295	7.2846	-0.514565956	0.186623517	1	+	+	+	+	chr1_18121797_18122096	18121945;18121951;18121963;18121939	Downstream (1-2kb)	1	18117705	18121287	3583	1	CsaV3_1G031010	CsaV3_1G031010	4093	GO:0004672::protein kinase activity;GO:0005515::protein binding;GO:0005524::ATP binding;GO:0005634::nucleus;GO:0006355::regulation of transcription, DNA-templated;GO:0006468::protein phosphorylation;GO:0008270::zinc ion binding	CsaV3_1G031010	gnl|BL_ORD_ID|532682 sp|Q9LVM0|Y5830_ARATH Probable inactive receptor kinase At5g58300 OS=Arabidopsis thaliana OX=3702 GN=At5g58300 PE=2 SV=1//0
chr6	18972923	18973144	18973033;18973032;18973031;18973032	209	369	186	119	7.5663	9.6163	6.76005	5.112	0.533379283	0.186795199	1	+	+	+	+	chr6_18972922_18973144	18973033;18973032;18973031;18973032	Distal Intergenic	6	18967515	18967845	331	2	CsaV3_6G034120	CsaV3_6G034120	-5078	.	CsaV3_6G034120	-//-
chr7	13879657	13879921	13879787;13879787;13879797	1715	2767	1578	1194	61.8275	71.9403	57.0809	50.907	0.30886121	0.187480652	1	+	+	+	-	chr7_13879656_13879921	13879787;13879787;13879797	Distal Intergenic	7	13894296	13902701	8406	2	CsaV3_7G024740	CsaV3_7G024740	22780	GO:0003677::DNA binding;GO:0003887::DNA-directed DNA polymerase activity;GO:0004872::receptor activity;GO:0006260::DNA replication;GO:0009360::DNA polymerase III complex;GO:0016021::integral component of membrane;GO:0033926::glycopeptide alpha-N-acetylgalactosaminidase activity	CsaV3_7G024740	gnl|BL_ORD_ID|64476 sp|Q67XD9|CINV2_ARATH Alkaline/neutral invertase CINV2 OS=Arabidopsis thaliana OX=3702 GN=CINV2 PE=1 SV=1//0
chr3	38015992	38016211	38016100;38016101;38016101;38016101	462	812	320	272	16.6819	21.1299	11.6042	11.6298	0.702598977	0.188523892	1	+	+	+	+	chr3_38015991_38016211	38016100;38016101;38016101;38016101	Promoter (2-3kb)	3	38013152	38021802	8651	1	CsaV3_3G046580	CsaV3_3G046580	2840	GO:0005216::ion channel activity;GO:0005242::inward rectifier potassium channel activity;GO:0005515::protein binding;GO:0006811::ion transport;GO:0006813::potassium ion transport;GO:0016020::membrane;GO:0016021::integral component of membrane;GO:0055085::transmembrane transport	CsaV3_3G046580	gnl|BL_ORD_ID|13242 sp|Q38998|AKT1_ARATH Potassium channel AKT1 OS=Arabidopsis thaliana OX=3702 GN=AKT1 PE=1 SV=2//0
chr4	11103295	11103635	11103477;11103449;11103454;11103479	170	278	138	114	6.16113	7.25121	5.02485	4.899	0.434589127	0.188796443	1	+	+	+	+	chr4_11103294_11103635	11103477;11103449;11103454;11103479	Distal Intergenic	4	11149446	11149649	204	1	CsaV3_4G017690	CsaV3_4G017690	-45811	.	CsaV3_4G017690	gnl|BL_ORD_ID|310725 sp|Q9ZT94|POLR2_ARATH Retrovirus-related Pol polyprotein from transposon RE2 OS=Arabidopsis thaliana OX=3702 GN=RE2 PE=4 SV=1//5.84094e-10
chr3	27037835	27038053	27037942;27037942;27037942;27037942	283	484	256	176	10.2325	12.6052	9.29055	7.5402	0.440317897	0.189506158	1	+	+	+	+	chr3_27037834_27038053	27037942;27037942;27037942;27037942	Promoter (<=1kb)	3	27036393	27036851	459	2	CsaV3_3G031340	CsaV3_3G031340	-984	GO:0016020::membrane	CsaV3_3G031340	-//-
chr1	6172433	6172745	6172605	101	183	89	55	3.67506	4.78216	3.2535	2.3856	0.584718581	0.190266339	1	-	+	-	-	chr1_6172432_6172745	6172605	Promoter (2-3kb)	1	6174783	6178372	3590	1	CsaV3_1G009900	CsaV3_1G009900	-2038	GO:0046983::protein dimerization activity	CsaV3_1G009900	gnl|BL_ORD_ID|186511 sp|Q9LSE2|ICE1_ARATH Transcription factor ICE1 OS=Arabidopsis thaliana OX=3702 GN=SCRM PE=1 SV=1//3.94382e-94
chr5	27488551	27488838	27488664;27488681;27488705	82	139	123	90	2.99049	3.6386	4.4826	3.8766	-0.334554039	0.191070185	1	-	+	+	+	chr5_27488550_27488838	27488664;27488681;27488705	Promoter (1-2kb)	5	27487251	27487478	228	2	CsaV3_5G034640	CsaV3_5G034640	-1073	.	CsaV3_5G034640	-//-
chr5	3584946	3585194	3585063;3585065;3585065;3585069	339	358	416	364	12.2502	9.33041	15.0746	15.549	-0.504908246	0.191108014	1	+	+	+	+	chr5_3584945_3585194	3585063;3585065;3585065;3585069	Intron (CsaV3_5G005540/CsaV3_5G005540, intron 14 of 17)	5	3589995	3592226	2232	1	CsaV3_5G005550	CsaV3_5G005550	-4801	GO:0004553::hydrolase activity, hydrolyzing O-glycosyl compounds;GO:0005975::carbohydrate metabolic process;GO:0015031::protein transport	CsaV3_5G005550	gnl|BL_ORD_ID|164925 sp|P23548|GUN_PAEPO Endoglucanase OS=Paenibacillus polymyxa OX=1406 PE=3 SV=2//5.39965e-13
chr1	24336112	24336348	24336226;24336226;24336228;24336228	418	459	508	403	15.0966	11.9554	18.4003	17.2104	-0.396575536	0.191644094	1	+	+	+	+	chr1_24336111_24336348	24336226;24336226;24336228;24336228	Promoter (<=1kb)	1	24337097	24341572	4476	1	CsaV3_1G038600	CsaV3_1G038600	-749	.	CsaV3_1G038600	gnl|BL_ORD_ID|160455 sp|Q9ZQ47|GRDP1_ARATH Glycine-rich domain-containing protein 1 OS=Arabidopsis thaliana OX=3702 GN=GRDP1 PE=2 SV=1//1.71187e-26
chr3	33457633	33457897	33457764;33457762;33457766;33457762	906	989	1107	950	32.6792	25.7301	40.0542	40.5126	-0.46398736	0.192140639	1	+	+	+	+	chr3_33457632_33457897	33457764;33457762;33457766;33457762	Promoter (<=1kb)	3	33455759	33456713	955	2	CsaV3_3G040820	CsaV3_3G040820	-920	GO:0005509::calcium ion binding;GO:0005578::proteinaceous extracellular matrix;GO:0007165::signal transduction	CsaV3_3G040820	gnl|BL_ORD_ID|68603 sp|P30188|CML35_ARATH Probable calcium-binding protein CML35 OS=Arabidopsis thaliana OX=3702 GN=CML35 PE=2 SV=2//1.55874e-29
chr6	23218227	23218448	23218343;23218337;23218339	111	191	101	64	4.03536	4.99008	3.6873	2.769	0.48328965	0.192191093	1	+	+	+	-	chr6_23218226_23218448	23218343;23218337;23218339	3' UTR	6	23213736	23218316	4581	1	CsaV3_6G040230	CsaV3_6G040230	4491	GO:0008514::organic anion transmembrane transporter activity;GO:0015711::organic anion transport;GO:0016021::integral component of membrane	CsaV3_6G040230	gnl|BL_ORD_ID|469553 sp|Q9ZSS6|THD1_ARATH Threonine dehydratase biosynthetic, chloroplastic OS=Arabidopsis thaliana OX=3702 GN=OMR1 PE=1 SV=1//3.38772e-171
chr5	12339893	12340627	12340192;12340432;12340211;12340420;12340201;12340404;12340193;12340459	288	515	459	343	10.4127	13.4108	16.629	14.6544	-0.393011938	0.192798669	1	+	+	+	+	chr5_12339892_12340627	12340192;12340432;12340211;12340420;12340201;12340404;12340193;12340459	Intron (CsaV3_5G015150/CsaV3_5G015150, intron 4 of 4)	5	12337268	12343923	6656	2	CsaV3_5G015150	CsaV3_5G015150	3296	GO:0004672::protein kinase activity;GO:0005515::protein binding;GO:0005524::ATP binding;GO:0006468::protein phosphorylation	CsaV3_5G015150	gnl|BL_ORD_ID|514788 sp|Q84MA9|Y1063_ARATH Inactive leucine-rich repeat receptor-like serine/threonine-protein kinase At1g60630 OS=Arabidopsis thaliana OX=3702 GN=At1g60630 PE=2 SV=1//0
chr4	7058202	7058422	7058310;7058310;7058310;7058309	578	964	534	355	20.8614	25.0803	19.3403	15.1656	0.41296118	0.193860064	1	+	+	+	+	chr4_7058201_7058422	7058310;7058310;7058310;7058309	Promoter (<=1kb)	4	7044794	7059150	14357	2	CsaV3_4G009430	CsaV3_4G009430	728	GO:0015079::potassium ion transmembrane transporter activity;GO:0016020::membrane;GO:0071805::potassium ion transmembrane transport	CsaV3_4G009430	gnl|BL_ORD_ID|311234 sp|Q9FY75|POT7_ARATH Potassium transporter 7 OS=Arabidopsis thaliana OX=3702 GN=POT7 PE=1 SV=2//0
chr1	947837	948055	947946;947949	110	192	90	68	3.99933	5.01607	3.28965	2.9394	0.53337935	0.194623788	1	+	+	-	-	chr1_947836_948055	947946;947949	Exon (CsaV3_1G001470/CsaV3_1G001470, exon 63 of 79)	1	955962	957323	1362	2	CsaV3_1G001480	CsaV3_1G001480	9268	.	CsaV3_1G001480	gnl|BL_ORD_ID|302881 sp|O04331|PHB3_ARATH Prohibitin-3, mitochondrial OS=Arabidopsis thaliana OX=3702 GN=PHB3 PE=1 SV=1//1.04281e-138
chr7	189043	189262	189150;189150;189150;189149	460	822	378	274	16.6098	21.3898	13.7009	11.715	0.580252913	0.194952606	1	+	+	+	+	chr7_189042_189262	189150;189150;189150;189149	3' UTR	7	185656	189146	3491	1	CsaV3_7G000080	CsaV3_7G000080	3387	GO:0004190::aspartic-type endopeptidase activity;GO:0005634::nucleus;GO:0016021::integral component of membrane;GO:0046983::protein dimerization activity	CsaV3_7G000080	gnl|BL_ORD_ID|43159 sp|Q8GY61|BH063_ARATH Transcription factor bHLH63 OS=Arabidopsis thaliana OX=3702 GN=BHLH63 PE=1 SV=1//7.46325e-54
scaffold18_1	240324	241432	240803;241252;240800;241268;240563;240810;241246;240529;240815;241286	4688	7427	4049	3345	168.945	193.054	146.407	142.54	0.325180821	0.19543235	1	+	+	+	+	scaffold18_1_240323_241432	240803;241252;240800;241268;240563;240810;241246;240529;240815;241286	Promoter (1-2kb)	28	241934	242707	774	2	CsaV3_UNG201570	CsaV3_UNG201570	1275	.	CsaV3_UNG201570	-//-
chr3	19982119	19982341	19982227;19982233;19982230;19982232	233	268	287	209	8.43102	6.99131	10.4112	8.946	-0.32784954	0.195534712	1	+	+	+	+	chr3_19982118_19982341	19982227;19982233;19982230;19982232	Distal Intergenic	3	19991861	19993443	1583	1	CsaV3_3G022570	CsaV3_3G022570	-9520	GO:0000917::barrier septum assembly;GO:0005737::cytoplasm;GO:0007165::signal transduction;GO:0016237::microautophagy;GO:0034448::EGO complex;GO:0043093::FtsZ-dependent cytokinesis	CsaV3_3G022570	gnl|BL_ORD_ID|211224 sp|Q9M2J7|LBD29_ARATH LOB domain-containing protein 29 OS=Arabidopsis thaliana OX=3702 GN=LBD29 PE=2 SV=1//4.1184e-53
chr3	22834941	22835140	22835064;22835136	72	83	76	74	2.63019	2.18316	2.78355	3.195	-0.312754293	0.196027631	1	+	-	+	-	chr3_22834940_22835140	22835064;22835136	Distal Intergenic	3	22829012	22830779	1768	1	CsaV3_3G026650	CsaV3_3G026650	5929	GO:0016787::hydrolase activity	CsaV3_3G026650	gnl|BL_ORD_ID|79301 sp|Q9C942|CSE_ARATH Caffeoylshikimate esterase OS=Arabidopsis thaliana OX=3702 GN=CSE PE=1 SV=1//0
chr6	8496162	8496482	8496280	52	117	130	81	1.90959	3.06682	4.73565	3.4932	-0.725585473	0.196133788	1	-	-	+	-	chr6_8496161_8496482	8496280	Promoter (2-3kb)	6	8494138	8496551	2414	1	CsaV3_6G012330	CsaV3_6G012330	2024	GO:0005634::nucleus	CsaV3_6G012330	gnl|BL_ORD_ID|55331 sp|Q9ZR04|CCD61_ARATH Putative cyclin-D6-1 OS=Arabidopsis thaliana OX=3702 GN=CYCD6-1 PE=3 SV=1//1.90516e-52
chr5	21464558	21464776	21464665;21464663;21464664;21464664	176	207	203	164	6.37731	5.40592	7.3746	7.029	-0.289694378	0.196631072	1	+	+	+	+	chr5_21464557_21464776	21464665;21464663;21464664;21464664	Distal Intergenic	5	21450427	21456420	5994	2	CsaV3_5G026340	CsaV3_5G026340	-8138	GO:0016020::membrane;GO:0016021::integral component of membrane	CsaV3_5G026340	gnl|BL_ORD_ID|510610 sp|O80638|WTR14_ARATH WAT1-related protein At2g39510 OS=Arabidopsis thaliana OX=3702 GN=At2g39510 PE=2 SV=1//6.47249e-86
chr6	20969596	20969802	20969694	36	88	95	61	1.33311	2.31311	3.4704	2.6412	-0.745148512	0.19824039	1	-	-	+	-	chr6_20969595_20969802	20969694	Promoter (<=1kb)	6	20969507	20970709	1203	1	CsaV3_6G037250	CsaV3_6G037250	89	GO:0003723::RNA binding;GO:0003735::structural constituent of ribosome;GO:0004826::phenylalanine-tRNA ligase activity;GO:0005213::structural constituent of chorion;GO:0005576::extracellular region;GO:0005840::ribosome;GO:0006412::translation;GO:0007304::chorion-containing eggshell formation;GO:0009055::electron carrier activity;GO:0042600::chorion	CsaV3_6G037250	gnl|BL_ORD_ID|229505 sp|P80728|MAVI_CUCPE Mavicyanin OS=Cucurbita pepo OX=3663 PE=1 SV=1//9.14055e-43
chr7	16266993	16267218	16267101;16267100;16267102;16267103	380	424	456	388	13.7274	11.0457	16.5206	16.5714	-0.417708075	0.198415919	1	+	+	+	+	chr7_16266992_16267218	16267101;16267100;16267102;16267103	Intron (CsaV3_7G026710/CsaV3_7G026710, intron 11 of 19)	7	16259334	16276066	16733	1	CsaV3_7G026710	CsaV3_7G026710	7659	GO:0005198::structural molecule activity;GO:0005515::protein binding;GO:0006886::intracellular protein transport;GO:0016192::vesicle-mediated transport;GO:0030117::membrane coat	CsaV3_7G026710	-//-
chr5	22338180	22338415	22338300;22338298;22338297;22338298	338	391	395	335	12.2142	10.1881	14.3154	14.3136	-0.35383042	0.200269987	1	+	+	+	+	chr5_22338179_22338415	22338300;22338298;22338297;22338298	Distal Intergenic	5	22320443	22333132	12690	2	CsaV3_5G027350	CsaV3_5G027350	-5048	GO:0004672::protein kinase activity;GO:0005524::ATP binding;GO:0005622::intracellular;GO:0006468::protein phosphorylation;GO:0006886::intracellular protein transport;GO:0016020::membrane;GO:0016773::phosphotransferase activity, alcohol group as acceptor	CsaV3_5G027350	gnl|BL_ORD_ID|137764 sp|Q551H4|FRAY2_DICDI Serine/threonine-protein kinase fray2 OS=Dictyostelium discoideum OX=44689 GN=fray2 PE=3 SV=1//5.78408e-109
chr5	5165228	5165457	5165342;5165343;5165341;5165342	491	833	422	323	17.7268	21.6757	15.2915	13.8024	0.437570468	0.201307996	1	+	+	+	+	chr5_5165227_5165457	5165342;5165343;5165341;5165342	Promoter (<=1kb)	5	5164487	5164605	119	1	CsaV3_5G008480	CsaV3_5G008480	741	.	CsaV3_5G008480	-//-
chr6	21858606	21858814	21858713	55	91	104	67	2.01768	2.39108	3.79575	2.8968	-0.602183069	0.203135268	1	-	-	+	-	chr6_21858605_21858814	21858713	Promoter (<=1kb)	6	21859648	21860436	789	1	CsaV3_6G038370	CsaV3_6G038370	-834	.	CsaV3_6G038370	gnl|BL_ORD_ID|128240 sp|Q6NMR8|FAF3_ARATH Protein FANTASTIC FOUR 3 OS=Arabidopsis thaliana OX=3702 GN=FAF3 PE=2 SV=1//2.71723e-08
chr4	10804659	10805056	10804769;10804832;10804943	103	172	144	117	3.74712	4.49627	5.24175	5.0268	-0.31692282	0.204669903	1	-	+	+	+	chr4_10804658_10805056	10804769;10804832;10804943	Exon (CsaV3_4G017300/CsaV3_4G017300, exon 5 of 20)	4	10801059	10812731	11673	1	CsaV3_4G017300	CsaV3_4G017300	3600	GO:0004672::protein kinase activity;GO:0005515::protein binding;GO:0005524::ATP binding;GO:0006468::protein phosphorylation;GO:0007165::signal transduction;GO:0016020::membrane;GO:0016773::phosphotransferase activity, alcohol group as acceptor	CsaV3_4G017300	gnl|BL_ORD_ID|64512 sp|Q2V452|CIPK3_ARATH CBL-interacting serine/threonine-protein kinase 3 OS=Arabidopsis thaliana OX=3702 GN=CIPK3 PE=1 SV=2//0
chr4	3999450	3999668	3999559;3999557;3999558;3999557	198	208	244	186	7.16997	5.43191	8.85675	7.9662	-0.416791736	0.204930252	1	+	+	+	+	chr4_3999449_3999668	3999559;3999557;3999558;3999557	Promoter (1-2kb)	4	3995725	3998200	2476	2	CsaV3_4G006060	CsaV3_4G006060	-1250	.	CsaV3_4G006060	gnl|BL_ORD_ID|400062 sp|Q9SW09|RS101_ARATH 40S ribosomal protein S10-1 OS=Arabidopsis thaliana OX=3702 GN=RPS10A PE=2 SV=1//2.50543e-54
chr3	34661491	34661710	34661600;34661599;34661600;34661599	868	960	1094	780	31.3101	24.9764	39.5843	33.2706	-0.372237065	0.205121996	1	+	+	+	+	chr3_34661490_34661710	34661600;34661599;34661600;34661599	Intron (CsaV3_3G042720/CsaV3_3G042720, intron 4 of 5)	3	34655938	34668102	12165	1	CsaV3_3G042720	CsaV3_3G042720	5553	GO:0000145::exocyst;GO:0003676::nucleic acid binding;GO:0003723::RNA binding;GO:0004535::poly(A)-specific ribonuclease activity;GO:0005634::nucleus;GO:0005737::cytoplasm;GO:0006402::mRNA catabolic process;GO:0006904::vesicle docking involved in exocytosis;GO:0015098::molybdate ion transmembrane transporter activity;GO:0015689::molybdate ion transport;GO:0046872::metal ion binding	CsaV3_3G042720	gnl|BL_ORD_ID|48293 sp|Q9LVX1|C3H41_ARATH Zinc finger CCCH domain-containing protein 41 OS=Arabidopsis thaliana OX=3702 GN=At3g27700 PE=1 SV=1//1.58291e-158
chr7	19851076	19851304	19851187;19851187;19851187;19851188	796	1330	744	513	28.7159	34.5927	26.9318	21.8964	0.374686897	0.205203664	1	+	+	+	+	chr7_19851075_19851304	19851187;19851187;19851187;19851188	Intron (CsaV3_7G031410/CsaV3_7G031410, intron 6 of 9)	7	19846979	19855626	8648	1	CsaV3_7G031410	CsaV3_7G031410	4097	GO:0003857::3-hydroxyacyl-CoA dehydrogenase activity;GO:0005515::protein binding;GO:0006631::fatty acid metabolic process;GO:0016020::membrane;GO:0016491::oxidoreductase activity;GO:0055114::oxidation-reduction process	CsaV3_7G031410	gnl|BL_ORD_ID|117652 sp|Q08A72|EML4_ARATH Protein EMSY-LIKE 4 OS=Arabidopsis thaliana OX=3702 GN=EML4 PE=2 SV=1//4.955e-121
chr5	28432967	28433166	28433050	63	117	56	28	2.30592	3.06682	2.06055	1.2354	0.704963667	0.206324926	1	-	+	-	-	chr5_28432966_28433166	28433050	Intron (CsaV3_5G035910/CsaV3_5G035910, intron 4 of 4)	5	28428196	28433740	5545	1	CsaV3_5G035910	CsaV3_5G035910	4771	.	CsaV3_5G035910	gnl|BL_ORD_ID|308290 sp|Q9SCP2|PLY12_ARATH Probable pectate lyase 12 OS=Arabidopsis thaliana OX=3702 GN=At3g53190 PE=2 SV=2//0
chr2	7826899	7827127	7827011;7827010;7827011;7827011	3390	3751	4045	3088	122.178	97.5145	146.263	131.591	-0.338841391	0.208127609	1	+	+	+	+	chr2_7826898_7827127	7827011;7827010;7827011;7827011	Intron (CsaV3_2G010660/CsaV3_2G010660, intron 3 of 8)	2	7820076	7830724	10649	2	CsaV3_2G010660	CsaV3_2G010660	3597	GO:0016787::hydrolase activity	CsaV3_2G010660	gnl|BL_ORD_ID|19986 sp|O80612|APY6_ARATH Probable apyrase 6 OS=Arabidopsis thaliana OX=3702 GN=APY6 PE=2 SV=2//0
chr1	26201524	26201775	26201645;26201647;26201647;26201646	729	769	893	711	26.3019	20.0123	32.3181	30.3312	-0.435843796	0.209869914	1	+	+	+	+	chr1_26201523_26201775	26201645;26201647;26201647;26201646	Promoter (<=1kb)	1	26196639	26200534	3896	2	CsaV3_1G041170	CsaV3_1G041170	-990	GO:0005515::protein binding;GO:0044237::cellular metabolic process	CsaV3_1G041170	gnl|BL_ORD_ID|251857 sp|B9HCR2|MTNA_POPTR Methylthioribose-1-phosphate isomerase OS=Populus trichocarpa OX=3694 GN=POPTRDRAFT_832064 PE=3 SV=2//0
chr4	25206416	25206729	25206555	43	100	159	84	1.58532	2.62499	5.784	3.621	-1.159501483	0.210275278	1	-	-	+	-	chr4_25206415_25206729	25206555	Promoter (1-2kb)	4	25208589	25214031	5443	1	CsaV3_4G035850	CsaV3_4G035850	-1860	GO:0004672::protein kinase activity;GO:0004674::protein serine/threonine kinase activity;GO:0005524::ATP binding;GO:0006468::protein phosphorylation;GO:0006744::ubiquinone biosynthetic process;GO:0016020::membrane;GO:0016773::phosphotransferase activity, alcohol group as acceptor;GO:0055114::oxidation-reduction process	CsaV3_4G035850	gnl|BL_ORD_ID|53956 sp|Q6TGC6|CBK1_PNECA Serine/threonine-protein kinase CBK1 OS=Pneumocystis carinii OX=4754 GN=CBK1 PE=2 SV=1//1.07613e-139
chr5	7172919	7173173	7173035;7173037;7173051	58	134	132	98	2.12577	3.50865	4.80795	4.2174	-0.679715771	0.210289418	1	-	+	+	+	chr5_7172918_7173173	7173035;7173037;7173051	Distal Intergenic	5	7177442	7182492	5051	1	CsaV3_5G011160	CsaV3_5G011160	-4269	GO:0005506::iron ion binding;GO:0006281::DNA repair;GO:0006310::DNA recombination;GO:0016705::oxidoreductase activity, acting on paired donors, with incorporation or reduction of molecular oxygen;GO:0020037::heme binding;GO:0055114::oxidation-reduction process	CsaV3_5G011160	gnl|BL_ORD_ID|47964 sp|Q93Z79|C14A1_ARATH Cytochrome P450 714A1 OS=Arabidopsis thaliana OX=3702 GN=CYP714A1 PE=2 SV=1//0
chr1	20929211	20929623	20929354;20929356;20929343;20929389	139	286	270	195	5.0442	7.45913	9.79665	8.3496	-0.537359062	0.210458293	1	+	+	+	+	chr1_20929210_20929623	20929354;20929356;20929343;20929389	Promoter (<=1kb)	1	20923187	20929306	6120	2	CsaV3_1G033820	CsaV3_1G033820	0	GO:0000166::nucleotide binding;GO:0016301::kinase activity;GO:0046872::metal ion binding;GO:0071107::response to parathyroid hormone	CsaV3_1G033820	gnl|BL_ORD_ID|110960 sp|P92939|ECA1_ARATH Calcium-transporting ATPase 1, endoplasmic reticulum-type OS=Arabidopsis thaliana OX=3702 GN=ECA1 PE=1 SV=2//0
scaffold18_1	1346617	1346876	1346763;1346758;1346762;1346754	742	1219	608	520	26.7703	31.7078	22.0154	22.1946	0.403523703	0.211692539	1	+	+	+	+	scaffold18_1_1346616_1346876	1346763;1346758;1346762;1346754	Promoter (<=1kb)	28	1346343	1346830	488	2	CsaV3_UNG210300	CsaV3_UNG210300	0	.	CsaV3_UNG210300	-//-
chr5	1492953	1493172	1493062;1493060;1493063;1493062	150	249	140	102	5.44053	6.4975	5.09715	4.3878	0.331852711	0.211705559	1	+	+	+	+	chr5_1492952_1493172	1493062;1493060;1493063;1493062	Promoter (1-2kb)	5	1493991	1494730	740	2	CsaV3_5G002460	CsaV3_5G002460	1558	GO:0030001::metal ion transport;GO:0046872::metal ion binding	CsaV3_5G002460	gnl|BL_ORD_ID|172686 sp|O03982|HIP39_ARATH Heavy metal-associated isoprenylated plant protein 39 OS=Arabidopsis thaliana OX=3702 GN=HIPP39 PE=2 SV=1//6.92867e-06
chr3	35241447	35241688	35241562;35241563;35241563;35241563	1945	2191	2307	1739	70.1144	56.9701	83.4342	74.124	-0.310096759	0.212811229	1	+	+	+	+	chr3_35241446_35241688	35241562;35241563;35241563;35241563	Promoter (<=1kb)	3	35240578	35244927	4350	1	CsaV3_3G043430	CsaV3_3G043430	869	.	CsaV3_3G043430	-//-
scaffold18_1	1300832	1301063	1300945;1300948;1300952;1300948	1933	3041	1835	1280	69.682	79.0616	66.3714	54.5706	0.298512253	0.21284229	1	+	+	+	+	scaffold18_1_1300831_1301063	1300945;1300948;1300952;1300948	Promoter (<=1kb)	28	1299454	1301606	2153	2	CsaV3_UNG210190	CsaV3_UNG210190	543	.	CsaV3_UNG210190	-//-
scaffold18_1	1340510	1340749	1340627;1340625;1340625;1340625	497	834	428	338	17.9429	21.7017	15.5084	14.4414	0.404578001	0.215274701	1	+	+	+	+	scaffold18_1_1340509_1340749	1340627;1340625;1340625;1340625	Promoter (1-2kb)	28	1342340	1342627	288	2	CsaV3_UNG210290	CsaV3_UNG210290	1878	.	CsaV3_UNG210290	-//-
chr5	26674428	26674665	26674540;26674541;26674542;26674542	720	810	846	696	25.9776	21.0779	30.6191	29.6922	-0.358064973	0.215428808	1	+	+	+	+	chr5_26674427_26674665	26674540;26674541;26674542;26674542	Promoter (1-2kb)	5	26672739	26674074	1336	1	CsaV3_5G033240	CsaV3_5G033240	1689	GO:0008168::methyltransferase activity;GO:0009523::photosystem II;GO:0015979::photosynthesis;GO:0016020::membrane;GO:0042301::phosphate ion binding;GO:0050821::protein stabilization	CsaV3_5G033240	gnl|BL_ORD_ID|308820 sp|Q8GYW9|PMT4_ARATH Probable methyltransferase PMT4 OS=Arabidopsis thaliana OX=3702 GN=At1g13860 PE=2 SV=2//5.79802e-94
chr5	30024158	30024377	30024267;30024270;30024275	142	191	102	51	5.15229	4.99008	3.72345	2.2152	0.772187897	0.215897552	1	+	+	+	-	chr5_30024157_30024377	30024267;30024270;30024275	Promoter (<=1kb)	5	30024348	30029777	5430	1	CsaV3_5G037900	CsaV3_5G037900	0	GO:0004672::protein kinase activity;GO:0005524::ATP binding;GO:0006468::protein phosphorylation	CsaV3_5G037900	gnl|BL_ORD_ID|305711 sp|Q9LFP7|PIX7_ARATH Probable serine/threonine-protein kinase PIX7 OS=Arabidopsis thaliana OX=3702 GN=PIX7 PE=1 SV=1//0
chr6	25937044	25937301	25937162;25937146	58	119	129	80	2.12577	3.1188	4.6995	3.4506	-0.635993269	0.216566845	1	-	+	+	-	chr6_25937043_25937301	25937162;25937146	Promoter (<=1kb)	6	25937157	25937306	150	1	CsaV3_6G043950	CsaV3_6G043950	0	.	CsaV3_6G043950	-//-
chr2	13283296	13283562	13283438;13283437;13283436;13283436	1245	1396	1458	1232	44.8934	36.308	52.7429	52.5258	-0.374500031	0.217946946	1	+	+	+	+	chr2_13283295_13283562	13283438;13283437;13283436;13283436	Promoter (2-3kb)	2	13284754	13286406	1653	2	CsaV3_2G016030	CsaV3_2G016030	2844	GO:0003676::nucleic acid binding;GO:0005524::ATP binding;GO:0005634::nucleus;GO:0006338::chromatin remodeling;GO:0016818::hydrolase activity, acting on acid anhydrides, in phosphorus-containing anhydrides	CsaV3_2G016030	gnl|BL_ORD_ID|259087 sp|P81393|MYB08_ANTMA Myb-related protein 308 OS=Antirrhinum majus OX=4151 GN=MYB308 PE=2 SV=1//1.21626e-113
chr4	2643443	2643662	2643551;2643551;2643552;2643551	596	1000	485	407	21.5099	26.016	17.5689	17.3808	0.443433876	0.218507515	1	+	+	+	+	chr4_2643442_2643662	2643551;2643551;2643552;2643551	Promoter (<=1kb)	4	2642981	2643606	626	2	CsaV3_4G004240	CsaV3_4G004240	0	GO:0006487::protein N-linked glycosylation;GO:0008250::oligosaccharyltransferase complex;GO:0016021::integral component of membrane	CsaV3_4G004240	-//-
scaffold18_1	517392	517751	517500;517513;517520	5654	8635	5412	3911	203.75	224.45	195.68	166.651	0.240976552	0.219175419	1	+	+	-	+	scaffold18_1_517391_517751	517500;517513;517520	Promoter (<=1kb)	28	518723	519272	550	1	CsaV3_UNG208120	CsaV3_UNG208120	-972	.	CsaV3_UNG208120	gnl|BL_ORD_ID|277217 sp|P93401|NU2M_OENBE NADH-ubiquinone oxidoreductase chain 2 OS=Oenothera berteroana OX=3950 GN=ND2 PE=2 SV=2//6.30031e-25
chr6	23414715	23414935	23414824;23414822;23414827;23414822	250	374	276	257	9.04353	9.74625	10.0136	10.9908	-0.1607434	0.219769551	1	+	+	+	+	chr6_23414714_23414935	23414824;23414822;23414827;23414822	Distal Intergenic	6	23407890	23411113	3224	2	CsaV3_6G040450	CsaV3_6G040450	-3602	GO:0005739::mitochondrion;GO:0006461::protein complex assembly;GO:0008168::methyltransferase activity	CsaV3_6G040450	-//-
chr4	18891530	18891882	18891694;18891694;18891694;18891697	2075	2368	2395	1892	74.7983	61.5703	86.6154	80.6418	-0.294556826	0.21996461	1	+	+	+	+	chr4_18891529_18891882	18891694;18891694;18891694;18891697	Promoter (<=1kb)	4	18887744	18890830	3087	2	CsaV3_4G029380	CsaV3_4G029380	-700	GO:0005737::cytoplasm;GO:0006457::protein folding	CsaV3_4G029380	gnl|BL_ORD_ID|60170 sp|P34893|CH10_ARATH 10 kDa chaperonin, mitochondrial OS=Arabidopsis thaliana OX=3702 GN=CPN10 PE=1 SV=1//8.51523e-41
chr4	25893928	25894127	25894045	48	96	98	63	1.76547	2.52103	3.57885	2.7264	-0.55675343	0.220169309	1	-	-	+	-	chr4_25893927_25894127	25894045	Promoter (<=1kb)	4	25893830	25894497	668	2	CsaV3_4G036830	CsaV3_4G036830	370	.	CsaV3_4G036830	-//-
chr2	19420684	19420941	19420807;19420809;19420811;19420810	260	271	306	270	9.40383	7.06928	11.0981	11.5446	-0.45893305	0.220195059	1	+	+	+	+	chr2_19420683_19420941	19420807;19420809;19420811;19420810	Promoter (1-2kb)	2	19422209	19423499	1291	1	CsaV3_2G029650	CsaV3_2G029650	-1268	GO:0005515::protein binding	CsaV3_2G029650	-//-
chr1	19919520	19919740	19919628;19919629;19919630;19919628	435	462	458	470	15.7091	12.0334	16.5929	20.0646	-0.402010598	0.220321319	1	+	+	+	+	chr1_19919519_19919740	19919628;19919629;19919630;19919628	Promoter (<=1kb)	1	19919283	19919485	203	1	CsaV3_1G032840	CsaV3_1G032840	237	.	CsaV3_1G032840	-//-
chr5	61852	62104	61973	37	90	112	63	1.36914	2.36509	4.08495	2.7264	-0.867129977	0.22056044	1	-	-	+	-	chr5_61851_62104	61973	Promoter (<=1kb)	5	62153	62791	639	1	CsaV3_5G000110	CsaV3_5G000110	-49	.	CsaV3_5G000110	gnl|BL_ORD_ID|269471 sp|Q9FI03|NHL26_ARATH NDR1/HIN1-like protein 26 OS=Arabidopsis thaliana OX=3702 GN=NHL26 PE=2 SV=1//3.2488e-72
chr3	16703685	16703915	16703803;16703804;16703803;16703805	273	296	324	276	9.87222	7.71903	11.7488	11.8002	-0.420807796	0.220610536	1	+	+	+	+	chr3_16703684_16703915	16703803;16703804;16703803;16703805	Promoter (<=1kb)	3	16704857	16721184	16328	1	CsaV3_3G020610	CsaV3_3G020610	-942	GO:0005789::endoplasmic reticulum membrane;GO:0016758::transferase activity, transferring hexosyl groups	CsaV3_3G020610	gnl|BL_ORD_ID|14108 sp|Q9FF17|ALG6_ARATH Probable dolichyl pyrophosphate Man9GlcNAc2 alpha-1,3-glucosyltransferase OS=Arabidopsis thaliana OX=3702 GN=At5g38460 PE=2 SV=1//0
chr7	4000500	4000718	4000606;4000608;4000609;4000607	405	642	376	242	14.6282	16.7116	13.6286	10.3518	0.38614025	0.220826682	1	+	+	+	+	chr7_4000499_4000718	4000606;4000608;4000609;4000607	Intron (CsaV3_7G006460/CsaV3_7G006460, intron 6 of 10)	7	3995363	4007336	11974	1	CsaV3_7G006460	CsaV3_7G006460	5137	GO:0003677::DNA binding	CsaV3_7G006460	gnl|BL_ORD_ID|57062 sp|Q9CWK3|CD2B2_MOUSE CD2 antigen cytoplasmic tail-binding protein 2 OS=Mus musculus OX=10090 GN=Cd2bp2 PE=1 SV=1//3.95028e-07
chr2	23099168	23099493	23099357;23099387;23099406	66	150	145	105	2.41401	3.92449	5.2779	4.5156	-0.627683074	0.22092537	1	-	+	+	+	chr2_23099167_23099493	23099357;23099387;23099406	Exon (CsaV3_2G034720/CsaV3_2G034720, exon 9 of 9)	2	23095032	23099733	4702	1	CsaV3_2G034720	CsaV3_2G034720	4136	GO:0016020::membrane;GO:0016760::cellulose synthase (UDP-forming) activity;GO:0030244::cellulose biosynthetic process	CsaV3_2G034720	gnl|BL_ORD_ID|79617 sp|Q339N5|CSLH1_ORYSJ Cellulose synthase-like protein H1 OS=Oryza sativa subsp. japonica OX=39947 GN=CSLH1 PE=2 SV=2//0
chr7	5554187	5554775	5554391;5554423;5554497	112	225	208	150	4.07139	5.87374	7.55535	6.4326	-0.492122409	0.221275884	1	-	+	+	+	chr7_5554186_5554775	5554391;5554423;5554497	Promoter (<=1kb)	7	5551757	5553380	1624	2	CsaV3_7G008920	CsaV3_7G008920	-807	GO:0006505::GPI anchor metabolic process;GO:0006629::lipid metabolic process;GO:0006886::intracellular protein transport;GO:0008374::O-acyltransferase activity;GO:0009058::biosynthetic process;GO:0016787::hydrolase activity;GO:0016788::hydrolase activity, acting on ester bonds	CsaV3_7G008920	gnl|BL_ORD_ID|426054 sp|Q6RYA0|SABP2_TOBAC Salicylic acid-binding protein 2 OS=Nicotiana tabacum OX=4097 GN=SABP2 PE=1 SV=1//2.36832e-55
chr3	11170435	11170856	11170561;11170639;11170628;11170617;11170760	123	165	172	122	4.46772	4.31434	6.25395	5.2398	-0.388218278	0.221324037	1	+	+	+	+	chr3_11170434_11170856	11170561;11170639;11170628;11170617;11170760	Promoter (1-2kb)	3	11164778	11168583	3806	2	CsaV3_3G015060	CsaV3_3G015060	-1852	.	CsaV3_3G015060	-//-
chr1	21534361	21534620	21534480;21534487;21534483;21534486	235	204	256	275	8.50308	5.32795	9.29055	11.7576	-0.605784837	0.222140943	1	+	+	+	+	chr1_21534360_21534620	21534480;21534487;21534483;21534486	Promoter (2-3kb)	1	21534430	21537257	2828	2	CsaV3_1G034360	CsaV3_1G034360	2637	.	CsaV3_1G034360	gnl|BL_ORD_ID|80765 sp|Q9CQT9|CT024_MOUSE Uncharacterized protein C20orf24 homolog OS=Mus musculus OX=10090 PE=2 SV=1//1.31232e-18
chr2	4845029	4845271	4845144;4845157	75	110	109	77	2.73828	2.88489	3.9765	3.3228	-0.376374454	0.223363459	1	-	+	+	-	chr2_4845028_4845271	4845144;4845157	Distal Intergenic	2	4835680	4843402	7723	1	CsaV3_2G008510	CsaV3_2G008510	9349	GO:0000049::tRNA binding;GO:0000166::nucleotide binding;GO:0003676::nucleic acid binding;GO:0004812::aminoacyl-tRNA ligase activity;GO:0005524::ATP binding;GO:0005737::cytoplasm;GO:0006418::tRNA aminoacylation for protein translation;GO:0043039::tRNA aminoacylation	CsaV3_2G008510	gnl|BL_ORD_ID|455903 sp|Q9ZPI1|SYKC_ARATH Lysine--tRNA ligase, cytoplasmic OS=Arabidopsis thaliana OX=3702 GN=At3g11710 PE=1 SV=1//0
scaffold18_1	670304	670612	670440;670441;670444;670445	4081	6387	3948	2962	147.074	166.024	142.756	126.224	0.219115388	0.223760096	1	+	+	+	+	scaffold18_1_670303_670612	670440;670441;670444;670445	Promoter (<=1kb)	28	670666	670875	210	2	CsaV3_UNG208470	CsaV3_UNG208470	263	.	CsaV3_UNG208470	-//-
scaffold18_1	244259	244532	244414;244413;244420;244432	1412	2013	1272	913	50.9104	52.3439	46.019	38.9364	0.281424306	0.22397371	1	+	+	+	+	scaffold18_1_244258_244532	244414;244413;244420;244432	Promoter (1-2kb)	28	241934	242707	774	2	CsaV3_UNG201570	CsaV3_UNG201570	-1552	.	CsaV3_UNG201570	-//-
scaffold18_1	254434	254707	254570;254567;254574;254572	2326	3615	2225	1569	83.8418	93.9798	80.4699	66.882	0.271164916	0.224215869	1	+	+	+	+	scaffold18_1_254433_254707	254570;254567;254574;254572	Promoter (<=1kb)	28	253775	254013	239	2	CsaV3_UNG201580	CsaV3_UNG201580	-421	.	CsaV3_UNG201580	-//-
chr6	4767506	4767705	4767608	56	96	91	62	2.05371	2.52103	3.3258	2.6838	-0.393579216	0.224255732	1	-	-	+	-	chr6_4767505_4767705	4767608	Promoter (1-2kb)	6	4769005	4773661	4657	1	CsaV3_6G005560	CsaV3_6G005560	-1300	GO:0003700::sequence-specific DNA binding transcription factor activity;GO:0003774::motor activity;GO:0005634::nucleus;GO:0005815::microtubule organizing center;GO:0006302::double-strand break repair;GO:0006355::regulation of transcription, DNA-templated;GO:0006606::protein import into nucleus;GO:0006914::autophagy;GO:0006935::chemotaxis;GO:0007049::cell cycle;GO:0008134::transcription factor bin…	CsaV3_6G005560	gnl|BL_ORD_ID|530458 sp|Q93W28|Y4554_ARATH Uncharacterized protein At4g15545 OS=Arabidopsis thaliana OX=3702 GN=At4g15545 PE=1 SV=1//1.74647e-115
chr2	16196543	16196835	16196671;16196690	107	202	61	83	3.89124	5.27597	2.2413	3.5784	0.655537937	0.224310785	1	+	+	-	-	chr2_16196542_16196835	16196671;16196690	Distal Intergenic	2	16180818	16181109	292	2	CsaV3_2G021170	CsaV3_2G021170	-15434	.	CsaV3_2G021170	gnl|BL_ORD_ID|310295 sp|P20825|POL2_DROME Retrovirus-related Pol polyprotein from transposon 297 OS=Drosophila melanogaster OX=7227 GN=pol PE=3 SV=1//2.58292e-10
chr1	4882729	4883066	4882910;4882921;4882931;4882954	122	177	115	102	4.43169	4.62622	4.1934	4.3878	0.077998796	0.225162918	1	+	+	+	+	chr1_4882728_4883066	4882910;4882921;4882931;4882954	Promoter (2-3kb)	1	4880415	4885229	4815	2	CsaV3_1G007690	CsaV3_1G007690	2163	.	CsaV3_1G007690	-//-
chr1	5711091	5711319	5711205;5711204;5711205;5711204	1376	1422	1675	1326	49.6133	36.9838	60.5874	56.5302	-0.435567278	0.225761444	1	+	+	+	+	chr1_5711090_5711319	5711205;5711204;5711205;5711204	Promoter (1-2kb)	1	5709490	5715777	6288	1	CsaV3_1G009140	CsaV3_1G009140	1601	.	CsaV3_1G009140	gnl|BL_ORD_ID|494282 sp|Q9STL8|UFSP_ARATH Probable Ufm1-specific protease OS=Arabidopsis thaliana OX=3702 GN=At3g48380 PE=1 SV=2//0
chr5	17273748	17273993	17273867;17273866;17273868;17273867	1147	1248	1448	1016	41.3624	32.4615	52.3814	43.3242	-0.374515388	0.227043515	1	+	+	+	+	chr5_17273747_17273993	17273867;17273866;17273868;17273867	Distal Intergenic	5	17267461	17270047	2587	1	CsaV3_5G023110	CsaV3_5G023110	6287	GO:0005672::transcription factor TFIIA complex;GO:0006367::transcription initiation from RNA polymerase II promoter;GO:0046872::metal ion binding	CsaV3_5G023110	gnl|BL_ORD_ID|199432 sp|Q6S591|JAG_ARATH Zinc finger protein JAGGED OS=Arabidopsis thaliana OX=3702 GN=JAG PE=2 SV=1//3.46092e-30
chr7	18772030	18772516	18772339;18772338;18772336;18772338	1620	2515	1561	1121	58.4046	65.3908	56.4663	47.7972	0.247723512	0.227092828	1	+	+	+	+	chr7_18772029_18772516	18772339;18772338;18772336;18772338	Promoter (1-2kb)	7	18772999	18773530	532	2	CsaV3_7G029680	CsaV3_7G029680	1014	.	CsaV3_7G029680	-//-
scaffold64	90313	90593	90441;90456;90476	102	139	134	98	3.71109	3.6386	4.88025	4.2174	-0.307810533	0.227283277	1	-	+	+	+	scaffold64_90312_90593	90441;90456;90476	Distal Intergenic	39	78393	78557	165	1	CsaV3_UNG095720	CsaV3_UNG095720	11920	.	CsaV3_UNG095720	-//-
chr3	32993093	32993362	32993203;32993218;32993239	82	148	127	99	2.99049	3.87251	4.6272	4.26	-0.372889601	0.227806666	1	-	+	+	+	chr3_32993092_32993362	32993203;32993218;32993239	Promoter (2-3kb)	3	32988982	32990821	1840	2	CsaV3_3G040220	CsaV3_3G040220	-2272	GO:0016491::oxidoreductase activity;GO:0055114::oxidation-reduction process	CsaV3_3G040220	gnl|BL_ORD_ID|125586 sp|Q9LHN8|F6H1_ARATH Feruloyl CoA ortho-hydroxylase 1 OS=Arabidopsis thaliana OX=3702 GN=F6&apos;H1 PE=1 SV=1//1.41399e-104
scaffold18_1	993818	994124	993947;993956;993955;993949	2197	3216	1470	1631	79.1939	83.6098	53.1767	69.5232	0.407999415	0.228199574	1	+	+	+	+	scaffold18_1_993817_994124	993947;993956;993955;993949	Promoter (2-3kb)	28	993910	996981	3072	2	CsaV3_UNG209460	CsaV3_UNG209460	2857	.	CsaV3_UNG209460	-//-
chr6	10443406	10443605	10443518	28	63	93	49	1.04487	1.66336	3.3981	2.13	-1.029433447	0.22966942	1	-	-	+	-	chr6_10443405_10443605	10443518	Promoter (<=1kb)	6	10443370	10447636	4267	1	CsaV3_6G014400	CsaV3_6G014400	36	GO:0006801::superoxide metabolic process;GO:0046872::metal ion binding;GO:0055114::oxidation-reduction process	CsaV3_6G014400	gnl|BL_ORD_ID|438808 sp|O65199|SODCP_VITVI Superoxide dismutase [Cu-Zn], chloroplastic OS=Vitis vinifera OX=29760 GN=SODCP PE=2 SV=1//5.057e-91
chr3	31794671	31794891	31794790;31794779;31794780;31794785	120	196	104	86	4.35963	5.12003	3.79575	3.7062	0.337569668	0.229692015	1	+	+	+	+	chr3_31794670_31794891	31794790;31794779;31794780;31794785	Promoter (2-3kb)	3	31790724	31792269	1546	2	CsaV3_3G038590	CsaV3_3G038590	-2402	GO:0046872::metal ion binding	CsaV3_3G038590	gnl|BL_ORD_ID|555110 sp|P93751|ZFP8_ARATH Zinc finger protein 8 OS=Arabidopsis thaliana OX=3702 GN=ZFP8 PE=1 SV=1//2.65115e-30
chr6	25945781	25946134	25945876;25945913;25945991	73	133	108	97	2.66622	3.48266	3.94035	4.1748	-0.40029411	0.230547327	1	-	+	+	+	chr6_25945780_25946134	25945876;25945913;25945991	Promoter (2-3kb)	6	25942792	25942949	158	2	CsaV3_6G043960	CsaV3_6G043960	-2832	.	CsaV3_6G043960	-//-
chr3	29407595	29407801	29407711	49	88	82	56	1.8015	2.31311	3.00045	2.4282	-0.39983778	0.230598062	1	-	-	+	-	chr3_29407594_29407801	29407711	Promoter (<=1kb)	3	29407535	29409500	1966	1	CsaV3_3G034870	CsaV3_3G034870	60	.	CsaV3_3G034870	gnl|BL_ORD_ID|28541 sp|O80931|AS1_ARATH Transcription factor AS1 OS=Arabidopsis thaliana OX=3702 GN=AS1 PE=1 SV=1//6.03919e-52
chr4	10805073	10805272	10805256	50	82	61	61	1.83753	2.15717	2.2413	2.6412	-0.289532883	0.231050434	1	-	-	+	-	chr4_10805072_10805272	10805256	Intron (CsaV3_4G017300/CsaV3_4G017300, intron 5 of 19)	4	10801059	10812731	11673	1	CsaV3_4G017300	CsaV3_4G017300	4014	GO:0004672::protein kinase activity;GO:0005515::protein binding;GO:0005524::ATP binding;GO:0006468::protein phosphorylation;GO:0007165::signal transduction;GO:0016020::membrane;GO:0016773::phosphotransferase activity, alcohol group as acceptor	CsaV3_4G017300	gnl|BL_ORD_ID|64512 sp|Q2V452|CIPK3_ARATH CBL-interacting serine/threonine-protein kinase 3 OS=Arabidopsis thaliana OX=3702 GN=CIPK3 PE=1 SV=2//0
chr5	23548596	23548942	23548796;23548784;23548796;23548804	132	259	233	172	4.79199	6.7574	8.4591	7.3698	-0.454744346	0.231484564	1	+	+	+	+	chr5_23548595_23548942	23548796;23548784;23548796;23548804	Promoter (<=1kb)	5	23548902	23552351	3450	1	CsaV3_5G028350	CsaV3_5G028350	0	GO:0005739::mitochondrion;GO:0016021::integral component of membrane;GO:0016192::vesicle-mediated transport	CsaV3_5G028350	gnl|BL_ORD_ID|142456 sp|Q6EI05|GAIPB_CUCMA DELLA protein GAIP-B OS=Cucurbita maxima OX=3661 GN=GAIPB PE=2 SV=1//0
scaffold52	288078	288298	288241	64	121	59	29	2.34195	3.17078	2.169	1.278	0.677425645	0.232336918	1	-	+	-	-	scaffold52_288077_288298	288241	Distal Intergenic	34	20389	56356	35968	2	CsaV3_UNG048340	CsaV3_UNG048340	-231722	GO:0003676::nucleic acid binding;GO:0005515::protein binding;GO:0008270::zinc ion binding	CsaV3_UNG048340	-//-
chr5	17765971	17766228	17766105;17766109	56	127	124	84	2.05371	3.32672	4.51875	3.621	-0.597263008	0.232432536	1	-	+	+	-	chr5_17765970_17766228	17766105;17766109	Promoter (<=1kb)	5	17759228	17766176	6949	2	CsaV3_5G023390	CsaV3_5G023390	0	.	CsaV3_5G023390	-//-
chr5	6651855	6652446	6651971;6651972;6651972;6652302;6651971;6652303;6652303;6652307	5143	6929	4457	4092	185.338	180.111	161.157	174.362	0.123275619	0.233089267	1	+	+	+	+	chr5_6651854_6652446	6651971;6651972;6651972;6652302;6651971;6652303;6652303;6652307	Intron (CsaV3_5G010690/CsaV3_5G010690, intron 4 of 4)	5	6646744	6653284	6541	1	CsaV3_5G010690	CsaV3_5G010690	5111	GO:0003333::amino acid transmembrane transport;GO:0016032::viral process;GO:0019033::viral tegument	CsaV3_5G010690	gnl|BL_ORD_ID|39668 sp|Q9LYM2|AVT6C_ARATH Amino acid transporter AVT6C OS=Arabidopsis thaliana OX=3702 GN=AVT6C PE=2 SV=1//5.05526e-154
chr5	11094505	11094723	11094612;11094615;11094613;11094612	476	542	545	456	17.1863	14.1126	19.7379	19.4682	-0.324966183	0.233792401	1	+	+	+	+	chr5_11094504_11094723	11094612;11094615;11094613;11094612	Intron (CsaV3_5G014150/CsaV3_5G014150, intron 8 of 23)	5	11098312	11099428	1117	1	CsaV3_5G014160	CsaV3_5G014160	-3589	GO:0004190::aspartic-type endopeptidase activity;GO:0006811::ion transport;GO:0016020::membrane;GO:0016021::integral component of membrane;GO:0030001::metal ion transport;GO:0046873::metal ion transmembrane transporter activity;GO:0055085::transmembrane transport	CsaV3_5G014160	gnl|BL_ORD_ID|330161 sp|Q9M0N1|PUX10_ARATH Plant UBX domain-containing protein 10 OS=Arabidopsis thaliana OX=3702 GN=PUX10 PE=2 SV=1//1.48927e-15
chr3	28884647	28884846	28884774	48	83	69	57	1.76547	2.18316	2.5305	2.4708	-0.340950958	0.234744059	1	-	-	+	-	chr3_28884646_28884846	28884774	3' UTR	3	28881223	28885369	4147	1	CsaV3_3G033720	CsaV3_3G033720	3424	GO:0004672::protein kinase activity;GO:0005509::calcium ion binding;GO:0005515::protein binding;GO:0005524::ATP binding;GO:0005578::proteinaceous extracellular matrix;GO:0006468::protein phosphorylation;GO:0007165::signal transduction;GO:0016020::membrane;GO:0016773::phosphotransferase activity, alcohol group as acceptor	CsaV3_3G033720	gnl|BL_ORD_ID|58207 sp|Q8W4I7|CDPKD_ARATH Calcium-dependent protein kinase 13 OS=Arabidopsis thaliana OX=3702 GN=CPK13 PE=1 SV=2//0
chr3	23603219	23603566	23603408;23603407;23603409;23603411	4240	4649	4957	4073	152.803	120.853	179.232	173.552	-0.366421643	0.235697358	1	+	+	+	+	chr3_23603218_23603566	23603408;23603407;23603409;23603411	Promoter (2-3kb)	3	23606249	23607423	1175	1	CsaV3_3G027260	CsaV3_3G027260	-2683	.	CsaV3_3G027260	-//-
chr4	15392886	15393106	15392993;15392994;15392992;15392994	472	815	381	321	17.0422	21.2078	13.8093	13.7172	0.474638565	0.235733108	1	+	+	+	+	chr4_15392885_15393106	15392993;15392994;15392992;15392994	Distal Intergenic	4	15386257	15389201	2945	2	CsaV3_4G026050	CsaV3_4G026050	-3685	GO:0003676::nucleic acid binding;GO:0005524::ATP binding;GO:0005634::nucleus;GO:0006338::chromatin remodeling;GO:0016818::hydrolase activity, acting on acid anhydrides, in phosphorus-containing anhydrides	CsaV3_4G026050	gnl|BL_ORD_ID|99830 sp|Q8S9H7|DIV_ANTMA Transcription factor DIVARICATA OS=Antirrhinum majus OX=4151 GN=DIVARICATA PE=2 SV=1//4.48493e-95
chr3	35665999	35666219	35666108;35666108;35666108;35666106	300	498	284	210	10.845	12.969	10.3027	8.9886	0.303859601	0.236298849	1	+	+	+	+	chr3_35665998_35666219	35666108;35666108;35666108;35666106	Intron (CsaV3_3G043790/CsaV3_3G043790, intron 8 of 18)	3	35655446	35671652	16207	2	CsaV3_3G043790	CsaV3_3G043790	5433	GO:0005515::protein binding;GO:0019068::virion assembly	CsaV3_3G043790	gnl|BL_ORD_ID|468352 sp|Q9Y5Q9|TF3C3_HUMAN General transcription factor 3C polypeptide 3 OS=Homo sapiens OX=9606 GN=GTF3C3 PE=1 SV=1//7.00395e-25
chr1	30548627	30548845	30548736;30548734;30548735;30548735	604	645	715	571	21.7981	16.7895	25.8834	24.3672	-0.381003506	0.236784574	1	+	+	+	+	chr1_30548626_30548845	30548736;30548734;30548735;30548735	Distal Intergenic	1	30540102	30548195	8094	1	CsaV3_1G045010	CsaV3_1G045010	8525	.	CsaV3_1G045010	gnl|BL_ORD_ID|293133 sp|Q9LU85|PAP4_ARATH Probable plastid-lipid-associated protein 4, chloroplastic OS=Arabidopsis thaliana OX=3702 GN=PAP4 PE=1 SV=1//2.98954e-92
chr5	31196090	31196299	31196194	68	103	101	70	2.48607	2.70296	3.6873	3.0246	-0.371256345	0.237209469	1	-	-	+	-	chr5_31196089_31196299	31196194	Promoter (<=1kb)	5	31196035	31202020	5986	1	CsaV3_5G039450	CsaV3_5G039450	55	.	CsaV3_5G039450	gnl|BL_ORD_ID|510018 sp|D9J034|WHY2_SOLTU Single-stranded DNA-binding protein WHY2, mitochondrial OS=Solanum tuberosum OX=4113 GN=WHY2 PE=1 SV=1//1.22406e-77
chr3	27973864	27974083	27973972;27973972;27973972;27973972	528	790	486	327	19.0599	20.5581	17.6051	13.9728	0.32724082	0.237502372	1	+	+	+	+	chr3_27973863_27974083	27973972;27973972;27973972;27973972	Promoter (2-3kb)	3	27976091	27980839	4749	1	CsaV3_3G032420	CsaV3_3G032420	-2008	GO:0004672::protein kinase activity;GO:0005524::ATP binding;GO:0005802::trans-Golgi network;GO:0006260::DNA replication;GO:0006468::protein phosphorylation;GO:0006914::autophagy;GO:0010508::positive regulation of autophagy;GO:0016020::membrane;GO:0016021::integral component of membrane;GO:0016773::phosphotransferase activity, alcohol group as acceptor;GO:0031514::motile cilium;GO:0042998::positiv…	CsaV3_3G032420	gnl|BL_ORD_ID|533394 sp|Q86HW6|Y6461_DICDI Probable serine/threonine-protein kinase DDB_G0276461 OS=Dictyostelium discoideum OX=44689 GN=DDB_G0276461 PE=3 SV=1//5.72451e-64
chr3	27954192	27954488	27954335;27954356	85	150	126	105	3.09858	3.92449	4.59105	4.5156	-0.374818623	0.237854584	1	-	+	+	-	chr3_27954191_27954488	27954335;27954356	Promoter (1-2kb)	3	27948575	27952374	3800	2	CsaV3_3G032400	CsaV3_3G032400	-1818	.	CsaV3_3G032400	gnl|BL_ORD_ID|285283 sp|O64884|OFT20_ARATH O-fucosyltransferase 20 OS=Arabidopsis thaliana OX=3702 GN=OFUT20 PE=1 SV=1//0
chr4	24836	25039	24940	50	72	100	61	1.83753	1.89727	3.65115	2.6412	-0.752567932	0.238411099	1	-	-	+	-	chr4_24835_25039	24940	Distal Intergenic	4	28586	29606	1021	2	CsaV3_4G000010	CsaV3_4G000010	4567	GO:0003677::DNA binding;GO:0015078::hydrogen ion transmembrane transporter activity;GO:0015991::ATP hydrolysis coupled proton transport;GO:0033179::proton-transporting V-type ATPase, V0 domain;GO:0046983::protein dimerization activity	CsaV3_4G000010	gnl|BL_ORD_ID|11849 sp|Q9FKK2|AGL62_ARATH Agamous-like MADS-box protein AGL62 OS=Arabidopsis thaliana OX=3702 GN=AGL62 PE=1 SV=1//1.1066e-65
chr7	18573920	18574168	18574044	35	116	122	86	1.29708	3.04083	4.44645	3.7062	-0.910268959	0.239421799	1	-	-	+	-	chr7_18573919_18574168	18574044	Distal Intergenic	7	18560618	18568931	8314	2	CsaV3_7G029320	CsaV3_7G029320	-4989	GO:0003950::NAD+ ADP-ribosyltransferase activity;GO:0006471::protein ADP-ribosylation	CsaV3_7G029320	gnl|BL_ORD_ID|293508 sp|Q11207|PARP2_ARATH Poly [ADP-ribose] polymerase 2 OS=Arabidopsis thaliana OX=3702 GN=PARP2 PE=2 SV=1//0
chr5	259	503	396;390;394;390	165	256	225	163	5.98098	6.67943	8.1699	6.9864	-0.259593475	0.23949946	1	+	+	+	+	chr5_258_503	396;390;394;390	Distal Intergenic	5	14132	14528	397	1	CsaV3_5G000010	CsaV3_5G000010	-13629	.	CsaV3_5G000010	-//-
chr2	4190741	4191045	4190874;4190875;4190876;4190879	793	860	859	788	28.6078	22.3774	31.089	33.6114	-0.34369611	0.239700088	1	+	+	+	+	chr2_4190740_4191045	4190874;4190875;4190876;4190879	Distal Intergenic	2	4196503	4201997	5495	2	CsaV3_2G007900	CsaV3_2G007900	10952	GO:0005515::protein binding;GO:0008233::peptidase activity;GO:0008270::zinc ion binding;GO:0009372::quorum sensing;GO:0009405::pathogenesis;GO:0016021::integral component of membrane;GO:0030435::sporulation resulting in formation of a cellular spore;GO:0046872::metal ion binding	CsaV3_2G007900	gnl|BL_ORD_ID|510837 sp|Q6KAE5|XB32_ORYSJ Probable E3 ubiquitin-protein ligase XBOS32 OS=Oryza sativa subsp. japonica OX=39947 GN=XBOS32 PE=2 SV=2//0
chr3	8378011	8378229	8378117;8378118;8378117;8378118	338	564	284	242	12.2142	14.6844	10.3027	10.3518	0.38107495	0.239706955	1	+	+	+	+	chr3_8378010_8378229	8378117;8378118;8378117;8378118	Promoter (1-2kb)	3	8379234	8380110	877	2	CsaV3_3G010420	CsaV3_3G010420	1881	GO:0004857::enzyme inhibitor activity	CsaV3_3G010420	gnl|BL_ORD_ID|306189 sp|Q8GT41|PLA1_PLAAC Putative invertase inhibitor OS=Platanus acerifolia OX=140101 PE=1 SV=1//4.10367e-34
chr7	21795508	21796181	21795939;21795893;21795917;21795920	285	537	528	345	10.3046	13.9826	19.1234	14.7396	-0.479513615	0.239943083	1	+	+	+	+	chr7_21795507_21796181	21795939;21795893;21795917;21795920	Promoter (<=1kb)	7	21794832	21795458	627	2	CsaV3_7G034490	CsaV3_7G034490	-50	GO:0016702::oxidoreductase activity, acting on single donors with incorporation of molecular oxygen, incorporation of two atoms of oxygen;GO:0045735::nutrient reservoir activity;GO:0055114::oxidation-reduction process	CsaV3_7G034490	gnl|BL_ORD_ID|3894 sp|Q9ZRA4|AB19A_PRUPE Auxin-binding protein ABP19a OS=Prunus persica OX=3760 GN=ABP19A PE=3 SV=1//9.32753e-96
chr6	16795843	16796167	16796052;16796054;16796054;16796052	883	1472	840	615	31.8505	38.2833	30.4022	26.2416	0.308191845	0.240908462	1	+	+	+	+	chr6_16795842_16796167	16796052;16796054;16796054;16796052	Promoter (<=1kb)	6	16794943	16795126	184	2	CsaV3_6G028520	CsaV3_6G028520	-717	.	CsaV3_6G028520	-//-
chr2	11177491	11177709	11177599;11177600;11177599;11177598	440	714	418	266	15.8892	18.5829	15.1469	11.3742	0.378288574	0.241381856	1	+	+	+	+	chr2_11177490_11177709	11177599;11177600;11177599;11177598	Promoter (<=1kb)	2	11175619	11176824	1206	2	CsaV3_2G013600	CsaV3_2G013600	-667	GO:0003676::nucleic acid binding	CsaV3_2G013600	gnl|BL_ORD_ID|446402 sp|Q9LMK5|STN1_ARATH CST complex subunit STN1 OS=Arabidopsis thaliana OX=3702 GN=STN1 PE=1 SV=1//2.403e-38
chr5	28250189	28250397	28250286	37	84	98	56	1.36914	2.20915	3.57885	2.4282	-0.747386358	0.241737073	1	-	-	+	-	chr5_28250188_28250397	28250286	Promoter (1-2kb)	5	28248960	28254275	5316	1	CsaV3_5G035680	CsaV3_5G035680	1229	.	CsaV3_5G035680	gnl|BL_ORD_ID|143172 sp|F4HW02|GAT1_ARATH GABA transporter 1 OS=Arabidopsis thaliana OX=3702 GN=GAT1 PE=1 SV=1//1.31379e-179
chr3	35100671	35100894	35100780;35100781;35100780;35100781	1061	1167	1305	927	38.2639	30.3563	47.2119	39.5328	-0.338142283	0.24194759	1	+	+	+	+	chr3_35100670_35100894	35100780;35100781;35100780;35100781	Promoter (<=1kb)	3	35096350	35100363	4014	2	CsaV3_3G043240	CsaV3_3G043240	-308	.	CsaV3_3G043240	-//-
chr1	21628721	21629039	21628868;21628917;21628869	70	130	168	96	2.55813	3.40469	6.10935	4.1322	-0.780367384	0.241961019	1	-	+	+	+	chr1_21628720_21629039	21628868;21628917;21628869	Promoter (<=1kb)	1	21629727	21629902	176	1	CsaV3_1G034480	CsaV3_1G034480	-688	.	CsaV3_1G034480	-//-
chr1	5673954	5674183	5674067;5674068;5674066;5674066	539	924	500	368	19.4562	24.0407	18.1112	15.7194	0.36258382	0.242133318	1	+	+	+	+	chr1_5673953_5674183	5674067;5674068;5674066;5674066	Distal Intergenic	1	5668559	5670589	2031	2	CsaV3_1G009110	CsaV3_1G009110	-3365	.	CsaV3_1G009110	-//-
chr3	7305955	7306548	7306287;7306322;7306376;7306304	215	380	389	250	7.78248	9.90219	14.0985	10.6926	-0.487322988	0.242302214	1	+	+	+	+	chr3_7305954_7306548	7306287;7306322;7306376;7306304	Promoter (<=1kb)	3	7306399	7307253	855	1	CsaV3_3G008730	CsaV3_3G008730	0	.	CsaV3_3G008730	-//-
scaffold18_1	243559	243795	243674;243673;243670;243672	1109	1815	1074	756	39.9933	47.1978	38.8612	32.2482	0.294140597	0.242710687	1	+	+	+	+	scaffold18_1_243558_243795	243674;243673;243670;243672	Promoter (<=1kb)	28	241934	242707	774	2	CsaV3_UNG201570	CsaV3_UNG201570	-852	.	CsaV3_UNG201570	-//-
chr2	19016442	19016791	19016599;19016649;19016626	101	150	126	134	3.67506	3.92449	4.59105	5.751	-0.444536286	0.242750639	1	-	+	+	+	chr2_19016441_19016791	19016599;19016649;19016626	3' UTR	2	19015092	19020819	5728	2	CsaV3_2G029070	CsaV3_2G029070	4028	GO:0003700::sequence-specific DNA binding transcription factor activity;GO:0005634::nucleus;GO:0006355::regulation of transcription, DNA-templated;GO:0008270::zinc ion binding;GO:0009690::cytokinin metabolic process;GO:0016491::oxidoreductase activity;GO:0019139::cytokinin dehydrogenase activity;GO:0050660::flavin adenine dinucleotide binding;GO:0055114::oxidation-reduction process	CsaV3_2G029070	gnl|BL_ORD_ID|65270 sp|Q67YU0|CKX5_ARATH Cytokinin dehydrogenase 5 OS=Arabidopsis thaliana OX=3702 GN=CKX5 PE=2 SV=1//0
scaffold18_1	225610	226042	225765;225766;225768;225771	1798	3042	1715	1219	64.818	79.0876	62.0334	51.972	0.336020574	0.242757665	1	+	+	+	+	scaffold18_1_225609_226042	225765;225766;225768;225771	Promoter (1-2kb)	28	224572	224766	195	1	CsaV3_UNG201540	CsaV3_UNG201540	1038	.	CsaV3_UNG201540	-//-
chr7	13028577	13028806	13028692;13028690;13028690;13028690	1038	1771	954	717	37.4352	46.0543	34.5233	30.5868	0.358713415	0.243454391	1	+	+	+	+	chr7_13028576_13028806	13028692;13028690;13028690;13028690	Intron (CsaV3_7G024020/CsaV3_7G024020, intron 8 of 10)	7	13020469	13022921	2453	2	CsaV3_7G024010	CsaV3_7G024010	-5656	GO:0004143::diacylglycerol kinase activity;GO:0007205::protein kinase C-activating G-protein coupled receptor signaling pathway;GO:0016301::kinase activity	CsaV3_7G024010	gnl|BL_ORD_ID|211436 sp|O82359|LCKB2_ARATH Sphingoid long-chain bases kinase 2, mitochondrial OS=Arabidopsis thaliana OX=3702 GN=LCKB2 PE=2 SV=1//5.00908e-114
chr7	19846761	19846960	19846857	34	89	90	59	1.26105	2.3391	3.28965	2.556	-0.699306435	0.24367632	1	-	-	+	-	chr7_19846760_19846960	19846857	Promoter (<=1kb)	7	19846979	19855626	8648	1	CsaV3_7G031410	CsaV3_7G031410	-19	GO:0003857::3-hydroxyacyl-CoA dehydrogenase activity;GO:0005515::protein binding;GO:0006631::fatty acid metabolic process;GO:0016020::membrane;GO:0016491::oxidoreductase activity;GO:0055114::oxidation-reduction process	CsaV3_7G031410	gnl|BL_ORD_ID|117652 sp|Q08A72|EML4_ARATH Protein EMSY-LIKE 4 OS=Arabidopsis thaliana OX=3702 GN=EML4 PE=2 SV=1//4.955e-121
chr5	15124652	15124870	15124761;15124760;15124757;15124759	352	495	138	222	12.7186	12.891	5.02485	9.4998	0.81818132	0.243833957	1	+	+	+	+	chr5_15124651_15124870	15124761;15124760;15124757;15124759	Distal Intergenic	5	15108942	15111512	2571	1	CsaV3_5G020270	CsaV3_5G020270	15710	GO:0003824::catalytic activity;GO:0008152::metabolic process	CsaV3_5G020270	gnl|BL_ORD_ID|3308 sp|Q9FFE6|AAE5_ARATH Probable acyl-activating enzyme 5, peroxisomal OS=Arabidopsis thaliana OX=3702 GN=AAE5 PE=1 SV=1//0
chr6	10672785	10673322	10672897;10673186;10672895;10673186;10672896;10673185;10672897;10673186	1622	1769	1921	1430	58.4767	46.0023	69.4803	60.9606	-0.320183307	0.244006335	1	+	+	+	+	chr6_10672784_10673322	10672897;10673186;10672895;10673186;10672896;10673185;10672897;10673186	Promoter (1-2kb)	6	10669553	10671381	1829	2	CsaV3_6G014700	CsaV3_6G014700	-1404	.	CsaV3_6G014700	gnl|BL_ORD_ID|529907 sp|Q56XJ7|Y4276_ARATH Uncharacterized protein At4g22758 OS=Arabidopsis thaliana OX=3702 GN=At4g22758 PE=2 SV=1//7.17013e-11
chr3	10951376	10951594	10951484;10951485;10951483;10951483	236	412	218	158	8.53911	10.7339	7.91685	6.7734	0.391722957	0.244945052	1	+	+	+	+	chr3_10951375_10951594	10951484;10951485;10951483;10951483	Downstream (2-3kb)	3	10953947	10955133	1187	2	CsaV3_3G014750	CsaV3_3G014750	3539	GO:0009522::photosystem I;GO:0009538::photosystem I reaction center;GO:0015979::photosynthesis	CsaV3_3G014750	gnl|BL_ORD_ID|304563 sp|Q56S59|PHYLL_TOBAC Phylloplanin OS=Nicotiana tabacum OX=4097 PE=1 SV=1//1.46165e-14
chr3	13499989	13500244	13500109	48	123	124	81	1.76547	3.22276	4.51875	3.4932	-0.683625431	0.245742926	1	-	-	+	-	chr3_13499988_13500244	13500109	Promoter (1-2kb)	3	13499633	13501483	1851	2	CsaV3_3G017870	CsaV3_3G017870	1239	GO:0004190::aspartic-type endopeptidase activity;GO:0006508::proteolysis	CsaV3_3G017870	gnl|BL_ORD_ID|295615 sp|Q9LZL3|PCS1L_ARATH Aspartic proteinase PCS1 OS=Arabidopsis thaliana OX=3702 GN=PCS1 PE=2 SV=1//3.33315e-59
chr2	4428868	4429321	4429081;4429081;4429083;4429084	5796	6257	6766	5392	208.866	162.645	244.627	229.742	-0.352604805	0.245798357	1	+	+	+	+	chr2_4428867_4429321	4429081;4429081;4429083;4429084	Downstream (<1kb)	2	4429927	4432564	2638	2	CsaV3_2G008170	CsaV3_2G008170	3243	GO:0016117::carotenoid biosynthetic process;GO:0016491::oxidoreductase activity;GO:0016614::oxidoreductase activity, acting on CH-OH group of donors;GO:0016705::oxidoreductase activity, acting on paired donors, with incorporation or reduction of molecular oxygen;GO:0050660::flavin adenine dinucleotide binding;GO:0055114::oxidation-reduction process	CsaV3_2G008170	gnl|BL_ORD_ID|231707 sp|P52706|MDL1_PRUSE (R)-mandelonitrile lyase 1 OS=Prunus serotina OX=23207 GN=MDL1 PE=1 SV=1//0
chr7	3433135	3433556	3433323;3433324;3433366	117	202	166	140	4.25154	5.27597	6.03705	6.0066	-0.338101565	0.245893336	1	-	+	+	+	chr7_3433134_3433556	3433323;3433324;3433366	Distal Intergenic	7	3422831	3426522	3692	2	CsaV3_7G005710	CsaV3_7G005710	-6613	GO:0005515::protein binding	CsaV3_7G005710	gnl|BL_ORD_ID|229512 sp|I1SSI5|MAX2A_PETHY F-box/LRR-repeat MAX2 homolog A OS=Petunia hybrida OX=4102 GN=MAX2A PE=1 SV=1//0
chr6	13922523	13922872	13922611;13922788;13922605;13922807	136	166	44	81	4.93611	4.34033	1.62675	3.4932	0.85744153	0.245933445	1	+	+	-	-	chr6_13922522_13922872	13922611;13922788;13922605;13922807	Distal Intergenic	6	13933694	13934092	399	2	CsaV3_6G019110	CsaV3_6G019110	11220	.	CsaV3_6G019110	-//-
chr7	3430589	3430788	3430683	56	108	94	73	2.05371	2.83291	3.43425	3.1524	-0.43070797	0.246506542	1	-	-	+	-	chr7_3430588_3430788	3430683	Distal Intergenic	7	3422831	3426522	3692	2	CsaV3_7G005710	CsaV3_7G005710	-4067	GO:0005515::protein binding	CsaV3_7G005710	gnl|BL_ORD_ID|229512 sp|I1SSI5|MAX2A_PETHY F-box/LRR-repeat MAX2 homolog A OS=Petunia hybrida OX=4102 GN=MAX2A PE=1 SV=1//0
chr3	38661362	38661594	38661476;38661476;38661476;38661476	2864	3290	3233	2580	103.226	85.5331	116.909	109.951	-0.265256057	0.246646677	1	+	+	+	+	chr3_38661361_38661594	38661476;38661476;38661476;38661476	Intron (CsaV3_3G047340/CsaV3_3G047340, intron 3 of 14)	3	38649239	38666353	17115	2	CsaV3_3G047340	CsaV3_3G047340	4759	GO:0003676::nucleic acid binding;GO:0005213::structural constituent of chorion;GO:0005576::extracellular region;GO:0007304::chorion-containing eggshell formation;GO:0042600::chorion;GO:0071816::tail-anchored membrane protein insertion into ER membrane	CsaV3_3G047340	gnl|BL_ORD_ID|341869 sp|Q08298|RD22_ARATH BURP domain protein RD22 OS=Arabidopsis thaliana OX=3702 GN=RD22 PE=2 SV=1//3.38851e-83
chr2	15430270	15430488	15430376;15430376;15430379;15430376	217	403	196	134	7.85454	10.5	7.12155	5.751	0.511839084	0.24727173	1	+	+	+	+	chr2_15430269_15430488	15430376;15430376;15430379;15430376	3' UTR	2	15430267	15434272	4006	2	CsaV3_2G019390	CsaV3_2G019390	3784	GO:0004650::polygalacturonase activity;GO:0005975::carbohydrate metabolic process	CsaV3_2G019390	gnl|BL_ORD_ID|302390 sp|A7PZL3|PGLR_VITVI Probable polygalacturonase OS=Vitis vinifera OX=29760 GN=GSVIVT00026920001 PE=1 SV=1//1.05762e-134
chr5	19940137	19940336	19940230	34	72	87	49	1.26105	1.89727	3.1812	2.13	-0.749880505	0.247963424	1	-	-	+	-	chr5_19940136_19940336	19940230	Promoter (1-2kb)	5	19940797	19942307	1511	2	CsaV3_5G024960	CsaV3_5G024960	1971	.	CsaV3_5G024960	-//-
chr7	22073405	22073670	22073532;22073542;22073536;22073541	309	529	283	214	11.1693	13.7747	10.2666	9.159	0.360733673	0.248028715	1	+	+	+	+	chr7_22073404_22073670	22073532;22073542;22073536;22073541	Promoter (<=1kb)	7	22074609	22086133	11525	1	CsaV3_7G034890	CsaV3_7G034890	-939	GO:0005515::protein binding;GO:0030058::amine dehydrogenase activity;GO:0042597::periplasmic space;GO:0055114::oxidation-reduction process	CsaV3_7G034890	gnl|BL_ORD_ID|777 sp|Q39247|2ABB_ARATH Serine/threonine protein phosphatase 2A 55 kDa regulatory subunit B beta isoform OS=Arabidopsis thaliana OX=3702 GN=PP2AB2 PE=1 SV=1//0
chr3	28608861	28609079	28608979;28608970;28608966	129	238	80	104	4.6839	6.21161	2.92815	4.473	0.557912367	0.249042867	1	+	+	-	+	chr3_28608860_28609079	28608979;28608970;28608966	Downstream (<1kb)	3	28602076	28604406	2331	2	CsaV3_3G033180	CsaV3_3G033180	-4455	GO:0006855::drug transmembrane transport;GO:0006950::response to stress;GO:0015238::drug transmembrane transporter activity;GO:0015297::antiporter activity;GO:0016020::membrane;GO:0055085::transmembrane transport	CsaV3_3G033180	gnl|BL_ORD_ID|108043 sp|Q9ZVH5|DTX53_ARATH Protein DETOXIFICATION 53 OS=Arabidopsis thaliana OX=3702 GN=DTX53 PE=2 SV=1//0
chr5	13563440	13563675	13563557;13563556;13563555;13563561	504	916	286	403	18.1951	23.8328	10.375	17.2104	0.607442471	0.24908594	1	+	+	+	+	chr5_13563439_13563675	13563557;13563556;13563555;13563561	Distal Intergenic	5	13556855	13557493	639	2	CsaV3_5G016960	CsaV3_5G016960	-5947	.	CsaV3_5G016960	-//-
chr5	30331742	30331947	30331842	31	72	100	52	1.15296	1.89727	3.65115	2.2578	-0.953983759	0.24935175	1	-	-	+	-	chr5_30331741_30331947	30331842	Promoter (<=1kb)	5	30331463	30332146	684	2	CsaV3_5G038210	CsaV3_5G038210	199	.	CsaV3_5G038210	-//-
chr5	11177156	11177452	11177308;11177305;11177307;11177307	1892	2003	2217	1846	68.2048	52.084	80.1807	78.6822	-0.401279924	0.2495786	1	+	+	+	+	chr5_11177155_11177452	11177308;11177305;11177307;11177307	Exon (CsaV3_5G014210/CsaV3_5G014210, exon 10 of 12)	5	11145568	11166889	21322	2	CsaV3_5G014200	CsaV3_5G014200	-10267	GO:0004672::protein kinase activity;GO:0004674::protein serine/threonine kinase activity;GO:0005524::ATP binding;GO:0006468::protein phosphorylation;GO:0016020::membrane;GO:0016773::phosphotransferase activity, alcohol group as acceptor;GO:0048511::rhythmic process	CsaV3_5G014200	gnl|BL_ORD_ID|206642 sp|Q38997|KIN10_ARATH SNF1-related protein kinase catalytic subunit alpha KIN10 OS=Arabidopsis thaliana OX=3702 GN=KIN10 PE=1 SV=2//0
scaffold106	1202	1587	1381;1399;1396;1402	269	460	214	218	9.7281	11.9814	7.77225	9.3294	0.344190973	0.249746557	1	+	+	+	+	scaffold106_1201_1587	1381;1399;1396;1402	Distal Intergenic	10	13637	14026	390	1	CsaV3_UNG117960	CsaV3_UNG117960	-12050	.	CsaV3_UNG117960	gnl|BL_ORD_ID|310307 sp|P04323|POL3_DROME Retrovirus-related Pol polyprotein from transposon 17.6 OS=Drosophila melanogaster OX=7227 GN=pol PE=3 SV=1//2.02244e-15
chr4	16049093	16049311	16049255;16049210;16049200;16049201	118	180	116	88	4.28757	4.70419	4.22955	3.7914	0.16483041	0.24987529	1	+	+	+	+	chr4_16049092_16049311	16049255;16049210;16049200;16049201	Distal Intergenic	4	16058101	16059634	1534	1	CsaV3_4G026960	CsaV3_4G026960	-8790	.	CsaV3_4G026960	-//-
chr5	18784090	18784295	18784176	36	97	94	78	1.33311	2.54702	3.43425	3.3654	-0.809355499	0.249939385	1	-	-	+	-	chr5_18784089_18784295	18784176	Distal Intergenic	5	18779062	18779373	312	2	CsaV3_5G024120	CsaV3_5G024120	-4717	.	CsaV3_5G024120	-//-
scaffold82	54207	54630	54413;54454	116	225	81	83	4.21551	5.87374	2.9643	3.5784	0.624860907	0.250801192	1	+	+	-	-	scaffold82_54206_54630	.	.	.	.	.	.	.	.	.	.	.	--	--
chr4	10947065	10947558	10947407;10947370;10947345	72	187	182	130	2.63019	4.88612	6.61545	5.5806	-0.698317495	0.250910099	1	-	+	+	+	chr4_10947064_10947558	10947407;10947370;10947345	3' UTR	4	10946558	10950622	4065	2	CsaV3_4G017520	CsaV3_4G017520	3064	GO:0090527::actin filament reorganization	CsaV3_4G017520	-//-
chr1	1533614	1533843	1533731	62	99	116	72	2.26989	2.599	4.22955	3.1098	-0.592059391	0.251082387	1	-	-	+	-	chr1_1533613_1533843	1533731	Promoter (<=1kb)	1	1533454	1540327	6874	1	CsaV3_1G002430	CsaV3_1G002430	160	GO:0003677::DNA binding;GO:0003700::sequence-specific DNA binding transcription factor activity;GO:0003899::DNA-directed RNA polymerase activity;GO:0005515::protein binding;GO:0006352::DNA-templated transcription, initiation;GO:0006355::regulation of transcription, DNA-templated;GO:0016987::sigma factor activity	CsaV3_1G002430	gnl|BL_ORD_ID|313622 sp|Q0WQW5|PPR85_ARATH Pentatricopeptide repeat-containing protein At1g59720, chloroplastic/mitochondrial OS=Arabidopsis thaliana OX=3702 GN=PCMP-H51 PE=1 SV=2//1.07314e-106
chr2	15829278	15829478	15829388	41	73	100	56	1.51326	1.92326	3.65115	2.4282	-0.822968724	0.251829432	1	-	-	+	-	chr2_15829277_15829478	15829388	Distal Intergenic	2	15824227	15825868	1642	1	CsaV3_2G019820	CsaV3_2G019820	5051	GO:0003676::nucleic acid binding;GO:0005524::ATP binding;GO:0005634::nucleus;GO:0006338::chromatin remodeling;GO:0016818::hydrolase activity, acting on acid anhydrides, in phosphorus-containing anhydrides	CsaV3_2G019820	gnl|BL_ORD_ID|259116 sp|P81395|MYB30_ANTMA Myb-related protein 330 OS=Antirrhinum majus OX=4151 GN=MYB330 PE=2 SV=1//2.74732e-79
scaffold18_1	999822	1000058	999941;999936;999942;999951	2647	4118	2564	1790	95.4074	107.053	92.7248	76.2966	0.260433834	0.251997805	1	+	+	+	+	scaffold18_1_999821_1000058	999941;999936;999942;999951	Promoter (1-2kb)	28	1000907	1001089	183	2	CsaV3_UNG209470	CsaV3_UNG209470	1031	.	CsaV3_UNG209470	-//-
chr7	12792832	12793031	12792927	41	97	97	62	1.51326	2.54702	3.5427	2.6838	-0.616842212	0.252416741	1	-	-	+	-	chr7_12792831_12793031	12792927	Promoter (<=1kb)	7	12793733	12797669	3937	1	CsaV3_7G023750	CsaV3_7G023750	-702	GO:0003677::DNA binding;GO:0006355::regulation of transcription, DNA-templated;GO:0006486::protein glycosylation;GO:0016757::transferase activity, transferring glycosyl groups	CsaV3_7G023750	gnl|BL_ORD_ID|260402 sp|Q9C8W9|NAC30_ARATH NAC domain-containing protein 30 OS=Arabidopsis thaliana OX=3702 GN=NAC030 PE=1 SV=1//2.66653e-99
chr6	15999843	16000307	16000109;16000112;16000112;16000113	2103	3427	1857	1554	75.8071	89.0937	67.1667	66.243	0.305734832	0.252808936	1	+	+	+	+	chr6_15999842_16000307	16000109;16000112;16000112;16000113	Promoter (<=1kb)	6	15999350	16000367	1018	1	CsaV3_6G024190	CsaV3_6G024190	493	GO:0004222::metalloendopeptidase activity;GO:0006508::proteolysis;GO:0008270::zinc ion binding;GO:0016651::oxidoreductase activity, acting on NAD(P)H;GO:0048038::quinone binding;GO:0051287::NAD binding;GO:0055114::oxidation-reduction process	CsaV3_6G024190	gnl|BL_ORD_ID|267195 sp|Q36450|NDUS2_NICSY NADH dehydrogenase [ubiquinone] iron-sulfur protein 2 OS=Nicotiana sylvestris OX=4096 GN=NAD7 PE=2 SV=1//2.07801e-12
chr3	6833335	6833534	6833427	50	103	94	66	1.83753	2.70296	3.43425	2.8542	-0.469856462	0.252901967	1	-	-	+	-	chr3_6833334_6833534	6833427	Intron (CsaV3_3G007840/CsaV3_3G007840, intron 2 of 7)	3	6837347	6837865	519	2	CsaV3_3G007850	CsaV3_3G007850	4331	GO:0016817::hydrolase activity, acting on acid anhydrides	CsaV3_3G007850	gnl|BL_ORD_ID|546592 sp|Q9T096|YIPL6_ARATH Protein yippee-like At4g27745 OS=Arabidopsis thaliana OX=3702 GN=At4g27745 PE=3 SV=2//2.00732e-31
chr2	8161118	8161317	8161222	38	91	92	58	1.40517	2.39108	3.36195	2.5134	-0.630099794	0.253769241	1	-	-	+	-	chr2_8161117_8161317	8161222	Promoter (<=1kb)	2	8161253	8161456	204	1	CsaV3_2G010920	CsaV3_2G010920	0	.	CsaV3_2G010920	-//-
chr4	24174295	24174501	24174389	50	72	89	56	1.83753	1.89727	3.2535	2.4282	-0.605291669	0.253772333	1	-	-	+	-	chr4_24174294_24174501	24174389	Downstream (<1kb)	4	24170061	24170942	882	2	CsaV3_4G034090	CsaV3_4G034090	-3353	GO:0003723::RNA binding	CsaV3_4G034090	-//-
chr5	4075674	4075897	4075778	61	109	84	77	2.23386	2.8589	3.07275	3.3228	-0.328620702	0.254728409	1	-	-	+	-	chr5_4075673_4075897	4075778	Promoter (<=1kb)	5	4075491	4080806	5316	1	CsaV3_5G006190	CsaV3_5G006190	183	GO:0003676::nucleic acid binding;GO:0003723::RNA binding;GO:0046872::metal ion binding	CsaV3_5G006190	gnl|BL_ORD_ID|48318 sp|Q0D3J9|C3H53_ORYSJ Zinc finger CCCH domain-containing protein 53 OS=Oryza sativa subsp. japonica OX=39947 GN=Os07g0682400 PE=2 SV=1//9.33296e-124
chr5	14290633	14290852	14290742;14290742;14290740;14290742	545	568	632	541	19.6724	14.7883	22.883	23.0892	-0.415809701	0.25494518	1	+	+	+	+	chr5_14290632_14290852	14290742;14290742;14290740;14290742	Exon (CsaV3_5G018740/CsaV3_5G018740, exon 12 of 19)	5	14287114	14293595	6482	1	CsaV3_5G018740	CsaV3_5G018740	3519	GO:0003906::DNA-(apurinic or apyrimidinic site) lyase activity;GO:0005524::ATP binding;GO:0006457::protein folding;GO:0006950::response to stress;GO:0016799::hydrolase activity, hydrolyzing N-glycosyl compounds;GO:0051082::unfolded protein binding	CsaV3_5G018740	gnl|BL_ORD_ID|180535 sp|Q9SIF2|HS905_ARATH Heat shock protein 90-5, chloroplastic OS=Arabidopsis thaliana OX=3702 GN=HSP90-5 PE=1 SV=1//0
chr2	15017679	15018154	15017852;15017842;15017840;15018000	2018	2557	2063	1986	72.7446	66.4824	74.6136	84.6462	-0.193943134	0.255653138	1	+	+	+	+	chr2_15017678_15018154	15017852;15017842;15017840;15018000	Distal Intergenic	2	14999476	15002165	2690	2	CsaV3_2G018020	CsaV3_2G018020	-15514	GO:0005515::protein binding;GO:0016020::membrane;GO:0051287::NAD binding;GO:0055114::oxidation-reduction process	CsaV3_2G018020	gnl|BL_ORD_ID|49474 sp|P42734|CADH9_ARATH Probable cinnamyl alcohol dehydrogenase 9 OS=Arabidopsis thaliana OX=3702 GN=CAD9 PE=2 SV=2//2.12816e-179
chr1	3479715	3480033	3479875;3479881;3479878;3479880	725	809	825	674	26.1578	21.0519	29.8599	28.755	-0.312184131	0.256190321	1	+	+	+	+	chr1_3479714_3480033	3479875;3479881;3479878;3479880	Downstream (1-2kb)	1	3471708	3474344	2637	2	CsaV3_1G005240	CsaV3_1G005240	-5371	GO:0003712::transcription cofactor activity;GO:0004402::histone acetyltransferase activity;GO:0005515::protein binding;GO:0005634::nucleus;GO:0006355::regulation of transcription, DNA-templated;GO:0008270::zinc ion binding	CsaV3_1G005240	gnl|BL_ORD_ID|47059 sp|Q9FMK7|BT1_ARATH BTB/POZ and TAZ domain-containing protein 1 OS=Arabidopsis thaliana OX=3702 GN=BT1 PE=1 SV=1//1.24338e-120
chr5	20243136	20243335	20243249	36	85	79	60	1.33311	2.23514	2.892	2.5986	-0.621747115	0.256519694	1	-	-	+	-	chr5_20243135_20243335	20243249	Promoter (2-3kb)	5	20242477	20245756	3280	2	CsaV3_5G025230	CsaV3_5G025230	2421	GO:0003847::1-alkyl-2-acetylglycerophosphocholine esterase activity;GO:0008152::metabolic process;GO:0015996::chlorophyll catabolic process;GO:0016042::lipid catabolic process;GO:0016787::hydrolase activity;GO:0047746::chlorophyllase activity	CsaV3_5G025230	gnl|BL_ORD_ID|65878 sp|O22527|CLH1_ARATH Chlorophyllase-1 OS=Arabidopsis thaliana OX=3702 GN=CLH1 PE=1 SV=1//2.46913e-73
chr4	25323703	25324319	25323812;25324145;25323804;25324125;25324173	163	273	208	187	5.90892	7.12126	7.55535	8.0088	-0.256369776	0.256538644	1	-	+	+	+	chr4_25323702_25324319	25323812;25324145;25323804;25324125;25324173	Promoter (1-2kb)	4	25321790	25325919	4130	1	CsaV3_4G036030	CsaV3_4G036030	1913	GO:0009690::cytokinin metabolic process;GO:0016491::oxidoreductase activity;GO:0019139::cytokinin dehydrogenase activity;GO:0050660::flavin adenine dinucleotide binding;GO:0055114::oxidation-reduction process	CsaV3_4G036030	gnl|BL_ORD_ID|65274 sp|Q9FUJ1|CKX7_ARATH Cytokinin dehydrogenase 7 OS=Arabidopsis thaliana OX=3702 GN=CKX7 PE=1 SV=1//0
chr6	25796849	25797055	25796946	50	97	95	61	1.83753	2.54702	3.4704	2.6412	-0.479121341	0.25724431	1	-	-	+	-	chr6_25796848_25797055	25796946	Promoter (<=1kb)	6	25797296	25798174	879	1	CsaV3_6G043730	CsaV3_6G043730	-241	.	CsaV3_6G043730	-//-
chr7	12858242	12858518	12858373;12858374;12858377;12858377	1798	1916	2031	1771	64.818	49.8228	73.4568	75.4872	-0.377649425	0.257399998	1	+	+	+	+	chr7_12858241_12858518	12858373;12858374;12858377;12858377	Promoter (2-3kb)	7	12860035	12860566	532	2	CsaV3_7G023800	CsaV3_7G023800	2048	GO:0005249::voltage-gated potassium channel activity;GO:0006813::potassium ion transport;GO:0016021::integral component of membrane;GO:0030955::potassium ion binding	CsaV3_7G023800	gnl|BL_ORD_ID|226761 sp|P93318|M660_ARATH Uncharacterized mitochondrial protein AtMg00660 OS=Arabidopsis thaliana OX=3702 GN=AtMg00660 PE=4 SV=1//5.5472e-32
chr5	16210630	16210840	16210730	40	86	105	58	1.47723	2.26113	3.8319	2.5134	-0.763282869	0.258739049	1	-	-	+	-	chr5_16210629_16210840	16210730	Distal Intergenic	5	16141852	16144032	2181	1	CsaV3_5G020810	CsaV3_5G020810	68778	.	CsaV3_5G020810	-//-
chr3	2036878	2037094	2036961;2036980;2036981	65	113	91	78	2.37798	2.96286	3.3258	3.3654	-0.325198302	0.258929177	1	-	+	+	+	chr3_2036877_2037094	2036961;2036980;2036981	Distal Intergenic	3	2030176	2032531	2356	2	CsaV3_3G002540	CsaV3_3G002540	-4347	GO:0003677::DNA binding;GO:0003700::sequence-specific DNA binding transcription factor activity;GO:0005634::nucleus;GO:0006355::regulation of transcription, DNA-templated;GO:0043565::sequence-specific DNA binding	CsaV3_3G002540	gnl|BL_ORD_ID|167018 sp|Q05466|HAT4_ARATH Homeobox-leucine zipper protein HAT4 OS=Arabidopsis thaliana OX=3702 GN=HAT4 PE=1 SV=1//7.62528e-84
chr5	19486819	19487022	19486926	62	107	103	68	2.26989	2.80692	3.7596	2.9394	-0.400023484	0.259073152	1	-	-	+	-	chr5_19486818_19487022	19486926	Promoter (2-3kb)	5	19479901	19483929	4029	2	CsaV3_5G024590	CsaV3_5G024590	-2890	.	CsaV3_5G024590	-//-
chr3	29190792	29191006	29190904	45	115	123	73	1.65738	3.01484	4.4826	3.1524	-0.708519949	0.259408517	1	-	-	+	-	chr3_29190791_29191006	29190904	Promoter (2-3kb)	3	29186055	29187874	1820	2	CsaV3_3G034420	CsaV3_3G034420	-2918	.	CsaV3_3G034420	-//-
chr1	23524781	23525375	23524945;23525241;23524942;23525245;23524936;23524951;23525237;23525255	1258	2160	1172	877	45.3618	56.1644	42.404	37.4028	0.347268497	0.25942354	1	+	+	+	+	chr1_23524780_23525375	23524945;23525241;23524942;23525245;23524936;23524951;23525237;23525255	Intron (CsaV3_1G037560/CsaV3_1G037560, intron 18 of 20)	1	23515115	23515273	159	2	CsaV3_1G037570	CsaV3_1G037570	-9508	.	CsaV3_1G037570	-//-
chr2	9062537	9062753	9062645	40	111	108	79	1.47723	2.91088	3.94035	3.408	-0.743820652	0.260094293	1	-	-	+	-	chr2_9062536_9062753	9062645	Distal Intergenic	2	9050802	9053102	2301	1	CsaV3_2G011740	CsaV3_2G011740	11735	GO:0003824::catalytic activity;GO:0003854::3-beta-hydroxy-delta5-steroid dehydrogenase activity;GO:0006694::steroid biosynthetic process;GO:0008152::metabolic process;GO:0016491::oxidoreductase activity;GO:0016616::oxidoreductase activity, acting on the CH-OH group of donors, NAD or NADP as acceptor;GO:0050662::coenzyme binding;GO:0055114::oxidation-reduction process	CsaV3_2G011740	gnl|BL_ORD_ID|142275 sp|Q9LIS3|GAE6_ARATH UDP-glucuronate 4-epimerase 6 OS=Arabidopsis thaliana OX=3702 GN=GAE6 PE=1 SV=1//0
chr1	18238959	18239161	18239101	46	87	68	82	1.69341	2.28712	2.49435	3.5358	-0.599233354	0.260533991	1	-	-	+	-	chr1_18238958_18239161	18239101	Distal Intergenic	1	18249468	18250080	613	2	CsaV3_1G031070	CsaV3_1G031070	10919	.	CsaV3_1G031070	-//-
chr3	32555849	32556048	32555959	80	110	88	86	2.91843	2.88489	3.21735	3.7062	-0.254633476	0.260642371	1	-	-	-	+	chr3_32555848_32556048	32555959	Promoter (<=1kb)	3	32555160	32555324	165	1	CsaV3_3G039630	CsaV3_3G039630	689	GO:0003677::DNA binding;GO:0003899::DNA-directed RNA polymerase activity;GO:0006351::transcription, DNA-templated	CsaV3_3G039630	gnl|BL_ORD_ID|393609 sp|A8SE86|RPOB_CERDE DNA-directed RNA polymerase subunit beta OS=Ceratophyllum demersum OX=4428 GN=rpoB PE=3 SV=1//1.44943e-08
chr4	10970906	10971337	10971007;10971239	78	134	142	89	2.84637	3.50865	5.16945	3.834	-0.502581263	0.261235465	1	-	-	+	-	chr4_10970905_10971337	10971007;10971239	Promoter (<=1kb)	4	10967718	10971294	3577	2	CsaV3_4G017550	CsaV3_4G017550	0	GO:0005515::protein binding	CsaV3_4G017550	gnl|BL_ORD_ID|234533 sp|Q94BS2|MET1_ARATH Protein MET1, chloroplastic OS=Arabidopsis thaliana OX=3702 GN=MET1 PE=1 SV=1//1.3469e-134
chr1	15939218	15939422	15939347	36	79	84	50	1.33311	2.0792	3.07275	2.1726	-0.620290323	0.261597856	1	-	-	+	-	chr1_15939217_15939422	15939347	Distal Intergenic	1	15945134	15956309	11176	1	CsaV3_1G029140	CsaV3_1G029140	-5712	GO:0004672::protein kinase activity;GO:0005515::protein binding;GO:0005524::ATP binding;GO:0006468::protein phosphorylation	CsaV3_1G029140	gnl|BL_ORD_ID|523391 sp|Q9ZUI0|Y2241_ARATH Putative leucine-rich repeat receptor-like serine/threonine-protein kinase At2g24130 OS=Arabidopsis thaliana OX=3702 GN=At2g24130 PE=3 SV=1//5.91889e-14
chr1	25334282	25334500	25334391;25334389;25334390;25334390	630	708	660	606	22.7349	18.4269	23.8952	25.8582	-0.273489046	0.262281361	1	+	+	+	+	chr1_25334281_25334500	25334391;25334389;25334390;25334390	Promoter (1-2kb)	1	25333201	25335989	2789	2	CsaV3_1G040000	CsaV3_1G040000	1489	GO:0005506::iron ion binding;GO:0005737::cytoplasm;GO:0019310::inositol catabolic process;GO:0050113::inositol oxygenase activity;GO:0055114::oxidation-reduction process	CsaV3_1G040000	gnl|BL_ORD_ID|240094 sp|O82200|MIOX2_ARATH Inositol oxygenase 2 OS=Arabidopsis thaliana OX=3702 GN=MIOX2 PE=2 SV=2//7.30643e-167
chr6	24323761	24323980	24323870;24323869;24323870;24323872	612	856	774	573	22.0864	22.2734	28.0163	24.4524	-0.242204184	0.262852756	1	+	+	+	+	chr6_24323760_24323980	24323870;24323869;24323870;24323872	Intron (CsaV3_6G041750/CsaV3_6G041750, intron 2 of 2)	6	24323389	24327436	4048	2	CsaV3_6G041750	CsaV3_6G041750	3456	.	CsaV3_6G041750	-//-
chr3	5400886	5401122	5401004;5401004;5401006;5401004	807	1359	773	570	29.1122	35.3464	27.9801	24.3246	0.301432264	0.26315418	1	+	+	+	+	chr3_5400885_5401122	5401004;5401004;5401006;5401004	Intron (CsaV3_3G006190/CsaV3_3G006190, intron 10 of 20)	3	5392437	5405882	13446	2	CsaV3_3G006190	CsaV3_3G006190	4760	GO:0005515::protein binding	CsaV3_3G006190	gnl|BL_ORD_ID|305586 sp|Q6K7R2|PIRL6_ORYSJ Plant intracellular Ras-group-related LRR protein 6 OS=Oryza sativa subsp. japonica OX=39947 GN=IRL6 PE=2 SV=1//5.55772e-08
chr3	39412126	39412561	39412266;39412291;39412291;39412302	165	270	161	118	5.98098	7.04329	5.8563	5.0694	0.253476798	0.263531423	1	+	+	+	+	chr3_39412125_39412561	39412266;39412291;39412291;39412302	Promoter (1-2kb)	3	39410567	39419215	8649	1	CsaV3_3G048280	CsaV3_3G048280	1559	GO:0004612::phosphoenolpyruvate carboxykinase (ATP) activity;GO:0005515::protein binding;GO:0005524::ATP binding;GO:0006094::gluconeogenesis	CsaV3_3G048280	gnl|BL_ORD_ID|294870 sp|P42066|PCKA_CUCSA Phosphoenolpyruvate carboxykinase (ATP) OS=Cucumis sativus OX=3659 GN=PCK PE=2 SV=1//0
chr6	6513218	6513417	6513337	89	125	36	58	3.2427	3.27474	1.33755	2.5134	0.759091005	0.264194847	1	-	+	-	-	chr6_6513217_6513417	6513337	3' UTR	6	6507211	6510272	3062	1	CsaV3_6G008130	CsaV3_6G008130	6007	.	CsaV3_6G008130	gnl|BL_ORD_ID|211194 sp|Q5XV40|LAZY1_ARATH Protein LAZY 1 OS=Arabidopsis thaliana OX=3702 GN=LA1 PE=1 SV=1//6.96062e-36
chr6	10462916	10463175	10463050;10463048;10463051;10463046	633	630	719	639	22.843	16.3997	26.028	27.264	-0.441494671	0.264418987	1	+	+	+	+	chr6_10462915_10463175	10463050;10463048;10463051;10463046	Promoter (1-2kb)	6	10464853	10466242	1390	1	CsaV3_6G014420	CsaV3_6G014420	-1678	GO:0008146::sulfotransferase activity	CsaV3_6G014420	-//-
chr2	8472887	8473105	8472994;8472992;8472994;8472995	540	555	576	541	19.4922	14.4504	20.8586	23.0892	-0.372693867	0.264715041	1	+	+	+	+	chr2_8472886_8473105	8472994;8472992;8472994;8472995	Distal Intergenic	2	8461819	8462160	342	1	CsaV3_2G011230	CsaV3_2G011230	11068	.	CsaV3_2G011230	-//-
chr6	10758882	10759100	10758989;10758989;10758991;10758987	221	437	162	136	7.99866	11.3836	5.89245	5.8362	0.724699836	0.265014431	1	+	+	+	+	chr6_10758881_10759100	10758989;10758989;10758991;10758987	Exon (CsaV3_6G014830/CsaV3_6G014830, exon 14 of 15)	6	10761966	10764366	2401	2	CsaV3_6G014840	CsaV3_6G014840	5266	.	CsaV3_6G014840	gnl|BL_ORD_ID|527317 sp|Q55535|Y328_SYNY3 Putative low molecular weight protein-tyrosine-phosphatase slr0328 OS=Synechocystis sp. (strain PCC 6803 / Kazusa) OX=1111708 GN=slr0328 PE=3 SV=1//2.07096e-43
chr4	3902199	3902417	3902308;3902306;3902306;3902308	422	465	478	396	15.2407	12.1113	17.3159	16.9122	-0.323534883	0.267478596	1	+	+	+	+	chr4_3902198_3902417	3902308;3902306;3902306;3902308	Distal Intergenic	4	3908314	3912965	4652	1	CsaV3_4G005920	CsaV3_4G005920	-5897	GO:0003677::DNA binding;GO:0016021::integral component of membrane	CsaV3_4G005920	gnl|BL_ORD_ID|530895 sp|Q7F9W2|Y4814_ORYSJ B3 domain-containing protein Os04g0581400 OS=Oryza sativa subsp. japonica OX=39947 GN=Os04g0581400 PE=3 SV=2//3.70003e-57
chr4	7253742	7253978	7253863	42	105	114	66	1.54929	2.75494	4.15725	2.8542	-0.70395766	0.267486081	1	-	-	+	-	chr4_7253741_7253978	7253863	Promoter (<=1kb)	4	7253800	7253961	162	1	CsaV3_4G009560	CsaV3_4G009560	0	.	CsaV3_4G009560	-//-
chr6	28617837	28618213	28617969;28618109	77	156	148	97	2.81034	4.08043	5.38635	4.1748	-0.47251895	0.267840679	1	-	+	+	-	chr6_28617836_28618213	28617969;28618109	Promoter (1-2kb)	6	28620097	28624330	4234	1	CsaV3_6G048840	CsaV3_6G048840	-1884	GO:0004190::aspartic-type endopeptidase activity;GO:0006508::proteolysis;GO:0006629::lipid metabolic process	CsaV3_6G048840	gnl|BL_ORD_ID|18027 sp|Q8VYL3|APA2_ARATH Aspartic proteinase A2 OS=Arabidopsis thaliana OX=3702 GN=APA2 PE=2 SV=1//0
chr6	3855193	3855517	3855344;3855341;3855342;3855343	1263	2169	1084	905	45.5419	56.3983	39.2228	38.5956	0.389539866	0.268315207	1	+	+	+	+	chr6_3855192_3855517	3855344;3855341;3855342;3855343	Promoter (<=1kb)	6	3854077	3854523	447	2	CsaV3_6G004520	CsaV3_6G004520	-670	.	CsaV3_6G004520	-//-
chr6	12996559	12996816	12996683;12996683;12996686;12996685	575	617	621	561	20.7533	16.0618	22.4853	23.9412	-0.334650903	0.268482684	1	+	+	+	+	chr6_12996558_12996816	12996683;12996683;12996686;12996685	Distal Intergenic	6	13005973	13010646	4674	1	CsaV3_6G018460	CsaV3_6G018460	-9157	GO:0006400::tRNA modification;GO:0006412::translation;GO:0006480::N-terminal protein amino acid methylation;GO:0008152::metabolic process;GO:0008168::methyltransferase activity;GO:0008171::O-methyltransferase activity;GO:0008176::tRNA (guanine-N7-)-methyltransferase activity;GO:0008757::S-adenosylmethionine-dependent methyltransferase activity;GO:0009312::oligosaccharide biosynthetic process;GO:0…	CsaV3_6G018460	gnl|BL_ORD_ID|233989 sp|P67055|MENG_LISMO Demethylmenaquinone methyltransferase OS=Listeria monocytogenes serovar 1/2a (strain ATCC BAA-679 / EGD-e) OX=169963 GN=menG PE=3 SV=1//2.42409e-09
chr7	3208702	3208976	3208850;3208843;3208848;3208852	1027	1329	1082	874	37.0388	34.5667	39.1504	37.275	-0.093981793	0.269219117	1	+	+	+	+	chr7_3208701_3208976	3208850;3208843;3208848;3208852	Promoter (1-2kb)	7	3210101	3211004	904	1	CsaV3_7G004460	CsaV3_7G004460	-1125	GO:0006952::defense response;GO:0009607::response to biotic stimulus;GO:0044238::primary metabolic process	CsaV3_7G004460	gnl|BL_ORD_ID|240459 sp|Q93VR4|ML423_ARATH MLP-like protein 423 OS=Arabidopsis thaliana OX=3702 GN=MLP423 PE=2 SV=1//9.32562e-10
chr4	2556153	2556371	2556260;2556260;2556261;2556260	2286	2580	2431	2176	82.4006	67.0802	87.9168	92.7402	-0.273292967	0.26980879	1	+	+	+	+	chr4_2556152_2556371	2556260;2556260;2556261;2556260	Exon (CsaV3_4G004170/CsaV3_4G004170, exon 38 of 39)	4	2548355	2551148	2794	2	CsaV3_4G004160	CsaV3_4G004160	-5005	GO:0004672::protein kinase activity;GO:0005524::ATP binding;GO:0006468::protein phosphorylation	CsaV3_4G004160	gnl|BL_ORD_ID|475504 sp|P33543|TMKL1_ARATH Putative kinase-like protein TMKL1 OS=Arabidopsis thaliana OX=3702 GN=TMKL1 PE=1 SV=1//3.86542e-52
chr4	8846733	8847082	8846942;8846935;8846919;8846938	460	826	396	313	16.6098	21.4937	14.3516	13.3764	0.458579963	0.27019126	1	+	+	+	+	chr4_8846732_8847082	8846942;8846935;8846919;8846938	Distal Intergenic	4	8832210	8838522	6313	2	CsaV3_4G011810	CsaV3_4G011810	-8211	GO:0005515::protein binding;GO:0016020::membrane;GO:0016760::cellulose synthase (UDP-forming) activity;GO:0030244::cellulose biosynthetic process;GO:0046872::metal ion binding	CsaV3_4G011810	gnl|BL_ORD_ID|59357 sp|Q941L0|CESA3_ARATH Cellulose synthase A catalytic subunit 3 [UDP-forming] OS=Arabidopsis thaliana OX=3702 GN=CESA3 PE=1 SV=2//0
chr3	2629358	2629576	2629466	70	130	54	52	2.55813	3.40469	1.98825	2.2578	0.489873427	0.270364427	1	-	+	-	-	chr3_2629357_2629576	2629466	Promoter (1-2kb)	3	2625271	2627443	2173	2	CsaV3_3G003090	CsaV3_3G003090	-1915	GO:0004857::enzyme inhibitor activity;GO:0004970::ionotropic glutamate receptor activity;GO:0005234::extracellular-glutamate-gated ion channel activity;GO:0008608::attachment of spindle microtubules to kinetochore;GO:0016020::membrane;GO:0019028::viral capsid;GO:0042729::DASH complex;GO:0072686::mitotic spindle	CsaV3_3G003090	gnl|BL_ORD_ID|308563 sp|Q9SI72|PMEI9_ARATH Pectinesterase inhibitor 9 OS=Arabidopsis thaliana OX=3702 GN=PMEI9 PE=2 SV=1//1.66526e-18
chr6	20030586	20030975	20030850;20030853;20030848;20030848	864	1450	849	578	31.1659	37.7115	30.7275	24.6654	0.314329614	0.27049357	1	+	+	+	+	chr6_20030585_20030975	20030850;20030853;20030848;20030848	Promoter (<=1kb)	6	20028131	20031546	3416	2	CsaV3_6G036070	CsaV3_6G036070	571	GO:0008152::metabolic process;GO:0016846::carbon-sulfur lyase activity	CsaV3_6G036070	gnl|BL_ORD_ID|59136 sp|Q9CXS4|CENPV_MOUSE Centromere protein V OS=Mus musculus OX=10090 GN=Cenpv PE=1 SV=2//1.8647e-35
scaffold18_1	1313497	1313963	1313746;1313750;1313752;1313753	1063	1752	1046	714	38.3359	45.5605	37.849	30.459	0.296554354	0.270556797	1	+	+	+	+	scaffold18_1_1313496_1313963	1313746;1313750;1313752;1313753	Promoter (<=1kb)	28	1312845	1313036	192	2	CsaV3_UNG210220	CsaV3_UNG210220	-461	.	CsaV3_UNG210220	-//-
scaffold18_1	421470	421669	421623;421625	3227	4891	3162	2302	116.305	127.143	114.342	98.1078	0.196491663	0.27068397	1	+	-	-	+	scaffold18_1_421469_421669	421623;421625	Promoter (1-2kb)	28	419678	420164	487	2	CsaV3_UNG207900	CsaV3_UNG207900	-1306	.	CsaV3_UNG207900	-//-
chr5	2581476	2581675	2581584	31	62	95	48	1.15296	1.63737	3.4704	2.0874	-0.994078166	0.270742374	1	-	-	+	-	chr5_2581475_2581675	2581584	Downstream (2-3kb)	5	2572766	2577427	4662	2	CsaV3_5G003960	CsaV3_5G003960	-4049	GO:0005507::copper ion binding;GO:0016491::oxidoreductase activity;GO:0055114::oxidation-reduction process	CsaV3_5G003960	gnl|BL_ORD_ID|436155 sp|Q9SU40|SKU5_ARATH Monocopper oxidase-like protein SKU5 OS=Arabidopsis thaliana OX=3702 GN=SKU5 PE=1 SV=1//0
chr2	14674854	14675376	14674999;14675276;14674994;14675016;14675303;14675016	240	366	372	248	8.68323	9.53833	13.484	10.6074	-0.402871756	0.270898986	1	+	+	+	+	chr2_14674853_14675376	14674999;14675276;14674994;14675016;14675303;14675016	Promoter (1-2kb)	2	14667599	14673223	5625	2	CsaV3_2G017660	CsaV3_2G017660	-1631	GO:0000103::sulfate assimilation;GO:0002949::tRNA threonylcarbamoyladenosine modification;GO:0004020::adenylylsulfate kinase activity;GO:0004140::dephospho-CoA kinase activity;GO:0005524::ATP binding;GO:0015937::coenzyme A biosynthetic process;GO:0016887::ATPase activity	CsaV3_2G017660	gnl|BL_ORD_ID|436158 sp|Q00497|SK_SOLLC Shikimate kinase, chloroplastic OS=Solanum lycopersicum OX=4081 GN=SK PE=1 SV=1//2.39558e-96
chr5	22975574	22975846	22975710;22975711;22975717	74	173	180	108	2.70225	4.52226	6.54315	4.6434	-0.630793523	0.271251125	1	-	+	+	+	chr5_22975573_22975846	22975710;22975711;22975717	Distal Intergenic	5	22967887	22971060	3174	2	CsaV3_5G027790	CsaV3_5G027790	-4514	GO:0003677::DNA binding;GO:0003918::DNA topoisomerase type II (ATP-hydrolyzing) activity;GO:0004553::hydrolase activity, hydrolyzing O-glycosyl compounds;GO:0005618::cell wall;GO:0005694::chromosome;GO:0005975::carbohydrate metabolic process;GO:0006073::cellular glucan metabolic process;GO:0006265::DNA topological change;GO:0006886::intracellular protein transport;GO:0016762::xyloglucan:xylogluco…	CsaV3_5G027790	gnl|BL_ORD_ID|512106 sp|Q38909|XTH28_ARATH Probable xyloglucan endotransglucosylase/hydrolase protein 28 OS=Arabidopsis thaliana OX=3702 GN=XTH28 PE=2 SV=1//2.77506e-153
chr3	10291637	10291856	10291745;10291746;10291745;10291745	560	586	636	546	20.2128	15.2561	23.0276	23.3022	-0.385385866	0.271729487	1	+	+	+	+	chr3_10291636_10291856	10291745;10291746;10291745;10291745	Promoter (1-2kb)	3	10293079	10294740	1662	1	CsaV3_3G013690	CsaV3_3G013690	-1223	GO:0046983::protein dimerization activity	CsaV3_3G013690	gnl|BL_ORD_ID|257427 sp|Q9M8K6|MUTE_ARATH Transcription factor MUTE OS=Arabidopsis thaliana OX=3702 GN=MUTE PE=2 SV=1//9.83697e-73
chr3	34936490	34936710	34936597;34936598;34936598;34936599	298	490	162	232	10.773	12.7611	5.89245	9.9258	0.573162681	0.272071761	1	+	+	+	+	chr3_34936489_34936710	34936597;34936598;34936598;34936599	Intron (CsaV3_3G043040/CsaV3_3G043040, intron 3 of 5)	3	34941864	34943877	2014	2	CsaV3_3G043050	CsaV3_3G043050	7167	GO:0005509::calcium ion binding;GO:0005544::calcium-dependent phospholipid binding	CsaV3_3G043050	gnl|BL_ORD_ID|17620 sp|Q94CK4|ANXD8_ARATH Annexin D8 OS=Arabidopsis thaliana OX=3702 GN=ANNAT8 PE=2 SV=2//5.00197e-46
chr4	15334445	15334668	15334558;15334557;15334558;15334560	460	779	452	290	16.6098	20.2722	16.3759	12.3966	0.358226311	0.273321894	1	+	+	+	+	chr4_15334444_15334668	15334558;15334557;15334558;15334560	Distal Intergenic	4	15340409	15343745	3337	1	CsaV3_4G026000	CsaV3_4G026000	-5741	GO:0004252::serine-type endopeptidase activity;GO:0005315::inorganic phosphate transmembrane transporter activity;GO:0005576::extracellular region;GO:0005886::plasma membrane;GO:0006817::phosphate ion transport;GO:0008200::ion channel inhibitor activity;GO:0009405::pathogenesis;GO:0016020::membrane	CsaV3_4G026000	gnl|BL_ORD_ID|491204 sp|Q9SS80|U503A_ARATH UPF0503 protein At3g09070, chloroplastic OS=Arabidopsis thaliana OX=3702 GN=At3g09070 PE=1 SV=1//1.08531e-34
scaffold18_1	255200	255526	255367;255365;255360;255367	2562	4141	2529	1777	92.3449	107.651	91.4595	75.7428	0.258375731	0.273664996	1	+	+	+	+	scaffold18_1_255199_255526	255367;255365;255360;255367	Promoter (1-2kb)	28	253775	254013	239	2	CsaV3_UNG201580	CsaV3_UNG201580	-1187	.	CsaV3_UNG201580	-//-
chr4	12189932	12190621	12190136;12190130;12190131;12190500;12190510	317	520	201	255	11.4575	13.5408	7.3023	10.9056	0.457265449	0.273810305	1	+	+	-	+	chr4_12189931_12190621	12190136;12190130;12190131;12190500;12190510	Distal Intergenic	4	12373998	12374465	468	2	CsaV3_4G019780	CsaV3_4G019780	183844	.	CsaV3_4G019780	-//-
chr7	12065785	12065984	12065882	48	82	76	51	1.76547	2.15717	2.78355	2.2152	-0.349742438	0.274345508	1	-	-	+	-	chr7_12065784_12065984	12065882	Intron (CsaV3_7G023140/CsaV3_7G023140, intron 8 of 47)	7	12058487	12119553	61067	1	CsaV3_7G023140	CsaV3_7G023140	7298	GO:0006606::protein import into nucleus;GO:0046782::regulation of viral transcription	CsaV3_7G023140	gnl|BL_ORD_ID|278793 sp|A4GSN8|NUA_ARATH Nuclear-pore anchor OS=Arabidopsis thaliana OX=3702 GN=NUA PE=1 SV=1//0
chr4	4355644	4355872	4355753	74	120	138	84	2.70225	3.14479	5.02485	3.621	-0.564301346	0.27528901	1	-	-	+	-	chr4_4355643_4355872	4355753	Distal Intergenic	4	4349086	4350464	1379	2	CsaV3_4G006510	CsaV3_4G006510	-5180	GO:0003700::sequence-specific DNA binding transcription factor activity;GO:0006355::regulation of transcription, DNA-templated;GO:0016491::oxidoreductase activity;GO:0016765::transferase activity, transferring alkyl or aryl (other than methyl) groups	CsaV3_4G006510	gnl|BL_ORD_ID|121298 sp|Q9C7W2|ERF61_ARATH Ethylene-responsive transcription factor ERF061 OS=Arabidopsis thaliana OX=3702 GN=ERF061 PE=2 SV=1//5.8314e-45
chr1	24850783	24851011	24850896;24850901;24850903;24850902	137	141	145	136	4.97214	3.69058	5.2779	5.8362	-0.359499134	0.275867216	1	+	+	+	+	chr1_24850782_24851011	24850896;24850901;24850903;24850902	Promoter (2-3kb)	1	24849492	24853050	3559	2	CsaV3_1G039430	CsaV3_1G039430	2039	.	CsaV3_1G039430	gnl|BL_ORD_ID|477472 sp|Q86SZ2|TPC6B_HUMAN Trafficking protein particle complex subunit 6B OS=Homo sapiens OX=9606 GN=TRAPPC6B PE=1 SV=1//1.05118e-37
chr3	6027224	6027481	6027342	40	111	120	69	1.47723	2.91088	4.37415	2.982	-0.745351207	0.275891034	1	-	-	+	-	chr3_6027223_6027481	6027342	Promoter (<=1kb)	3	6027368	6030202	2835	1	CsaV3_3G006810	CsaV3_3G006810	0	GO:0000155::phosphorelay sensor kinase activity;GO:0000160::phosphorelay signal transduction system;GO:0003824::catalytic activity;GO:0003854::3-beta-hydroxy-delta5-steroid dehydrogenase activity;GO:0006694::steroid biosynthetic process;GO:0016021::integral component of membrane;GO:0016616::oxidoreductase activity, acting on the CH-OH group of donors, NAD or NADP as acceptor;GO:0031505::fungal-ty…	CsaV3_3G006810	gnl|BL_ORD_ID|474157 sp|Q500U8|TKPR1_ARATH Tetraketide alpha-pyrone reductase 1 OS=Arabidopsis thaliana OX=3702 GN=TKPR1 PE=1 SV=1//7.83043e-64
chr2	413887	414146	414017;414019;414067	70	145	127	95	2.55813	3.79454	4.6272	4.0896	-0.456435531	0.276040165	1	-	+	+	+	chr2_413886_414146	414017;414019;414067	Promoter (<=1kb)	2	413812	418038	4227	1	CsaV3_2G001480	CsaV3_2G001480	75	.	CsaV3_2G001480	-//-
chr3	7152580	7153217	7152803;7152829;7152842;7152834	217	373	331	230	7.85454	9.72026	12.0018	9.8406	-0.313623114	0.276122978	1	+	+	+	+	chr3_7152579_7153217	7152803;7152829;7152842;7152834	Promoter (2-3kb)	3	7149986	7150375	390	2	CsaV3_3G008420	CsaV3_3G008420	-2205	.	CsaV3_3G008420	-//-
chr1	9951924	9952143	9952032;9952032;9952034;9952029	205	255	206	197	7.42218	6.65344	7.48305	8.4348	-0.177447015	0.27631044	1	+	+	+	+	chr1_9951923_9952143	9952032;9952032;9952034;9952029	Promoter (<=1kb)	1	9909972	9952128	42157	2	CsaV3_1G014440	CsaV3_1G014440	0	GO:0000902::cell morphogenesis;GO:0006955::immune response;GO:0016020::membrane;GO:0042147::retrograde transport, endosome to Golgi	CsaV3_1G014440	gnl|BL_ORD_ID|507952 sp|Q96JG6|VPS50_HUMAN Syndetin OS=Homo sapiens OX=9606 GN=VPS50 PE=1 SV=3//4.41119e-70
chr1	16448140	16448442	16448278;16448251;16448296	80	184	184	114	2.91843	4.80815	6.68775	4.899	-0.584574074	0.27654609	1	-	+	+	+	chr1_16448139_16448442	16448278;16448251;16448296	Distal Intergenic	1	16457673	16459123	1451	1	CsaV3_1G029660	CsaV3_1G029660	-9231	.	CsaV3_1G029660	-//-
chr2	13769854	13770102	13769975;13769977;13769973;13769980	169	170	171	189	6.1251	4.44429	6.2178	8.094	-0.437313016	0.27710325	1	+	+	+	+	chr2_13769853_13770102	13769975;13769977;13769973;13769980	Intron (CsaV3_2G016500/CsaV3_2G016500, intron 9 of 30)	2	13765648	13777020	11373	1	CsaV3_2G016500	CsaV3_2G016500	4206	GO:0000166::nucleotide binding;GO:0001882::nucleoside binding;GO:0003677::DNA binding;GO:0003887::DNA-directed DNA polymerase activity;GO:0005634::nucleus;GO:0006260::DNA replication;GO:0008219::cell death;GO:0008270::zinc ion binding;GO:0008408::3'-5' exonuclease activity;GO:0032797::SMN complex	CsaV3_2G016500	gnl|BL_ORD_ID|105760 sp|O48653|DPOLA_ORYSJ DNA polymerase alpha catalytic subunit OS=Oryza sativa subsp. japonica OX=39947 GN=Os01g0868300 PE=2 SV=2//0
chr7	13274841	13275042	13274942	51	104	100	64	1.87356	2.72895	3.65115	2.769	-0.480186149	0.277298167	1	-	-	+	-	chr7_13274840_13275042	13274942	Promoter (1-2kb)	7	13276819	13277036	218	1	CsaV3_7G024270	CsaV3_7G024270	-1777	.	CsaV3_7G024270	-//-
chr3	27673425	27673635	27673520;27673532	73	128	104	83	2.66622	3.35271	3.79575	3.5784	-0.292969725	0.277830076	1	-	+	+	-	chr3_27673424_27673635	27673520;27673532	Promoter (1-2kb)	3	27663471	27672267	8797	2	CsaV3_3G032020	CsaV3_3G032020	-1158	GO:0001510::RNA methylation;GO:0004719::protein-L-isoaspartate (D-aspartate) O-methyltransferase activity;GO:0006464::cellular protein modification process;GO:0006694::steroid biosynthetic process;GO:0008152::metabolic process;GO:0008168::methyltransferase activity;GO:0009452::7-methylguanosine RNA capping	CsaV3_3G032020	gnl|BL_ORD_ID|438013 sp|Q9LM02|SMT1_ARATH Cycloartenol-C-24-methyltransferase OS=Arabidopsis thaliana OX=3702 GN=SMT1 PE=1 SV=1//0
chr4	10252011	10252430	10252226;10252232;10252234;10252227	1443	2168	1095	1165	52.0273	56.3723	39.6204	49.6716	0.279756603	0.277929812	1	+	+	+	+	chr4_10252010_10252430	10252226;10252232;10252234;10252227	Distal Intergenic	4	10240794	10244036	3243	2	CsaV3_4G014800	CsaV3_4G014800	-7975	.	CsaV3_4G014800	-//-
chr1	7569197	7569406	7569295	46	107	108	66	1.69341	2.80692	3.94035	2.8542	-0.59434721	0.278273836	1	-	-	+	-	chr1_7569196_7569406	7569295	Promoter (<=1kb)	1	7569202	7572139	2938	1	CsaV3_1G012180	CsaV3_1G012180	0	GO:0006629::lipid metabolic process	CsaV3_1G012180	gnl|BL_ORD_ID|97511 sp|Q6H5U3|DES1L_ORYSJ Sphingolipid delta(4)-desaturase DES1-like OS=Oryza sativa subsp. japonica OX=39947 GN=Os02g0639600 PE=2 SV=1//0
chr6	20269224	20269423	20269317	64	116	54	44	2.34195	3.04083	1.98825	1.917	0.462936555	0.278534678	1	-	+	-	-	chr6_20269223_20269423	20269317	Intron (CsaV3_6G036460/CsaV3_6G036460, intron 5 of 17)	6	20264004	20273083	9080	2	CsaV3_6G036460	CsaV3_6G036460	3660	GO:0005975::carbohydrate metabolic process;GO:0009055::electron carrier activity;GO:0016868::intramolecular transferase activity, phosphotransferases;GO:0051536::iron-sulfur cluster binding	CsaV3_6G036460	gnl|BL_ORD_ID|14157 sp|Q88C93|ALGC_PSEPK Phosphomannomutase/phosphoglucomutase OS=Pseudomonas putida (strain ATCC 47054 / DSM 6125 / NCIMB 11950 / KT2440) OX=160488 GN=algC PE=3 SV=1//1.18824e-29
chr2	4258141	4258363	4258250;4258251;4258251;4258250	276	509	251	183	9.98031	13.2549	9.1098	7.8384	0.455180625	0.278722041	1	+	+	+	+	chr2_4258140_4258363	4258250;4258251;4258251;4258250	Promoter (2-3kb)	2	4258164	4260364	2201	2	CsaV3_2G007960	CsaV3_2G007960	2001	GO:0004553::hydrolase activity, hydrolyzing O-glycosyl compounds;GO:0005618::cell wall;GO:0005975::carbohydrate metabolic process;GO:0006073::cellular glucan metabolic process;GO:0006629::lipid metabolic process;GO:0016762::xyloglucan:xyloglucosyl transferase activity;GO:0048046::apoplast	CsaV3_2G007960	gnl|BL_ORD_ID|512101 sp|Q38910|XTH23_ARATH Probable xyloglucan endotransglucosylase/hydrolase protein 23 OS=Arabidopsis thaliana OX=3702 GN=XTH23 PE=2 SV=1//3.99242e-115
chr6	27669719	27669918	27669809	42	88	83	54	1.54929	2.31311	3.0366	2.343	-0.478001324	0.280317295	1	-	-	+	-	chr6_27669718_27669918	27669809	Distal Intergenic	6	27673838	27677726	3889	1	CsaV3_6G046890	CsaV3_6G046890	-3920	GO:0005744::mitochondrial inner membrane presequence translocase complex;GO:0030150::protein import into mitochondrial matrix	CsaV3_6G046890	gnl|BL_ORD_ID|491057 sp|Q9SD33|U183_ARATH UPF0183 protein At3g51130 OS=Arabidopsis thaliana OX=3702 GN=At3g51130 PE=2 SV=2//0
chr2	14611054	14611302	14611171;14611170;14611176;14611173	272	285	280	270	9.83619	7.43314	10.1582	11.5446	-0.329669073	0.28052639	1	+	+	+	+	chr2_14611053_14611302	14611171;14611170;14611176;14611173	Promoter (1-2kb)	2	14612589	14615953	3365	1	CsaV3_2G017570	CsaV3_2G017570	-1287	.	CsaV3_2G017570	-//-
chr5	3993430	3993806	3993628;3993623;3993624;3993623	1926	3118	1908	1359	69.4298	81.0628	69.0104	57.936	0.245473066	0.280577644	1	+	+	+	+	chr5_3993429_3993806	3993628;3993623;3993624;3993623	Promoter (1-2kb)	5	3989165	3991873	2709	2	CsaV3_5G006050	CsaV3_5G006050	-1557	GO:0003690::double-stranded DNA binding;GO:0005739::mitochondrion;GO:0006355::regulation of transcription, DNA-templated	CsaV3_5G006050	gnl|BL_ORD_ID|313513 sp|Q3E6Q1|PPR32_ARATH Pentatricopeptide repeat-containing protein At1g11290, chloroplastic OS=Arabidopsis thaliana OX=3702 GN=PCMP-H40 PE=2 SV=1//2.39992e-20
chr1	599576	599796	599684;599685;599682;599687	423	771	358	290	15.2767	20.0643	12.9779	12.3966	0.477963468	0.281281095	1	+	+	+	+	chr1_599575_599796	599684;599685;599682;599687	Promoter (1-2kb)	1	600864	602205	1342	1	CsaV3_1G001030	CsaV3_1G001030	-1068	GO:0006855::drug transmembrane transport;GO:0015238::drug transmembrane transporter activity;GO:0015297::antiporter activity;GO:0016020::membrane;GO:0055085::transmembrane transport	CsaV3_1G001030	gnl|BL_ORD_ID|107990 sp|Q9FHB6|DTX16_ARATH Protein DETOXIFICATION 16 OS=Arabidopsis thaliana OX=3702 GN=DTX16 PE=2 SV=1//4.63337e-45
chr4	11066549	11066885	11066689;11066720;11066698	157	321	90	130	5.69274	8.36878	3.28965	5.5806	0.664705882	0.281284769	1	+	+	-	+	chr4_11066548_11066885	11066689;11066720;11066698	Distal Intergenic	4	11040592	11049787	9196	2	CsaV3_4G017680	CsaV3_4G017680	-16762	.	CsaV3_4G017680	-//-
chr2	11176438	11176645	11176543	70	121	106	74	2.55813	3.17078	3.86805	3.195	-0.302030636	0.281357133	1	-	-	+	-	chr2_11176437_11176645	11176543	Promoter (<=1kb)	2	11175619	11176824	1206	2	CsaV3_2G013600	CsaV3_2G013600	179	GO:0003676::nucleic acid binding	CsaV3_2G013600	gnl|BL_ORD_ID|446402 sp|Q9LMK5|STN1_ARATH CST complex subunit STN1 OS=Arabidopsis thaliana OX=3702 GN=STN1 PE=1 SV=1//2.403e-38
chr6	26793442	26793660	26793550;26793550;26793552;26793552	224	408	122	184	8.10675	10.6299	4.44645	7.881	0.60398863	0.281996645	1	+	+	+	+	chr6_26793441_26793660	26793550;26793550;26793552;26793552	Distal Intergenic	6	26787699	26789026	1328	1	CsaV3_6G045240	CsaV3_6G045240	5743	GO:0003677::DNA binding;GO:0003700::sequence-specific DNA binding transcription factor activity;GO:0006260::DNA replication;GO:0006355::regulation of transcription, DNA-templated;GO:0007049::cell cycle;GO:0043565::sequence-specific DNA binding	CsaV3_6G045240	gnl|BL_ORD_ID|31900 sp|P46668|ATHB6_ARATH Homeobox-leucine zipper protein ATHB-6 OS=Arabidopsis thaliana OX=3702 GN=ATHB-6 PE=1 SV=1//1.08466e-70
chr1	27400283	27400495	27400389	51	112	106	69	1.87356	2.93687	3.86805	2.982	-0.509948658	0.282318724	1	-	-	+	-	chr1_27400282_27400495	27400389	Distal Intergenic	1	27406957	27417005	10049	1	CsaV3_1G042490	CsaV3_1G042490	-6462	GO:0004553::hydrolase activity, hydrolyzing O-glycosyl compounds;GO:0005975::carbohydrate metabolic process	CsaV3_1G042490	gnl|BL_ORD_ID|42939 sp|Q5Z9Z0|BGL24_ORYSJ Beta-glucosidase 24 OS=Oryza sativa subsp. japonica OX=39947 GN=BGLU24 PE=2 SV=1//0
chr2	6076963	6077279	6077078;6077086;6077079;6077086	323	596	269	220	11.6737	15.516	9.7605	9.4146	0.503826132	0.282469077	1	+	+	+	+	chr2_6076962_6077279	6077078;6077086;6077079;6077086	Promoter (1-2kb)	2	6068961	6075111	6151	2	CsaV3_2G009580	CsaV3_2G009580	-1852	.	CsaV3_2G009580	-//-
chr3	21998360	21998674	21998524;21998563	60	150	144	94	2.19783	3.92449	5.24175	4.047	-0.601406011	0.285085672	1	-	+	+	-	chr3_21998359_21998674	21998524;21998563	Promoter (1-2kb)	3	21996463	21996648	186	2	CsaV3_3G025080	CsaV3_3G025080	-1712	.	CsaV3_3G025080	-//-
chr1	3470168	3470386	3470276;3470279;3470274;3470278	205	376	166	147	7.42218	9.79823	6.03705	6.3048	0.480560827	0.285264421	1	+	+	+	+	chr1_3470167_3470386	3470276;3470279;3470274;3470278	Downstream (1-2kb)	1	3462979	3466952	3974	2	CsaV3_1G005230	CsaV3_1G005230	-3216	GO:0016032::viral process	CsaV3_1G005230	gnl|BL_ORD_ID|424846 sp|B3H5A8|RVE7_ARATH Protein REVEILLE 7 OS=Arabidopsis thaliana OX=3702 GN=RVE7 PE=2 SV=1//2.969e-43
chr2	14284662	14284890	14284764	31	81	98	51	1.15296	2.13118	3.57885	2.2152	-0.819056505	0.285406512	1	-	-	+	-	chr2_14284661_14284890	14284764	Exon (CsaV3_2G017060/CsaV3_2G017060, exon 5 of 5)	2	14284494	14290654	6161	2	CsaV3_2G017060	CsaV3_2G017060	5764	GO:0000921::septin ring assembly;GO:0003677::DNA binding;GO:0003887::DNA-directed DNA polymerase activity;GO:0004190::aspartic-type endopeptidase activity;GO:0004252::serine-type endopeptidase activity;GO:0005634::nucleus;GO:0005886::plasma membrane;GO:0005940::septin ring;GO:0006351::transcription, DNA-templated;GO:0006355::regulation of transcription, DNA-templated;GO:0006811::ion transport;GO:…	CsaV3_2G017060	gnl|BL_ORD_ID|45242 sp|Q9SW80|BLH2_ARATH BEL1-like homeodomain protein 2 OS=Arabidopsis thaliana OX=3702 GN=BLH2 PE=1 SV=3//4.20223e-07
chr6	25525785	25526020	25525901;25525901;25525903;25525902	657	674	767	581	23.7077	17.5433	27.7632	24.7932	-0.349437364	0.285444632	1	+	+	+	+	chr6_25525784_25526020	25525901;25525901;25525903;25525902	Promoter (1-2kb)	6	25524449	25531394	6946	1	CsaV3_6G043340	CsaV3_6G043340	1336	.	CsaV3_6G043340	gnl|BL_ORD_ID|4483 sp|Q55G83|ABKC_DICDI Probable serine/threonine-protein kinase abkC OS=Dictyostelium discoideum OX=44689 GN=abkC PE=3 SV=1//1.05588e-82
chr4	3917071	3917339	3917187	50	98	114	64	1.83753	2.57301	4.15725	2.769	-0.65111916	0.287135866	1	-	-	+	-	chr4_3917070_3917339	3917187	Distal Intergenic	4	3923424	3926254	2831	1	CsaV3_4G005930	CsaV3_4G005930	-6085	.	CsaV3_4G005930	gnl|BL_ORD_ID|520007 sp|Q9SRE5|Y1666_ARATH Uncharacterized protein At1g76660 OS=Arabidopsis thaliana OX=3702 GN=At1g76660 PE=2 SV=1//1.71592e-24
chr4	17506704	17507129	17506993;17506997	99	194	188	119	3.603	5.06805	6.83235	5.112	-0.462049737	0.287408891	1	-	+	+	-	chr4_17506703_17507129	17506993;17506997	Promoter (2-3kb)	4	17504238	17506707	2470	1	CsaV3_4G028100	CsaV3_4G028100	2466	GO:0003677::DNA binding;GO:0006355::regulation of transcription, DNA-templated	CsaV3_4G028100	gnl|BL_ORD_ID|260396 sp|Q39013|NAC2_ARATH NAC domain-containing protein 2 OS=Arabidopsis thaliana OX=3702 GN=NAC002 PE=2 SV=2//1.94328e-126
chr5	1972823	1973216	1973081	103	182	99	71	3.74712	4.75617	3.615	3.0672	0.347697977	0.2880746	1	-	+	-	-	chr5_1972822_1973216	1973081	Promoter (2-3kb)	5	1975303	1976515	1213	1	CsaV3_5G003170	CsaV3_5G003170	-2087	.	CsaV3_5G003170	-//-
chr3	15393622	15393837	15393717;15393722	55	114	83	87	2.01768	2.98885	3.0366	3.7488	-0.43862284	0.28820704	1	-	+	-	+	chr3_15393621_15393837	15393717;15393722	Promoter (2-3kb)	3	15396212	15399382	3171	1	CsaV3_3G019520	CsaV3_3G019520	-2375	GO:0004672::protein kinase activity;GO:0005515::protein binding;GO:0005524::ATP binding;GO:0006468::protein phosphorylation;GO:0009523::photosystem II;GO:0015079::potassium ion transmembrane transporter activity;GO:0015979::photosynthesis;GO:0016020::membrane;GO:0071805::potassium ion transmembrane transport	CsaV3_3G019520	gnl|BL_ORD_ID|323125 sp|Q9FN37|PSKR2_ARATH Phytosulfokine receptor 2 OS=Arabidopsis thaliana OX=3702 GN=PSKR2 PE=2 SV=1//0
chr3	37557523	37557770	37557647	28	88	117	56	1.04487	2.31311	4.2657	2.4282	-0.995253361	0.288372071	1	-	-	+	-	chr3_37557522_37557770	37557647	Downstream (<1kb)	3	37558642	37562279	3638	2	CsaV3_3G045960	CsaV3_3G045960	4509	GO:0004672::protein kinase activity;GO:0005515::protein binding;GO:0005524::ATP binding;GO:0006468::protein phosphorylation	CsaV3_3G045960	gnl|BL_ORD_ID|68289 sp|Q9SYQ8|CLV1_ARATH Receptor protein kinase CLAVATA1 OS=Arabidopsis thaliana OX=3702 GN=CLV1 PE=1 SV=3//0
chr4	5887714	5888033	5887895	95	110	130	84	3.45888	2.88489	4.73565	3.621	-0.397584247	0.288729159	1	-	-	+	-	chr4_5887713_5888033	5887895	Promoter (2-3kb)	4	5885145	5886431	1287	1	CsaV3_4G008400	CsaV3_4G008400	2569	.	CsaV3_4G008400	gnl|BL_ORD_ID|466681 sp|Q8LPR5|TCP4_ARATH Transcription factor TCP4 OS=Arabidopsis thaliana OX=3702 GN=TCP4 PE=1 SV=1//4.27869e-65
chr1	24593956	24594394	24594172;24594195;24594169	100	223	266	143	3.63903	5.82176	9.65205	6.1344	-0.738654217	0.289002177	1	-	+	+	+	chr1_24593955_24594394	24594172;24594195;24594169	Promoter (2-3kb)	1	24593644	24596521	2878	2	CsaV3_1G039090	CsaV3_1G039090	2127	GO:0009523::photosystem II;GO:0009539::photosystem II reaction center;GO:0015979::photosynthesis;GO:0016020::membrane;GO:0030001::metal ion transport;GO:0046872::metal ion binding	CsaV3_1G039090	gnl|BL_ORD_ID|172680 sp|Q9M8K5|HIP32_ARATH Heavy metal-associated isoprenylated plant protein 32 OS=Arabidopsis thaliana OX=3702 GN=HIPP32 PE=2 SV=1//5.31758e-32
chr3	14081678	14081898	14081786;14081786;14081786;14081786	5604	6194	5631	5506	201.948	161.008	203.597	234.598	-0.271778357	0.289048561	1	+	+	+	+	chr3_14081677_14081898	14081786;14081786;14081786;14081786	Downstream (2-3kb)	3	14084125	14089008	4884	2	CsaV3_3G018360	CsaV3_3G018360	7110	.	CsaV3_3G018360	gnl|BL_ORD_ID|54404 sp|O23193|CBSX1_ARATH CBS domain-containing protein CBSX1, chloroplastic OS=Arabidopsis thaliana OX=3702 GN=CBSX1 PE=1 SV=2//4.32569e-88
chr2	14160959	14161306	14161161;14161159;14161166;14161164	999	940	1054	1018	36.03	24.4566	38.1382	43.4094	-0.43102685	0.289348629	1	+	+	+	+	chr2_14160958_14161306	14161161;14161159;14161166;14161164	Promoter (<=1kb)	2	14161554	14171182	9629	1	CsaV3_2G016900	CsaV3_2G016900	-248	GO:0000372::Group I intron splicing;GO:0006417::regulation of translation;GO:0030529::ribonucleoprotein complex;GO:0045182::translation regulator activity	CsaV3_2G016900	gnl|BL_ORD_ID|311749 sp|Q9SCT2|PP277_ARATH Pentatricopeptide repeat-containing protein At3g50420 OS=Arabidopsis thaliana OX=3702 GN=PCMP-E85 PE=2 SV=1//1.1774e-40
scaffold18_1	1004017	1004851	1004253;1004543;1004681;1004252;1004252;1004543;1004258	17565	23114	15818	14090	632.903	600.759	571.857	600.277	0.073809667	0.289737455	1	+	+	+	+	scaffold18_1_1004016_1004851	1004253;1004543;1004681;1004252;1004252;1004543;1004258	Promoter (1-2kb)	28	1006312	1009354	3043	1	CsaV3_UNG209480	CsaV3_UNG209480	-1461	GO:0005742::mitochondrial outer membrane translocase complex;GO:0030150::protein import into mitochondrial matrix	CsaV3_UNG209480	-//-
chr4	20339433	20339659	20339556	17	64	86	40	0.64854	1.68935	3.14505	1.7466	-1.065114131	0.290114116	1	-	-	+	-	chr4_20339432_20339659	20339556	Exon (CsaV3_4G030470/CsaV3_4G030470, exon 3 of 3)	4	20332608	20335041	2434	2	CsaV3_4G030460	CsaV3_4G030460	-4392	GO:0016021::integral component of membrane;GO:0055085::transmembrane transport	CsaV3_4G030460	gnl|BL_ORD_ID|268231 sp|F4I9E1|NFD4_ARATH Protein NUCLEAR FUSION DEFECTIVE 4 OS=Arabidopsis thaliana OX=3702 GN=NFD4 PE=3 SV=1//3.432e-27
scaffold18_1	1327097	1327625	1327401;1327390;1327400;1327385	496	844	280	402	17.9069	21.9615	10.1582	17.1678	0.544971416	0.290338927	1	+	+	+	+	scaffold18_1_1327096_1327625	1327401;1327390;1327400;1327385	Promoter (<=1kb)	28	1326887	1327097	211	2	CsaV3_UNG210240	CsaV3_UNG210240	0	.	CsaV3_UNG210240	-//-
chr3	4403608	4403826	4403715;4403715;4403715;4403714	550	927	546	346	19.8525	24.1187	19.7741	14.7822	0.347610151	0.290869975	1	+	+	+	+	chr3_4403607_4403826	4403715;4403715;4403715;4403714	Promoter (1-2kb)	3	4401887	4404566	2680	1	CsaV3_3G005280	CsaV3_3G005280	1721	GO:0005515::protein binding	CsaV3_3G005280	gnl|BL_ORD_ID|224517 sp|Q8VY88|LTD_ARATH Protein LHCP TRANSLOCATION DEFECT OS=Arabidopsis thaliana OX=3702 GN=LTD PE=1 SV=1//2.12441e-64
chr3	1298957	1299307	1299142;1299143;1299144;1299143	1736	1795	1846	1693	62.5841	46.678	66.7691	72.1644	-0.346601451	0.291448061	1	+	+	+	+	chr3_1298956_1299307	1299142;1299143;1299144;1299143	Promoter (1-2kb)	3	1300571	1302978	2408	1	CsaV3_3G001720	CsaV3_3G001720	-1264	GO:0003723::RNA binding;GO:0003779::actin binding;GO:0005634::nucleus;GO:0005737::cytoplasm;GO:0006397::mRNA processing;GO:0007010::cytoskeleton organization	CsaV3_3G001720	-//-
chr5	5350610	5350828	5350717;5350717;5350717;5350717	2121	2566	2804	1880	76.4557	66.7163	101.401	80.1306	-0.342471333	0.291949575	1	+	+	+	+	chr5_5350609_5350828	5350717;5350717;5350717;5350717	Promoter (<=1kb)	5	5349881	5350786	906	1	CsaV3_5G008690	CsaV3_5G008690	729	GO:0016972::thiol oxidase activity;GO:0055114::oxidation-reduction process	CsaV3_5G008690	gnl|BL_ORD_ID|182339 sp|P05478|HSP16_SOYBN 18.5 kDa class I heat shock protein OS=Glycine max OX=3847 GN=HSP18.5-C PE=3 SV=1//4.47506e-62
chr6	1442048	1442424	1442282;1442247;1442203	87	169	141	114	3.17064	4.4183	5.1333	4.899	-0.402682102	0.292195415	1	-	+	+	+	chr6_1442047_1442424	1442282;1442247;1442203	Distal Intergenic	6	1446567	1446914	348	2	CsaV3_6G002090	CsaV3_6G002090	4490	.	CsaV3_6G002090	-//-
chr4	1507690	1507905	1507793	63	104	126	73	2.30592	2.72895	4.59105	3.1524	-0.621021956	0.293141077	1	-	-	+	-	chr4_1507689_1507905	1507793	Distal Intergenic	4	1502579	1504418	1840	1	CsaV3_4G002470	CsaV3_4G002470	5111	GO:0003950::NAD+ ADP-ribosyltransferase activity;GO:0005515::protein binding;GO:0005634::nucleus;GO:0007275::multicellular organismal development;GO:0016021::integral component of membrane	CsaV3_4G002470	-//-
chr5	13475127	13475691	13475387;13475380;13475377;13475388	1070	1461	497	738	38.5881	37.9974	18.0027	31.4814	0.630106232	0.293313708	1	+	+	+	+	chr5_13475126_13475691	13475387;13475380;13475377;13475388	Promoter (<=1kb)	5	13475177	13475365	189	1	CsaV3_5G015930	CsaV3_5G015930	0	.	CsaV3_5G015930	-//-
chr2	10776665	10776929	10776797;10776797;10776797;10776798	1029	1050	1143	997	37.1109	27.3155	41.3556	42.5148	-0.380509754	0.293572629	1	+	+	+	+	chr2_10776664_10776929	10776797;10776797;10776797;10776798	Distal Intergenic	2	10764690	10770100	5411	2	CsaV3_2G013190	CsaV3_2G013190	-6565	GO:0005198::structural molecule activity;GO:0005576::extracellular region;GO:0005882::intermediate filament;GO:0006869::lipid transport;GO:0008289::lipid binding;GO:0016020::membrane;GO:0019028::viral capsid;GO:0019031::viral envelope;GO:0030001::metal ion transport;GO:0042157::lipoprotein metabolic process;GO:0046873::metal ion transmembrane transporter activity;GO:0055085::transmembrane transpo…	CsaV3_2G013190	gnl|BL_ORD_ID|248187 sp|Q9FLG2|MRS22_ARATH Magnesium transporter MRS2-2 OS=Arabidopsis thaliana OX=3702 GN=MRS2-2 PE=2 SV=1//3.83339e-176
chr3	931638	931867	931755	51	104	99	63	1.87356	2.72895	3.615	2.7264	-0.462380525	0.2941608	1	-	-	+	-	chr3_931637_931867	931755	Promoter (<=1kb)	3	920633	931757	11125	2	CsaV3_3G001160	CsaV3_3G001160	0	GO:0003682::chromatin binding	CsaV3_3G001160	gnl|BL_ORD_ID|69096 sp|Q94F87|CMT2_ARATH DNA (cytosine-5)-methyltransferase CMT2 OS=Arabidopsis thaliana OX=3702 GN=CMT2 PE=2 SV=3//0
chr5	15138374	15138629	15138501;15138500;15138501;15138499	701	1116	680	421	25.2931	29.0308	24.6181	17.9772	0.350892806	0.294677718	1	+	+	+	+	chr5_15138373_15138629	15138501;15138500;15138501;15138499	Distal Intergenic	5	15155387	15158701	3315	1	CsaV3_5G020280	CsaV3_5G020280	-16758	GO:0003824::catalytic activity;GO:0007155::cell adhesion;GO:0008152::metabolic process	CsaV3_5G020280	gnl|BL_ORD_ID|3308 sp|Q9FFE6|AAE5_ARATH Probable acyl-activating enzyme 5, peroxisomal OS=Arabidopsis thaliana OX=3702 GN=AAE5 PE=1 SV=1//0
chr1	18213425	18213635	18213534	35	87	96	53	1.29708	2.28712	3.50655	2.3004	-0.696129469	0.294731924	1	-	-	+	-	chr1_18213424_18213635	18213534	Promoter (1-2kb)	1	18212758	18215379	2622	2	CsaV3_1G031060	CsaV3_1G031060	1744	GO:0003677::DNA binding;GO:0005634::nucleus;GO:0006355::regulation of transcription, DNA-templated	CsaV3_1G031060	gnl|BL_ORD_ID|142458 sp|Q9LQT8|GAI_ARATH DELLA protein GAI OS=Arabidopsis thaliana OX=3702 GN=GAI PE=1 SV=1//2.08327e-126
chr7	17862360	17862581	17862470;17862470;17862468;17862469	1244	1528	1324	1081	44.8573	39.7387	47.8987	46.0932	-0.151946985	0.294828994	1	+	+	+	+	chr7_17862359_17862581	17862470;17862470;17862468;17862469	Promoter (<=1kb)	7	17861755	17863066	1312	1	CsaV3_7G028330	CsaV3_7G028330	605	GO:0005634::nucleus;GO:0005944::phosphatidylinositol 3-kinase complex, class IB;GO:0008270::zinc ion binding;GO:0016021::integral component of membrane;GO:0032040::small-subunit processome;GO:0046935::1-phosphatidylinositol-3-kinase regulator activity	CsaV3_7G028330	-//-
scaffold18_1	1365513	1365712	1365612	2962	4826	2955	2072	106.757	125.454	106.859	88.3098	0.250713876	0.294847681	1	-	+	-	-	scaffold18_1_1365512_1365712	1365612	Promoter (<=1kb)	28	1362040	1364697	2658	2	CsaV3_UNG210350	CsaV3_UNG210350	-816	.	CsaV3_UNG210350	-//-
chr1	15600184	15600784	15600391;15600393;15600397;15600393;15600654	1125	1772	1104	729	40.5698	46.0803	39.9458	31.098	0.286492664	0.295435426	1	+	+	+	+	chr1_15600183_15600784	15600391;15600393;15600397;15600393;15600654	Promoter (2-3kb)	1	15592142	15597278	5137	2	CsaV3_1G028620	CsaV3_1G028620	-2906	GO:0000166::nucleotide binding;GO:0046872::metal ion binding	CsaV3_1G028620	gnl|BL_ORD_ID|308447 sp|Q9M2A0|PMA8_ARATH ATPase 8, plasma membrane-type OS=Arabidopsis thaliana OX=3702 GN=AHA8 PE=3 SV=1//0
scaffold76	147626	147825	147718	88	128	80	50	3.20667	3.35271	2.92815	2.1726	0.362850064	0.295535088	1	-	+	-	-	scaffold76_147625_147825	147718	Distal Intergenic	48	134552	135337	786	1	CsaV3_UNG136030	CsaV3_UNG136030	13074	GO:0003676::nucleic acid binding	CsaV3_UNG136030	gnl|BL_ORD_ID|491000 sp|Q9CAE4|U1131_ARATH U11/U12 small nuclear ribonucleoprotein 31 kDa protein OS=Arabidopsis thaliana OX=3702 GN=SNRNP31 PE=2 SV=1//2.70501e-44
scaffold18_1	1368637	1368928	1368797;1368774;1368802	2985	5020	2976	2052	107.586	130.496	107.619	87.4578	0.287416339	0.296014529	1	+	+	+	-	scaffold18_1_1368636_1368928	1368797;1368774;1368802	Promoter (<=1kb)	28	1368078	1369142	1065	2	CsaV3_UNG210370	CsaV3_UNG210370	214	.	CsaV3_UNG210370	-//-
chr7	7487724	7487982	7487897	54	108	54	27	1.98165	2.83291	1.98825	1.1928	0.597900909	0.296475227	1	-	+	-	-	chr7_7487723_7487982	7487897	Distal Intergenic	7	7598796	7601991	3196	1	CsaV3_7G014950	CsaV3_7G014950	-110814	.	CsaV3_7G014950	gnl|BL_ORD_ID|479903 sp|Q7Z4G4|TRM11_HUMAN tRNA (guanine(10)-N2)-methyltransferase homolog OS=Homo sapiens OX=9606 GN=TRMT11 PE=1 SV=1//2.20766e-10
chr5	24851842	24852194	24852000;24852016;24851998;24851998	125	233	242	146	4.53978	6.08166	8.78445	6.2622	-0.502462947	0.296989748	1	+	+	+	+	chr5_24851841_24852194	24852000;24852016;24851998;24851998	Promoter (<=1kb)	5	24852262	24853116	855	1	CsaV3_5G030230	CsaV3_5G030230	-68	.	CsaV3_5G030230	gnl|BL_ORD_ID|250378 sp|Q9C7F9|MT127_ARATH Probable methyltransferase At1g27930 OS=Arabidopsis thaliana OX=3702 GN=At1g27930 PE=1 SV=1//6.7163e-123
chr6	30043796	30044005	30043901	39	116	115	72	1.4412	3.04083	4.1934	3.1098	-0.704376434	0.29748812	1	-	-	+	-	chr6_30043795_30044005	30043901	Promoter (<=1kb)	6	30041200	30043124	1925	2	CsaV3_6G051660	CsaV3_6G051660	-672	GO:0003735::structural constituent of ribosome;GO:0005840::ribosome;GO:0006412::translation	CsaV3_6G051660	gnl|BL_ORD_ID|360997 sp|Q9ATF5|RL18A_CASSA 60S ribosomal protein L18a OS=Castanea sativa OX=21020 GN=RPL18A PE=2 SV=1//1.45415e-117
chr3	12139779	12139997	12139887;12139887;12139887;12139886	728	1246	725	440	26.2659	32.4095	26.2449	18.7866	0.381821237	0.297658357	1	+	+	+	+	chr3_12139778_12139997	12139887;12139887;12139887;12139886	Promoter (1-2kb)	3	12135675	12137882	2208	2	CsaV3_3G016240	CsaV3_3G016240	-1897	GO:0005515::protein binding;GO:0006417::regulation of translation;GO:0045182::translation regulator activity	CsaV3_3G016240	gnl|BL_ORD_ID|311909 sp|Q9SB36|PP337_ARATH Pentatricopeptide repeat-containing protein At4g25270, chloroplastic OS=Arabidopsis thaliana OX=3702 GN=PCMP-E53 PE=3 SV=1//0
chr2	1193575	1193793	1193682;1193682;1193684;1193683	680	1182	580	532	24.5364	30.7462	21.0032	22.7058	0.338895097	0.297855292	1	+	+	+	+	chr2_1193574_1193793	1193682;1193682;1193684;1193683	Promoter (1-2kb)	2	1188700	1192359	3660	2	CsaV3_2G002690	CsaV3_2G002690	-1216	GO:0016787::hydrolase activity;GO:0046872::metal ion binding	CsaV3_2G002690	gnl|BL_ORD_ID|279012 sp|Q94A82|NUD19_ARATH Nudix hydrolase 19, chloroplastic OS=Arabidopsis thaliana OX=3702 GN=NUDT19 PE=1 SV=1//0
chr2	20021190	20021425	20021303	36	83	107	54	1.33311	2.18316	3.9042	2.343	-0.829163864	0.298043697	1	-	-	+	-	chr2_20021189_20021425	20021303	Distal Intergenic	2	20013858	20016894	3037	2	CsaV3_2G030490	CsaV3_2G030490	-4296	GO:0005515::protein binding	CsaV3_2G030490	-//-
scaffold18_1	552264	552463	552328	3683	6059	3681	2544	132.735	157.499	133.104	108.417	0.265067901	0.298230645	1	-	+	-	-	scaffold18_1_552263_552463	552328	Promoter (2-3kb)	28	554714	554939	226	2	CsaV3_UNG208230	CsaV3_UNG208230	2476	.	CsaV3_UNG208230	-//-
chr6	6618829	6619028	6618946	83	98	68	53	3.02652	2.57301	2.49435	2.3004	0.223850144	0.29883445	1	-	+	-	-	chr6_6618828_6619028	6618946	Promoter (<=1kb)	6	6618456	6622614	4159	1	CsaV3_6G008230	CsaV3_6G008230	373	GO:0016021::integral component of membrane	CsaV3_6G008230	-//-
chr1	13662484	13662839	13662669;13662657;13662660;13662665	141	332	344	201	5.11626	8.65467	12.4718	8.6052	-0.614043542	0.29891059	1	+	+	+	+	chr1_13662483_13662839	13662669;13662657;13662660;13662665	Promoter (<=1kb)	1	13663460	13666158	2699	1	CsaV3_1G024170	CsaV3_1G024170	-621	GO:0003677::DNA binding;GO:0003678::DNA helicase activity;GO:0003700::sequence-specific DNA binding transcription factor activity;GO:0004308::exo-alpha-sialidase activity;GO:0005524::ATP binding;GO:0005634::nucleus;GO:0005975::carbohydrate metabolic process;GO:0006270::DNA replication initiation;GO:0006355::regulation of transcription, DNA-templated;GO:0016020::membrane;GO:0033644::host cell memb…	CsaV3_1G024170	gnl|BL_ORD_ID|181048 sp|Q9LV52|HSFC1_ARATH Heat stress transcription factor C-1 OS=Arabidopsis thaliana OX=3702 GN=HSFC1 PE=1 SV=1//3.46669e-72
chr3	29937300	29937562	29937410;29937434	61	135	119	86	2.23386	3.53464	4.338	3.7062	-0.479752732	0.299892137	1	-	+	+	-	chr3_29937299_29937562	29937410;29937434	Downstream (<1kb)	3	29938431	29940786	2356	2	CsaV3_3G035830	CsaV3_3G035830	3224	GO:0003676::nucleic acid binding	CsaV3_3G035830	gnl|BL_ORD_ID|76240 sp|Q9ZUU4|CP29B_ARATH RNA-binding protein CP29B, chloroplastic OS=Arabidopsis thaliana OX=3702 GN=CP29B PE=1 SV=1//4.05389e-95
chr6	27005637	27005965	27005805;27005833	87	155	147	95	3.17064	4.05444	5.3502	4.0896	-0.385742732	0.30018567	1	-	+	+	-	chr6_27005636_27005965	27005805;27005833	Promoter (<=1kb)	6	27003092	27006059	2968	2	CsaV3_6G045580	CsaV3_6G045580	94	GO:0003700::sequence-specific DNA binding transcription factor activity;GO:0006355::regulation of transcription, DNA-templated	CsaV3_6G045580	gnl|BL_ORD_ID|121297 sp|O65665|ERF60_ARATH Ethylene-responsive transcription factor ERF060 OS=Arabidopsis thaliana OX=3702 GN=ERF060 PE=2 SV=1//4.33509e-41
chr2	12524700	12524910	12524805	36	95	100	57	1.33311	2.49504	3.65115	2.4708	-0.677343901	0.30036508	1	-	-	+	-	chr2_12524699_12524910	12524805	Promoter (<=1kb)	2	12524603	12529607	5005	1	CsaV3_2G015010	CsaV3_2G015010	97	GO:0005515::protein binding;GO:0008270::zinc ion binding;GO:0046872::metal ion binding	CsaV3_2G015010	-//-
scaffold18_1	1317592	1318223	1317755;1317760;1318052;1317754;1318060;1317753;1318052	917	1487	902	560	33.0755	38.6731	32.6435	23.8986	0.343625215	0.300687185	1	+	+	+	+	scaffold18_1_1317591_1318223	1317755;1317760;1318052;1317754;1318060;1317753;1318052	Promoter (1-2kb)	28	1318265	1319496	1232	2	CsaV3_UNG210230	CsaV3_UNG210230	1273	.	CsaV3_UNG210230	-//-
chr4	3686529	3686754	3686646;3686647;3686642;3686651	235	231	273	213	8.50308	6.02968	9.9051	9.1164	-0.388322299	0.301212068	1	+	+	+	+	chr4_3686528_3686754	3686646;3686647;3686642;3686651	Promoter (1-2kb)	4	3683812	3688124	4313	2	CsaV3_4G005540	CsaV3_4G005540	1370	GO:0008168::methyltransferase activity;GO:0016021::integral component of membrane	CsaV3_4G005540	gnl|BL_ORD_ID|426630 sp|Q9SPV4|SAMT_CLABR Salicylate carboxymethyltransferase OS=Clarkia breweri OX=36903 GN=SAMT PE=1 SV=1//3.68416e-82
chr6	835559	835876	835693;835704;835721	97	171	156	104	3.53094	4.47028	5.67555	4.473	-0.342981714	0.301342253	1	-	+	+	+	chr6_835558_835876	835693;835704;835721	Promoter (1-2kb)	6	830311	834193	3883	2	CsaV3_6G001260	CsaV3_6G001260	-1366	GO:0004842::ubiquitin-protein transferase activity;GO:0005515::protein binding;GO:0005680::anaphase-promoting complex;GO:0008270::zinc ion binding;GO:0030674::protein binding, bridging;GO:0046872::metal ion binding;GO:0051015::actin filament binding	CsaV3_6G001260	gnl|BL_ORD_ID|429637 sp|Q9M2S6|SDIR1_ARATH E3 ubiquitin-protein ligase SDIR1 OS=Arabidopsis thaliana OX=3702 GN=SDIR1 PE=1 SV=1//8.15202e-117
chr6	6286942	6287165	6287050	53	108	112	66	1.94562	2.83291	4.08495	2.8542	-0.538192077	0.301847252	1	-	-	+	-	chr6_6286941_6287165	6287050	Promoter (1-2kb)	6	6289027	6292050	3024	1	CsaV3_6G007840	CsaV3_6G007840	-1862	GO:0003723::RNA binding;GO:0004386::helicase activity;GO:0005515::protein binding;GO:0005524::ATP binding;GO:0005634::nucleus;GO:0016972::thiol oxidase activity;GO:0055114::oxidation-reduction process	CsaV3_6G007840	gnl|BL_ORD_ID|472509 sp|Q93ZM9|TIF9_ARATH Protein TIFY 9 OS=Arabidopsis thaliana OX=3702 GN=TIFY9 PE=1 SV=1//5.30721e-38
chr5	18732492	18732710	18732599;18732599;18732598;18732601	335	617	324	224	12.1061	16.0618	11.7488	9.585	0.400911048	0.30202966	1	+	+	+	+	chr5_18732491_18732710	18732599;18732599;18732598;18732601	Promoter (2-3kb)	5	18729888	18730067	180	1	CsaV3_5G024050	CsaV3_5G024050	2604	.	CsaV3_5G024050	-//-
chr4	2338362	2338596	2338467;2338490	73	124	114	76	2.66622	3.24875	4.15725	3.2802	-0.330437213	0.302233846	1	-	+	+	-	chr4_2338361_2338596	2338467;2338490	Promoter (1-2kb)	4	2337048	2337543	496	1	CsaV3_4G003810	CsaV3_4G003810	1314	.	CsaV3_4G003810	gnl|BL_ORD_ID|99646 sp|Q8W453|DIRL1_ARATH Putative lipid-transfer protein DIR1 OS=Arabidopsis thaliana OX=3702 GN=DIR1 PE=1 SV=1//1.69605e-15
chr5	27700070	27700288	27700178;27700177;27700178;27700177	536	838	510	301	19.3481	21.8056	18.4727	12.8652	0.393113639	0.30231923	1	+	+	+	+	chr5_27700069_27700288	27700178;27700177;27700178;27700177	Intron (CsaV3_5G034960/CsaV3_5G034960, intron 3 of 3)	5	27696903	27704277	7375	1	CsaV3_5G034960	CsaV3_5G034960	3167	GO:0030001::metal ion transport;GO:0046872::metal ion binding	CsaV3_5G034960	gnl|BL_ORD_ID|172665 sp|Q93VP2|HIP22_ARATH Heavy metal-associated isoprenylated plant protein 22 OS=Arabidopsis thaliana OX=3702 GN=HIPP22 PE=1 SV=1//3.47091e-47
chr1	6291729	6292203	6291840;6292106;6291880	117	214	200	130	4.25154	5.58785	7.26615	5.5806	-0.384762647	0.302877777	1	-	+	+	-	chr1_6291728_6292203	6291840;6292106;6291880	Distal Intergenic	1	6282799	6287075	4277	2	CsaV3_1G010130	CsaV3_1G010130	-4654	GO:0008152::metabolic process;GO:0016787::hydrolase activity	CsaV3_1G010130	gnl|BL_ORD_ID|3512 sp|I1L153|AAH2_SOYBN Allantoate deiminase 2 OS=Glycine max OX=3847 GN=AAH2 PE=1 SV=1//0
chr4	25402466	25402775	25402673	57	112	111	68	2.08974	2.93687	4.0488	2.9394	-0.475335139	0.303032954	1	-	-	+	-	chr4_25402465_25402775	25402673	Promoter (<=1kb)	4	25403708	25410207	6500	1	CsaV3_4G036130	CsaV3_4G036130	-933	GO:0004930::G-protein coupled receptor activity;GO:0007166::cell surface receptor signaling pathway;GO:0007186::G-protein coupled receptor signaling pathway;GO:0016020::membrane;GO:0016021::integral component of membrane;GO:0055085::transmembrane transport	CsaV3_4G036130	gnl|BL_ORD_ID|146359 sp|O04714|GCR1_ARATH G-protein coupled receptor 1 OS=Arabidopsis thaliana OX=3702 GN=GCR1 PE=1 SV=1//1.01551e-175
chr3	34827958	34828178	34828064;34828067;34828068;34828067	296	536	251	216	10.7009	13.9566	9.1098	9.2442	0.425932021	0.303078732	1	+	+	+	+	chr3_34827957_34828178	34828064;34828067;34828068;34828067	Promoter (2-3kb)	3	34825067	34829057	3991	1	CsaV3_3G042920	CsaV3_3G042920	2891	.	CsaV3_3G042920	-//-
chr4	2737715	2738014	2737887	38	75	106	53	1.40517	1.97524	3.86805	2.3004	-0.867709779	0.303136917	1	-	-	+	-	chr4_2737714_2738014	2737887	Promoter (<=1kb)	4	2737228	2738351	1124	2	CsaV3_4G004360	CsaV3_4G004360	337	.	CsaV3_4G004360	-//-
chr3	1807619	1807924	1807766;1807766;1807763;1807765	1055	1128	1151	995	38.0477	29.3427	41.6448	42.4296	-0.319123489	0.304136296	1	+	+	+	+	chr3_1807618_1807924	1807766;1807766;1807763;1807765	Promoter (<=1kb)	3	1808410	1811117	2708	1	CsaV3_3G002260	CsaV3_3G002260	-486	GO:0006355::regulation of transcription, DNA-templated;GO:0016021::integral component of membrane;GO:0055085::transmembrane transport	CsaV3_3G002260	-//-
chr3	1214253	1214607	1214412;1214432;1214428;1214394	116	236	226	142	4.21551	6.15963	8.20605	6.0918	-0.462667418	0.306121802	1	+	+	+	+	chr3_1214252_1214607	1214412;1214432;1214428;1214394	Promoter (<=1kb)	3	1211681	1214521	2841	2	CsaV3_3G001590	CsaV3_3G001590	0	GO:0016717::oxidoreductase activity, acting on paired donors, with oxidation of a pair of donors resulting in the reduction of molecular oxygen to two molecules of water;GO:0055114::oxidation-reduction process	CsaV3_3G001590	-//-
chr5	345190	345390	345283	47	91	104	58	1.72944	2.39108	3.79575	2.5134	-0.614619238	0.306663847	1	-	-	+	-	chr5_345189_345390	345283	Promoter (<=1kb)	5	344648	348011	3364	1	CsaV3_5G000670	CsaV3_5G000670	542	GO:0005515::protein binding;GO:0006417::regulation of translation;GO:0006886::intracellular protein transport;GO:0016192::vesicle-mediated transport;GO:0045182::translation regulator activity	CsaV3_5G000670	gnl|BL_ORD_ID|311544 sp|Q9SIT7|PP151_ARATH Pentatricopeptide repeat-containing protein At2g13600 OS=Arabidopsis thaliana OX=3702 GN=PCMP-E76 PE=3 SV=1//8.77628e-35
chr1	855744	856096	855910;855911;855911;855909	8075	8657	8333	7720	290.978	225.021	301.274	328.915	-0.288416302	0.306979987	1	+	+	+	+	chr1_855743_856096	855910;855911;855911;855909	Promoter (<=1kb)	1	832560	854984	22425	2	CsaV3_1G001400	CsaV3_1G001400	-760	.	CsaV3_1G001400	gnl|BL_ORD_ID|245571 sp|Q56Y74|MORC6_ARATH Protein MICRORCHIDIA 6 OS=Arabidopsis thaliana OX=3702 GN=MORC6 PE=1 SV=1//0
chr3	40002037	40002266	40002148;40002144;40002146	57	142	130	89	2.08974	3.71657	4.73565	3.834	-0.561614683	0.307496088	1	-	+	+	+	chr3_40002036_40002266	40002148;40002144;40002146	Promoter (1-2kb)	3	40003473	40010806	7334	1	CsaV3_3G049050	CsaV3_3G049050	-1207	GO:0004602::glutathione peroxidase activity;GO:0004842::ubiquitin-protein transferase activity;GO:0005515::protein binding;GO:0005680::anaphase-promoting complex;GO:0006614::SRP-dependent cotranslational protein targeting to membrane;GO:0006979::response to oxidative stress;GO:0008270::zinc ion binding;GO:0008312::7S RNA binding;GO:0009878::nodule morphogenesis;GO:0046872::metal ion binding;GO:00…	CsaV3_3G049050	gnl|BL_ORD_ID|31969 sp|Q7XLY8|ATL41_ORYSJ E3 ubiquitin-protein ligase Os04g0590900 OS=Oryza sativa subsp. japonica OX=39947 GN=Os04g0590900 PE=2 SV=2//1.8033e-71
chr6	25944216	25944436	25944325	74	138	72	49	2.70225	3.61261	2.63895	2.13	0.405079093	0.30754983	1	-	+	-	-	chr6_25944215_25944436	25944325	Promoter (1-2kb)	6	25942792	25942949	158	2	CsaV3_6G043960	CsaV3_6G043960	-1267	.	CsaV3_6G043960	-//-
chr2	22685122	22685423	22685267;22685272;22685273	61	194	188	123	2.23386	5.06805	6.83235	5.2824	-0.730418842	0.307667723	1	-	+	+	+	chr2_22685121_22685423	22685267;22685272;22685273	Distal Intergenic	2	22667081	22670293	3213	2	CsaV3_2G034270	CsaV3_2G034270	-14829	.	CsaV3_2G034270	gnl|BL_ORD_ID|466082 sp|Q9BYX2|TBD2A_HUMAN TBC1 domain family member 2A OS=Homo sapiens OX=9606 GN=TBC1D2 PE=1 SV=3//3.96308e-54
chr5	13463875	13464079	13463984	716	1255	650	523	25.8335	32.6434	23.5337	22.3224	0.350753172	0.307754071	1	-	+	-	-	chr5_13463874_13464079	13463984	Promoter (<=1kb)	5	13462245	13463236	992	2	CsaV3_5G015890	CsaV3_5G015890	-639	GO:0008384::IkappaB kinase activity;GO:0015002::heme-copper terminal oxidase activity;GO:0016020::membrane	CsaV3_5G015890	gnl|BL_ORD_ID|75307 sp|Q03227|COX3_VICFA Cytochrome c oxidase subunit 3 OS=Vicia faba OX=3906 GN=COX3 PE=3 SV=1//9.73054e-141
scaffold134	22494	22823	22652;22678;22681;22688	286	362	144	200	10.3406	9.43437	5.24175	8.5626	0.518552548	0.30810377	1	+	+	+	+	scaffold134_22493_22823	22652;22678;22681;22688	Downstream (2-3kb)	27	24921	26324	1404	2	CsaV3_UNG240560	CsaV3_UNG240560	3501	GO:0003824::catalytic activity	CsaV3_UNG240560	-//-
chr3	30334169	30334396	30334290	46	85	124	62	1.69341	2.23514	4.51875	2.6838	-0.874510848	0.308260621	1	-	-	+	-	chr3_30334168_30334396	30334290	Promoter (<=1kb)	3	30334895	30342598	7704	1	CsaV3_3G036530	CsaV3_3G036530	-499	GO:0046677::response to antibiotic	CsaV3_3G036530	-//-
chr5	83393	83786	83547;83564;83589	68	183	191	109	2.48607	4.78216	6.9408	4.686	-0.677778105	0.308369991	1	-	+	+	+	chr5_83392_83786	83547;83564;83589	Promoter (<=1kb)	5	83749	84054	306	1	CsaV3_5G000160	CsaV3_5G000160	0	GO:0006914::autophagy;GO:0031514::motile cilium;GO:0048870::cell motility	CsaV3_5G000160	gnl|BL_ORD_ID|224456 sp|Q9FIR9|LSU2_ARATH Protein RESPONSE TO LOW SULFUR 2 OS=Arabidopsis thaliana OX=3702 GN=LSU2 PE=2 SV=1//4.57774e-13
chr3	28510047	28510424	28510213;28510235;28510249;28510240	111	240	240	144	4.03536	6.26359	8.71215	6.177	-0.531764136	0.308708101	1	+	+	+	+	chr3_28510046_28510424	28510213;28510235;28510249;28510240	Promoter (<=1kb)	3	28509849	28516118	6270	1	CsaV3_3G032980	CsaV3_3G032980	198	GO:0003723::RNA binding	CsaV3_3G032980	gnl|BL_ORD_ID|335371 sp|Q9ZVI3|QKIL3_ARATH KH domain-containing protein At2g38610 OS=Arabidopsis thaliana OX=3702 GN=At2g38610 PE=1 SV=1//8.11242e-149
chr2	24835283	24835573	24835457	102	202	48	87	3.71109	5.27597	1.77135	3.7488	0.703141764	0.308913713	1	-	+	-	-	chr2_24835282_24835573	24835457	Distal Intergenic	2	24805134	24811748	6615	1	CsaV3_2G036670	CsaV3_2G036670	30149	.	CsaV3_2G036670	-//-
chr7	2967946	2968559	2968270;2968287;2968234;2968273	187	331	312	202	6.77364	8.62868	11.3149	8.6478	-0.374159186	0.309198367	1	+	+	+	+	chr7_2967945_2968559	2968270;2968287;2968234;2968273	Promoter (1-2kb)	7	2966911	2970407	3497	2	CsaV3_7G004060	CsaV3_7G004060	1848	.	CsaV3_7G004060	gnl|BL_ORD_ID|494517 sp|Q9SUC9|UGPI7_ARATH Uncharacterized GPI-anchored protein At4g28100 OS=Arabidopsis thaliana OX=3702 GN=At4g28100 PE=1 SV=1//4.80082e-108
chr3	30156422	30156687	30156545;30156557;30156544	80	156	198	104	2.91843	4.08043	7.19385	4.473	-0.737223237	0.30925172	1	-	+	+	+	chr3_30156421_30156687	30156545;30156557;30156544	Promoter (2-3kb)	3	30151604	30154301	2698	2	CsaV3_3G036190	CsaV3_3G036190	-2121	GO:0005215::transporter activity;GO:0006810::transport;GO:0008137::NADH dehydrogenase (ubiquinone) activity;GO:0016020::membrane;GO:0055114::oxidation-reduction process	CsaV3_3G036190	gnl|BL_ORD_ID|473937 sp|P25818|TIP11_ARATH Aquaporin TIP1-1 OS=Arabidopsis thaliana OX=3702 GN=TIP1-1 PE=1 SV=1//2.33574e-109
chr4	16571600	16571829	16571715;16571715;16571720;16571712	197	325	195	117	7.13394	8.47274	7.0854	5.0268	0.365702733	0.309268821	1	+	+	+	+	chr4_16571599_16571829	16571715;16571715;16571720;16571712	Promoter (<=1kb)	4	16567696	16571336	3641	2	CsaV3_4G027430	CsaV3_4G027430	-264	GO:0003700::sequence-specific DNA binding transcription factor activity;GO:0006260::DNA replication;GO:0006355::regulation of transcription, DNA-templated;GO:0016021::integral component of membrane	CsaV3_4G027430	-//-
chr3	17702292	17702659	17702405;17702410;17702409;17702410	658	1119	660	403	23.7438	29.1088	23.8952	17.2104	0.362639492	0.30936806	1	+	+	+	+	chr3_17702291_17702659	17702405;17702410;17702409;17702410	Distal Intergenic	3	17706762	17710146	3385	2	CsaV3_3G021120	CsaV3_3G021120	7487	GO:0001700::embryonic development via the syncytial blastoderm;GO:0004842::ubiquitin-protein transferase activity;GO:0007259::JAK-STAT cascade;GO:0008270::zinc ion binding;GO:0016567::protein ubiquitination	CsaV3_3G021120	gnl|BL_ORD_ID|326263 sp|Q5PNY6|PUB21_ARATH U-box domain-containing protein 21 OS=Arabidopsis thaliana OX=3702 GN=PUB21 PE=2 SV=1//1.16166e-123
chr2	1345690	1345940	1345810;1345817;1345816;1345810	722	746	712	780	26.0497	19.4145	25.775	33.2706	-0.377098589	0.309373807	1	+	+	+	+	chr2_1345689_1345940	1345810;1345817;1345816;1345810	Distal Intergenic	2	1339652	1341428	1777	1	CsaV3_2G002950	CsaV3_2G002950	6038	GO:0005198::structural molecule activity;GO:0005515::protein binding;GO:0015204::urea transmembrane transporter activity;GO:0016021::integral component of membrane;GO:0019028::viral capsid;GO:0071918::urea transmembrane transport	CsaV3_2G002950	-//-
chr6	22186898	22187116	22187005;22187006;22187006;22187005	288	557	260	192	10.4127	14.5024	9.43515	8.2218	0.496784206	0.309669558	1	+	+	+	+	chr6_22186897_22187116	22187005;22187006;22187006;22187005	Promoter (<=1kb)	6	22186575	22193505	6931	1	CsaV3_6G038760	CsaV3_6G038760	323	GO:0005515::protein binding;GO:0006417::regulation of translation;GO:0045182::translation regulator activity	CsaV3_6G038760	gnl|BL_ORD_ID|311892 sp|Q9SN39|PP320_ARATH Pentatricopeptide repeat-containing protein DOT4, chloroplastic OS=Arabidopsis thaliana OX=3702 GN=DOT4 PE=2 SV=1//1.10567e-27
chr3	38744906	38745187	38745049	73	100	156	83	2.66622	2.62499	5.67555	3.5784	-0.806471627	0.309776434	1	-	-	+	-	chr3_38744905_38745187	38745049	3' UTR	3	38744089	38749782	5694	2	CsaV3_3G047470	CsaV3_3G047470	4595	GO:0005886::plasma membrane;GO:0009058::biosynthetic process;GO:0030170::pyridoxal phosphate binding	CsaV3_3G047470	gnl|BL_ORD_ID|3706 sp|P46644|AAT3_ARATH Aspartate aminotransferase 3, chloroplastic OS=Arabidopsis thaliana OX=3702 GN=ASP3 PE=1 SV=1//0
chr6	21899690	21899908	21899797	70	54	76	118	2.55813	1.42945	2.78355	5.0694	-0.977721249	0.310380555	1	-	-	-	+	chr6_21899689_21899908	21899797	Distal Intergenic	6	21904742	21907866	3125	1	CsaV3_6G038440	CsaV3_6G038440	-4834	.	CsaV3_6G038440	gnl|BL_ORD_ID|531743 sp|Q66GQ2|Y5162_ARATH Uncharacterized protein At5g41620 OS=Arabidopsis thaliana OX=3702 GN=At5g41620 PE=2 SV=2//1.94849e-17
chr6	3405081	3405300	3405191;3405189;3405188;3405187	239	398	240	155	8.6472	10.37	8.71215	6.6456	0.308337978	0.310448948	1	+	+	+	+	chr6_3405080_3405300	3405191;3405189;3405188;3405187	Intron (CsaV3_6G004010/CsaV3_6G004010, intron 1 of 12)	6	3400253	3416107	15855	1	CsaV3_6G004010	CsaV3_6G004010	4828	GO:0005975::carbohydrate metabolic process;GO:0042132::fructose 1,6-bisphosphate 1-phosphatase activity;GO:0042578::phosphoric ester hydrolase activity	CsaV3_6G004010	gnl|BL_ORD_ID|124874 sp|P14766|F16P2_SPIOL Fructose-1,6-bisphosphatase, cytosolic OS=Spinacia oleracea OX=3562 PE=1 SV=2//0
chr2	12883121	12883429	12883279;12883277;12883290	92	199	169	134	3.35079	5.198	6.1455	5.751	-0.476745049	0.311061324	1	-	+	+	+	chr2_12883120_12883429	12883279;12883277;12883290	Distal Intergenic	2	12887681	12889861	2181	2	CsaV3_2G015390	CsaV3_2G015390	6432	.	CsaV3_2G015390	gnl|BL_ORD_ID|311544 sp|Q9SIT7|PP151_ARATH Pentatricopeptide repeat-containing protein At2g13600 OS=Arabidopsis thaliana OX=3702 GN=PCMP-E76 PE=3 SV=1//1.23867e-06
chr2	294547	294750	294650	20	82	99	48	0.75663	2.15717	3.615	2.0874	-0.968667386	0.311541309	1	-	-	+	-	chr2_294546_294750	294650	Promoter (<=1kb)	2	295306	297937	2632	1	CsaV3_2G001290	CsaV3_2G001290	-556	GO:0016831::carboxy-lyase activity	CsaV3_2G001290	gnl|BL_ORD_ID|472057 sp|Q9MT28|THRC_SOLTU Threonine synthase, chloroplastic OS=Solanum tuberosum OX=4113 PE=2 SV=1//0
chr4	1318330	1318609	1318471;1318454;1318480	78	133	163	91	2.84637	3.48266	5.9286	3.9192	-0.637817056	0.311780561	1	-	+	+	+	chr4_1318329_1318609	1318471;1318454;1318480	Promoter (1-2kb)	4	1320599	1324307	3709	1	CsaV3_4G002210	CsaV3_4G002210	-1990	GO:0005975::carbohydrate metabolic process	CsaV3_4G002210	gnl|BL_ORD_ID|464257 sp|A9WT40|TAL_RENSM Transaldolase OS=Renibacterium salmoninarum (strain ATCC 33209 / DSM 20767 / JCM 11484 / NBRC 15589 / NCIMB 2235) OX=288705 GN=tal PE=3 SV=1//2.45683e-95
chr1	6039972	6040171	6040067	36	90	102	54	1.33311	2.36509	3.72345	2.343	-0.714029271	0.312145734	1	-	-	+	-	chr1_6039971_6040171	6040067	Promoter (2-3kb)	1	6034554	6037302	2749	2	CsaV3_1G009760	CsaV3_1G009760	-2670	GO:0003677::DNA binding;GO:0005634::nucleus	CsaV3_1G009760	gnl|BL_ORD_ID|439823 sp|P0DI11|SP13B_ARATH Squamosa promoter-binding-like protein 13B OS=Arabidopsis thaliana OX=3702 GN=SPL13B PE=3 SV=1//3.16896e-47
chr5	3821937	3822197	3822063;3822061;3822061;3822064	1535	1570	1604	1483	55.3421	40.8303	58.0207	63.2184	-0.33416022	0.312294296	1	+	+	+	+	chr5_3821936_3822197	3822063;3822061;3822061;3822064	Promoter (2-3kb)	5	3819387	3821539	2153	1	CsaV3_5G005820	CsaV3_5G005820	2550	GO:0005515::protein binding	CsaV3_5G005820	gnl|BL_ORD_ID|117099 sp|Q6JN46|EIX2_SOLLC Receptor-like protein EIX2 OS=Solanum lycopersicum OX=4081 GN=EIX2 PE=1 SV=2//1.09979e-40
chr1	26861316	26861570	26861442;26861444;26861447;26861447	188	275	160	156	6.80967	7.17324	5.82015	6.6882	0.16077314	0.312866882	1	+	+	+	+	chr1_26861315_26861570	26861442;26861444;26861447;26861447	Downstream (<1kb)	1	26856520	26861103	4584	1	CsaV3_1G042040	CsaV3_1G042040	4796	GO:0003824::catalytic activity;GO:0008152::metabolic process;GO:0016491::oxidoreductase activity;GO:0050662::coenzyme binding	CsaV3_1G042040	gnl|BL_ORD_ID|429705 sp|Q9M2E2|SDR1_ARATH (+)-neomenthol dehydrogenase OS=Arabidopsis thaliana OX=3702 GN=SDR1 PE=1 SV=1//7.4861e-90
chr4	16101431	16101775	16101623;16101650;16101651	80	190	180	114	2.91843	4.96409	6.54315	4.899	-0.537629332	0.313008791	1	-	+	+	+	chr4_16101430_16101775	16101623;16101650;16101651	Promoter (2-3kb)	4	16103834	16105672	1839	1	CsaV3_4G027000	CsaV3_4G027000	-2059	GO:0005789::endoplasmic reticulum membrane;GO:0006506::GPI anchor biosynthetic process;GO:0008152::metabolic process;GO:0016021::integral component of membrane;GO:0016597::amino acid binding	CsaV3_4G027000	-//-
chr4	19708378	19708577	19708475	58	112	94	69	2.12577	2.93687	3.43425	2.982	-0.341840456	0.313322173	1	-	+	-	-	chr4_19708377_19708577	19708475	Promoter (<=1kb)	4	19708400	19710318	1919	1	CsaV3_4G029970	CsaV3_4G029970	0	GO:0006725::cellular aromatic compound metabolic process;GO:0008198::ferrous iron binding;GO:0016021::integral component of membrane;GO:0016491::oxidoreductase activity	CsaV3_4G029970	gnl|BL_ORD_ID|99577 sp|Q949R4|DIOXL_ARATH Extradiol ring-cleavage dioxygenase OS=Arabidopsis thaliana OX=3702 GN=LIGB PE=2 SV=1//4.48216e-113
chr1	25288993	25289242	25289123	59	105	138	73	2.1618	2.75494	5.02485	3.1524	-0.733913681	0.313426171	1	-	-	+	-	chr1_25288992_25289242	25289123	Promoter (2-3kb)	1	25289766	25291443	1678	2	CsaV3_1G039950	CsaV3_1G039950	2201	GO:0005515::protein binding	CsaV3_1G039950	gnl|BL_ORD_ID|223534 sp|Q9LHF1|LRX4_ARATH Leucine-rich repeat extensin-like protein 4 OS=Arabidopsis thaliana OX=3702 GN=LRX4 PE=1 SV=1//8.42085e-98
scaffold54	58942	59152	59043	97	150	97	70	3.53094	3.92449	3.5427	3.0246	0.182991204	0.313573511	1	-	+	-	-	scaffold54_58941_59152	59043	Distal Intergenic	36	51649	51999	351	1	CsaV3_UNG090710	CsaV3_UNG090710	7293	.	CsaV3_UNG090710	gnl|BL_ORD_ID|496035 sp|Q8RWB8|UPL6_ARATH E3 ubiquitin-protein ligase UPL6 OS=Arabidopsis thaliana OX=3702 GN=UPL6 PE=2 SV=1//4.08406e-29
chr7	20267249	20267467	20267363;20267353;20267355;20267354	167	292	92	139	6.05304	7.61507	3.36195	5.964	0.551491164	0.313605698	1	+	+	+	+	chr7_20267248_20267467	20267363;20267353;20267355;20267354	Intron (CsaV3_7G031920/CsaV3_7G031920, intron 5 of 12)	7	20261576	20273083	11508	2	CsaV3_7G031920	CsaV3_7G031920	5616	GO:0003735::structural constituent of ribosome;GO:0005622::intracellular;GO:0005840::ribosome;GO:0006412::translation;GO:0046353::aminoglycoside 3-N-acetyltransferase activity;GO:0046677::response to antibiotic	CsaV3_7G031920	gnl|BL_ORD_ID|295790 sp|Q5U241|PD5BB_XENLA Sister chromatid cohesion protein PDS5 homolog B-B OS=Xenopus laevis OX=8355 GN=pds5b-b PE=2 SV=2//2.15034e-16
chr5	25520304	25520567	25520437;25520425;25520440	72	173	184	103	2.63019	4.52226	6.68775	4.4304	-0.636407339	0.313889851	1	-	+	+	+	chr5_25520303_25520567	25520437;25520425;25520440	Promoter (<=1kb)	5	25510551	25520234	9684	2	CsaV3_5G031190	CsaV3_5G031190	-70	GO:0005509::calcium ion binding;GO:0005576::extracellular region;GO:0006855::drug transmembrane transport;GO:0009405::pathogenesis;GO:0015238::drug transmembrane transporter activity;GO:0015297::antiporter activity;GO:0016020::membrane;GO:0019028::viral capsid;GO:0055085::transmembrane transport	CsaV3_5G031190	gnl|BL_ORD_ID|108007 sp|Q38956|DTX29_ARATH Protein DETOXIFICATION 29 OS=Arabidopsis thaliana OX=3702 GN=DTX29 PE=1 SV=1//0
chr1	20314921	20315305	20315038;20315091;20315079;20315100	123	220	160	152	4.46772	5.74379	5.82015	6.5178	-0.272906488	0.313894701	1	+	+	+	+	chr1_20314920_20315305	20315038;20315091;20315079;20315100	Promoter (2-3kb)	1	20317401	20318450	1050	1	CsaV3_1G033300	CsaV3_1G033300	-2096	.	CsaV3_1G033300	-//-
chr6	19115639	19115868	19115752	55	107	128	69	2.01768	2.80692	4.66335	2.982	-0.664173213	0.313936307	1	-	-	+	-	chr6_19115638_19115868	19115752	Promoter (<=1kb)	6	19114715	19117399	2685	1	CsaV3_6G034250	CsaV3_6G034250	924	GO:0003677::DNA binding;GO:0006355::regulation of transcription, DNA-templated	CsaV3_6G034250	gnl|BL_ORD_ID|260396 sp|Q39013|NAC2_ARATH NAC domain-containing protein 2 OS=Arabidopsis thaliana OX=3702 GN=NAC002 PE=2 SV=2//4.70504e-129
chr6	23232216	23232464	23232336;23232337;23232336;23232336	5992	6430	6617	5476	215.928	167.142	239.241	233.32	-0.302892524	0.314266174	1	+	+	+	+	chr6_23232215_23232464	23232336;23232337;23232336;23232336	Promoter (<=1kb)	6	23233076	23236157	3082	1	CsaV3_6G040250	CsaV3_6G040250	-612	GO:0016788::hydrolase activity, acting on ester bonds	CsaV3_6G040250	gnl|BL_ORD_ID|148251 sp|Q9FFN0|GDL72_ARATH GDSL esterase/lipase At5g03810 OS=Arabidopsis thaliana OX=3702 GN=At5g03810 PE=3 SV=1//8.90041e-154
chr1	19061255	19061474	19061363;19061363;19061366;19061366	217	422	172	164	7.85454	10.9938	6.25395	7.029	0.50486188	0.314409168	1	+	+	+	+	chr1_19061254_19061474	19061363;19061363;19061366;19061366	Promoter (<=1kb)	1	19062376	19066176	3801	1	CsaV3_1G032060	CsaV3_1G032060	-902	GO:0005515::protein binding;GO:0009055::electron carrier activity;GO:0015035::protein disulfide oxidoreductase activity;GO:0045454::cell redox homeostasis	CsaV3_1G032060	gnl|BL_ORD_ID|161791 sp|Q8LFQ6|GRXC4_ARATH Glutaredoxin-C4 OS=Arabidopsis thaliana OX=3702 GN=GRXC4 PE=2 SV=2//5.01478e-42
chr2	13364798	13365068	13364911;13364934;13364930	100	177	138	118	3.63903	4.62622	5.02485	5.0694	-0.28840336	0.314586111	1	-	+	+	+	chr2_13364797_13365068	13364911;13364934;13364930	Promoter (2-3kb)	2	13367357	13373866	6510	1	CsaV3_2G016140	CsaV3_2G016140	-2289	GO:0005789::endoplasmic reticulum membrane;GO:0006506::GPI anchor biosynthetic process;GO:0016021::integral component of membrane;GO:0016746::transferase activity, transferring acyl groups;GO:0016747::transferase activity, transferring acyl groups other than amino-acyl groups	CsaV3_2G016140	gnl|BL_ORD_ID|172400 sp|Q68CP4|HGNAT_HUMAN Heparan-alpha-glucosaminide N-acetyltransferase OS=Homo sapiens OX=9606 GN=HGSNAT PE=1 SV=2//5.63189e-24
chr2	12938388	12938639	12938531	69	121	96	77	2.5221	3.17078	3.50655	3.3228	-0.262589584	0.314602447	1	-	-	+	-	chr2_12938387_12938639	12938531	Promoter (1-2kb)	2	12936591	12937138	548	1	CsaV3_2G015530	CsaV3_2G015530	1797	GO:0009733::response to auxin	CsaV3_2G015530	gnl|BL_ORD_ID|427182 sp|Q9FK62|SAU24_ARATH Auxin-responsive protein SAUR24 OS=Arabidopsis thaliana OX=3702 GN=SAUR24 PE=2 SV=1//1.37783e-30
chr6	6324338	6324556	6324446;6324446;6324447	128	112	126	160	4.64787	2.93687	4.59105	6.8586	-0.594131866	0.315110053	1	+	-	+	+	chr6_6324337_6324556	6324446;6324446;6324447	Promoter (1-2kb)	6	6316260	6322981	6722	2	CsaV3_6G007890	CsaV3_6G007890	-1357	GO:0006891::intra-Golgi vesicle-mediated transport;GO:0008107::galactoside 2-alpha-L-fucosyltransferase activity;GO:0016020::membrane;GO:0017119::Golgi transport complex;GO:0042546::cell wall biogenesis	CsaV3_6G007890	gnl|BL_ORD_ID|523945 sp|O22799|Y2349_ARATH Uncharacterized protein At2g33490 OS=Arabidopsis thaliana OX=3702 GN=At2g33490 PE=4 SV=2//2.26864e-170
chr2	4943309	4943609	4943457;4943468	67	148	165	90	2.45004	3.87251	6.0009	3.8766	-0.6436394	0.315122241	1	-	+	+	-	chr2_4943308_4943609	4943457;4943468	Distal Intergenic	2	4934030	4939051	5022	2	CsaV3_2G008590	CsaV3_2G008590	-4258	GO:0008270::zinc ion binding;GO:0009297::pilus assembly;GO:0019867::outer membrane	CsaV3_2G008590	gnl|BL_ORD_ID|275010 sp|Q93YU8|NRG2_ARATH Nitrate regulatory gene2 protein OS=Arabidopsis thaliana OX=3702 GN=NRG2 PE=1 SV=1//1.2132e-18
scaffold103	82467	82715	82593	68	146	63	40	2.48607	3.82053	2.3136	1.7466	0.635311638	0.315302817	1	-	+	-	-	scaffold103_82466_82715	82593	Distal Intergenic	8	66414	66569	156	1	CsaV3_UNG074590	CsaV3_UNG074590	16053	.	CsaV3_UNG074590	-//-
scaffold18_1	996231	996530	996384;996385;996384;996384	2688	3791	2512	1744	96.8847	98.5541	90.8449	74.337	0.2426613	0.31552293	1	+	+	+	+	scaffold18_1_996230_996530	996384;996385;996384;996384	Promoter (<=1kb)	28	993910	996981	3072	2	CsaV3_UNG209460	CsaV3_UNG209460	451	.	CsaV3_UNG209460	-//-
chr7	9953257	9953476	9953370;9953377	57	123	119	73	2.08974	3.22276	4.338	3.1524	-0.495651827	0.315680234	1	-	+	+	-	chr7_9953256_9953476	9953370;9953377	Distal Intergenic	7	9932226	9938180	5955	2	CsaV3_7G021350	CsaV3_7G021350	-15077	GO:0005524::ATP binding;GO:0008716::D-alanine-D-alanine ligase activity;GO:0046872::metal ion binding	CsaV3_7G021350	gnl|BL_ORD_ID|51827 sp|Q42601|CARB_ARATH Carbamoyl-phosphate synthase large chain, chloroplastic OS=Arabidopsis thaliana OX=3702 GN=CARB PE=1 SV=1//0
chr5	2577114	2577365	2577231;2577251;2577255	54	136	110	101	1.98165	3.56063	4.01265	4.3452	-0.592652268	0.315829349	1	-	+	+	+	chr5_2577113_2577365	2577231;2577251;2577255	Promoter (<=1kb)	5	2572766	2577427	4662	2	CsaV3_5G003960	CsaV3_5G003960	62	GO:0005507::copper ion binding;GO:0016491::oxidoreductase activity;GO:0055114::oxidation-reduction process	CsaV3_5G003960	gnl|BL_ORD_ID|436155 sp|Q9SU40|SKU5_ARATH Monocopper oxidase-like protein SKU5 OS=Arabidopsis thaliana OX=3702 GN=SKU5 PE=1 SV=1//0
chr2	5795452	5795706	5795581;5795582;5795584;5795584	879	909	962	829	31.7064	23.6509	34.8124	35.358	-0.342089008	0.315975534	1	+	+	+	+	chr2_5795451_5795706	5795581;5795582;5795584;5795584	Intron (CsaV3_2G009280/CsaV3_2G009280, intron 5 of 5)	2	5788208	5797170	8963	1	CsaV3_2G009280	CsaV3_2G009280	7244	GO:0017119::Golgi transport complex	CsaV3_2G009280	gnl|BL_ORD_ID|73130 sp|Q9Z160|COG1_MOUSE Conserved oligomeric Golgi complex subunit 1 OS=Mus musculus OX=10090 GN=Cog1 PE=1 SV=3//1.58476e-42
chr3	29289562	29289902	29289737;29289738;29289768;29289751	104	262	266	155	3.78315	6.83537	9.65205	6.6456	-0.618081255	0.316150657	1	+	+	+	+	chr3_29289561_29289902	29289737;29289738;29289768;29289751	Promoter (2-3kb)	3	29292016	29296383	4368	1	CsaV3_3G034600	CsaV3_3G034600	-2114	GO:0003677::DNA binding;GO:0003899::DNA-directed RNA polymerase activity;GO:0004402::histone acetyltransferase activity;GO:0006351::transcription, DNA-templated;GO:0006355::regulation of transcription, DNA-templated;GO:0016573::histone acetylation;GO:0046983::protein dimerization activity	CsaV3_3G034600	gnl|BL_ORD_ID|216910 sp|Q9XIN0|LHW_ARATH Transcription factor LHW OS=Arabidopsis thaliana OX=3702 GN=LHW PE=1 SV=1//1.51554e-15
chr4	10633858	10634089	10633971	60	85	112	64	2.19783	2.23514	4.08495	2.769	-0.628662068	0.316767786	1	-	-	+	-	chr4_10633857_10634089	10633971	Distal Intergenic	4	10624101	10624341	241	2	CsaV3_4G016040	CsaV3_4G016040	-9517	.	CsaV3_4G016040	-//-
chr6	13199267	13199505	13199375	68	104	132	75	2.48607	2.72895	4.80795	3.2376	-0.625518262	0.317005556	1	-	-	+	-	chr6_13199266_13199505	13199375	3' UTR	6	13196304	13203293	6990	2	CsaV3_6G018610	CsaV3_6G018610	3788	GO:0004725::protein tyrosine phosphatase activity;GO:0006470::protein dephosphorylation;GO:0008138::protein tyrosine/serine/threonine phosphatase activity	CsaV3_6G018610	gnl|BL_ORD_ID|108162 sp|Q9ZR37|DUS1_ARATH Dual specificity protein phosphatase 1 OS=Arabidopsis thaliana OX=3702 GN=DSPTP1 PE=1 SV=1//2.62481e-57
chr3	27717378	27717597	27717484;27717486;27717486;27717489	358	630	363	229	12.9348	16.3997	13.1586	9.798	0.353689415	0.317402976	1	+	+	+	+	chr3_27717377_27717597	27717484;27717486;27717486;27717489	Promoter (1-2kb)	3	27716251	27721940	5690	1	CsaV3_3G032090	CsaV3_3G032090	1127	GO:0000105::histidine biosynthetic process;GO:0008033::tRNA processing;GO:0016491::oxidoreductase activity;GO:0017150::tRNA dihydrouridine synthase activity;GO:0018580::nitronate monooxygenase activity;GO:0050660::flavin adenine dinucleotide binding;GO:0055114::oxidation-reduction process	CsaV3_3G032090	gnl|BL_ORD_ID|108276 sp|Q8CWK7|DUSA_VIBVU tRNA-dihydrouridine(20/20a) synthase OS=Vibrio vulnificus (strain CMCP6) OX=216895 GN=dusA PE=3 SV=2//1.31332e-73
chr5	31730278	31730477	31730455;31730458	92	124	82	52	3.35079	3.24875	3.00045	2.2578	0.327782734	0.31755802	1	-	+	+	-	chr5_31730277_31730477	31730455;31730458	Promoter (2-3kb)	5	31732926	31740259	7334	1	CsaV3_5G040380	CsaV3_5G040380	-2449	.	CsaV3_5G040380	gnl|BL_ORD_ID|345641 sp|Q9FVW4|RENT3_ARATH Regulator of nonsense transcripts UPF3 OS=Arabidopsis thaliana OX=3702 GN=UPF3 PE=1 SV=1//2.61955e-125
chr1	14778473	14778703	14778589;14778585	63	115	136	75	2.30592	3.01484	4.95255	3.2376	-0.622257544	0.31794298	1	-	+	+	-	chr1_14778472_14778703	14778589;14778585	Promoter (<=1kb)	1	14774291	14778852	4562	2	CsaV3_1G027870	CsaV3_1G027870	149	GO:0006974::cellular response to DNA damage stimulus;GO:0051726::regulation of cell cycle	CsaV3_1G027870	-//-
chr3	27631466	27631684	27631571;27631570;27631570;27631574	266	462	263	190	9.62001	12.0334	9.5436	8.1366	0.292459645	0.317949515	1	+	+	+	+	chr3_27631465_27631684	27631571;27631570;27631570;27631574	3' UTR	3	27628333	27632043	3711	1	CsaV3_3G031970	CsaV3_3G031970	3133	GO:0003677::DNA binding;GO:0003700::sequence-specific DNA binding transcription factor activity;GO:0006352::DNA-templated transcription, initiation;GO:0006355::regulation of transcription, DNA-templated;GO:0016987::sigma factor activity	CsaV3_3G031970	gnl|BL_ORD_ID|435304 sp|Q9ZSL6|SIGD_ARATH RNA polymerase sigma factor sigD, chloroplastic OS=Arabidopsis thaliana OX=3702 GN=SIGD PE=2 SV=1//3.14105e-92
chr1	18120567	18120819	18120688	76	96	95	66	2.77431	2.52103	3.4704	2.8542	-0.25625092	0.31862481	1	-	-	+	-	chr1_18120566_18120819	18120688	Promoter (2-3kb)	1	18117705	18121287	3583	1	CsaV3_1G031010	CsaV3_1G031010	2862	GO:0004672::protein kinase activity;GO:0005515::protein binding;GO:0005524::ATP binding;GO:0005634::nucleus;GO:0006355::regulation of transcription, DNA-templated;GO:0006468::protein phosphorylation;GO:0008270::zinc ion binding	CsaV3_1G031010	gnl|BL_ORD_ID|532682 sp|Q9LVM0|Y5830_ARATH Probable inactive receptor kinase At5g58300 OS=Arabidopsis thaliana OX=3702 GN=At5g58300 PE=2 SV=1//0
chr5	765201	765485	765339;765347;765342	83	204	193	122	3.02652	5.32795	7.0131	5.2398	-0.552503032	0.318928635	1	-	+	+	+	chr5_765200_765485	765339;765347;765342	Promoter (<=1kb)	5	765460	770215	4756	1	CsaV3_5G001410	CsaV3_5G001410	0	GO:0003677::DNA binding;GO:0003700::sequence-specific DNA binding transcription factor activity;GO:0005184::neuropeptide hormone activity;GO:0005576::extracellular region;GO:0006355::regulation of transcription, DNA-templated;GO:0016021::integral component of membrane	CsaV3_5G001410	gnl|BL_ORD_ID|268744 sp|O82799|NGA1_ARATH B3 domain-containing transcription factor NGA1 OS=Arabidopsis thaliana OX=3702 GN=NGA1 PE=1 SV=1//8.95719e-61
chr1	14429365	14429577	14429478	44	98	114	60	1.62135	2.57301	4.15725	2.5986	-0.687686604	0.319035693	1	-	-	+	-	chr1_14429364_14429577	14429478	Promoter (1-2kb)	1	14426233	14427781	1549	2	CsaV3_1G026650	CsaV3_1G026650	-1584	GO:0005634::nucleus;GO:0006355::regulation of transcription, DNA-templated	CsaV3_1G026650	gnl|BL_ORD_ID|185973 sp|Q38830|IAA12_ARATH Auxin-responsive protein IAA12 OS=Arabidopsis thaliana OX=3702 GN=IAA12 PE=1 SV=1//2.62392e-13
chr5	19776259	19776477	19776366	89	140	83	42	3.2427	3.66459	3.0366	1.8318	0.504672088	0.319117663	1	-	+	-	-	chr5_19776258_19776477	19776366	Intron (CsaV3_5G024830/CsaV3_5G024830, intron 5 of 10)	5	19769497	19784174	14678	1	CsaV3_5G024830	CsaV3_5G024830	6762	GO:0005096::GTPase activator activity;GO:0005515::protein binding;GO:0005634::nucleus;GO:0006810::transport;GO:0008134::transcription factor binding;GO:0015288::porin activity;GO:0016021::integral component of membrane	CsaV3_5G024830	gnl|BL_ORD_ID|11748 sp|Q8L7A4|AGD11_ARATH Probable ADP-ribosylation factor GTPase-activating protein AGD11 OS=Arabidopsis thaliana OX=3702 GN=AGD11 PE=2 SV=1//3.89533e-168
chr3	40016504	40016742	40016611	58	121	122	72	2.12577	3.17078	4.44645	3.1098	-0.512617493	0.320856315	1	-	-	+	-	chr3_40016503_40016742	40016611	Distal Intergenic	3	40013327	40014991	1665	1	CsaV3_3G049070	CsaV3_3G049070	3177	GO:0005315::inorganic phosphate transmembrane transporter activity;GO:0006817::phosphate ion transport;GO:0016020::membrane;GO:0016021::integral component of membrane	CsaV3_3G049070	gnl|BL_ORD_ID|482155 sp|Q9FIQ5|TRN2_ARATH Protein TORNADO 2 OS=Arabidopsis thaliana OX=3702 GN=TRN2 PE=1 SV=1//8.9253e-110
chr1	12630685	12631042	12630862;12630862;12630859;12630861	950	1548	776	814	34.2645	40.2585	28.0886	34.719	0.24674661	0.321356639	1	+	+	+	+	chr1_12630684_12631042	12630862;12630862;12630859;12630861	Distal Intergenic	1	12581595	12582922	1328	2	CsaV3_1G020820	CsaV3_1G020820	-47763	GO:0004553::hydrolase activity, hydrolyzing O-glycosyl compounds;GO:0005618::cell wall;GO:0005975::carbohydrate metabolic process;GO:0006073::cellular glucan metabolic process;GO:0016762::xyloglucan:xyloglucosyl transferase activity;GO:0048046::apoplast	CsaV3_1G020820	gnl|BL_ORD_ID|512104 sp|Q9SVV2|XTH26_ARATH Probable xyloglucan endotransglucosylase/hydrolase protein 26 OS=Arabidopsis thaliana OX=3702 GN=XTH26 PE=2 SV=1//5.52303e-118
chr1	26482142	26482593	26482315;26482305;26482325;26482413	154	289	340	186	5.58465	7.5371	12.3272	7.9662	-0.629050458	0.321383508	1	+	+	+	+	chr1_26482141_26482593	26482315;26482305;26482325;26482413	Promoter (<=1kb)	1	26477184	26482188	5005	2	CsaV3_1G041550	CsaV3_1G041550	0	.	CsaV3_1G041550	gnl|BL_ORD_ID|553145 sp|E7F1H9|YTHD2_DANRE YTH domain-containing family protein 2 OS=Danio rerio OX=7955 GN=ythdf2 PE=1 SV=1//3.26745e-52
chr7	20642529	20642754	20642626	74	131	72	53	2.70225	3.43068	2.63895	2.3004	0.312255283	0.321718682	1	-	+	-	-	chr7_20642528_20642754	20642626	Promoter (1-2kb)	7	20632685	20641484	8800	2	CsaV3_7G032780	CsaV3_7G032780	-1045	GO:0003677::DNA binding;GO:0005634::nucleus	CsaV3_7G032780	gnl|BL_ORD_ID|165793 sp|Q84MP7|H2AV3_ORYSJ Probable histone H2A variant 3 OS=Oryza sativa subsp. japonica OX=39947 GN=Os03g0743400 PE=2 SV=1//1.10931e-54
chr2	15881553	15881769	15881668	140	307	98	107	5.08023	8.00492	3.57885	4.6008	0.677819445	0.321882075	1	-	+	-	-	chr2_15881552_15881769	15881668	Distal Intergenic	2	15903783	15903974	192	2	CsaV3_2G020820	CsaV3_2G020820	22205	.	CsaV3_2G020820	-//-
chr3	36503963	36504168	36504067	33	91	95	53	1.22502	2.39108	3.4704	2.3004	-0.674336757	0.322004275	1	-	-	+	-	chr3_36503962_36504168	36504067	Promoter (<=1kb)	3	36504113	36508043	3931	1	CsaV3_3G044600	CsaV3_3G044600	0	.	CsaV3_3G044600	gnl|BL_ORD_ID|201484 sp|Q9FJV5|KAN4_ARATH Probable transcription factor KAN4 OS=Arabidopsis thaliana OX=3702 GN=KAN4 PE=1 SV=1//6.75279e-38
chr1	1472009	1472218	1472114	34	89	96	52	1.26105	2.3391	3.50655	2.2578	-0.679100918	0.322271764	1	-	-	+	-	chr1_1472008_1472218	1472114	Promoter (<=1kb)	1	1471918	1473952	2035	1	CsaV3_1G002290	CsaV3_1G002290	91	GO:0003735::structural constituent of ribosome;GO:0005622::intracellular;GO:0005840::ribosome;GO:0006412::translation	CsaV3_1G002290	gnl|BL_ORD_ID|375503 sp|P41098|RL34_TOBAC 60S ribosomal protein L34 OS=Nicotiana tabacum OX=4097 GN=RPL34 PE=2 SV=1//5.5294e-58
chr7	20930606	20931033	20930894;20930875;20930880;20930904	136	233	184	145	4.93611	6.08166	6.68775	6.2196	-0.228360581	0.32270887	1	+	+	+	+	chr7_20930605_20931033	20930894;20930875;20930880;20930904	Promoter (<=1kb)	7	20922786	20931050	8265	2	CsaV3_7G033150	CsaV3_7G033150	17	GO:0000902::cell morphogenesis;GO:0005634::nucleus;GO:0005739::mitochondrion;GO:0045333::cellular respiration	CsaV3_7G033150	gnl|BL_ORD_ID|182719 sp|Q9S7C0|HSP7O_ARATH Heat shock 70 kDa protein 14 OS=Arabidopsis thaliana OX=3702 GN=HSP70-14 PE=1 SV=1//0
chr6	1097531	1097750	1097639;1097640;1097639;1097640	884	938	870	878	31.8865	24.4046	31.4867	37.4454	-0.292269127	0.322741677	1	+	+	+	+	chr6_1097530_1097750	1097639;1097640;1097639;1097640	Distal Intergenic	6	1105965	1111323	5359	1	CsaV3_6G001650	CsaV3_6G001650	-8215	GO:0016747::transferase activity, transferring acyl groups other than amino-acyl groups	CsaV3_6G001650	gnl|BL_ORD_ID|526544 sp|Q9SND9|Y3028_ARATH Uncharacterized acetyltransferase At3g50280 OS=Arabidopsis thaliana OX=3702 GN=At3g50280 PE=3 SV=1//3.65782e-56
chr4	1937148	1937365	1937257	38	76	95	49	1.40517	2.00123	3.4704	2.13	-0.717282018	0.323035539	1	-	-	+	-	chr4_1937147_1937365	1937257	Promoter (<=1kb)	4	1930988	1937362	6375	2	CsaV3_4G003140	CsaV3_4G003140	0	GO:0003676::nucleic acid binding	CsaV3_4G003140	gnl|BL_ORD_ID|408553 sp|P74142|RS1B_SYNY3 30S ribosomal protein S1 homolog B OS=Synechocystis sp. (strain PCC 6803 / Kazusa) OX=1111708 GN=rps1b PE=3 SV=1//4.48057e-19
chr2	1976173	1976392	1976320;1976281;1976279	120	165	110	74	4.35963	4.31434	4.01265	3.195	0.267163497	0.32310229	1	+	+	+	-	chr2_1976172_1976392	1976320;1976281;1976279	Promoter (<=1kb)	2	1974590	1975182	593	2	CsaV3_2G003860	CsaV3_2G003860	-991	.	CsaV3_2G003860	-//-
chr6	20381711	20381929	20381817;20381818;20381817;20381817	811	968	978	684	29.2564	25.1843	35.3909	29.181	-0.246220861	0.323259263	1	+	+	+	+	chr6_20381710_20381929	20381817;20381818;20381817;20381817	Promoter (<=1kb)	6	20381636	20385329	3694	1	CsaV3_6G036600	CsaV3_6G036600	75	GO:0004672::protein kinase activity;GO:0005524::ATP binding;GO:0006468::protein phosphorylation	CsaV3_6G036600	gnl|BL_ORD_ID|295613 sp|Q9SF86|PCRK1_ARATH Serine/threonine-protein kinase PCRK1 OS=Arabidopsis thaliana OX=3702 GN=PCRK1 PE=1 SV=1//2.01932e-176
chr6	13184261	13184597	13184415;13184417;13184426;13184404	144	264	276	163	5.22435	6.88735	10.0136	6.9864	-0.48913337	0.324384497	1	+	+	+	+	chr6_13184260_13184597	13184415;13184417;13184426;13184404	Promoter (2-3kb)	6	13181665	13182590	926	1	CsaV3_6G018600	CsaV3_6G018600	2596	.	CsaV3_6G018600	-//-
chr3	23742516	23742773	23742638;23742640;23742639;23742642	212	207	231	203	7.67439	5.40592	8.3868	8.6904	-0.384674715	0.324580739	1	+	+	+	+	chr3_23742515_23742773	23742638;23742640;23742639;23742642	Promoter (<=1kb)	3	23741686	23744136	2451	1	CsaV3_3G027450	CsaV3_3G027450	830	GO:0005975::carbohydrate metabolic process;GO:0008152::metabolic process;GO:0016758::transferase activity, transferring hexosyl groups;GO:0030259::lipid glycosylation	CsaV3_3G027450	gnl|BL_ORD_ID|491377 sp|Q9SYK9|U74E2_ARATH UDP-glycosyltransferase 74E2 OS=Arabidopsis thaliana OX=3702 GN=UGT74E2 PE=1 SV=1//2.16495e-125
chr2	12411991	12412213	12412101;12412099;12412101;12412097	285	532	251	205	10.3046	13.8527	9.1098	8.7756	0.433676833	0.325690969	1	+	+	+	+	chr2_12411990_12412213	12412101;12412099;12412101;12412097	Promoter (2-3kb)	2	12406841	12409323	2483	2	CsaV3_2G014900	CsaV3_2G014900	-2668	.	CsaV3_2G014900	gnl|BL_ORD_ID|206678 sp|Q8LBB2|KING1_ARATH SNF1-related protein kinase regulatory subunit gamma-1 OS=Arabidopsis thaliana OX=3702 GN=KING1 PE=1 SV=2//9.7829e-32
chr3	28707115	28707619	28707242;28707523;28707221;28707512;28707246;28707501	131	242	192	160	4.75596	6.31557	6.97695	6.8586	-0.321525391	0.325696362	1	-	+	+	+	chr3_28707114_28707619	28707242;28707523;28707221;28707512;28707246;28707501	Promoter (<=1kb)	3	28703074	28707321	4248	2	CsaV3_3G033360	CsaV3_3G033360	0	GO:0005515::protein binding	CsaV3_3G033360	gnl|BL_ORD_ID|129417 sp|Q8RWU5|FBL3_ARATH F-box/LRR-repeat protein 3 OS=Arabidopsis thaliana OX=3702 GN=FBL3 PE=2 SV=1//4.74599e-16
chr2	13879431	13879660	13879545;13879546;13879546;13879544	5444	5892	5514	5153	196.183	153.159	199.367	219.56	-0.262058767	0.325741005	1	+	+	+	+	chr2_13879430_13879660	13879545;13879546;13879546;13879544	Exon (CsaV3_2G016660/CsaV3_2G016660, exon 12 of 13)	2	13879115	13884007	4893	2	CsaV3_2G016660	CsaV3_2G016660	4347	GO:0000775::chromosome, centromeric region;GO:0003677::DNA binding;GO:0003682::chromatin binding;GO:0005634::nucleus;GO:0006355::regulation of transcription, DNA-templated;GO:0008270::zinc ion binding	CsaV3_2G016660	gnl|BL_ORD_ID|65410 sp|A0JNI5|CLASR_BOVIN CLK4-associating serine/arginine rich protein OS=Bos taurus OX=9913 GN=CLASRP PE=2 SV=1//9.31415e-18
scaffold87	61218	62157	61488;61919;61503;61907;61496;61904;61489;61905	1798	2962	1608	1502	64.818	77.0084	58.1654	64.0278	0.214962103	0.326671343	1	+	+	+	+	scaffold87_61217_62157	61488;61919;61503;61907;61496;61904;61489;61905	Promoter (<=1kb)	58	61334	62167	834	2	CsaV3_UNG167270	CsaV3_UNG167270	10	GO:0003824::catalytic activity	CsaV3_UNG167270	-//-
chr1	15889143	15889407	15889279;15889285	66	141	122	86	2.41401	3.69058	4.44645	3.7062	-0.417374677	0.326699861	1	-	+	+	-	chr1_15889142_15889407	15889279;15889285	Promoter (<=1kb)	1	15889351	15889644	294	2	CsaV3_1G029040	CsaV3_1G029040	237	.	CsaV3_1G029040	-//-
chr6	23333800	23334056	23333913;23333932	59	133	134	78	2.1618	3.48266	4.88025	3.3654	-0.546797659	0.326910452	1	-	+	+	-	chr6_23333799_23334056	23333913;23333932	Intron (CsaV3_6G040370/CsaV3_6G040370, intron 4 of 9)	6	23330260	23337836	7577	1	CsaV3_6G040370	CsaV3_6G040370	3540	GO:0016757::transferase activity, transferring glycosyl groups	CsaV3_6G040370	gnl|BL_ORD_ID|79559 sp|Q9LZR3|CSLA9_ARATH Glucomannan 4-beta-mannosyltransferase 9 OS=Arabidopsis thaliana OX=3702 GN=CSLA9 PE=2 SV=1//0
chr3	14447729	14447949	14447839;14447837;14447838;14447838	309	273	298	346	11.1693	7.12126	10.8088	14.7822	-0.484537277	0.326966104	1	+	+	+	+	chr3_14447728_14447949	14447839;14447837;14447838;14447838	Downstream (1-2kb)	3	14449561	14451492	1932	2	CsaV3_3G018740	CsaV3_3G018740	3543	.	CsaV3_3G018740	gnl|BL_ORD_ID|544915 sp|Q96WV6|YHU2_SCHPO Uncharacterized threonine-rich GPI-anchored glycoprotein PJ4664.02 OS=Schizosaccharomyces pombe (strain 972 / ATCC 24843) OX=284812 GN=SPBPJ4664.02 PE=3 SV=1//4.62347e-06
chr5	4212190	4212468	4212319;4212333;4212332	108	205	172	124	3.92727	5.35394	6.25395	5.325	-0.319119625	0.327544525	1	-	+	+	+	chr5_4212189_4212468	4212319;4212333;4212332	Distal Intergenic	5	4200122	4204337	4216	2	CsaV3_5G006350	CsaV3_5G006350	-7853	GO:0003700::sequence-specific DNA binding transcription factor activity;GO:0006355::regulation of transcription, DNA-templated	CsaV3_5G006350	gnl|BL_ORD_ID|338511 sp|Q9SK03|RAP27_ARATH Ethylene-responsive transcription factor RAP2-7 OS=Arabidopsis thaliana OX=3702 GN=RAP2-7 PE=2 SV=2//1.1285e-51
chr5	28849535	28849754	28849647	72	94	86	110	2.63019	2.46905	3.14505	4.7286	-0.626750342	0.327806997	1	-	-	-	+	chr5_28849534_28849754	28849647	Promoter (1-2kb)	5	28851628	28857348	5721	1	CsaV3_5G036680	CsaV3_5G036680	-1874	GO:0005096::GTPase activator activity;GO:0005515::protein binding	CsaV3_5G036680	gnl|BL_ORD_ID|11748 sp|Q8L7A4|AGD11_ARATH Probable ADP-ribosylation factor GTPase-activating protein AGD11 OS=Arabidopsis thaliana OX=3702 GN=AGD11 PE=2 SV=1//7.66735e-165
chr6	14827537	14827971	14827637;14827852;14827787;14827825	92	201	176	122	3.35079	5.24998	6.39855	5.2398	-0.436348807	0.328371681	1	-	+	+	+	chr6_14827536_14827971	14827637;14827852;14827787;14827825	Promoter (1-2kb)	6	14828854	14829102	249	2	CsaV3_6G021840	CsaV3_6G021840	1131	.	CsaV3_6G021840	-//-
chr6	12929332	12929620	12929473;12929478;12929486	123	196	122	76	4.46772	5.12003	4.44645	3.2802	0.311349243	0.328374695	1	+	+	+	-	chr6_12929331_12929620	12929473;12929478;12929486	Distal Intergenic	6	12923294	12924139	846	2	CsaV3_6G017420	CsaV3_6G017420	-5193	GO:0042742::defense response to bacterium	CsaV3_6G017420	-//-
chr2	18445826	18446044	18445933;18445933;18445934;18445934	754	1306	764	522	27.2026	33.9689	27.6547	22.2798	0.292822728	0.328729853	1	+	+	+	+	chr2_18445825_18446044	18445933;18445933;18445934;18445934	Promoter (1-2kb)	2	18447158	18447997	840	1	CsaV3_2G027880	CsaV3_2G027880	-1114	GO:0005509::calcium ion binding;GO:0005515::protein binding;GO:0005578::proteinaceous extracellular matrix;GO:0005680::anaphase-promoting complex;GO:0007165::signal transduction;GO:0030071::regulation of mitotic metaphase/anaphase transition;GO:0031145::anaphase-promoting complex-dependent proteasomal ubiquitin-dependent protein catabolic process	CsaV3_2G027880	-//-
chr4	13179637	13179846	13179724;13179766	46	115	94	83	1.69341	3.01484	3.43425	3.5784	-0.574768798	0.328753174	1	-	-	+	+	chr4_13179636_13179846	13179724;13179766	Promoter (<=1kb)	4	13178535	13180672	2138	2	CsaV3_4G022070	CsaV3_4G022070	826	GO:0004252::serine-type endopeptidase activity;GO:0004930::G-protein coupled receptor activity;GO:0005886::plasma membrane;GO:0007186::G-protein coupled receptor signaling pathway;GO:0009306::protein secretion;GO:0009523::photosystem II;GO:0015979::photosynthesis;GO:0016020::membrane;GO:0016021::integral component of membrane;GO:0019684::photosynthesis, light reaction	CsaV3_4G022070	-//-
chr5	13359652	13359900	13359779;13359776;13359776;13359776	1745	1809	1855	1642	62.9084	47.0419	67.0944	69.9918	-0.318231807	0.329747292	1	+	+	+	+	chr5_13359651_13359900	13359779;13359776;13359776;13359776	Intron (CsaV3_5G015780/CsaV3_5G015780, intron 5 of 6)	5	13344597	13362784	18188	1	CsaV3_5G015780	CsaV3_5G015780	15055	GO:0008759::UDP-3-O-[3-hydroxymyristoyl] N-acetylglucosamine deacetylase activity;GO:0009245::lipid A biosynthetic process	CsaV3_5G015780	gnl|BL_ORD_ID|221769 sp|F4IAW1|LPXC5_ARATH Probable UDP-3-O-acyl-N-acetylglucosamine deacetylase 5, mitochondrial OS=Arabidopsis thaliana OX=3702 GN=LPXC5 PE=1 SV=2//7.50625e-141
chr1	7640270	7640488	7640375;7640378;7640378;7640377	250	430	254	149	9.04353	11.2017	9.21825	6.39	0.375273242	0.32989186	1	+	+	+	+	chr1_7640269_7640488	7640375;7640378;7640378;7640377	Promoter (<=1kb)	1	7634244	7639782	5539	2	CsaV3_1G012320	CsaV3_1G012320	-488	.	CsaV3_1G012320	-//-
scaffold18_1	1035961	1036173	1036055	2794	4394	2799	1885	100.704	114.226	101.22	80.3436	0.24339187	0.33006448	1	-	+	-	-	scaffold18_1_1035960_1036173	1036055	Promoter (1-2kb)	28	1038087	1038344	258	1	CsaV3_UNG209550	CsaV3_UNG209550	-1914	.	CsaV3_UNG209550	-//-
chr6	2759294	2759516	2759387	35	94	88	56	1.29708	2.46905	3.21735	2.4282	-0.584031338	0.330299447	1	-	-	+	-	chr6_2759293_2759516	2759387	Distal Intergenic	6	2768053	2768322	270	2	CsaV3_6G003470	CsaV3_6G003470	8806	.	CsaV3_6G003470	-//-
chr6	29919579	29919797	29919687;29919687;29919688;29919686	506	876	516	340	18.2672	22.7932	18.6896	14.5266	0.305860646	0.330976591	1	+	+	+	+	chr6_29919578_29919797	29919687;29919687;29919688;29919686	Promoter (2-3kb)	6	29918958	29922368	3411	2	CsaV3_6G051430	CsaV3_6G051430	2571	GO:0019051::induction by virus of host apoptotic process;GO:0042025::host cell nucleus	CsaV3_6G051430	gnl|BL_ORD_ID|110197 sp|Q8VYE5|E1312_ARATH Glucan endo-1,3-beta-glucosidase 12 OS=Arabidopsis thaliana OX=3702 GN=At4g29360 PE=1 SV=1//1.26525e-18
chr2	22216399	22216604	22216508	67	110	106	68	2.45004	2.88489	3.86805	2.9394	-0.351645139	0.332245899	1	-	-	+	-	chr2_22216398_22216604	22216508	Intron (CsaV3_2G033470/CsaV3_2G033470, intron 6 of 6)	2	22220678	22227487	6810	1	CsaV3_2G033490	CsaV3_2G033490	-4074	GO:0000276::mitochondrial proton-transporting ATP synthase complex, coupling factor F(o);GO:0005515::protein binding;GO:0015078::hydrogen ion transmembrane transporter activity;GO:0015986::ATP synthesis coupled proton transport	CsaV3_2G033490	gnl|BL_ORD_ID|111901 sp|Q3B7T1|EDRF1_HUMAN Erythroid differentiation-related factor 1 OS=Homo sapiens OX=9606 GN=EDRF1 PE=1 SV=1//1.7612e-35
chr4	14871297	14871517	14871406;14871407;14871403	146	336	68	131	5.29641	8.75863	2.49435	5.6232	0.791971289	0.33226718	1	+	+	-	+	chr4_14871296_14871517	14871406;14871407;14871403	Promoter (<=1kb)	4	14871893	14874510	2618	1	CsaV3_4G025310	CsaV3_4G025310	-376	.	CsaV3_4G025310	gnl|BL_ORD_ID|13229 sp|Q0PGJ6|AKRC9_ARATH NADPH-dependent aldo-keto reductase, chloroplastic OS=Arabidopsis thaliana OX=3702 GN=AKR4C9 PE=1 SV=1//2.72919e-154
chr4	24336672	24336940	24336800;24336805	60	143	142	83	2.19783	3.74256	5.16945	3.5784	-0.558370832	0.333107478	1	-	+	+	-	chr4_24336671_24336940	24336800;24336805	Promoter (2-3kb)	4	24339392	24342144	2753	1	CsaV3_4G034350	CsaV3_4G034350	-2452	.	CsaV3_4G034350	gnl|BL_ORD_ID|92845 sp|Q9C642|DCL_ARATH Protein DCL homolog, chloroplastic OS=Arabidopsis thaliana OX=3702 GN=DCL PE=2 SV=1//3.24371e-62
chr5	25420935	25421249	25421086;25421059;25421094	96	156	160	99	3.49491	4.08043	5.82015	4.26	-0.41213456	0.333437877	1	-	+	+	+	chr5_25420934_25421249	25421086;25421059;25421094	Exon (CsaV3_5G031060/CsaV3_5G031060, exon 5 of 6)	5	25416892	25422503	5612	1	CsaV3_5G031060	CsaV3_5G031060	4043	GO:0005515::protein binding	CsaV3_5G031060	gnl|BL_ORD_ID|520842 sp|Q9C9V6|Y1790_ARATH BTB/POZ domain-containing protein At1g67900 OS=Arabidopsis thaliana OX=3702 GN=At1g67900 PE=1 SV=1//0
chr3	35358040	35358303	35358187;35358252	56	122	103	77	2.05371	3.19677	3.7596	3.3228	-0.431789006	0.333525222	1	-	+	+	-	chr3_35358039_35358303	35358187;35358252	Promoter (1-2kb)	3	35356454	35358211	1758	1	CsaV3_3G043510	CsaV3_3G043510	1586	GO:0003676::nucleic acid binding;GO:0005524::ATP binding;GO:0005634::nucleus;GO:0006338::chromatin remodeling;GO:0016818::hydrolase activity, acting on acid anhydrides, in phosphorus-containing anhydrides	CsaV3_3G043510	gnl|BL_ORD_ID|509674 sp|Q9SEI0|WER_ARATH Transcription factor WER OS=Arabidopsis thaliana OX=3702 GN=WER PE=1 SV=1//3.73195e-46
chr5	4056375	4056604	4056488;4056488;4056488;4056489	2494	2738	2468	2380	89.8949	71.1866	89.2544	101.431	-0.243403575	0.333742561	1	+	+	+	+	chr5_4056374_4056604	4056488;4056488;4056488;4056489	Promoter (1-2kb)	5	4057737	4060255	2519	1	CsaV3_5G006180	CsaV3_5G006180	-1133	GO:0008887::glycerate kinase activity;GO:0031388::organic acid phosphorylation	CsaV3_5G006180	-//-
chr2	4266211	4266431	4266319;4266321;4266320;4266319	238	438	186	205	8.61117	11.4096	6.76005	8.7756	0.365914857	0.333980969	1	+	+	+	+	chr2_4266210_4266431	4266319;4266321;4266320;4266319	Promoter (1-2kb)	2	4264717	4265098	382	1	CsaV3_2G007970	CsaV3_2G007970	1494	.	CsaV3_2G007970	-//-
chr1	17079167	17079462	17079305;17079305;17079303	95	177	174	106	3.45888	4.62622	6.32625	4.5582	-0.428930986	0.334047001	1	-	+	+	+	chr1_17079166_17079462	17079305;17079305;17079303	Distal Intergenic	1	17085215	17091000	5786	1	CsaV3_1G030300	CsaV3_1G030300	-5753	GO:0005337::nucleoside transmembrane transporter activity;GO:0005515::protein binding;GO:0006810::transport;GO:0015078::hydrogen ion transmembrane transporter activity;GO:0015991::ATP hydrolysis coupled proton transport;GO:0016021::integral component of membrane;GO:0033177::proton-transporting two-sector ATPase complex, proton-transporting domain;GO:0055085::transmembrane transport	CsaV3_1G030300	gnl|BL_ORD_ID|119918 sp|Q84XI3|ENT8_ARATH Equilibrative nucleotide transporter 8 OS=Arabidopsis thaliana OX=3702 GN=ETN8 PE=2 SV=1//7.05168e-59
chr4	4960479	4960810	4960602;4960612;4960627	98	168	154	101	3.56697	4.39231	5.60325	4.3452	-0.321833837	0.334294435	1	-	+	+	+	chr4_4960478_4960810	4960602;4960612;4960627	Promoter (<=1kb)	4	4960611	4964694	4084	1	CsaV3_4G007290	CsaV3_4G007290	0	GO:0005515::protein binding	CsaV3_4G007290	gnl|BL_ORD_ID|396821 sp|Q682S0|RPT2_ARATH Root phototropism protein 2 OS=Arabidopsis thaliana OX=3702 GN=RPT2 PE=1 SV=2//0
chr6	19975181	19975656	19975332;19975516;19975415	87	166	182	102	3.17064	4.34033	6.61545	4.3878	-0.550858571	0.334564795	1	-	+	+	-	chr6_19975180_19975656	19975332;19975516;19975415	Distal Intergenic	6	19979710	19984291	4582	1	CsaV3_6G036020	CsaV3_6G036020	-4054	GO:0005515::protein binding	CsaV3_6G036020	gnl|BL_ORD_ID|477192 sp|Q93ZH1|TORL4_ARATH TORTIFOLIA1-like protein 4 OS=Arabidopsis thaliana OX=3702 GN=TOR1L4 PE=2 SV=1//1.40432e-149
chr5	22281259	22281680	22281386;22281411;22281407	94	212	178	140	3.42285	5.53587	6.47085	6.0066	-0.477958599	0.334645483	1	-	+	+	+	chr5_22281258_22281680	22281386;22281411;22281407	Promoter (1-2kb)	5	22283495	22287492	3998	1	CsaV3_5G027310	CsaV3_5G027310	-1815	GO:0006779::porphyrin-containing compound biosynthetic process;GO:0008033::tRNA processing;GO:0016491::oxidoreductase activity;GO:0019354::siroheme biosynthetic process;GO:0043115::precorrin-2 dehydrogenase activity;GO:0050660::flavin adenine dinucleotide binding;GO:0055114::oxidation-reduction process	CsaV3_5G027310	gnl|BL_ORD_ID|230957 sp|Q9LK94|MDAR4_ARATH Monodehydroascorbate reductase 4, peroxisomal OS=Arabidopsis thaliana OX=3702 GN=MDAR4 PE=1 SV=1//0
chr3	19474595	19475014	19474823;19474826;19474822;19474822	1923	3192	1937	1419	69.3217	82.9861	70.0587	60.492	0.222379634	0.3346963	1	+	+	+	+	chr3_19474594_19475014	19474823;19474826;19474822;19474822	Distal Intergenic	3	19461125	19467605	6481	2	CsaV3_3G022210	CsaV3_3G022210	-6990	GO:0003700::sequence-specific DNA binding transcription factor activity;GO:0006355::regulation of transcription, DNA-templated;GO:0042025::host cell nucleus	CsaV3_3G022210	gnl|BL_ORD_ID|223594 sp|O82268|LSH3_ARATH Protein LIGHT-DEPENDENT SHORT HYPOCOTYLS 3 OS=Arabidopsis thaliana OX=3702 GN=LSH3 PE=1 SV=1//6.99211e-71
chr5	25896681	25896931	25896806	52	101	101	60	1.90959	2.65098	3.6873	2.5986	-0.462905171	0.335002927	1	-	-	+	-	chr5_25896680_25896931	25896806	Promoter (<=1kb)	5	25894836	25897063	2228	2	CsaV3_5G031790	CsaV3_5G031790	132	.	CsaV3_5G031790	gnl|BL_ORD_ID|466176 sp|O04523|TBL27_ARATH Protein ALTERED XYLOGLUCAN 4 OS=Arabidopsis thaliana OX=3702 GN=AXY4 PE=1 SV=1//6.93353e-141
chr6	4730906	4731151	4731022	41	108	114	62	1.51326	2.83291	4.15725	2.6838	-0.654473168	0.335689981	1	-	-	+	-	chr6_4730905_4731151	4731022	Distal Intergenic	6	4738771	4740674	1904	1	CsaV3_6G005510	CsaV3_6G005510	-7620	GO:0004014::adenosylmethionine decarboxylase activity;GO:0006597::spermine biosynthetic process;GO:0008295::spermidine biosynthetic process	CsaV3_6G005510	gnl|BL_ORD_ID|92171 sp|Q3E9D5|DCAM4_ARATH S-adenosylmethionine decarboxylase proenzyme 4 OS=Arabidopsis thaliana OX=3702 GN=SAMDC4 PE=1 SV=1//8.29418e-146
chr4	5483694	5483913	5483801;5483803;5483804;5483804	482	734	460	268	17.4025	19.1027	16.6652	11.4594	0.376269406	0.336204775	1	+	+	+	+	chr4_5483693_5483913	5483801;5483803;5483804;5483804	Promoter (2-3kb)	4	5481628	5481735	108	1	CsaV3_4G007840	CsaV3_4G007840	2066	.	CsaV3_4G007840	-//-
chr3	31865054	31865268	31865155	33	80	104	49	1.22502	2.10519	3.79575	2.13	-0.831384607	0.336586887	1	-	-	+	-	chr3_31865053_31865268	31865155	Promoter (2-3kb)	3	31859666	31862178	2513	2	CsaV3_3G038700	CsaV3_3G038700	-2876	GO:0000775::chromosome, centromeric region;GO:0003677::DNA binding;GO:0003682::chromatin binding;GO:0003700::sequence-specific DNA binding transcription factor activity;GO:0005634::nucleus;GO:0006355::regulation of transcription, DNA-templated;GO:0006614::SRP-dependent cotranslational protein targeting to membrane;GO:0008312::7S RNA binding;GO:0043565::sequence-specific DNA binding;GO:0048500::si…	CsaV3_3G038700	gnl|BL_ORD_ID|166975 sp|P46665|HAT14_ARATH Homeobox-leucine zipper protein HAT14 OS=Arabidopsis thaliana OX=3702 GN=HAT14 PE=2 SV=3//3.26193e-49
scaffold134	43642	44079	43940;43752;43956;43757;43975	276	414	8	182	9.98031	10.7858	0.32535	7.7958	1.354475049	0.33713383	1	+	+	-	+	scaffold134_43641_44079	43940;43752;43956;43757;43975	Distal Intergenic	27	47751	48846	1096	2	CsaV3_UNG240580	CsaV3_UNG240580	4767	.	CsaV3_UNG240580	-//-
chr1	755443	755664	755553	52	117	110	68	1.90959	3.06682	4.01265	2.9394	-0.482333106	0.337821404	1	-	-	+	-	chr1_755442_755664	755553	Promoter (2-3kb)	1	753010	758844	5835	1	CsaV3_1G001280	CsaV3_1G001280	2433	GO:0000276::mitochondrial proton-transporting ATP synthase complex, coupling factor F(o);GO:0003824::catalytic activity;GO:0005634::nucleus;GO:0008152::metabolic process;GO:0015078::hydrogen ion transmembrane transporter activity;GO:0015986::ATP synthesis coupled proton transport;GO:0016012::sarcoglycan complex;GO:0016021::integral component of membrane;GO:0016491::oxidoreductase activity;GO:0016…	CsaV3_1G001280	gnl|BL_ORD_ID|472450 sp|A2RVM0|TIC32_ARATH Short-chain dehydrogenase TIC 32, chloroplastic OS=Arabidopsis thaliana OX=3702 GN=TIC32 PE=2 SV=1//9.85534e-80
chr6	26941029	26941454	26941166;26941257;26941262;26941273	146	243	200	145	5.29641	6.34156	7.26615	6.2196	-0.212596326	0.337943131	1	+	+	+	+	chr6_26941028_26941454	26941166;26941257;26941262;26941273	Promoter (<=1kb)	6	26934674	26941430	6757	2	CsaV3_6G045470	CsaV3_6G045470	0	GO:0003743::translation initiation factor activity;GO:0005136::interleukin-4 receptor binding;GO:0005198::structural molecule activity;GO:0005515::protein binding;GO:0005576::extracellular region;GO:0005743::mitochondrial inner membrane;GO:0006417::regulation of translation;GO:0006955::immune response;GO:0008083::growth factor activity;GO:0019028::viral capsid;GO:0019836::hemolysis by symbiont of…	CsaV3_6G045470	gnl|BL_ORD_ID|163391 sp|Q9CA34|GT17_ARATH Probable xyloglucan galactosyltransferase GT17 OS=Arabidopsis thaliana OX=3702 GN=GT17 PE=2 SV=1//9.07922e-169
chr7	3937506	3937724	3937615;3937613;3937613;3937613	194	350	192	138	7.02585	9.12249	6.97695	5.9214	0.324199345	0.338722353	1	+	+	+	+	chr7_3937505_3937724	3937615;3937613;3937613;3937613	Promoter (2-3kb)	7	3934701	3936155	1455	1	CsaV3_7G006340	CsaV3_7G006340	2805	.	CsaV3_7G006340	gnl|BL_ORD_ID|103280 sp|Q9SDN0|DNJ20_ARATH Chaperone protein dnaJ 20, chloroplastic OS=Arabidopsis thaliana OX=3702 GN=ATJ20 PE=1 SV=2//5.97938e-15
chr3	22588102	22588446	22588239;22588240;22588239;22588241	1596	1600	1728	1492	57.5399	41.61	62.5034	63.6018	-0.346944545	0.338729396	1	+	+	+	+	chr3_22588101_22588446	22588239;22588240;22588239;22588241	Promoter (<=1kb)	3	22587221	22587502	282	2	CsaV3_3G026490	CsaV3_3G026490	-600	.	CsaV3_3G026490	-//-
chr4	1390603	1390825	1390711;1390711;1390713;1390711	438	430	426	444	15.8172	11.2017	15.436	18.957	-0.348146023	0.339262436	1	+	+	+	+	chr4_1390602_1390825	1390711;1390711;1390713;1390711	Promoter (1-2kb)	4	1392661	1395340	2680	1	CsaV3_4G002330	CsaV3_4G002330	-1836	.	CsaV3_4G002330	gnl|BL_ORD_ID|291248 sp|P45730|PALY_POPTR Phenylalanine ammonia-lyase OS=Populus trichocarpa OX=3694 GN=PAL PE=2 SV=1//0
chr5	2619467	2619868	2619666;2619691;2619686;2619681	120	280	264	163	4.35963	7.30319	9.57975	6.9864	-0.506321691	0.339466267	1	+	+	+	+	chr5_2619466_2619868	2619666;2619691;2619686;2619681	Distal Intergenic	5	2612619	2616238	3620	1	CsaV3_5G004010	CsaV3_5G004010	6848	GO:0006355::regulation of transcription, DNA-templated;GO:0019048::modulation by virus of host morphology or physiology	CsaV3_5G004010	-//-
chr3	34816811	34817026	34816922	44	112	95	76	1.62135	2.93687	3.4704	3.2802	-0.566545179	0.339597881	1	-	-	+	-	chr3_34816810_34817026	34816922	Promoter (<=1kb)	3	34813656	34816829	3174	2	CsaV3_3G042900	CsaV3_3G042900	0	GO:0016788::hydrolase activity, acting on ester bonds	CsaV3_3G042900	gnl|BL_ORD_ID|148255 sp|Q9LY84|GDL76_ARATH GDSL esterase/lipase At5g14450 OS=Arabidopsis thaliana OX=3702 GN=At5g14450 PE=2 SV=1//2.26066e-176
chr6	4960830	4961048	4960938;4960938;4960940;4960939	283	514	282	199	10.2325	13.3849	10.2305	8.52	0.332921083	0.339646488	1	+	+	+	+	chr6_4960829_4961048	4960938;4960938;4960940;4960939	Promoter (1-2kb)	6	4957816	4962596	4781	2	CsaV3_6G005770	CsaV3_6G005770	1548	.	CsaV3_6G005770	-//-
chr1	19091803	19092021	19091910;19091911;19091911;19091915	130	124	134	126	4.71993	3.24875	4.88025	5.4102	-0.368893404	0.339877054	1	+	+	+	+	chr1_19091802_19092021	19091910;19091911;19091911;19091915	Distal Intergenic	1	19087128	19089193	2066	1	CsaV3_1G032090	CsaV3_1G032090	4675	GO:0003677::DNA binding;GO:0003700::sequence-specific DNA binding transcription factor activity;GO:0006355::regulation of transcription, DNA-templated;GO:0043565::sequence-specific DNA binding	CsaV3_1G032090	gnl|BL_ORD_ID|167018 sp|Q05466|HAT4_ARATH Homeobox-leucine zipper protein HAT4 OS=Arabidopsis thaliana OX=3702 GN=HAT4 PE=1 SV=1//9.90388e-40
chr3	13161929	13162215	13162086	64	114	124	71	2.34195	2.98885	4.51875	3.0672	-0.508977806	0.339879165	1	-	-	+	-	chr3_13161928_13162215	13162086	Promoter (<=1kb)	3	13139930	13162136	22207	2	CsaV3_3G017550	CsaV3_3G017550	0	GO:0005319::lipid transporter activity;GO:0006270::DNA replication initiation;GO:0006869::lipid transport;GO:0032040::small-subunit processome	CsaV3_3G017550	gnl|BL_ORD_ID|529045 sp|Q0WMN5|Y3913_ARATH Uncharacterized protein At3g49140 OS=Arabidopsis thaliana OX=3702 GN=At3g49140 PE=1 SV=2//9.47589e-49
scaffold18_1	293835	294036	293934;293932	3342	5281	3334	2110	120.448	137.279	120.56	89.9286	0.292101585	0.340028756	1	+	+	-	-	scaffold18_1_293834_294036	293934;293932	Promoter (<=1kb)	28	294992	295359	368	1	CsaV3_UNG203640	CsaV3_UNG203640	-956	.	CsaV3_UNG203640	-//-
chr2	7848239	7848438	7848335	47	95	45	31	1.72944	2.49504	1.6629	1.3632	0.481314105	0.340389868	1	-	+	-	-	chr2_7848238_7848438	7848335	Promoter (1-2kb)	2	7844854	7846926	2073	2	CsaV3_2G010680	CsaV3_2G010680	-1313	GO:0005179::hormone activity;GO:0005576::extracellular region	CsaV3_2G010680	-//-
chr7	10484999	10485299	10485157;10485145	74	143	136	84	2.70225	3.74256	4.95255	3.621	-0.411754869	0.341092062	1	-	+	+	-	chr7_10484998_10485299	10485157;10485145	Promoter (<=1kb)	7	10484949	10489846	4898	1	CsaV3_7G021790	CsaV3_7G021790	50	GO:0005525::GTP binding;GO:0005886::plasma membrane;GO:0006810::transport;GO:0010508::positive regulation of autophagy	CsaV3_7G021790	-//-
chr1	22210257	22210591	22210408;22210403	86	149	159	93	3.13461	3.8985	5.784	4.0044	-0.476910276	0.341781765	1	-	+	+	-	chr1_22210256_22210591	22210408;22210403	Promoter (<=1kb)	1	22207526	22210761	3236	2	CsaV3_1G036240	CsaV3_1G036240	170	.	CsaV3_1G036240	-//-
chr2	17551659	17551861	17551770	40	92	104	54	1.47723	2.41707	3.79575	2.343	-0.65658089	0.342023992	1	-	-	+	-	chr2_17551658_17551861	17551770	Promoter (1-2kb)	2	17550585	17552272	1688	1	CsaV3_2G025520	CsaV3_2G025520	1074	GO:0009055::electron carrier activity;GO:0015035::protein disulfide oxidoreductase activity;GO:0045454::cell redox homeostasis	CsaV3_2G025520	gnl|BL_ORD_ID|161795 sp|Q8L9S3|GRXC6_ARATH Glutaredoxin-C6 OS=Arabidopsis thaliana OX=3702 GN=GRXC6 PE=2 SV=2//2.73974e-33
chr7	15888644	15888843	15888742	55	35	51	69	2.01768	0.93564	1.8798	2.982	-0.719152862	0.342080803	1	-	-	-	+	chr7_15888643_15888843	15888742	Distal Intergenic	7	15895439	15896322	884	2	CsaV3_7G026430	CsaV3_7G026430	7479	GO:0004650::polygalacturonase activity;GO:0005975::carbohydrate metabolic process	CsaV3_7G026430	gnl|BL_ORD_ID|302285 sp|P49062|PGLR1_ARATH Exopolygalacturonase clone GBGE184 OS=Arabidopsis thaliana OX=3702 GN=PGA3 PE=2 SV=1//6.55772e-30
chr1	22876522	22876887	22876676;22876684;22876688;22876677	133	316	320	182	4.82802	8.23883	11.6042	7.7958	-0.570145257	0.342380733	1	+	+	+	+	chr1_22876521_22876887	22876676;22876684;22876688;22876677	Promoter (<=1kb)	1	22871811	22875527	3717	2	CsaV3_1G036970	CsaV3_1G036970	-995	GO:0003723::RNA binding;GO:0003968::RNA-directed RNA polymerase activity;GO:0006351::transcription, DNA-templated;GO:0015743::malate transport	CsaV3_1G036970	-//-
chr5	9614780	9615005	9614886	5017	5359	5379	4578	180.799	139.306	194.487	195.065	-0.28327071	0.342815777	1	-	-	+	-	chr5_9614779_9615005	9614886	Promoter (<=1kb)	5	9614148	9617965	3818	1	CsaV3_5G013200	CsaV3_5G013200	632	GO:0003735::structural constituent of ribosome;GO:0005840::ribosome;GO:0006412::translation;GO:0009521::photosystem;GO:0009767::photosynthetic electron transport chain;GO:0016020::membrane;GO:0016168::chlorophyll binding;GO:0019684::photosynthesis, light reaction	CsaV3_5G013200	gnl|BL_ORD_ID|394507 sp|Q4VZP3|RPOC2_CUCSA DNA-directed RNA polymerase subunit beta&apos;&apos; OS=Cucumis sativus OX=3659 GN=rpoC2 PE=3 SV=1//8.6028e-27
scaffold18_1	1310471	1310914	1310663;1310676;1310676;1310679	850	1228	414	639	30.6615	31.9417	15.0023	27.264	0.566728579	0.343037646	1	+	+	+	+	scaffold18_1_1310470_1310914	1310663;1310676;1310676;1310679	Promoter (2-3kb)	28	1312845	1313036	192	2	CsaV3_UNG210220	CsaV3_UNG210220	2122	.	CsaV3_UNG210220	-//-
chr4	14178826	14179299	14179057;14179076;14179129;14179094	179	333	280	198	6.4854	8.68066	10.1582	8.4774	-0.297214934	0.343527236	1	+	+	+	+	chr4_14178825_14179299	14179057;14179076;14179129;14179094	Promoter (<=1kb)	4	14178993	14183150	4158	1	CsaV3_4G024240	CsaV3_4G024240	0	GO:0005215::transporter activity;GO:0006814::sodium ion transport;GO:0016020::membrane;GO:0016021::integral component of membrane;GO:0055085::transmembrane transport	CsaV3_4G024240	gnl|BL_ORD_ID|99742 sp|Q9LXV3|DIT1_ARATH Dicarboxylate transporter 1, chloroplastic OS=Arabidopsis thaliana OX=3702 GN=DIT1 PE=1 SV=1//0
scaffold18_1	252608	253299	252799;253152;252812;253162;252807;253158;252795;253179	4514	7357	4606	3166	162.675	191.234	166.543	134.914	0.23142622	0.34458729	1	+	+	+	+	scaffold18_1_252607_253299	252799;253152;252812;253162;252807;253158;252795;253179	Promoter (<=1kb)	28	253775	254013	239	2	CsaV3_UNG201580	CsaV3_UNG201580	714	.	CsaV3_UNG201580	-//-
chr3	360026	360273	360152;360149;360150;360149	760	1149	749	500	27.4188	29.8885	27.1125	21.3426	0.242070406	0.344817532	1	+	+	+	+	chr3_360025_360273	360152;360149;360150;360149	Exon (CsaV3_3G000310/CsaV3_3G000310, exon 14 of 24)	3	356284	367385	11102	2	CsaV3_3G000310	CsaV3_3G000310	7112	GO:0005515::protein binding;GO:0005634::nucleus;GO:0006355::regulation of transcription, DNA-templated	CsaV3_3G000310	gnl|BL_ORD_ID|446893 sp|Q8K400|STXB5_MOUSE Syntaxin-binding protein 5 OS=Mus musculus OX=10090 GN=Stxbp5 PE=1 SV=3//6.97982e-16
chr4	17512299	17512528	17512420	78	147	50	69	2.84637	3.84652	1.84365	2.982	0.471906021	0.344817595	1	-	+	-	-	chr4_17512298_17512528	17512420	Promoter (<=1kb)	4	17512154	17521703	9550	1	CsaV3_4G028120	CsaV3_4G028120	145	GO:0000221::vacuolar proton-transporting V-type ATPase, V1 domain;GO:0000774::adenyl-nucleotide exchange factor activity;GO:0004177::aminopeptidase activity;GO:0005515::protein binding;GO:0005576::extracellular region;GO:0005737::cytoplasm;GO:0005779::integral component of peroxisomal membrane;GO:0005783::endoplasmic reticulum;GO:0006508::proteolysis;GO:0008235::metalloexopeptidase activity;GO:00…	CsaV3_4G028120	gnl|BL_ORD_ID|79429 sp|F4I718|CSI3_ARATH Protein CELLULOSE SYNTHASE INTERACTIVE 3 OS=Arabidopsis thaliana OX=3702 GN=CSI3 PE=1 SV=1//0
chr6	1834746	1834965	1834854;1834853;1834854;1834853	515	884	522	372	18.5915	23.0011	18.9064	15.8898	0.25739711	0.345200666	1	+	+	+	+	chr6_1834745_1834965	1834854;1834853;1834854;1834853	Promoter (2-3kb)	6	1836814	1837361	548	2	CsaV3_6G002640	CsaV3_6G002640	2396	.	CsaV3_6G002640	-//-
chr1	1016830	1017152	1016983;1016995;1017002;1017010	117	208	175	123	4.25154	5.43191	6.3624	5.2824	-0.266092817	0.34581812	1	+	+	+	+	chr1_1016829_1017152	1016983;1016995;1017002;1017010	Promoter (<=1kb)	1	1012940	1016683	3744	2	CsaV3_1G001570	CsaV3_1G001570	-147	GO:0004842::ubiquitin-protein transferase activity;GO:0005515::protein binding;GO:0005680::anaphase-promoting complex;GO:0008270::zinc ion binding;GO:0046872::metal ion binding	CsaV3_1G001570	gnl|BL_ORD_ID|435775 sp|Q8GYT9|SIS3_ARATH E3 ubiquitin-protein ligase SIS3 OS=Arabidopsis thaliana OX=3702 GN=SIS3 PE=2 SV=2//0
chr3	11946851	11947058	11946949	50	87	98	55	1.83753	2.28712	3.57885	2.3856	-0.532117405	0.346133305	1	-	-	+	-	chr3_11946850_11947058	11946949	Promoter (1-2kb)	3	11948371	11950449	2079	1	CsaV3_3G016020	CsaV3_3G016020	-1313	GO:0001503::ossification;GO:0003700::sequence-specific DNA binding transcription factor activity;GO:0005576::extracellular region;GO:0006355::regulation of transcription, DNA-templated;GO:0006629::lipid metabolic process;GO:0007155::cell adhesion;GO:0009058::biosynthetic process;GO:0016788::hydrolase activity, acting on ester bonds;GO:0019013::viral nucleocapsid;GO:0032040::small-subunit processo…	CsaV3_3G016020	gnl|BL_ORD_ID|306174 sp|Q9SIN9|PLA13_ARATH Phospholipase A1-Ialpha2, chloroplastic OS=Arabidopsis thaliana OX=3702 GN=At2g31690 PE=1 SV=1//3.99019e-162
chr6	12345884	12346351	12346074;12346085;12346105;12346105	193	384	326	229	6.98982	10.0061	11.8211	9.798	-0.347118007	0.346275108	1	+	+	+	+	chr6_12345883_12346351	12346074;12346085;12346105;12346105	Promoter (<=1kb)	6	12337491	12346012	8522	2	CsaV3_6G016490	CsaV3_6G016490	0	GO:0005198::structural molecule activity	CsaV3_6G016490	gnl|BL_ORD_ID|326404 sp|Q9ZWG1|PUMP2_ARATH Mitochondrial uncoupling protein 2 OS=Arabidopsis thaliana OX=3702 GN=PUMP2 PE=2 SV=1//1.19974e-13
chr2	222499	222786	222654	65	123	141	76	2.37798	3.22276	5.1333	3.2802	-0.587088627	0.347135112	1	-	-	+	-	chr2_222498_222786	222654	Promoter (<=1kb)	2	221000	222778	1779	2	CsaV3_2G001110	CsaV3_2G001110	0	GO:0004064::arylesterase activity;GO:0004930::G-protein coupled receptor activity;GO:0005515::protein binding;GO:0009058::biosynthetic process;GO:0016020::membrane;GO:0016844::strictosidine synthase activity	CsaV3_2G001110	gnl|BL_ORD_ID|444100 sp|Q9SD07|SSL4_ARATH Protein STRICTOSIDINE SYNTHASE-LIKE 4 OS=Arabidopsis thaliana OX=3702 GN=SSL4 PE=1 SV=1//2.1152e-49
chr4	14573869	14574396	14573983;14574280;14573997;14574265;14574276;14574260	146	263	190	178	5.29641	6.86136	6.90465	7.6254	-0.257161036	0.347398869	1	+	+	+	+	chr4_14573868_14574396	14573983;14574280;14573997;14574265;14574276;14574260	3' UTR	4	14570618	14574300	3683	1	CsaV3_4G024840	CsaV3_4G024840	3251	GO:0000902::cell morphogenesis;GO:0005975::carbohydrate metabolic process;GO:0016773::phosphotransferase activity, alcohol group as acceptor;GO:0016787::hydrolase activity;GO:0020037::heme binding	CsaV3_4G024840	gnl|BL_ORD_ID|182628 sp|P27322|HSP72_SOLLC Heat shock cognate 70 kDa protein 2 OS=Solanum lycopersicum OX=4081 GN=HSC-2 PE=2 SV=1//0
scaffold136	3785	4193	3949;3964;3961	152	229	144	81	5.51259	5.9777	5.24175	3.4932	0.39554386	0.347449243	1	+	+	+	-	scaffold136_3784_4193	.	.	.	.	.	.	.	.	.	.	.	--	--
chr7	15874282	15874674	15874475;15874476;15874474;15874476	12258	13205	12439	11409	441.692	343.224	449.706	486.066	-0.253618793	0.348653605	1	+	+	+	+	chr7_15874281_15874674	15874475;15874476;15874474;15874476	Promoter (1-2kb)	7	15871439	15872285	847	2	CsaV3_7G026410	CsaV3_7G026410	-1997	GO:0004650::polygalacturonase activity;GO:0005975::carbohydrate metabolic process	CsaV3_7G026410	gnl|BL_ORD_ID|302285 sp|P49062|PGLR1_ARATH Exopolygalacturonase clone GBGE184 OS=Arabidopsis thaliana OX=3702 GN=PGA3 PE=2 SV=1//6.33114e-30
chr6	26446282	26446505	26446378	76	133	42	65	2.77431	3.48266	1.55445	2.8116	0.519135535	0.348757755	1	-	+	-	-	chr6_26446281_26446505	26446378	3' UTR	6	26445978	26449989	4012	2	CsaV3_6G044670	CsaV3_6G044670	3484	GO:0004842::ubiquitin-protein transferase activity;GO:0005515::protein binding;GO:0005680::anaphase-promoting complex;GO:0006304::DNA modification;GO:0008270::zinc ion binding;GO:0033821::DNA beta-glucosyltransferase activity;GO:0046872::metal ion binding	CsaV3_6G044670	gnl|BL_ORD_ID|509052 sp|Q9ZQ46|WAVH1_ARATH E3 ubiquitin-protein ligase WAVH1 OS=Arabidopsis thaliana OX=3702 GN=WAVH1 PE=1 SV=1//2.56673e-151
chr7	20689594	20689939	20689717;20689738;20689742;20689746	104	202	170	120	3.78315	5.27597	6.18165	5.1546	-0.32350066	0.349232262	1	+	+	+	+	chr7_20689593_20689939	20689717;20689738;20689742;20689746	Promoter (<=1kb)	7	20688063	20689463	1401	2	CsaV3_7G032870	CsaV3_7G032870	-131	GO:0016491::oxidoreductase activity;GO:0055114::oxidation-reduction process	CsaV3_7G032870	gnl|BL_ORD_ID|140927 sp|O24648|G3OX_PEA Gibberellin 3-beta-dioxygenase 1 OS=Pisum sativum OX=3888 GN=LE PE=1 SV=1//2.15597e-151
chr3	40258312	40258517	40258415	32	111	116	62	1.18899	2.91088	4.22955	2.6838	-0.753806801	0.349278073	1	-	-	+	-	chr3_40258311_40258517	40258415	Promoter (2-3kb)	3	40253056	40255601	2546	2	CsaV3_3G049390	CsaV3_3G049390	-2711	.	CsaV3_3G049390	gnl|BL_ORD_ID|146766 sp|Q39732|GCSH_FLAAN Glycine cleavage system H protein, mitochondrial OS=Flaveria anomala OX=35877 GN=GDCSH PE=2 SV=1//1.66232e-84
chr3	23886157	23886417	23886287;23886287;23886284;23886285	481	882	488	333	17.3665	22.9492	17.6774	14.2284	0.337523063	0.349652438	1	+	+	+	+	chr3_23886156_23886417	23886287;23886287;23886284;23886285	Promoter (1-2kb)	3	23887538	23890653	3116	1	CsaV3_3G027590	CsaV3_3G027590	-1121	.	CsaV3_3G027590	-//-
chr6	24374685	24375085	24374900;24374914;24374922;24374927	160	335	310	194	5.80083	8.73264	11.2427	8.307	-0.427767268	0.350185039	1	+	+	+	+	chr6_24374684_24375085	24374900;24374914;24374922;24374927	Promoter (<=1kb)	6	24372700	24375096	2397	2	CsaV3_6G041810	CsaV3_6G041810	11	GO:0004842::ubiquitin-protein transferase activity;GO:0006270::DNA replication initiation;GO:0008270::zinc ion binding;GO:0016567::protein ubiquitination	CsaV3_6G041810	gnl|BL_ORD_ID|326269 sp|Q9FLF4|PUB27_ARATH U-box domain-containing protein 27 OS=Arabidopsis thaliana OX=3702 GN=PUB27 PE=2 SV=1//6.68909e-131
chr4	320446	320645	320544	29	62	98	42	1.0809	1.63737	3.57885	1.8318	-0.993113157	0.350317275	1	-	-	+	-	chr4_320445_320645	320544	Promoter (<=1kb)	4	320438	324569	4132	1	CsaV3_4G000590	CsaV3_4G000590	8	GO:0003824::catalytic activity;GO:0004359::glutaminase activity;GO:0006541::glutamine metabolic process;GO:0009236::cobalamin biosynthetic process;GO:0016787::hydrolase activity;GO:0042819::vitamin B6 biosynthetic process;GO:0042823::pyridoxal phosphate biosynthetic process	CsaV3_4G000590	gnl|BL_ORD_ID|99842 sp|Q9M8R4|DJ1D_ARATH Protein DJ-1 homolog D OS=Arabidopsis thaliana OX=3702 GN=DJ1D PE=1 SV=1//0
chr1	28825465	28825683	28825582;28825582;28825572	96	148	92	50	3.49491	3.87251	3.36195	2.1726	0.41269347	0.350399536	1	+	+	+	-	chr1_28825464_28825683	28825582;28825582;28825572	Distal Intergenic	1	28804330	28811620	7291	2	CsaV3_1G043790	CsaV3_1G043790	-13845	GO:0003677::DNA binding;GO:0046983::protein dimerization activity	CsaV3_1G043790	gnl|BL_ORD_ID|216910 sp|Q9XIN0|LHW_ARATH Transcription factor LHW OS=Arabidopsis thaliana OX=3702 GN=LHW PE=1 SV=1//1.13574e-59
chr5	7454471	7454928	7454610;7454785;7454796;7454744	168	266	171	122	6.08907	6.93933	6.2178	5.2398	0.185355042	0.351258423	1	+	+	+	+	chr5_7454470_7454928	7454610;7454785;7454796;7454744	Distal Intergenic	5	7416608	7440823	24216	2	CsaV3_5G011300	CsaV3_5G011300	-13648	GO:0004672::protein kinase activity;GO:0005524::ATP binding;GO:0006468::protein phosphorylation;GO:0006813::potassium ion transport;GO:0015269::calcium-activated potassium channel activity;GO:0016020::membrane	CsaV3_5G011300	gnl|BL_ORD_ID|521892 sp|F4I114|Y1960_ARATH Probable serine/threonine-protein kinase At1g09600 OS=Arabidopsis thaliana OX=3702 GN=At1g09600 PE=3 SV=1//0
chr5	1164307	1164506	1164413	55	106	37	49	2.01768	2.78093	1.3737	2.13	0.453737314	0.351407347	1	-	+	-	-	chr5_1164306_1164506	1164413	Promoter (1-2kb)	5	1166017	1170448	4432	1	CsaV3_5G001960	CsaV3_5G001960	-1511	GO:0000902::cell morphogenesis;GO:0005975::carbohydrate metabolic process;GO:0016032::viral process;GO:0016773::phosphotransferase activity, alcohol group as acceptor;GO:0016787::hydrolase activity	CsaV3_5G001960	gnl|BL_ORD_ID|44869 sp|Q03685|BIP5_TOBAC Luminal-binding protein 5 OS=Nicotiana tabacum OX=4097 GN=BIP5 PE=2 SV=1//0
chr4	24691783	24692080	24691923;24691912	76	138	147	84	2.77431	3.61261	5.3502	3.621	-0.490180595	0.351445162	1	-	+	+	-	chr4_24691782_24692080	24691923;24691912	Distal Intergenic	4	24686908	24687696	789	2	CsaV3_4G034970	CsaV3_4G034970	-4087	GO:0003723::RNA binding;GO:0005634::nucleus;GO:0005737::cytoplasm;GO:0006397::mRNA processing;GO:0046872::metal ion binding	CsaV3_4G034970	gnl|BL_ORD_ID|554553 sp|Q96289|ZAT10_ARATH Zinc finger protein ZAT10 OS=Arabidopsis thaliana OX=3702 GN=ZAT10 PE=2 SV=1//2.13112e-56
chr7	10372035	10372362	10372196;10372215	110	202	87	96	3.99933	5.27597	3.1812	4.1322	0.342851674	0.351609892	1	+	+	-	-	chr7_10372034_10372362	10372196;10372215	Distal Intergenic	7	10355198	10367741	12544	2	CsaV3_7G021690	CsaV3_7G021690	-4294	GO:0005524::ATP binding;GO:0016307::phosphatidylinositol phosphate kinase activity;GO:0046488::phosphatidylinositol metabolic process	CsaV3_7G021690	gnl|BL_ORD_ID|125942 sp|Q9XID0|FAB1D_ARATH Putative 1-phosphatidylinositol-3-phosphate 5-kinase FAB1D OS=Arabidopsis thaliana OX=3702 GN=FAB1D PE=3 SV=1//0
chr3	14283575	14283794	14283681;14283684;14283680;14283682	208	391	192	152	7.53027	10.1881	6.97695	6.5178	0.392847639	0.351636997	1	+	+	+	+	chr3_14283574_14283794	14283681;14283684;14283680;14283682	Intron (CsaV3_3G018540/CsaV3_3G018540, intron 12 of 13)	3	14287891	14289224	1334	2	CsaV3_3G018550	CsaV3_3G018550	5430	.	CsaV3_3G018550	-//-
chr7	20174559	20174778	20174668;20174667;20174667;20174668	1868	1982	2002	1691	67.3401	51.5382	72.4085	72.0792	-0.281461294	0.351861278	1	+	+	+	+	chr7_20174558_20174778	20174668;20174667;20174667;20174668	Promoter (<=1kb)	7	20174071	20175362	1292	2	CsaV3_7G031790	CsaV3_7G031790	584	.	CsaV3_7G031790	-//-
chr4	4331981	4332224	4332095	80	147	75	59	2.91843	3.84652	2.7474	2.556	0.351161706	0.352069345	1	-	+	-	-	chr4_4331980_4332224	4332095	Promoter (<=1kb)	4	4328507	4332383	3877	2	CsaV3_4G006480	CsaV3_4G006480	159	GO:0003700::sequence-specific DNA binding transcription factor activity;GO:0006355::regulation of transcription, DNA-templated;GO:0043565::sequence-specific DNA binding	CsaV3_4G006480	gnl|BL_ORD_ID|510432 sp|Q8H0Y8|WRK41_ARATH Probable WRKY transcription factor 41 OS=Arabidopsis thaliana OX=3702 GN=WRKY41 PE=2 SV=2//3.47573e-52
chr3	37667849	37668288	37668160	108	224	109	68	3.92727	5.84775	3.9765	2.9394	0.499182646	0.352154161	1	-	+	-	-	chr3_37667848_37668288	37668160	Promoter (<=1kb)	3	37668088	37668318	231	1	CsaV3_3G046090	CsaV3_3G046090	0	.	CsaV3_3G046090	-//-
chr3	14984318	14984517	14984415	55	84	96	56	2.01768	2.20915	3.50655	2.4282	-0.489611169	0.352310459	1	-	-	+	-	chr3_14984317_14984517	14984415	Promoter (2-3kb)	3	14981565	14987001	5437	1	CsaV3_3G019200	CsaV3_3G019200	2753	GO:0008948::oxaloacetate decarboxylase activity;GO:0015081::sodium ion transmembrane transporter activity;GO:0016020::membrane;GO:0016021::integral component of membrane;GO:0071436::sodium ion export	CsaV3_3G019200	gnl|BL_ORD_ID|475672 sp|Q940G0|TMN1_ARATH Transmembrane 9 superfamily member 1 OS=Arabidopsis thaliana OX=3702 GN=TMN1 PE=1 SV=1//0
chr7	1173357	1173601	1173474;1173473	45	141	139	80	1.65738	3.69058	5.061	3.4506	-0.670441679	0.35236736	1	-	+	+	-	chr7_1173356_1173601	1173474;1173473	Promoter (<=1kb)	7	1172735	1173078	344	2	CsaV3_7G001320	CsaV3_7G001320	-279	.	CsaV3_7G001320	-//-
chr6	12169536	12169757	12169644	40	112	112	63	1.47723	2.93687	4.08495	2.7264	-0.625821453	0.352848598	1	-	-	+	-	chr6_12169535_12169757	12169644	Intron (CsaV3_6G016230/CsaV3_6G016230, intron 7 of 23)	6	12161715	12173575	11861	2	CsaV3_6G016230	CsaV3_6G016230	3818	GO:0003723::RNA binding;GO:0003724::RNA helicase activity;GO:0003924::GTPase activity;GO:0005524::ATP binding;GO:0005525::GTP binding;GO:0006281::DNA repair;GO:0006310::DNA recombination;GO:0006810::transport;GO:0009378::four-way junction helicase activity;GO:0016020::membrane;GO:0016021::integral component of membrane;GO:0016301::kinase activity;GO:0016887::ATPase activity;GO:0042626::ATPase act…	CsaV3_6G016230	gnl|BL_ORD_ID|3949 sp|Q7PC88|AB31G_ARATH ABC transporter G family member 31 OS=Arabidopsis thaliana OX=3702 GN=ABCG31 PE=1 SV=1//0
chr3	6999351	6999596	6999472;6999494	66	132	133	77	2.41401	3.45667	4.8441	3.3228	-0.476260942	0.352860276	1	-	+	+	-	chr3_6999350_6999596	6999472;6999494	Promoter (<=1kb)	3	6999224	7000403	1180	1	CsaV3_3G008130	CsaV3_3G008130	127	GO:0005509::calcium ion binding;GO:0009523::photosystem II;GO:0009654::photosystem II oxygen evolving complex;GO:0015979::photosynthesis;GO:0019898::extrinsic component of membrane	CsaV3_3G008130	gnl|BL_ORD_ID|310001 sp|Q9XI73|PNSL2_ARATH Photosynthetic NDH subunit of lumenal location 2, chloroplastic OS=Arabidopsis thaliana OX=3702 GN=PNSL2 PE=1 SV=1//2.44904e-64
chr4	25112	25534	25287;25318;25333;25318	140	279	244	163	5.08023	7.2772	8.85675	6.9864	-0.358480472	0.353133407	1	+	+	+	+	chr4_25111_25534	25287;25318;25333;25318	Distal Intergenic	4	28586	29606	1021	2	CsaV3_4G000010	CsaV3_4G000010	4072	GO:0003677::DNA binding;GO:0015078::hydrogen ion transmembrane transporter activity;GO:0015991::ATP hydrolysis coupled proton transport;GO:0033179::proton-transporting V-type ATPase, V0 domain;GO:0046983::protein dimerization activity	CsaV3_4G000010	gnl|BL_ORD_ID|11849 sp|Q9FKK2|AGL62_ARATH Agamous-like MADS-box protein AGL62 OS=Arabidopsis thaliana OX=3702 GN=AGL62 PE=1 SV=1//1.1066e-65
chr4	14133272	14133510	14133372	24	47	96	37	0.90075	1.24752	3.50655	1.6188	-1.2544752	0.353174926	1	-	-	+	-	chr4_14133271_14133510	14133372	Promoter (<=1kb)	4	14132320	14135585	3266	1	CsaV3_4G024190	CsaV3_4G024190	952	GO:0005199::structural constituent of cell wall;GO:0005525::GTP binding;GO:0005576::extracellular region;GO:0006777::Mo-molybdopterin cofactor biosynthetic process;GO:0006952::defense response;GO:0009664::plant-type cell wall organization	CsaV3_4G024190	gnl|BL_ORD_ID|208373 sp|Q9BYR4|KRA43_HUMAN Keratin-associated protein 4-3 OS=Homo sapiens OX=9606 GN=KRTAP4-3 PE=2 SV=2//1.35935e-06
chr2	4030068	4030317	4030197	41	99	128	59	1.51326	2.599	4.66335	2.556	-0.811937466	0.355570399	1	-	-	+	-	chr2_4030067_4030317	4030197	Distal Intergenic	2	4025645	4025818	174	2	CsaV3_2G007760	CsaV3_2G007760	-4250	.	CsaV3_2G007760	-//-
chr2	11420094	11420308	11420191	44	116	123	65	1.62135	3.04083	4.4826	2.8116	-0.645745052	0.355579109	1	-	-	+	-	chr2_11420093_11420308	11420191	Downstream (<1kb)	2	11421298	11424176	2879	2	CsaV3_2G013880	CsaV3_2G013880	3868	GO:0003700::sequence-specific DNA binding transcription factor activity;GO:0005634::nucleus;GO:0006355::regulation of transcription, DNA-templated;GO:0043565::sequence-specific DNA binding	CsaV3_2G013880	gnl|BL_ORD_ID|171639 sp|Q9LUH8|HFA6B_ARATH Heat stress transcription factor A-6b OS=Arabidopsis thaliana OX=3702 GN=HSFA6b PE=2 SV=1//9.55238e-105
chr6	740958	741221	741098	50	100	130	63	1.83753	2.62499	4.73565	2.7264	-0.741713392	0.355624622	1	-	-	+	-	chr6_740957_741221	741098	Promoter (<=1kb)	6	740631	741205	575	2	CsaV3_6G001090	CsaV3_6G001090	0	.	CsaV3_6G001090	-//-
chr5	25289804	25290003	25289901	31	84	84	47	1.15296	2.20915	3.07275	2.0448	-0.606086366	0.355894567	1	-	-	+	-	chr5_25289803_25290003	25289901	Promoter (<=1kb)	5	25286395	25288820	2426	2	CsaV3_5G030860	CsaV3_5G030860	-984	GO:0003723::RNA binding;GO:0005506::iron ion binding;GO:0005515::protein binding;GO:0016705::oxidoreductase activity, acting on paired donors, with incorporation or reduction of molecular oxygen;GO:0020037::heme binding;GO:0042025::host cell nucleus;GO:0055114::oxidation-reduction process	CsaV3_5G030860	gnl|BL_ORD_ID|48643 sp|Q9LIP3|C71BY_ARATH Cytochrome P450 71B37 OS=Arabidopsis thaliana OX=3702 GN=CYP71B37 PE=3 SV=2//6.54331e-142
chr1	18575356	18575763	18575578;18575598;18575592;18575597	112	286	252	172	4.07139	7.45913	9.14595	7.3698	-0.518384909	0.356184132	1	+	+	+	+	chr1_18575355_18575763	18575578;18575598;18575592;18575597	Promoter (<=1kb)	1	18571728	18576168	4441	2	CsaV3_1G031430	CsaV3_1G031430	405	GO:0004553::hydrolase activity, hydrolyzing O-glycosyl compounds;GO:0005618::cell wall;GO:0005975::carbohydrate metabolic process;GO:0006073::cellular glucan metabolic process;GO:0016762::xyloglucan:xyloglucosyl transferase activity;GO:0045444::fat cell differentiation;GO:0048046::apoplast	CsaV3_1G031430	gnl|BL_ORD_ID|512101 sp|Q38910|XTH23_ARATH Probable xyloglucan endotransglucosylase/hydrolase protein 23 OS=Arabidopsis thaliana OX=3702 GN=XTH23 PE=2 SV=1//2.08398e-138
chr7	4572228	4572608	4572402;4572399;4572401;4572402	4035	4425	4282	3616	145.417	115.032	154.83	154.084	-0.246204358	0.35637667	1	+	+	+	+	chr7_4572227_4572608	4572402;4572399;4572401;4572402	Promoter (1-2kb)	7	4570267	4571224	958	2	CsaV3_7G007310	CsaV3_7G007310	-1004	GO:0004842::ubiquitin-protein transferase activity;GO:0005515::protein binding;GO:0005680::anaphase-promoting complex;GO:0008270::zinc ion binding;GO:0046872::metal ion binding	CsaV3_7G007310	gnl|BL_ORD_ID|342428 sp|Q9SNB6|RDUF1_ARATH E3 ubiquitin-protein ligase RDUF1 OS=Arabidopsis thaliana OX=3702 GN=RDUF1 PE=1 SV=1//1.03387e-09
chr5	6370942	6371234	6371082;6371112;6371101	77	170	154	98	2.81034	4.44429	5.60325	4.2174	-0.436916479	0.356499191	1	-	+	+	+	chr5_6370941_6371234	6371082;6371112;6371101	Promoter (<=1kb)	5	6368600	6371273	2674	2	CsaV3_5G010460	CsaV3_5G010460	39	GO:0006744::ubiquinone biosynthetic process;GO:0006879::cellular iron ion homeostasis;GO:0008199::ferric iron binding;GO:0016491::oxidoreductase activity;GO:0046872::metal ion binding;GO:0055114::oxidation-reduction process	CsaV3_5G010460	gnl|BL_ORD_ID|138046 sp|Q948P6|FRI3_SOYBN Ferritin-3, chloroplastic OS=Glycine max OX=3847 PE=2 SV=1//2.66347e-116
chr1	22265574	22265801	22265692	35	89	88	50	1.29708	2.3391	3.21735	2.1726	-0.567848272	0.356618998	1	-	-	+	-	chr1_22265573_22265801	22265692	Promoter (<=1kb)	1	22265473	22270347	4875	1	CsaV3_1G036320	CsaV3_1G036320	101	.	CsaV3_1G036320	gnl|BL_ORD_ID|466201 sp|Q9LUZ6|TBL44_ARATH Protein PMR5 OS=Arabidopsis thaliana OX=3702 GN=PMR5 PE=2 SV=1//2.54753e-163
chr7	5354201	5354411	5354309	40	104	92	62	1.47723	2.72895	3.36195	2.6838	-0.523410732	0.356645165	1	-	-	+	-	chr7_5354200_5354411	5354309	Promoter (2-3kb)	7	5351643	5354773	3131	1	CsaV3_7G008610	CsaV3_7G008610	2558	GO:0000276::mitochondrial proton-transporting ATP synthase complex, coupling factor F(o);GO:0005506::iron ion binding;GO:0015078::hydrogen ion transmembrane transporter activity;GO:0015986::ATP synthesis coupled proton transport;GO:0016705::oxidoreductase activity, acting on paired donors, with incorporation or reduction of molecular oxygen;GO:0020037::heme binding;GO:0055114::oxidation-reduction…	CsaV3_7G008610	gnl|BL_ORD_ID|4052 sp|Q9LJK2|ABAH4_ARATH Abscisic acid 8&apos;-hydroxylase 4 OS=Arabidopsis thaliana OX=3702 GN=CYP707A4 PE=2 SV=2//0
chr1	1468254	1468655	1468453;1468485;1468484	79	205	199	116	2.8824	5.35394	7.23	4.9842	-0.568484082	0.356731705	1	-	+	+	+	chr1_1468253_1468655	1468453;1468485;1468484	Distal Intergenic	1	1471918	1473952	2035	1	CsaV3_1G002290	CsaV3_1G002290	-3263	GO:0003735::structural constituent of ribosome;GO:0005622::intracellular;GO:0005840::ribosome;GO:0006412::translation	CsaV3_1G002290	gnl|BL_ORD_ID|375503 sp|P41098|RL34_TOBAC 60S ribosomal protein L34 OS=Nicotiana tabacum OX=4097 GN=RPL34 PE=2 SV=1//5.5294e-58
chr3	1416970	1417242	1417100;1417095;1417113	84	164	154	95	3.06255	4.28835	5.60325	4.0896	-0.39900003	0.356738277	1	-	+	+	+	chr3_1416969_1417242	1417100;1417095;1417113	Promoter (1-2kb)	3	1405926	1415531	9606	2	CsaV3_3G001890	CsaV3_3G001890	-1439	GO:0003677::DNA binding;GO:0003824::catalytic activity;GO:0003899::DNA-directed RNA polymerase activity;GO:0006351::transcription, DNA-templated	CsaV3_3G001890	gnl|BL_ORD_ID|311996 sp|Q9LS25|PP420_ARATH Pentatricopeptide repeat-containing protein At5g46580, chloroplastic OS=Arabidopsis thaliana OX=3702 GN=At5g46580 PE=2 SV=1//0
chr1	1323618	1324171	1323737;1324027;1324080	128	205	206	128	4.64787	5.35394	7.48305	5.4954	-0.37585699	0.356829762	1	-	+	+	-	chr1_1323617_1324171	1323737;1324027;1324080	Promoter (1-2kb)	1	1319428	1322410	2983	2	CsaV3_1G002050	CsaV3_1G002050	-1208	GO:0016021::integral component of membrane;GO:0055085::transmembrane transport	CsaV3_1G002050	gnl|BL_ORD_ID|268231 sp|F4I9E1|NFD4_ARATH Protein NUCLEAR FUSION DEFECTIVE 4 OS=Arabidopsis thaliana OX=3702 GN=NFD4 PE=3 SV=1//1.47691e-23
chr5	3705721	3705968	3705865	51	119	83	88	1.87356	3.1188	3.0366	3.7914	-0.451741087	0.356907475	1	-	-	-	+	chr5_3705720_3705968	3705865	Promoter (<=1kb)	5	3698994	3705919	6926	2	CsaV3_5G005640	CsaV3_5G005640	0	GO:0008137::NADH dehydrogenase (ubiquinone) activity;GO:0009055::electron carrier activity;GO:0016020::membrane	CsaV3_5G005640	gnl|BL_ORD_ID|267004 sp|Q9M9M9|NDUAC_ARATH Probable NADH dehydrogenase [ubiquinone] 1 alpha subcomplex subunit 12 OS=Arabidopsis thaliana OX=3702 GN=At3g03100 PE=1 SV=1//8.98944e-83
chr2	11153982	11154200	11154090;11154090;11154089;11154090	514	864	528	316	18.5555	22.4813	19.1234	13.5042	0.330825365	0.357029163	1	+	+	+	+	chr2_11153981_11154200	11154090;11154090;11154089;11154090	Distal Intergenic	2	11158879	11160047	1169	2	CsaV3_2G013580	CsaV3_2G013580	5847	.	CsaV3_2G013580	-//-
chr6	25340968	25341186	25341076;25341075;25341075;25341076	318	538	326	186	11.4936	14.0086	11.8211	7.9662	0.366046941	0.357128962	1	+	+	+	+	chr6_25340967_25341186	25341076;25341075;25341075;25341076	Promoter (<=1kb)	6	25341508	25346982	5475	1	CsaV3_6G043100	CsaV3_6G043100	-322	GO:0003677::DNA binding;GO:0004672::protein kinase activity;GO:0005509::calcium ion binding;GO:0005524::ATP binding;GO:0006468::protein phosphorylation;GO:0016020::membrane;GO:0016773::phosphotransferase activity, alcohol group as acceptor	CsaV3_6G043100	gnl|BL_ORD_ID|78377 sp|P53681|CRK_DAUCA CDPK-related protein kinase OS=Daucus carota OX=4039 GN=CRK PE=2 SV=1//0
chr1	17704097	17704306	17704195	42	109	111	61	1.54929	2.8589	4.0488	2.6412	-0.601819803	0.35769644	1	-	-	+	-	chr1_17704096_17704306	17704195	Distal Intergenic	1	17694260	17697585	3326	1	CsaV3_1G030730	CsaV3_1G030730	9837	GO:0005515::protein binding;GO:0007049::cell cycle;GO:0016538::cyclin-dependent protein serine/threonine kinase regulator activity	CsaV3_1G030730	gnl|BL_ORD_ID|223534 sp|Q9LHF1|LRX4_ARATH Leucine-rich repeat extensin-like protein 4 OS=Arabidopsis thaliana OX=3702 GN=LRX4 PE=1 SV=1//0
chr3	20827160	20827430	20827300;20827298;20827300;20827300	3522	3803	3691	3204	126.934	98.866	133.466	136.533	-0.257908578	0.357731287	1	+	+	+	+	chr3_20827159_20827430	20827300;20827298;20827300;20827300	Distal Intergenic	3	20830466	20831252	787	1	CsaV3_3G023270	CsaV3_3G023270	-3036	.	CsaV3_3G023270	gnl|BL_ORD_ID|382731 sp|Q3ECL0|RLF9_ARATH Protein RALF-like 9 OS=Arabidopsis thaliana OX=3702 GN=RALFL9 PE=3 SV=1//2.27224e-11
chr5	24887898	24888170	24888024;24888052	51	142	150	79	1.87356	3.71657	5.45865	3.408	-0.665507294	0.357839734	1	-	+	+	-	chr5_24887897_24888170	24888024;24888052	Promoter (2-3kb)	5	24890174	24892289	2116	1	CsaV3_5G030280	CsaV3_5G030280	-2004	GO:0005515::protein binding;GO:0009401::phosphoenolpyruvate-dependent sugar phosphotransferase system;GO:0016021::integral component of membrane	CsaV3_5G030280	gnl|BL_ORD_ID|129189 sp|Q9FYF9|FB76_ARATH F-box protein At1g67340 OS=Arabidopsis thaliana OX=3702 GN=At1g67340 PE=1 SV=1//8.80197e-155
chr7	20087632	20087973	20087797;20087760;20087815	73	164	184	95	2.66622	4.28835	6.68775	4.0896	-0.631969262	0.358343112	1	-	+	+	+	chr7_20087631_20087973	20087797;20087760;20087815	Promoter (2-3kb)	7	20090433	20093687	3255	1	CsaV3_7G031720	CsaV3_7G031720	-2460	GO:0004190::aspartic-type endopeptidase activity;GO:0006508::proteolysis	CsaV3_7G031720	gnl|BL_ORD_ID|29261 sp|Q8S9J6|ASPA_ARATH Aspartyl protease family protein At5g10770 OS=Arabidopsis thaliana OX=3702 GN=At5g10770 PE=2 SV=1//4.50543e-77
chr2	15163731	15163949	15163840;15163838;15163842	111	260	102	68	4.03536	6.78339	3.72345	2.9394	0.6993225	0.358607602	1	+	+	+	-	chr2_15163730_15163949	15163840;15163838;15163842	Promoter (2-3kb)	2	15160242	15166592	6351	2	CsaV3_2G018220	CsaV3_2G018220	2643	GO:0000148::1,3-beta-D-glucan synthase complex;GO:0003843::1,3-beta-D-glucan synthase activity;GO:0006075::(1-&gt;3)-beta-D-glucan biosynthetic process;GO:0016020::membrane	CsaV3_2G018220	gnl|BL_ORD_ID|50305 sp|Q3B724|CALS5_ARATH Callose synthase 5 OS=Arabidopsis thaliana OX=3702 GN=CALS5 PE=1 SV=1//0
chr3	22770694	22770946	22770810;22770828	49	123	124	69	1.8015	3.22276	4.51875	2.982	-0.578123734	0.358975445	1	-	+	+	-	chr3_22770693_22770946	22770810;22770828	Promoter (2-3kb)	3	22768564	22770984	2421	1	CsaV3_3G026620	CsaV3_3G026620	2130	GO:0005618::cell wall;GO:0030599::pectinesterase activity;GO:0042545::cell wall modification	CsaV3_3G026620	gnl|BL_ORD_ID|308527 sp|Q3E9D3|PME55_ARATH Probable pectinesterase 55 OS=Arabidopsis thaliana OX=3702 GN=PME55 PE=2 SV=1//6.29808e-85
chr1	7410519	7410738	7410635;7410635;7410626;7410632	119	130	124	108	4.3236	3.40469	4.51875	4.6434	-0.245536951	0.359135868	1	+	+	+	+	chr1_7410518_7410738	7410635;7410635;7410626;7410632	Promoter (1-2kb)	1	7408741	7410103	1363	1	CsaV3_1G011920	CsaV3_1G011920	1778	.	CsaV3_1G011920	-//-
chr7	12514498	12514745	12514617	81	79	125	67	2.95446	2.0792	4.5549	2.8968	-0.565961821	0.359301309	1	-	-	+	-	chr7_12514497_12514745	12514617	Distal Intergenic	7	12510117	12511553	1437	1	CsaV3_7G023460	CsaV3_7G023460	4381	.	CsaV3_7G023460	gnl|BL_ORD_ID|287895 sp|P17772|OSS2_PEA Organ-specific protein S2 OS=Pisum sativum OX=3888 PE=2 SV=1//7.93129e-09
chr7	22150913	22151140	22151026;22151024;22151028;22151027	217	206	239	197	7.85454	5.37993	8.676	8.4348	-0.370606793	0.35975156	1	+	+	+	+	chr7_22150912_22151140	22151026;22151024;22151028;22151027	Intron (CsaV3_7G035010/CsaV3_7G035010, intron 8 of 11)	7	22148259	22154798	6540	2	CsaV3_7G035010	CsaV3_7G035010	3658	GO:0004672::protein kinase activity;GO:0005515::protein binding;GO:0005524::ATP binding;GO:0006468::protein phosphorylation	CsaV3_7G035010	gnl|BL_ORD_ID|526226 sp|O65924|Y2921_ARATH Putative leucine-rich repeat receptor-like protein kinase At2g19210 OS=Arabidopsis thaliana OX=3702 GN=At2g19210 PE=3 SV=1//0
chr1	12657061	12657767	12657181;12657191;12657569;12657185;12657563;12657191;12657559;12657554	2020	3264	1690	1757	72.8166	84.8573	61.1297	74.8908	0.213119768	0.359811234	1	+	+	+	+	chr1_12657060_12657767	12657181;12657191;12657569;12657185;12657563;12657191;12657559;12657554	Distal Intergenic	1	12701573	12701797	225	2	CsaV3_1G021820	CsaV3_1G021820	44030	.	CsaV3_1G021820	-//-
chr6	23423958	23424224	23424089	59	132	24	55	2.1618	3.45667	0.90375	2.3856	0.77237479	0.360050879	1	-	+	-	-	chr6_23423957_23424224	23424089	Promoter (<=1kb)	6	23421232	23423872	2641	2	CsaV3_6G040460	CsaV3_6G040460	-86	GO:0000446::nucleoplasmic THO complex;GO:0006368::transcription elongation from RNA polymerase II promoter;GO:0006406::mRNA export from nucleus;GO:0006606::protein import into nucleus;GO:0007155::cell adhesion;GO:0008855::exodeoxyribonuclease VII activity;GO:0016021::integral component of membrane;GO:0051082::unfolded protein binding	CsaV3_6G040460	-//-
chr4	3288632	3288886	3288748;3288774	46	132	112	88	1.69341	3.45667	4.08495	3.7914	-0.612932379	0.360109764	1	-	+	+	-	chr4_3288631_3288886	3288748;3288774	Promoter (<=1kb)	4	3288936	3291377	2442	1	CsaV3_4G005030	CsaV3_4G005030	-50	.	CsaV3_4G005030	gnl|BL_ORD_ID|11303 sp|A8MR89|AEL1_ARATH Protein AE7-like 1 OS=Arabidopsis thaliana OX=3702 GN=AEL1 PE=3 SV=1//8.74992e-12
chr5	25346665	25346928	25346779	53	98	122	62	1.94562	2.57301	4.44645	2.6838	-0.658067232	0.360212465	1	-	-	+	-	chr5_25346664_25346928	25346779	Promoter (<=1kb)	5	25343682	25345986	2305	2	CsaV3_5G030960	CsaV3_5G030960	-679	GO:0045893::positive regulation of transcription, DNA-templated;GO:0048255::mRNA stabilization	CsaV3_5G030960	gnl|BL_ORD_ID|313562 sp|Q9SAD9|PPR40_ARATH Pentatricopeptide repeat-containing protein At1g13040, mitochondrial OS=Arabidopsis thaliana OX=3702 GN=At1g13040 PE=2 SV=1//0
chr5	3558536	3558905	3558678;3558725	54	174	174	97	1.98165	4.54825	6.32625	4.1748	-0.685400787	0.360641954	1	-	+	+	-	chr5_3558535_3558905	3558678;3558725	Promoter (1-2kb)	5	3557413	3560052	2640	1	CsaV3_5G005500	CsaV3_5G005500	1123	GO:0015204::urea transmembrane transporter activity;GO:0016021::integral component of membrane;GO:0071918::urea transmembrane transport	CsaV3_5G005500	gnl|BL_ORD_ID|163392 sp|F4K6F1|GT18_ARATH Xyloglucan galactosyltransferase XLT2 OS=Arabidopsis thaliana OX=3702 GN=XLT2 PE=1 SV=1//0
chr2	21519405	21519660	21519535	28	93	123	52	1.04487	2.44306	4.4826	2.2578	-0.950463122	0.360850407	1	-	-	+	-	chr2_21519404_21519660	21519535	Promoter (<=1kb)	2	21519457	21523235	3779	1	CsaV3_2G032590	CsaV3_2G032590	0	GO:0003676::nucleic acid binding;GO:0046872::metal ion binding	CsaV3_2G032590	gnl|BL_ORD_ID|48245 sp|Q6K687|C3H18_ORYSJ Zinc finger CCCH domain-containing protein 18 OS=Oryza sativa subsp. japonica OX=39947 GN=Os02g0793000 PE=2 SV=1//9.63921e-158
chr7	18379852	18380114	18379963;18379975	71	147	124	87	2.59416	3.84652	4.51875	3.7488	-0.360246851	0.360999064	1	-	+	+	-	chr7_18379851_18380114	18379963;18379975	Promoter (<=1kb)	7	18379854	18383221	3368	1	CsaV3_7G029030	CsaV3_7G029030	0	GO:0005515::protein binding;GO:0016020::membrane	CsaV3_7G029030	gnl|BL_ORD_ID|30747 sp|Q93VB2|AT18A_ARATH Autophagy-related protein 18a OS=Arabidopsis thaliana OX=3702 GN=ATG18A PE=1 SV=1//0
chr3	25265496	25265785	25265615;25265615;25265616;25265618	477	830	494	329	17.2223	21.5977	17.8942	14.058	0.28088485	0.361019461	1	+	+	+	+	chr3_25265495_25265785	25265615;25265615;25265616;25265618	3' UTR	3	25266042	25271347	5306	2	CsaV3_3G028700	CsaV3_3G028700	5562	GO:0006464::cellular protein modification process;GO:0015031::protein transport	CsaV3_3G028700	gnl|BL_ORD_ID|308328 sp|Q9M8Z8|PLY8_ARATH Probable pectate lyase 8 OS=Arabidopsis thaliana OX=3702 GN=At3g07010 PE=2 SV=1//0
chr6	24584613	24584912	24584743;24584754;24584764	74	167	174	95	2.70225	4.36632	6.32625	4.0896	-0.559290291	0.361291187	1	-	+	+	+	chr6_24584612_24584912	24584743;24584754;24584764	Promoter (<=1kb)	6	24584407	24584754	348	2	CsaV3_6G042030	CsaV3_6G042030	0	.	CsaV3_6G042030	-//-
chr2	13144458	13144662	13144585	74	128	65	63	2.70225	3.35271	2.3859	2.7264	0.24414493	0.361478248	1	-	+	-	-	chr2_13144457_13144662	13144585	Promoter (<=1kb)	2	13144660	13146584	1925	1	CsaV3_2G015840	CsaV3_2G015840	0	.	CsaV3_2G015840	gnl|BL_ORD_ID|528607 sp|Q54BH5|Y3730_DICDI PI-PLC X-box domain-containing protein DDB_G0293730 OS=Dictyostelium discoideum OX=44689 GN=DDB_G0293730 PE=4 SV=2//2.9166e-11
chr6	15973140	15973339	15973242	56	99	98	59	2.05371	2.599	3.57885	2.556	-0.398956802	0.361526725	1	-	-	+	-	chr6_15973139_15973339	15973242	Promoter (<=1kb)	6	15972871	15974181	1311	1	CsaV3_6G024090	CsaV3_6G024090	269	.	CsaV3_6G024090	-//-
chr5	9058554	9058773	9058665;9058666;9058667	93	176	90	67	3.38682	4.60023	3.28965	2.8968	0.368550967	0.361838185	1	+	+	+	-	chr5_9058553_9058773	9058665;9058666;9058667	Distal Intergenic	5	9071576	9083420	11845	2	CsaV3_5G012890	CsaV3_5G012890	24647	GO:0015078::hydrogen ion transmembrane transporter activity;GO:0015991::ATP hydrolysis coupled proton transport;GO:0016020::membrane;GO:0033179::proton-transporting V-type ATPase, V0 domain;GO:0048193::Golgi vesicle transport	CsaV3_5G012890	gnl|BL_ORD_ID|29494 sp|Q8VZ20|ASR3_ARATH Trihelix transcription factor ASR3 OS=Arabidopsis thaliana OX=3702 GN=ASR3 PE=1 SV=1//9.10823e-15
chr6	12929958	12930406	12930143;12930083;12930185;12930313	155	235	156	111	5.62068	6.13364	5.67555	4.7712	0.170136892	0.362669093	1	+	+	+	+	chr6_12929957_12930406	12930143;12930083;12930185;12930313	Distal Intergenic	6	12923294	12924139	846	2	CsaV3_6G017420	CsaV3_6G017420	-5819	GO:0042742::defense response to bacterium	CsaV3_6G017420	-//-
chr4	12987669	12987975	12987824;12987868;12987824;12987821	123	236	112	91	4.46772	6.15963	4.08495	3.9192	0.408961787	0.362725572	1	+	+	+	+	chr4_12987668_12987975	12987824;12987868;12987824;12987821	Promoter (<=1kb)	4	12985699	12987375	1677	2	CsaV3_4G021940	CsaV3_4G021940	-294	GO:0016020::membrane	CsaV3_4G021940	gnl|BL_ORD_ID|3979 sp|Q7PC81|AB43G_ARATH ABC transporter G family member 43 OS=Arabidopsis thaliana OX=3702 GN=ABCG43 PE=2 SV=2//5.03947e-17
chr4	14819576	14819794	14819693;14819684;14819688	98	190	104	58	3.56697	4.96409	3.79575	2.5134	0.435279359	0.362774859	1	+	+	+	-	chr4_14819575_14819794	14819693;14819684;14819688	Promoter (<=1kb)	4	14818536	14818724	189	2	CsaV3_4G025230	CsaV3_4G025230	-852	GO:0016020::membrane	CsaV3_4G025230	gnl|BL_ORD_ID|55174 sp|Q8RWM7|CCB3_ARATH Protein COFACTOR ASSEMBLY OF COMPLEX C SUBUNIT B CCB3, chloroplastic OS=Arabidopsis thaliana OX=3702 GN=CCB3 PE=1 SV=1//1.62098e-22
chr3	12171760	12172045	12171861;12171890;12171918	56	148	127	92	2.05371	3.87251	4.6272	3.9618	-0.535377986	0.363463894	1	-	+	+	+	chr3_12171759_12172045	12171861;12171890;12171918	Promoter (2-3kb)	3	12166968	12168895	1928	2	CsaV3_3G016280	CsaV3_3G016280	-2865	.	CsaV3_3G016280	gnl|BL_ORD_ID|124197 sp|Q9FHM9|EXOL3_ARATH Protein EXORDIUM-like 3 OS=Arabidopsis thaliana OX=3702 GN=EXL3 PE=2 SV=1//4.00331e-176
chr4	10104736	10105102	10104909;10104877;10104914	93	205	259	123	3.38682	5.35394	9.399	5.2824	-0.748158917	0.363485388	1	-	+	+	+	chr4_10104735_10105102	10104909;10104877;10104914	Promoter (<=1kb)	4	10104166	10110952	6787	1	CsaV3_4G014640	CsaV3_4G014640	570	GO:0009405::pathogenesis	CsaV3_4G014640	gnl|BL_ORD_ID|302441 sp|Q9FGF0|PGML1_ARATH Phosphoglycerate mutase-like protein 1 OS=Arabidopsis thaliana OX=3702 GN=At5g64460 PE=2 SV=1//5.99833e-148
chr6	23639146	23639368	23639242;23639263	56	125	111	72	2.05371	3.27474	4.0488	3.1098	-0.425961542	0.36349768	1	-	+	+	-	chr6_23639145_23639368	23639242;23639263	Promoter (<=1kb)	6	23639152	23641218	2067	1	CsaV3_6G040800	CsaV3_6G040800	0	GO:0000166::nucleotide binding;GO:0004832::valine-tRNA ligase activity;GO:0005524::ATP binding;GO:0005737::cytoplasm;GO:0006438::valyl-tRNA aminoacylation	CsaV3_6G040800	-//-
chr5	19102312	19102802	19102506;19102506;19102510;19102529	215	415	374	240	7.78248	10.8118	13.5563	10.2666	-0.35749016	0.363511586	1	+	+	+	+	chr5_19102311_19102802	19102506;19102506;19102510;19102529	Promoter (<=1kb)	5	19097948	19102102	4155	2	CsaV3_5G024320	CsaV3_5G024320	-210	GO:0003677::DNA binding;GO:0004672::protein kinase activity;GO:0005515::protein binding;GO:0005524::ATP binding;GO:0005634::nucleus;GO:0006355::regulation of transcription, DNA-templated;GO:0006468::protein phosphorylation	CsaV3_5G024320	gnl|BL_ORD_ID|475500 sp|P43298|TMK1_ARATH Receptor protein kinase TMK1 OS=Arabidopsis thaliana OX=3702 GN=TMK1 PE=1 SV=1//3.48309e-22
chr5	25918911	25919310	25919109;25919116;25919082;25919132	128	249	202	151	4.64787	6.4975	7.33845	6.4752	-0.309650064	0.363868122	1	+	+	+	+	chr5_25918910_25919310	25919109;25919116;25919082;25919132	Promoter (<=1kb)	5	25919038	25919657	620	2	CsaV3_5G031840	CsaV3_5G031840	347	.	CsaV3_5G031840	-//-
chr1	20311502	20311721	20311609	48	92	102	55	1.76547	2.41707	3.72345	2.3856	-0.546568711	0.364037398	1	-	-	+	-	chr1_20311501_20311721	20311609	Promoter (1-2kb)	1	20304149	20309887	5739	2	CsaV3_1G033290	CsaV3_1G033290	-1615	GO:0004568::chitinase activity;GO:0006032::chitin catabolic process;GO:0006952::defense response;GO:0009607::response to biotic stimulus	CsaV3_1G033290	gnl|BL_ORD_ID|330740 sp|Q9FJ50|PYL11_ARATH Abscisic acid receptor PYL11 OS=Arabidopsis thaliana OX=3702 GN=PYL11 PE=1 SV=1//5.33555e-47
chr7	6273388	6273606	6273493;6273493;6273491;6273501	127	209	130	79	4.61184	5.4579	4.73565	3.408	0.30627897	0.364075649	1	+	+	+	+	chr7_6273387_6273606	6273493;6273493;6273491;6273501	Promoter (<=1kb)	7	6273582	6275268	1687	1	CsaV3_7G011460	CsaV3_7G011460	0	.	CsaV3_7G011460	gnl|BL_ORD_ID|352519 sp|Q8GYN5|RIN4_ARATH RPM1-interacting protein 4 OS=Arabidopsis thaliana OX=3702 GN=RIN4 PE=1 SV=1//3.3206e-06
chr5	12577843	12578070	12577953	32	96	116	53	1.18899	2.52103	4.22955	2.3004	-0.815644981	0.364962771	1	-	-	+	-	chr5_12577842_12578070	12577953	Promoter (2-3kb)	5	12564427	12580083	15657	2	CsaV3_5G015310	CsaV3_5G015310	2013	GO:0015074::DNA integration;GO:0015643::toxic substance binding;GO:0030153::bacteriocin immunity	CsaV3_5G015310	gnl|BL_ORD_ID|310809 sp|P10272|POL_BAEVM Gag-Pol polyprotein OS=Baboon endogenous virus (strain M7) OX=11764 GN=pol PE=3 SV=2//2.65875e-11
chr4	18015424	18015794	18015601;18015578;18015618;18015555	114	242	207	142	4.14345	6.31557	7.5192	6.0918	-0.380025387	0.365184183	1	+	+	+	+	chr4_18015423_18015794	18015601;18015578;18015618;18015555	Promoter (<=1kb)	4	18015303	18019322	4020	1	CsaV3_4G028640	CsaV3_4G028640	121	GO:0004649::poly(ADP-ribose) glycohydrolase activity;GO:0005975::carbohydrate metabolic process;GO:0006520::cellular amino acid metabolic process;GO:0016740::transferase activity;GO:0016829::lyase activity	CsaV3_4G028640	gnl|BL_ORD_ID|156200 sp|Q84WV0|GLYC7_ARATH Serine hydroxymethyltransferase 7 OS=Arabidopsis thaliana OX=3702 GN=SHM7 PE=2 SV=1//0
chr3	38749976	38750201	38750083	40	57	106	46	1.47723	1.50742	3.86805	2.0022	-0.975860184	0.365356724	1	-	-	+	-	chr3_38749975_38750201	38750083	Promoter (<=1kb)	3	38744089	38749782	5694	2	CsaV3_3G047470	CsaV3_3G047470	-194	GO:0005886::plasma membrane;GO:0009058::biosynthetic process;GO:0030170::pyridoxal phosphate binding	CsaV3_3G047470	gnl|BL_ORD_ID|3706 sp|P46644|AAT3_ARATH Aspartate aminotransferase 3, chloroplastic OS=Arabidopsis thaliana OX=3702 GN=ASP3 PE=1 SV=1//0
chr5	3873387	3873955	3873484;3873837;3873518;3873824;3873833	177	262	205	158	6.41334	6.83537	7.4469	6.7734	-0.102100007	0.365549844	1	+	+	+	+	chr5_3873386_3873955	3873484;3873837;3873518;3873824;3873833	Distal Intergenic	5	3879954	3880198	245	1	CsaV3_5G005870	CsaV3_5G005870	-5999	.	CsaV3_5G005870	-//-
chr3	6379677	6379884	6379773	40	105	96	60	1.47723	2.75494	3.50655	2.5986	-0.528629162	0.365659677	1	-	-	+	-	chr3_6379676_6379884	6379773	Promoter (<=1kb)	3	6378881	6381023	2143	1	CsaV3_3G007080	CsaV3_3G007080	796	GO:0003735::structural constituent of ribosome;GO:0005622::intracellular;GO:0005840::ribosome;GO:0006412::translation	CsaV3_3G007080	gnl|BL_ORD_ID|269471 sp|Q9FI03|NHL26_ARATH NDR1/HIN1-like protein 26 OS=Arabidopsis thaliana OX=3702 GN=NHL26 PE=2 SV=1//4.74017e-19
chr1	18392922	18393145	18393032;18393032;18393032;18393032	2637	2776	2573	2513	95.0471	72.1742	93.0501	107.096	-0.25929488	0.365740351	1	+	+	+	+	chr1_18392921_18393145	18393032;18393032;18393032;18393032	Promoter (<=1kb)	1	18391358	18392308	951	2	CsaV3_1G031170	CsaV3_1G031170	-614	GO:0005975::carbohydrate metabolic process	CsaV3_1G031170	gnl|BL_ORD_ID|463913 sp|Q9XAC0|TAL2_STRCO Transaldolase 2 OS=Streptomyces coelicolor (strain ATCC BAA-471 / A3(2) / M145) OX=100226 GN=tal2 PE=3 SV=1//1.25326e-21
chr6	15936264	15936527	15936425;15936402	80	151	85	46	2.91843	3.95048	3.1089	2.0022	0.426447363	0.365774857	1	-	+	+	-	chr6_15936263_15936527	15936425;15936402	Promoter (<=1kb)	6	15936262	15936579	318	1	CsaV3_6G024080	CsaV3_6G024080	2	.	CsaV3_6G024080	gnl|BL_ORD_ID|103288 sp|Q9FH28|DNJ49_ARATH Chaperone protein dnaJ 49 OS=Arabidopsis thaliana OX=3702 GN=ATJ49 PE=2 SV=2//3.72945e-18
chr3	25275113	25275382	25275249;25275240	67	144	122	85	2.45004	3.76855	4.44645	3.6636	-0.383123307	0.366172935	1	-	+	+	-	chr3_25275112_25275382	25275249;25275240	Distal Intergenic	3	25266042	25271347	5306	2	CsaV3_3G028700	CsaV3_3G028700	-3766	GO:0006464::cellular protein modification process;GO:0015031::protein transport	CsaV3_3G028700	gnl|BL_ORD_ID|308328 sp|Q9M8Z8|PLY8_ARATH Probable pectate lyase 8 OS=Arabidopsis thaliana OX=3702 GN=At3g07010 PE=2 SV=1//0
scaffold18_1	1133355	1133555	1133462	3050	5102	3157	2094	109.928	132.627	114.162	89.247	0.253928406	0.36621396	1	-	+	-	-	scaffold18_1_1133354_1133555	1133462	Promoter (<=1kb)	28	1133507	1134447	941	1	CsaV3_UNG209820	CsaV3_UNG209820	0	.	CsaV3_UNG209820	-//-
chr1	16756117	16756335	16756224;16756223;16756223;16756224	192	378	206	105	6.95379	9.85021	7.48305	4.5156	0.485932597	0.366246377	1	+	+	+	+	chr1_16756116_16756335	16756224;16756223;16756223;16756224	Distal Intergenic	1	16751020	16751849	830	1	CsaV3_1G030000	CsaV3_1G030000	5097	.	CsaV3_1G030000	-//-
chr7	5665164	5665491	5665308;5665279;5665318;5665305	127	262	104	101	4.61184	6.83537	3.79575	4.3452	0.491726953	0.366570506	1	+	+	+	+	chr7_5665163_5665491	5665308;5665279;5665318;5665305	Distal Intergenic	7	5654565	5657055	2491	2	CsaV3_7G010050	CsaV3_7G010050	-8109	GO:0003924::GTPase activity;GO:0005524::ATP binding;GO:0005525::GTP binding;GO:0006576::cellular biogenic amine metabolic process;GO:0007264::small GTPase mediated signal transduction;GO:0015093::ferrous iron transmembrane transporter activity;GO:0015684::ferrous iron transport;GO:0016021::integral component of membrane;GO:0016887::ATPase activity	CsaV3_7G010050	gnl|BL_ORD_ID|339037 sp|Q40193|RB11C_LOTJA Ras-related protein Rab11C OS=Lotus japonicus OX=34305 GN=RAB11C PE=2 SV=1//1.69815e-131
chr3	7323491	7323839	7323672;7323662;7323672;7323668	102	231	310	140	3.71109	6.02968	11.2427	6.0066	-0.824430091	0.366619144	1	+	+	+	+	chr3_7323490_7323839	7323672;7323662;7323672;7323668	Promoter (<=1kb)	3	7320397	7323142	2746	2	CsaV3_3G008770	CsaV3_3G008770	-349	GO:0016020::membrane;GO:0055085::transmembrane transport	CsaV3_3G008770	gnl|BL_ORD_ID|249397 sp|Q8VZL4|MSL1_ARATH Mechanosensitive ion channel protein 1, mitochondrial OS=Arabidopsis thaliana OX=3702 GN=MSL1 PE=2 SV=1//0
chr3	27861596	27861814	27861714	48	111	98	64	1.76547	2.91088	3.57885	2.769	-0.440885126	0.366996499	1	-	-	+	-	chr3_27861595_27861814	27861714	Promoter (<=1kb)	3	27860063	27861938	1876	2	CsaV3_3G032280	CsaV3_3G032280	124	GO:0005515::protein binding	CsaV3_3G032280	gnl|BL_ORD_ID|106286 sp|Q00874|DR100_ARATH DNA damage-repair/toleration protein DRT100 OS=Arabidopsis thaliana OX=3702 GN=DRT100 PE=2 SV=2//2.22733e-148
chr3	39757043	39757364	39757209;39757219;39757233	81	192	206	108	2.95446	5.01607	7.48305	4.6434	-0.605409701	0.367716319	1	-	+	+	+	chr3_39757042_39757364	39757209;39757219;39757233	Promoter (1-2kb)	3	39751155	39755368	4214	2	CsaV3_3G048730	CsaV3_3G048730	-1675	GO:0005215::transporter activity;GO:0005975::carbohydrate metabolic process;GO:0006303::double-strand break repair via nonhomologous end joining;GO:0006810::transport;GO:0016020::membrane;GO:0016021::integral component of membrane;GO:0016853::isomerase activity;GO:0055085::transmembrane transport	CsaV3_3G048730	-//-
chr5	23233836	23234104	23233964;23233958	43	134	140	73	1.58532	3.50865	5.09715	3.1524	-0.695524962	0.367886585	1	-	+	+	-	chr5_23233835_23234104	23233964;23233958	Promoter (<=1kb)	5	23233861	23234054	194	2	CsaV3_5G028130	CsaV3_5G028130	0	.	CsaV3_5G028130	-//-
chr2	17655870	17656200	17656016;17656031;17656035;17656048	114	257	228	148	4.14345	6.70542	8.27835	6.3474	-0.430965825	0.367924329	1	+	+	+	+	chr2_17655869_17656200	17656016;17656031;17656035;17656048	Promoter (2-3kb)	2	17653621	17658289	4669	1	CsaV3_2G025700	CsaV3_2G025700	2249	GO:0006281::DNA repair;GO:0006310::DNA recombination	CsaV3_2G025700	-//-
chr4	17966947	17967333	17967164;17967167;17967188;17967153	335	406	285	235	12.1061	10.5779	10.3389	10.0536	0.153636409	0.368039983	1	+	+	+	+	chr4_17966946_17967333	17967164;17967167;17967188;17967153	Downstream (<1kb)	4	17968125	17972317	4193	2	CsaV3_4G028570	CsaV3_4G028570	4984	.	CsaV3_4G028570	gnl|BL_ORD_ID|99494 sp|O22268|DIM1A_ARATH Ribosomal RNA small subunit methyltransferase OS=Arabidopsis thaliana OX=3702 GN=DIM1A PE=1 SV=1//1.77557e-11
chr2	23927953	23928424	23928141;23928089;23928269	107	196	200	116	3.89124	5.12003	7.26615	4.9842	-0.443020617	0.368769571	1	-	+	+	-	chr2_23927952_23928424	23928141;23928089;23928269	Promoter (2-3kb)	2	23931154	23933605	2452	1	CsaV3_2G035670	CsaV3_2G035670	-2730	GO:0005524::ATP binding;GO:0006810::transport;GO:0016021::integral component of membrane;GO:0042626::ATPase activity, coupled to transmembrane movement of substances;GO:0055085::transmembrane transport	CsaV3_2G035670	gnl|BL_ORD_ID|3895 sp|Q9LJX0|AB19B_ARATH ABC transporter B family member 19 OS=Arabidopsis thaliana OX=3702 GN=ABCB19 PE=1 SV=1//5.65845e-48
chr6	30987918	30988202	30988054;30988044	75	137	152	83	2.73828	3.58662	5.53095	3.5784	-0.526305444	0.368782898	1	-	+	+	-	chr6_30987917_30988202	30988054;30988044	Promoter (<=1kb)	6	30986781	30987926	1146	2	CsaV3_6G053090	CsaV3_6G053090	0	GO:0006457::protein folding	CsaV3_6G053090	gnl|BL_ORD_ID|132879 sp|Q9SCY2|FKB13_ARATH Peptidyl-prolyl cis-trans isomerase FKBP13, chloroplastic OS=Arabidopsis thaliana OX=3702 GN=FKBP13 PE=1 SV=2//4.85129e-68
chr3	25774541	25774754	25774638	30	109	102	63	1.11693	2.8589	3.72345	2.7264	-0.698009538	0.369116933	1	-	-	+	-	chr3_25774540_25774754	25774638	Promoter (<=1kb)	3	25774663	25786480	11818	1	CsaV3_3G030010	CsaV3_3G030010	0	GO:0003723::RNA binding;GO:0004842::ubiquitin-protein transferase activity;GO:0005515::protein binding;GO:0005680::anaphase-promoting complex;GO:0008270::zinc ion binding;GO:0046872::metal ion binding;GO:0061630::ubiquitin protein ligase activity	CsaV3_3G030010	gnl|BL_ORD_ID|386318 sp|Q9CQ29|RN151_MOUSE RING finger protein 151 OS=Mus musculus OX=10090 GN=Rnf151 PE=1 SV=1//1.29471e-07
chr6	13847403	13847650	13847530;13847545	54	123	123	69	1.98165	3.22276	4.4826	2.982	-0.520330333	0.369157781	1	-	+	+	-	chr6_13847402_13847650	13847530;13847545	Promoter (<=1kb)	6	13847653	13851218	3566	1	CsaV3_6G019060	CsaV3_6G019060	-3	GO:0004672::protein kinase activity;GO:0005524::ATP binding;GO:0006468::protein phosphorylation;GO:0007165::signal transduction;GO:0016020::membrane;GO:0016773::phosphotransferase activity, alcohol group as acceptor	CsaV3_6G019060	gnl|BL_ORD_ID|64526 sp|Q9C562|CIPKA_ARATH CBL-interacting serine/threonine-protein kinase 10 OS=Arabidopsis thaliana OX=3702 GN=CIPK10 PE=1 SV=1//0
chr3	38420844	38421075	38420959	43	85	112	53	1.58532	2.23514	4.08495	2.3004	-0.741019345	0.369558035	1	-	-	+	-	chr3_38420843_38421075	38420959	Promoter (<=1kb)	3	38414553	38420868	6316	2	CsaV3_3G047120	CsaV3_3G047120	0	GO:0000372::Group I intron splicing;GO:0004129::cytochrome-c oxidase activity;GO:0005743::mitochondrial inner membrane;GO:0030529::ribonucleoprotein complex	CsaV3_3G047120	gnl|BL_ORD_ID|311946 sp|Q8VYD6|PP374_ARATH Pentatricopeptide repeat-containing protein At5g10690 OS=Arabidopsis thaliana OX=3702 GN=CBSPPR1 PE=2 SV=1//3.86712e-34
scaffold18_1	990047	990408	990206;990204;990210;990216	4458	6934	4514	3015	160.658	180.241	163.217	128.482	0.224863927	0.369875261	1	+	+	+	+	scaffold18_1_990046_990408	990206;990204;990210;990216	Promoter (<=1kb)	28	989875	990419	545	2	CsaV3_UNG209450	CsaV3_UNG209450	11	.	CsaV3_UNG209450	-//-
chr2	597664	597904	597779	57	84	119	60	2.08974	2.20915	4.338	2.5986	-0.690264499	0.370188645	1	-	-	+	-	chr2_597663_597904	597779	Promoter (1-2kb)	2	596201	598111	1911	1	CsaV3_2G001830	CsaV3_2G001830	1463	GO:0006855::drug transmembrane transport;GO:0015238::drug transmembrane transporter activity;GO:0015297::antiporter activity;GO:0016020::membrane;GO:0055085::transmembrane transport	CsaV3_2G001830	gnl|BL_ORD_ID|108041 sp|Q9SZE2|DTX51_ARATH Protein DETOXIFICATION 51 OS=Arabidopsis thaliana OX=3702 GN=DTX51 PE=2 SV=1//0
chr5	1674554	1674780	1674662;1674672;1674672	79	153	122	94	2.8824	4.00246	4.44645	4.047	-0.302923371	0.370246394	1	-	+	+	+	chr5_1674553_1674780	1674662;1674672;1674672	Intron (CsaV3_5G002720/CsaV3_5G002720, intron 13 of 15)	5	1667723	1680846	13124	2	CsaV3_5G002720	CsaV3_5G002720	6066	GO:0003677::DNA binding;GO:0004190::aspartic-type endopeptidase activity;GO:0005215::transporter activity;GO:0005634::nucleus;GO:0006351::transcription, DNA-templated;GO:0006810::transport;GO:0008270::zinc ion binding;GO:0016020::membrane;GO:0016021::integral component of membrane	CsaV3_5G002720	gnl|BL_ORD_ID|435630 sp|Q8W469|SIPL2_ARATH Signal peptide peptidase-like 2 OS=Arabidopsis thaliana OX=3702 GN=SPPL2 PE=2 SV=1//1.79088e-08
chr5	25784705	25784912	25784804	54	104	102	60	1.98165	2.72895	3.72345	2.5986	-0.424481614	0.370357579	1	-	-	+	-	chr5_25784704_25784912	25784804	Promoter (<=1kb)	5	25782194	25784653	2460	2	CsaV3_5G031630	CsaV3_5G031630	-52	GO:0004842::ubiquitin-protein transferase activity;GO:0005515::protein binding;GO:0008270::zinc ion binding;GO:0016567::protein ubiquitination	CsaV3_5G031630	gnl|BL_ORD_ID|326258 sp|O80742|PUB19_ARATH U-box domain-containing protein 19 OS=Arabidopsis thaliana OX=3702 GN=PUB19 PE=2 SV=1//4.32237e-164
chr6	24967529	24967747	24967636;24967636;24967636;24967637	472	708	474	338	17.0422	18.4269	17.1713	14.4414	0.166058464	0.370413992	1	+	+	+	+	chr6_24967528_24967747	24967636;24967636;24967636;24967637	Promoter (<=1kb)	6	24968539	24970384	1846	1	CsaV3_6G042520	CsaV3_6G042520	-792	GO:0000166::nucleotide binding;GO:0004814::arginine-tRNA ligase activity;GO:0004842::ubiquitin-protein transferase activity;GO:0005515::protein binding;GO:0005524::ATP binding;GO:0005680::anaphase-promoting complex;GO:0005737::cytoplasm;GO:0006420::arginyl-tRNA aminoacylation;GO:0008270::zinc ion binding;GO:0016021::integral component of membrane;GO:0016567::protein ubiquitination;GO:0046872::met…	CsaV3_6G042520	gnl|BL_ORD_ID|387349 sp|Q99942|RNF5_HUMAN E3 ubiquitin-protein ligase RNF5 OS=Homo sapiens OX=9606 GN=RNF5 PE=1 SV=1//5.00967e-26
chr4	6794821	6795171	6794939;6794982	85	162	129	99	3.09858	4.23637	4.6995	4.26	-0.288631091	0.370515352	1	-	+	+	-	chr4_6794820_6795171	6794939;6794982	Promoter (<=1kb)	4	6793573	6793893	321	2	CsaV3_4G009210	CsaV3_4G009210	-928	.	CsaV3_4G009210	-//-
chr3	13064385	13064604	13064497;13064492;13064492;13064493	325	547	331	244	11.7458	14.2425	12.0018	10.437	0.21186674	0.370835888	1	+	+	+	+	chr3_13064384_13064604	13064497;13064492;13064492;13064493	Promoter (<=1kb)	3	13061826	13065063	3238	2	CsaV3_3G017440	CsaV3_3G017440	459	.	CsaV3_3G017440	-//-
chr7	4387198	4387416	4387305;4387307;4387306;4387305	389	759	362	285	14.0517	19.7524	13.1225	12.1836	0.417713051	0.371119964	1	+	+	+	+	chr7_4387197_4387416	4387305;4387307;4387306;4387305	Downstream (1-2kb)	7	4383909	4384991	1083	1	CsaV3_7G007030	CsaV3_7G007030	3289	GO:0001000::bacterial-type RNA polymerase core enzyme binding;GO:0045893::positive regulation of transcription, DNA-templated	CsaV3_7G007030	gnl|BL_ORD_ID|43223 sp|Q9FY69|BH143_ARATH Transcription factor bHLH143 OS=Arabidopsis thaliana OX=3702 GN=BHLH143 PE=1 SV=1//1.56976e-25
chr3	36236704	36236922	36236811;36236812;36236811;36236811	774	1346	780	579	27.9232	35.0085	28.2332	24.708	0.249396019	0.371135638	1	+	+	+	+	chr3_36236703_36236922	36236811;36236812;36236811;36236811	Promoter (<=1kb)	3	36230661	36236956	6296	2	CsaV3_3G044370	CsaV3_3G044370	34	GO:0005096::GTPase activator activity;GO:0005198::structural molecule activity;GO:0019013::viral nucleocapsid	CsaV3_3G044370	gnl|BL_ORD_ID|11758 sp|Q9FL69|AGD5_ARATH Probable ADP-ribosylation factor GTPase-activating protein AGD5 OS=Arabidopsis thaliana OX=3702 GN=AGD5 PE=1 SV=1//5.56599e-13
chr1	16793561	16793779	16793668;16793668;16793669;16793669	2901	3034	2776	2848	104.559	78.8796	100.389	121.367	-0.27367589	0.371271152	1	+	+	+	+	chr1_16793560_16793779	16793668;16793668;16793669;16793669	Distal Intergenic	1	16785872	16787316	1445	2	CsaV3_1G030020	CsaV3_1G030020	-6245	.	CsaV3_1G030020	gnl|BL_ORD_ID|432360 sp|Q00416|SEN1_YEAST Helicase SEN1 OS=Saccharomyces cerevisiae (strain ATCC 204508 / S288c) OX=559292 GN=SEN1 PE=1 SV=2//8.47937e-20
chr1	2064813	2065022	2064932	40	90	99	51	1.47723	2.36509	3.615	2.2152	-0.601567699	0.371641089	1	-	-	+	-	chr1_2064812_2065022	2064932	Distal Intergenic	1	2070673	2071689	1017	1	CsaV3_1G003320	CsaV3_1G003320	-5651	GO:0003677::DNA binding;GO:0003779::actin binding;GO:0006355::regulation of transcription, DNA-templated;GO:0007010::cytoskeleton organization	CsaV3_1G003320	gnl|BL_ORD_ID|104568 sp|Q8LDR0|DOF54_ARATH Dof zinc finger protein DOF5.4 OS=Arabidopsis thaliana OX=3702 GN=DOF5.4 PE=2 SV=2//1.30958e-17
chr2	22807764	22808005	22807884;22807883;22807882;22807882	684	1251	712	470	24.6806	32.5395	25.775	20.0646	0.319927564	0.371705606	1	+	+	+	+	chr2_22807763_22808005	22807884;22807883;22807882;22807882	Promoter (<=1kb)	2	22807943	22808199	257	2	CsaV3_2G034420	CsaV3_2G034420	194	.	CsaV3_2G034420	-//-
chr5	14610009	14610231	14610118;14610117;14610119;14610120	241	466	252	159	8.71926	12.1373	9.14595	6.816	0.385864315	0.371805693	1	+	+	+	+	chr5_14610008_14610231	14610118;14610117;14610119;14610120	Distal Intergenic	5	14626548	14627476	929	1	CsaV3_5G020000	CsaV3_5G020000	-16317	GO:0042302::structural constituent of cuticle	CsaV3_5G020000	-//-
chr5	31859336	31859613	31859464;31859468;31859476	65	175	152	105	2.37798	4.57424	5.53095	4.5156	-0.531154521	0.372025979	1	-	+	+	+	chr5_31859335_31859613	31859464;31859468;31859476	Promoter (<=1kb)	5	31860476	31862607	2132	1	CsaV3_5G040530	CsaV3_5G040530	-863	.	CsaV3_5G040530	gnl|BL_ORD_ID|293620 sp|Q56Z59|PATL3_ARATH Patellin-3 OS=Arabidopsis thaliana OX=3702 GN=PATL3 PE=1 SV=2//6.75124e-156
chr4	9197777	9197995	9197885	43	118	147	66	1.58532	3.09281	5.3502	2.8542	-0.810465878	0.372042017	1	-	-	+	-	chr4_9197776_9197995	9197885	Exon (CsaV3_4G011930/CsaV3_4G011930, exon 8 of 14)	4	9194254	9200173	5920	1	CsaV3_4G011930	CsaV3_4G011930	3523	GO:0005515::protein binding	CsaV3_4G011930	gnl|BL_ORD_ID|509172 sp|Q9LF27|WDR12_ARATH Ribosome biogenesis protein WDR12 homolog OS=Arabidopsis thaliana OX=3702 GN=WDR12 PE=1 SV=1//0
chr7	20447422	20447640	20447534;20447526;20447531;20447528	150	134	140	188	5.44053	3.50865	5.09715	8.0514	-0.555076309	0.372495138	1	+	+	+	+	chr7_20447421_20447640	20447534;20447526;20447531;20447528	Promoter (<=1kb)	7	20448461	20460487	12027	1	CsaV3_7G032320	CsaV3_7G032320	-821	GO:0000398::mRNA splicing, via spliceosome;GO:0003723::RNA binding;GO:0005515::protein binding;GO:0008654::phospholipid biosynthetic process;GO:0016020::membrane;GO:0016780::phosphotransferase activity, for other substituted phosphate groups;GO:0017070::U6 snRNA binding;GO:0030623::U5 snRNA binding	CsaV3_7G032320	gnl|BL_ORD_ID|317365 sp|Q9SSD2|PRP8A_ARATH Pre-mRNA-processing-splicing factor 8A OS=Arabidopsis thaliana OX=3702 GN=PRP8A PE=1 SV=1//0
chr3	3673512	3673857	3673724	48	124	161	71	1.76547	3.24875	5.8563	3.0672	-0.831584383	0.373155298	1	-	-	+	-	chr3_3673511_3673857	3673724	Promoter (<=1kb)	3	3672341	3673928	1588	2	CsaV3_3G004330	CsaV3_3G004330	71	GO:0009522::photosystem I;GO:0015979::photosynthesis;GO:0016020::membrane	CsaV3_3G004330	gnl|BL_ORD_ID|318880 sp|Q9S7N7|PSAG_ARATH Photosystem I reaction center subunit V, chloroplastic OS=Arabidopsis thaliana OX=3702 GN=PSAG PE=1 SV=1//1.10764e-61
chr4	11537847	11538049	11537956	31	63	102	42	1.15296	1.66336	3.72345	1.8318	-0.980040571	0.373276128	1	-	-	+	-	chr4_11537846_11538049	11537956	Distal Intergenic	4	11728942	11729567	626	1	CsaV3_4G018780	CsaV3_4G018780	-190893	.	CsaV3_4G018780	gnl|BL_ORD_ID|285176 sp|P52904|ODPB_PEA Pyruvate dehydrogenase E1 component subunit beta, mitochondrial OS=Pisum sativum OX=3888 PE=2 SV=1//7.23505e-20
chr4	24315426	24315770	24315636;24315619;24315644	76	186	140	130	2.77431	4.86013	5.09715	5.5806	-0.484013435	0.373458155	1	-	+	+	+	chr4_24315425_24315770	24315636;24315619;24315644	Distal Intergenic	4	24307454	24309702	2249	2	CsaV3_4G034320	CsaV3_4G034320	-5724	GO:0005506::iron ion binding;GO:0016705::oxidoreductase activity, acting on paired donors, with incorporation or reduction of molecular oxygen;GO:0020037::heme binding;GO:0055114::oxidation-reduction process	CsaV3_4G034320	gnl|BL_ORD_ID|4052 sp|Q9LJK2|ABAH4_ARATH Abscisic acid 8&apos;-hydroxylase 4 OS=Arabidopsis thaliana OX=3702 GN=CYP707A4 PE=2 SV=2//0
chr1	15505697	15505961	15505819;15505818	52	147	156	80	1.90959	3.84652	5.67555	3.4506	-0.664912204	0.373511341	1	-	+	+	-	chr1_15505696_15505961	15505819;15505818	Distal Intergenic	1	15509686	15517213	7528	1	CsaV3_1G028500	CsaV3_1G028500	-3725	GO:0004672::protein kinase activity;GO:0005096::GTPase activator activity;GO:0005515::protein binding;GO:0005524::ATP binding;GO:0006468::protein phosphorylation	CsaV3_1G028500	gnl|BL_ORD_ID|81435 sp|Q05609|CTR1_ARATH Serine/threonine-protein kinase CTR1 OS=Arabidopsis thaliana OX=3702 GN=CTR1 PE=1 SV=1//2.89741e-48
chr1	18788514	18788774	18788639;18788651;18788658	98	175	209	109	3.56697	4.57424	7.5915	4.686	-0.592701684	0.373688768	1	-	+	+	+	chr1_18788513_18788774	18788639;18788651;18788658	Distal Intergenic	1	18794150	18796902	2753	1	CsaV3_1G031740	CsaV3_1G031740	-5376	.	CsaV3_1G031740	-//-
chr2	10880424	10880624	10880533	36	107	98	61	1.33311	2.80692	3.57885	2.6412	-0.587284956	0.374008881	1	-	-	+	-	chr2_10880423_10880624	10880533	Distal Intergenic	2	10872284	10874288	2005	2	CsaV3_2G013250	CsaV3_2G013250	-6136	GO:0004672::protein kinase activity;GO:0005524::ATP binding;GO:0006468::protein phosphorylation;GO:0007165::signal transduction;GO:0016020::membrane;GO:0016773::phosphotransferase activity, alcohol group as acceptor	CsaV3_2G013250	gnl|BL_ORD_ID|64520 sp|Q9XIW0|CIPK7_ARATH CBL-interacting serine/threonine-protein kinase 7 OS=Arabidopsis thaliana OX=3702 GN=CIPK7 PE=1 SV=1//4.20782e-172
chr7	3376141	3376461	3376308;3376297;3376326	89	184	189	105	3.2427	4.80815	6.8685	4.5156	-0.499807225	0.374523153	1	-	+	+	+	chr7_3376140_3376461	3376308;3376297;3376326	Promoter (<=1kb)	7	3375934	3376822	889	2	CsaV3_7G005660	CsaV3_7G005660	361	GO:0030001::metal ion transport;GO:0046872::metal ion binding	CsaV3_7G005660	gnl|BL_ORD_ID|172671 sp|F4IC29|HIP28_ARATH Heavy metal-associated isoprenylated plant protein 28 OS=Arabidopsis thaliana OX=3702 GN=HIPP28 PE=3 SV=1//3.06549e-56
chr1	17323910	17324345	17324150;17324142;17324164;17324172	164	390	396	217	5.94495	10.1621	14.3516	9.2868	-0.553440099	0.374785104	1	+	+	+	+	chr1_17323909_17324345	17324150;17324142;17324164;17324172	Promoter (2-3kb)	1	17325781	17327059	1279	2	CsaV3_1G030450	CsaV3_1G030450	2714	GO:0003723::RNA binding;GO:0005576::extracellular region;GO:0016491::oxidoreductase activity;GO:0042742::defense response to bacterium;GO:0055114::oxidation-reduction process	CsaV3_1G030450	gnl|BL_ORD_ID|43166 sp|Q6NKN9|BH074_ARATH Transcription factor bHLH74 OS=Arabidopsis thaliana OX=3702 GN=BHLH74 PE=1 SV=1//8.06935e-17
chr2	12892919	12893711	12893125;12893572;12893180;12893563;12893210;12893556;12893213	268	636	540	381	9.69207	16.5556	19.5572	16.2732	-0.448994789	0.374801922	1	+	+	+	+	chr2_12892918_12893711	12893125;12893572;12893180;12893563;12893210;12893556;12893213	Promoter (2-3kb)	2	12895689	12895982	294	2	CsaV3_2G015400	CsaV3_2G015400	2271	GO:0009733::response to auxin	CsaV3_2G015400	gnl|BL_ORD_ID|427182 sp|Q9FK62|SAU24_ARATH Auxin-responsive protein SAUR24 OS=Arabidopsis thaliana OX=3702 GN=SAUR24 PE=2 SV=1//4.46711e-28
chr6	10125357	10125861	10125585;10125592;10125585;10125610	2673	4175	2722	1844	96.3442	108.534	98.4365	78.597	0.210744096	0.374880254	1	+	+	+	+	chr6_10125356_10125861	10125585;10125592;10125585;10125610	Intron (CsaV3_6G013940/CsaV3_6G013940, intron 2 of 2)	6	10123027	10129473	6447	2	CsaV3_6G013940	CsaV3_6G013940	3612	GO:0005515::protein binding	CsaV3_6G013940	gnl|BL_ORD_ID|80117 sp|Q9SKN3|CSPL6_ARATH CASP-like protein 5A2 OS=Arabidopsis thaliana OX=3702 GN=At2g28370 PE=2 SV=1//1.17525e-64
chr4	3406079	3406278	3406179;3406175	56	84	64	76	2.05371	2.20915	2.34975	3.2802	-0.401300434	0.375349945	1	-	-	+	+	chr4_3406078_3406278	3406179;3406175	Promoter (<=1kb)	4	3406522	3409924	3403	1	CsaV3_4G005190	CsaV3_4G005190	-244	GO:0006886::intracellular protein transport;GO:0006888::ER to Golgi vesicle-mediated transport;GO:0008270::zinc ion binding;GO:0030127::COPII vesicle coat;GO:0046872::metal ion binding	CsaV3_4G005190	gnl|BL_ORD_ID|186774 sp|Q9SCQ6|IDD2_ARATH Protein indeterminate-domain 2 OS=Arabidopsis thaliana OX=3702 GN=IDD2 PE=1 SV=1//7.99129e-98
chr2	15879839	15880399	15880061;15880040;15880055;15880069	1208	1908	867	1034	43.5603	49.6149	31.3782	44.091	0.304058029	0.375682523	1	+	+	+	+	chr2_15879838_15880399	15880061;15880040;15880055;15880069	Distal Intergenic	2	15903783	15903974	192	2	CsaV3_2G020820	CsaV3_2G020820	23575	.	CsaV3_2G020820	-//-
chr1	2823643	2823888	2823767	54	126	128	70	1.98165	3.30073	4.66335	3.0246	-0.541410865	0.375806423	1	-	-	+	-	chr1_2823642_2823888	2823767	Promoter (<=1kb)	1	2824786	2834452	9667	1	CsaV3_1G004480	CsaV3_1G004480	-898	GO:0005515::protein binding;GO:0043130::ubiquitin binding	CsaV3_1G004480	gnl|BL_ORD_ID|425081 sp|Q6P4K6|S11IP_XENTR Serine/threonine-protein kinase 11-interacting protein OS=Xenopus tropicalis OX=8364 GN=stk11ip PE=2 SV=1//1.22127e-25
chr6	28434125	28434337	28434236	57	107	106	62	2.08974	2.80692	3.86805	2.6838	-0.420104302	0.375984104	1	-	-	+	-	chr6_28434124_28434337	28434236	Promoter (2-3kb)	6	28430505	28432082	1578	2	CsaV3_6G048480	CsaV3_6G048480	-2043	.	CsaV3_6G048480	-//-
chr5	23431327	23431569	23431444	51	120	112	67	1.87356	3.14479	4.08495	2.8968	-0.476375605	0.376771156	1	-	-	+	-	chr5_23431326_23431569	23431444	Distal Intergenic	5	23437441	23438741	1301	1	CsaV3_5G028280	CsaV3_5G028280	-5872	GO:0004857::enzyme inhibitor activity	CsaV3_5G028280	gnl|BL_ORD_ID|677 sp|P17407|21KD_DAUCA 21 kDa protein OS=Daucus carota OX=4039 PE=2 SV=1//2.91081e-36
chr6	3472927	3473361	3473104;3473095;3473095;3473087	142	305	275	173	5.15229	7.95294	9.9774	7.4124	-0.408098667	0.377142985	1	+	+	+	+	chr6_3472926_3473361	3473104;3473095;3473095;3473087	Downstream (1-2kb)	6	3474827	3478263	3437	2	CsaV3_6G004030	CsaV3_6G004030	4902	GO:0000145::exocyst;GO:0005634::nucleus;GO:0006355::regulation of transcription, DNA-templated;GO:0006886::intracellular protein transport;GO:0006887::exocytosis;GO:0008270::zinc ion binding;GO:0016021::integral component of membrane;GO:0017119::Golgi transport complex;GO:0019079::viral genome replication;GO:0030337::DNA polymerase processivity factor activity	CsaV3_6G004030	gnl|BL_ORD_ID|468953 sp|Q39117|TGT2_ARATH Trihelix transcription factor GT-2 OS=Arabidopsis thaliana OX=3702 GN=GT-2 PE=2 SV=1//1.12105e-15
chr3	4949552	4949780	4949664;4949666;4949663;4949664	455	830	479	305	16.4297	21.5977	17.352	13.0356	0.323556567	0.377377984	1	+	+	+	+	chr3_4949551_4949780	4949664;4949666;4949663;4949664	Distal Intergenic	3	4956619	4956800	182	1	CsaV3_3G005770	CsaV3_3G005770	-6839	.	CsaV3_3G005770	-//-
chr4	871597	871807	871709	28	84	93	45	1.04487	2.20915	3.3981	1.9596	-0.719390683	0.377824503	1	-	-	+	-	chr4_871596_871807	871709	Promoter (<=1kb)	4	871648	872562	915	1	CsaV3_4G001540	CsaV3_4G001540	0	.	CsaV3_4G001540	-//-
chr5	22945931	22946191	22946037;22946080	66	123	104	71	2.41401	3.22276	3.79575	3.0672	-0.283960142	0.378033911	1	-	+	+	-	chr5_22945930_22946191	22946037;22946080	Distal Intergenic	5	22950743	22955052	4310	1	CsaV3_5G027770	CsaV3_5G027770	-4552	GO:0016787::hydrolase activity	CsaV3_5G027770	gnl|BL_ORD_ID|312138 sp|Q8H129|PPA3_ARATH Purple acid phosphatase 3 OS=Arabidopsis thaliana OX=3702 GN=PAP3 PE=2 SV=1//2.04729e-139
chr7	2041481	2041817	2041621;2041627;2041628	74	169	154	95	2.70225	4.4183	5.60325	4.0896	-0.444932244	0.37929044	1	-	+	+	+	chr7_2041480_2041817	2041621;2041627;2041628	Promoter (<=1kb)	7	2041428	2043365	1938	1	CsaV3_7G002620	CsaV3_7G002620	53	GO:0003677::DNA binding;GO:0005664::nuclear origin of replication recognition complex;GO:0006260::DNA replication	CsaV3_7G002620	gnl|BL_ORD_ID|53352 sp|P27518|CB21_GOSHI Chlorophyll a-b binding protein 151, chloroplastic OS=Gossypium hirsutum OX=3635 GN=CAB-151 PE=2 SV=2//0
chr1	2896751	2897115	2896910;2896912;2896941;2896926	106	236	224	132	3.85521	6.15963	8.13375	5.6658	-0.462481849	0.379320671	1	+	+	+	+	chr1_2896750_2897115	2896910;2896912;2896941;2896926	Exon (CsaV3_1G004570/CsaV3_1G004570, exon 4 of 18)	1	2891604	2903110	11507	1	CsaV3_1G004570	CsaV3_1G004570	5147	GO:0003824::catalytic activity;GO:0005615::extracellular space	CsaV3_1G004570	gnl|BL_ORD_ID|288903 sp|Q6BE23|OXSC_CUCPE Probable oxidosqualene cyclase OS=Cucurbita pepo OX=3663 GN=CPR PE=2 SV=1//0
chr6	25949344	25950115	25949494;25949524;25949974;25949497;25949990;25949996	176	367	314	212	6.37731	9.56432	11.3872	9.0738	-0.360077507	0.379429363	1	-	+	+	+	chr6_25949343_25950115	25949494;25949524;25949974;25949497;25949990;25949996	Promoter (1-2kb)	6	25950641	25951903	1263	2	CsaV3_6G043970	CsaV3_6G043970	1788	.	CsaV3_6G043970	gnl|BL_ORD_ID|211234 sp|Q9SN23|LBD38_ARATH LOB domain-containing protein 38 OS=Arabidopsis thaliana OX=3702 GN=LBD38 PE=1 SV=1//1.54892e-71
chr6	22271437	22271816	22271635;22271618;22271613	97	173	200	106	3.53094	4.52226	7.26615	4.5582	-0.554126811	0.379793747	1	-	+	+	+	chr6_22271436_22271816	22271635;22271618;22271613	Promoter (1-2kb)	6	22270397	22271932	1536	1	CsaV3_6G038850	CsaV3_6G038850	1040	.	CsaV3_6G038850	-//-
chr2	17741434	17741797	17741615;17741619;17741582	105	194	165	112	3.81918	5.06805	6.0009	4.8138	-0.283187915	0.379872928	1	-	+	+	+	chr2_17741433_17741797	17741615;17741619;17741582	Promoter (<=1kb)	2	17736280	17741515	5236	2	CsaV3_2G025840	CsaV3_2G025840	0	GO:0016020::membrane	CsaV3_2G025840	gnl|BL_ORD_ID|79228 sp|F4IBD7|CSCLA_ARATH CSC1-like protein RXW8 OS=Arabidopsis thaliana OX=3702 GN=RXW8 PE=2 SV=1//0
chr7	17491292	17491505	17491402	52	90	112	57	1.90959	2.36509	4.08495	2.4708	-0.616944414	0.380117396	1	-	-	+	-	chr7_17491291_17491505	17491402	Promoter (<=1kb)	7	17491759	17493282	1524	1	CsaV3_7G027860	CsaV3_7G027860	-254	GO:0003700::sequence-specific DNA binding transcription factor activity;GO:0003743::translation initiation factor activity;GO:0005634::nucleus;GO:0006355::regulation of transcription, DNA-templated;GO:0006413::translational initiation;GO:0043565::sequence-specific DNA binding	CsaV3_7G027860	gnl|BL_ORD_ID|171639 sp|Q9LUH8|HFA6B_ARATH Heat stress transcription factor A-6b OS=Arabidopsis thaliana OX=3702 GN=HSFA6b PE=2 SV=1//2.04649e-119
chr1	12627337	12627703	12627513;12627518;12627521;12627524	746	1153	762	568	26.9144	29.9925	27.5825	24.2394	0.135041679	0.380176657	1	+	+	+	+	chr1_12627336_12627703	12627513;12627518;12627521;12627524	Distal Intergenic	1	12581595	12582922	1328	2	CsaV3_1G020820	CsaV3_1G020820	-44415	GO:0004553::hydrolase activity, hydrolyzing O-glycosyl compounds;GO:0005618::cell wall;GO:0005975::carbohydrate metabolic process;GO:0006073::cellular glucan metabolic process;GO:0016762::xyloglucan:xyloglucosyl transferase activity;GO:0048046::apoplast	CsaV3_1G020820	gnl|BL_ORD_ID|512104 sp|Q9SVV2|XTH26_ARATH Probable xyloglucan endotransglucosylase/hydrolase protein 26 OS=Arabidopsis thaliana OX=3702 GN=XTH26 PE=2 SV=1//5.52303e-118
scaffold106	27884	28083	28014	63	120	58	48	2.30592	3.14479	2.13285	2.0874	0.369115701	0.380366522	1	-	+	-	-	scaffold106_27883_28083	28014	Distal Intergenic	10	37325	38161	837	1	CsaV3_UNG125970	CsaV3_UNG125970	-9242	.	CsaV3_UNG125970	-//-
chr6	20884809	20885047	20884928	35	116	119	62	1.29708	3.04083	4.338	2.6838	-0.694840784	0.380577596	1	-	-	+	-	chr6_20884808_20885047	20884928	Promoter (2-3kb)	6	20886702	20887491	790	2	CsaV3_6G037110	CsaV3_6G037110	2444	.	CsaV3_6G037110	gnl|BL_ORD_ID|128224 sp|Q9SY06|FAF1_ARATH Protein FANTASTIC FOUR 1 OS=Arabidopsis thaliana OX=3702 GN=FAF1 PE=2 SV=1//5.56399e-13
chr2	602935	603461	603228;603229;603207;603272	152	302	270	172	5.51259	7.87497	9.79665	7.3698	-0.358698682	0.380672012	1	+	+	+	+	chr2_602934_603461	603228;603229;603207;603272	Promoter (<=1kb)	2	603358	604334	977	1	CsaV3_2G001850	CsaV3_2G001850	0	GO:0005634::nucleus;GO:0006281::DNA repair;GO:0006974::cellular response to DNA damage stimulus;GO:0070876::SOSS complex	CsaV3_2G001850	-//-
chr5	2556662	2556922	2556762;2556810	64	138	108	90	2.34195	3.61261	3.94035	3.8766	-0.392610903	0.380673989	1	-	+	+	-	chr5_2556661_2556922	2556762;2556810	Promoter (<=1kb)	5	2552283	2557174	4892	2	CsaV3_5G003940	CsaV3_5G003940	252	.	CsaV3_5G003940	gnl|BL_ORD_ID|474265 sp|Q8H1Q1|TL203_ARATH Thylakoid lumenal protein TL20.3, chloroplastic OS=Arabidopsis thaliana OX=3702 GN=TL20.3 PE=1 SV=1//5.9902e-104
chr1	7528312	7528586	7528446;7528449;7528450;7528445	202	397	168	172	7.31409	10.344	6.10935	7.3698	0.389599779	0.380717951	1	+	+	+	+	chr1_7528311_7528586	7528446;7528449;7528450;7528445	Intron (CsaV3_1G012130/CsaV3_1G012130, intron 5 of 6)	1	7514792	7523138	8347	2	CsaV3_1G012120	CsaV3_1G012120	-5174	GO:0007067::mitotic nuclear division;GO:0042729::DASH complex;GO:0072686::mitotic spindle	CsaV3_1G012120	gnl|BL_ORD_ID|508970 sp|Q9W517|WAPL_DROME Protein wings apart-like OS=Drosophila melanogaster OX=7227 GN=wapl PE=1 SV=1//2.85529e-06
chr4	6560026	6560390	6560239;6560217;6560214	98	239	198	148	3.56697	6.2376	7.19385	6.3474	-0.465834657	0.381096287	1	-	+	+	+	chr4_6560025_6560390	6560239;6560217;6560214	Promoter (1-2kb)	4	6558626	6559150	525	1	CsaV3_4G009060	CsaV3_4G009060	1400	.	CsaV3_4G009060	-//-
chr3	38782689	38782930	38782820	54	96	100	57	1.98165	2.52103	3.65115	2.4708	-0.443207311	0.38127593	1	-	-	+	-	chr3_38782688_38782930	38782820	3' UTR	3	38780965	38787852	6888	2	CsaV3_3G047520	CsaV3_3G047520	4922	.	CsaV3_3G047520	gnl|BL_ORD_ID|305 sp|P93212|14337_SOLLC 14-3-3 protein 7 OS=Solanum lycopersicum OX=4081 GN=TFT7 PE=2 SV=2//3.79124e-119
chr2	18919156	18919363	18919262	36	98	100	53	1.33311	2.57301	3.65115	2.3004	-0.607529177	0.381390856	1	-	-	+	-	chr2_18919155_18919363	18919262	Promoter (<=1kb)	2	18919030	18924971	5942	1	CsaV3_2G028880	CsaV3_2G028880	126	GO:0016772::transferase activity, transferring phosphorus-containing groups	CsaV3_2G028880	gnl|BL_ORD_ID|145586 sp|Q9FWR5|GCA1_ARATH Gamma carbonic anhydrase 1, mitochondrial OS=Arabidopsis thaliana OX=3702 GN=GAMMACA1 PE=1 SV=1//3.91284e-166
chr3	2038989	2039337	2039095;2039116;2039189	82	160	126	99	2.99049	4.18439	4.59105	4.26	-0.302893909	0.382515637	1	-	+	+	+	chr3_2038988_2039337	2039095;2039116;2039189	Distal Intergenic	3	2044107	2048937	4831	1	CsaV3_3G002550	CsaV3_3G002550	-4770	GO:0016491::oxidoreductase activity;GO:0055114::oxidation-reduction process	CsaV3_3G002550	gnl|BL_ORD_ID|185340 sp|C8VK14|HXNY_EMENI 2-oxoglutarate-Fe(II) type oxidoreductase hxnY OS=Emericella nidulans (strain FGSC A4 / ATCC 38163 / CBS 112.46 / NRRL 194 / M139) OX=227321 GN=hxnY PE=2 SV=1//3.65798e-52
chr1	11755099	11755364	11755234;11755260	76	133	128	78	2.77431	3.48266	4.66335	3.3654	-0.359711205	0.38265879	1	-	+	+	-	chr1_11755098_11755364	11755234;11755260	Promoter (1-2kb)	1	11748130	11753126	4997	2	CsaV3_1G017190	CsaV3_1G017190	-1973	GO:0005215::transporter activity;GO:0006814::sodium ion transport;GO:0016020::membrane;GO:0016021::integral component of membrane;GO:0055085::transmembrane transport	CsaV3_1G017190	gnl|BL_ORD_ID|467438 sp|Q8LG88|TDT_ARATH Tonoplast dicarboxylate transporter OS=Arabidopsis thaliana OX=3702 GN=TDT PE=2 SV=2//0
chr2	21379755	21379954	21379851	45	104	95	58	1.65738	2.72895	3.4704	2.5134	-0.448047601	0.383172416	1	-	-	+	-	chr2_21379754_21379954	21379851	Promoter (<=1kb)	2	21378051	21380068	2018	2	CsaV3_2G032430	CsaV3_2G032430	114	GO:0005634::nucleus	CsaV3_2G032430	gnl|BL_ORD_ID|49589 sp|Q9SKZ2|CAF1G_ARATH Probable CCR4-associated factor 1 homolog 7 OS=Arabidopsis thaliana OX=3702 GN=CAF1-7 PE=2 SV=2//5.58939e-148
chr6	19876528	19876734	19876636	30	90	104	48	1.11693	2.36509	3.79575	2.0874	-0.756664331	0.383231049	1	-	-	+	-	chr6_19876527_19876734	19876636	Distal Intergenic	6	19866040	19870074	4035	2	CsaV3_6G035900	CsaV3_6G035900	-6454	GO:0015066::alpha-amylase inhibitor activity;GO:0016773::phosphotransferase activity, alcohol group as acceptor	CsaV3_6G035900	gnl|BL_ORD_ID|289603 sp|Q9SI52|P4KG7_ARATH Phosphatidylinositol 4-kinase gamma 7 OS=Arabidopsis thaliana OX=3702 GN=PI4KG7 PE=1 SV=2//0
chr2	16189692	16190191	16189924;16189919;16189926;16189925	436	814	410	333	15.7451	21.1819	14.8577	14.2284	0.344346195	0.383486217	1	+	+	+	+	chr2_16189691_16190191	16189924;16189919;16189926;16189925	Distal Intergenic	2	16180818	16181109	292	2	CsaV3_2G021170	CsaV3_2G021170	-8583	.	CsaV3_2G021170	gnl|BL_ORD_ID|310295 sp|P20825|POL2_DROME Retrovirus-related Pol polyprotein from transposon 297 OS=Drosophila melanogaster OX=7227 GN=pol PE=3 SV=1//2.58292e-10
chr6	9755083	9755347	9755215	72	114	144	75	2.63019	2.98885	5.24175	3.2376	-0.593630006	0.383525374	1	-	-	+	-	chr6_9755082_9755347	9755215	Distal Intergenic	6	9762144	9764899	2756	1	CsaV3_6G013610	CsaV3_6G013610	-6797	GO:0000775::chromosome, centromeric region;GO:0003677::DNA binding;GO:0003682::chromatin binding;GO:0005198::structural molecule activity;GO:0005515::protein binding;GO:0005634::nucleus;GO:0006355::regulation of transcription, DNA-templated	CsaV3_6G013610	gnl|BL_ORD_ID|495306 sp|Q99KD5|UN45A_MOUSE Protein unc-45 homolog A OS=Mus musculus OX=10090 GN=Unc45a PE=1 SV=2//3.27825e-14
chr5	25645905	25646253	25646061;25646061	63	147	183	84	2.30592	3.84652	6.6516	3.621	-0.739570786	0.38379567	1	-	+	+	-	chr5_25645904_25646253	25646061;25646061	Intron (CsaV3_5G031380/CsaV3_5G031380, intron 3 of 4)	5	25644124	25651196	7073	2	CsaV3_5G031380	CsaV3_5G031380	4943	GO:0003677::DNA binding;GO:0005634::nucleus;GO:0006355::regulation of transcription, DNA-templated	CsaV3_5G031380	gnl|BL_ORD_ID|207659 sp|Q84JS6|KNAT6_ARATH Homeobox protein knotted-1-like 6 OS=Arabidopsis thaliana OX=3702 GN=KNAT6 PE=1 SV=1//8.56082e-129
chr5	4065179	4065492	4065353;4065329	86	167	149	95	3.13461	4.36632	5.4225	4.0896	-0.342694403	0.383821235	1	-	+	+	-	chr5_4065178_4065492	4065353;4065329	Distal Intergenic	5	4057737	4060255	2519	1	CsaV3_5G006180	CsaV3_5G006180	7442	GO:0008887::glycerate kinase activity;GO:0031388::organic acid phosphorylation	CsaV3_5G006180	-//-
chr7	2556028	2556271	2556149;2556149;2556151	136	106	137	133	4.93611	2.78093	4.9887	5.7084	-0.471100244	0.38391303	1	+	-	+	+	chr7_2556027_2556271	2556149;2556149;2556151	Downstream (2-3kb)	7	2558300	2561653	3354	2	CsaV3_7G003440	CsaV3_7G003440	5382	GO:0016020::membrane;GO:0016760::cellulose synthase (UDP-forming) activity;GO:0030244::cellulose biosynthetic process	CsaV3_7G003440	gnl|BL_ORD_ID|79617 sp|Q339N5|CSLH1_ORYSJ Cellulose synthase-like protein H1 OS=Oryza sativa subsp. japonica OX=39947 GN=CSLH1 PE=2 SV=2//5.54979e-27
chr3	32751929	32752149	32752039;32752038;32752038	128	108	116	150	4.64787	2.83291	4.22955	6.4326	-0.511237775	0.384608598	1	+	-	+	+	chr3_32751928_32752149	32752039;32752038;32752038	Distal Intergenic	3	32759208	32763718	4511	1	CsaV3_3G039870	CsaV3_3G039870	-7059	GO:0003677::DNA binding;GO:0005634::nucleus;GO:0006351::transcription, DNA-templated	CsaV3_3G039870	gnl|BL_ORD_ID|230912 sp|Q9FHK9|MD26B_ARATH Probable mediator of RNA polymerase II transcription subunit 26b OS=Arabidopsis thaliana OX=3702 GN=MED26B PE=2 SV=1//2.5568e-112
chr2	878707	878955	878838	39	75	110	48	1.4412	1.97524	4.01265	2.0874	-0.836327278	0.384792698	1	-	-	+	-	chr2_878706_878955	878838	Promoter (<=1kb)	2	878761	878946	186	1	CsaV3_2G002250	CsaV3_2G002250	0	.	CsaV3_2G002250	-//-
scaffold18_1	690085	690316	690190;690197	5348	8438	5472	3580	192.724	219.33	197.849	152.551	0.233830641	0.384824751	1	+	+	-	-	scaffold18_1_690084_690316	690190;690197	Promoter (2-3kb)	28	691433	692542	1110	2	CsaV3_UNG208580	CsaV3_UNG208580	2226	.	CsaV3_UNG208580	-//-
chr2	12722390	12722698	12722547;12722551;12722546;12722523	140	279	254	158	5.08023	7.2772	9.21825	6.7734	-0.371940068	0.385188993	1	+	+	+	+	chr2_12722389_12722698	12722547;12722551;12722546;12722523	Promoter (1-2kb)	2	12724631	12726645	2015	1	CsaV3_2G015250	CsaV3_2G015250	-1933	GO:0003700::sequence-specific DNA binding transcription factor activity;GO:0006355::regulation of transcription, DNA-templated;GO:0008270::zinc ion binding;GO:0043565::sequence-specific DNA binding	CsaV3_2G015250	gnl|BL_ORD_ID|143222 sp|Q9FH57|GATA5_ARATH GATA transcription factor 5 OS=Arabidopsis thaliana OX=3702 GN=GATA5 PE=2 SV=1//1.83544e-39
chr7	14934807	14935032	14934919;14934919;14934918;14934918	606	1171	580	450	21.8702	30.4603	21.0032	19.2126	0.379889624	0.38545973	1	+	+	+	+	chr7_14934806_14935032	14934919;14934919;14934918;14934918	Promoter (<=1kb)	7	14933882	14934033	152	1	CsaV3_7G025460	CsaV3_7G025460	925	.	CsaV3_7G025460	-//-
chr6	24894881	24895229	24895041;24895123	46	143	127	83	1.69341	3.74256	4.6272	3.5784	-0.594071334	0.385851533	1	-	+	+	-	chr6_24894880_24895229	24895041;24895123	Promoter (1-2kb)	6	24893084	24897305	4222	1	CsaV3_6G042410	CsaV3_6G042410	1797	.	CsaV3_6G042410	-//-
chr3	31968382	31968686	31968530;31968512;31968581	84	167	169	95	3.06255	4.36632	6.1455	4.0896	-0.462310513	0.386076975	1	-	+	+	+	chr3_31968381_31968686	31968530;31968512;31968581	Promoter (<=1kb)	3	31964795	31969326	4532	2	CsaV3_3G038870	CsaV3_3G038870	640	GO:0003910::DNA ligase (ATP) activity;GO:0006629::lipid metabolic process;GO:0016717::oxidoreductase activity, acting on paired donors, with oxidation of a pair of donors resulting in the reduction of molecular oxygen to two molecules of water;GO:0055114::oxidation-reduction process	CsaV3_3G038870	gnl|BL_ORD_ID|130070 sp|P48631|FD6E2_SOYBN Omega-6 fatty acid desaturase, endoplasmic reticulum isozyme 2 OS=Glycine max OX=3847 GN=FAD2-2 PE=2 SV=1//0
chr2	435505	435858	435698;435700;435702;435702	5851	6118	5497	6050	210.848	159.033	198.753	257.773	-0.303635833	0.386554542	1	+	+	+	+	chr2_435504_435858	435698;435700;435702;435702	Promoter (<=1kb)	2	436593	438930	2338	1	CsaV3_2G001550	CsaV3_2G001550	-735	.	CsaV3_2G001550	-//-
chr6	21928552	21928802	21928691	55	85	106	56	2.01768	2.23514	3.86805	2.4282	-0.566073031	0.386737661	1	-	-	+	-	chr6_21928551_21928802	21928691	Promoter (<=1kb)	6	21929499	21930773	1275	1	CsaV3_6G038500	CsaV3_6G038500	-697	.	CsaV3_6G038500	-//-
chr1	1274972	1275303	1275129;1275148;1275135	79	192	202	105	2.8824	5.01607	7.33845	4.5156	-0.585734925	0.387156223	1	-	+	+	+	chr1_1274971_1275303	1275129;1275148;1275135	Promoter (<=1kb)	1	1261084	1275207	14124	2	CsaV3_1G001930	CsaV3_1G001930	0	GO:0006886::intracellular protein transport;GO:0008536::Ran GTPase binding;GO:0019079::viral genome replication;GO:0030337::DNA polymerase processivity factor activity	CsaV3_1G001930	gnl|BL_ORD_ID|245612 sp|Q8GUL2|MOS14_ARATH Transportin MOS14 OS=Arabidopsis thaliana OX=3702 GN=MOS14 PE=1 SV=1//0
chr7	18025865	18026094	18025978	40	128	114	74	1.47723	3.35271	4.15725	3.195	-0.606180556	0.387607667	1	-	-	+	-	chr7_18025864_18026094	18025978	Distal Intergenic	7	18015694	18021131	5438	2	CsaV3_7G028530	CsaV3_7G028530	-4734	.	CsaV3_7G028530	-//-
chr2	3088523	3088855	3088702;3088712;3088732	106	217	186	124	3.85521	5.66582	6.76005	5.325	-0.344033882	0.38773353	1	-	+	+	+	chr2_3088522_3088855	3088702;3088712;3088732	Distal Intergenic	2	3078063	3084948	6886	2	CsaV3_2G006460	CsaV3_2G006460	-3575	GO:0005515::protein binding;GO:0016702::oxidoreductase activity, acting on single donors with incorporation of molecular oxygen, incorporation of two atoms of oxygen;GO:0046872::metal ion binding;GO:0055114::oxidation-reduction process	CsaV3_2G006460	gnl|BL_ORD_ID|220319 sp|Q41238|LOX16_SOLTU Linoleate 9S-lipoxygenase 6 (Fragment) OS=Solanum tuberosum OX=4113 GN=LOX1.6 PE=1 SV=1//0
chr3	3190558	3190873	3190748;3190755;3190757;3190755	585	898	597	426	21.1136	23.365	21.6177	18.1902	0.160056612	0.388187772	1	+	+	+	+	chr3_3190557_3190873	3190748;3190755;3190757;3190755	Promoter (<=1kb)	3	3186334	3191107	4774	2	CsaV3_3G003800	CsaV3_3G003800	234	GO:0008134::transcription factor binding;GO:0042803::protein homodimerization activity;GO:0045502::dynein binding	CsaV3_3G003800	gnl|BL_ORD_ID|510033 sp|Q8GXA4|WIP1_ARATH WPP domain-interacting protein 1 OS=Arabidopsis thaliana OX=3702 GN=WIP1 PE=1 SV=1//1.29104e-40
chr3	34138224	34138423	34138321	36	96	93	52	1.33311	2.52103	3.3981	2.2578	-0.553347635	0.38822502	1	-	-	+	-	chr3_34138223_34138423	34138321	Promoter (<=1kb)	3	34133248	34137467	4220	2	CsaV3_3G041930	CsaV3_3G041930	-757	GO:0003779::actin binding;GO:0007010::cytoskeleton organization	CsaV3_3G041930	-//-
chr6	10443122	10443340	10443228;10443230;10443233;10443232	144	236	146	112	5.22435	6.15963	5.31405	4.8138	0.16867709	0.388272137	1	+	+	+	+	chr6_10443121_10443340	10443228;10443230;10443233;10443232	Promoter (<=1kb)	6	10443370	10447636	4267	1	CsaV3_6G014400	CsaV3_6G014400	-30	GO:0006801::superoxide metabolic process;GO:0046872::metal ion binding;GO:0055114::oxidation-reduction process	CsaV3_6G014400	gnl|BL_ORD_ID|438808 sp|O65199|SODCP_VITVI Superoxide dismutase [Cu-Zn], chloroplastic OS=Vitis vinifera OX=29760 GN=SODCP PE=2 SV=1//5.057e-91
chr6	1329416	1329641	1329522	37	107	110	57	1.36914	2.80692	4.01265	2.4708	-0.63461927	0.388436907	1	-	-	+	-	chr6_1329415_1329641	1329522	Promoter (1-2kb)	6	1330357	1331243	887	2	CsaV3_6G001930	CsaV3_6G001930	1602	.	CsaV3_6G001930	gnl|BL_ORD_ID|211216 sp|Q9SRL8|LBD21_ARATH LOB domain-containing protein 21 OS=Arabidopsis thaliana OX=3702 GN=LBD21 PE=2 SV=1//1.94599e-54
chr5	8206084	8206339	8206206	86	193	85	57	3.13461	5.04206	3.1089	2.4708	0.55132586	0.38894197	1	-	+	-	-	chr5_8206083_8206339	8206206	Promoter (1-2kb)	5	8194051	8204161	10111	2	CsaV3_5G012700	CsaV3_5G012700	-1923	GO:0000372::Group I intron splicing;GO:0030529::ribonucleoprotein complex;GO:0052855::ADP-dependent NAD(P)H-hydrate dehydratase activity	CsaV3_5G012700	gnl|BL_ORD_ID|478586 sp|O48881|TPS1_BRANA Thiamine biosynthetic bifunctional enzyme BTH1, chloroplastic OS=Brassica napus OX=3708 GN=BTH1 PE=1 SV=1//2.51778e-22
chr6	25746447	25746696	25746574	37	100	128	55	1.36914	2.62499	4.66335	2.3856	-0.819527082	0.38906352	1	-	-	+	-	chr6_25746446_25746696	25746574	Promoter (<=1kb)	6	25746514	25746801	288	1	CsaV3_6G043660	CsaV3_6G043660	0	.	CsaV3_6G043660	-//-
chr4	24033051	24033278	24033159	44	94	104	53	1.62135	2.46905	3.79575	2.3004	-0.575656471	0.389410786	1	-	-	+	-	chr4_24033050_24033278	24033159	Exon (CsaV3_4G033920/CsaV3_4G033920, exon 12 of 12)	4	24021808	24028883	7076	2	CsaV3_4G033910	CsaV3_4G033910	-4168	.	CsaV3_4G033910	gnl|BL_ORD_ID|64499 sp|O80386|CIP7_ARATH COP1-interacting protein 7 OS=Arabidopsis thaliana OX=3702 GN=CIP7 PE=1 SV=1//8.04464e-53
chr7	87471	87670	87589	58	112	86	71	2.12577	2.93687	3.14505	3.0672	-0.29522599	0.389474931	1	-	+	-	-	chr7_87470_87670	87589	Promoter (1-2kb)	7	89452	90531	1080	1	CsaV3_7G000030	CsaV3_7G000030	-1782	.	CsaV3_7G000030	gnl|BL_ORD_ID|338244 sp|Q58FS3|RAD_ANTMA Transcription factor RADIALIS OS=Antirrhinum majus OX=4151 GN=RAD PE=1 SV=1//1.3187e-27
chr5	24870008	24870248	24870117	25	40	98	33	0.93678	1.06559	3.57885	1.4484	-1.328060853	0.389956222	1	-	-	+	-	chr5_24870007_24870248	24870117	Promoter (<=1kb)	5	24869407	24871125	1719	2	CsaV3_5G030270	CsaV3_5G030270	877	.	CsaV3_5G030270	gnl|BL_ORD_ID|53342 sp|P10708|CB12_SOLLC Chlorophyll a-b binding protein 7, chloroplastic OS=Solanum lycopersicum OX=4081 GN=CAB7 PE=3 SV=1//9.11638e-146
chr6	1281500	1281737	1281616;1281628	63	136	118	77	2.30592	3.56063	4.30185	3.3228	-0.378158781	0.390148374	1	-	+	+	-	chr6_1281499_1281737	1281616;1281628	Distal Intergenic	6	1275126	1278873	3748	1	CsaV3_6G001880	CsaV3_6G001880	6374	.	CsaV3_6G001880	gnl|BL_ORD_ID|466178 sp|Q9LY46|TBL29_ARATH Protein ESKIMO 1 OS=Arabidopsis thaliana OX=3702 GN=ESK1 PE=1 SV=1//0
chr1	6719538	6719778	6719663	60	101	113	62	2.19783	2.65098	4.1211	2.6838	-0.488943238	0.390171712	1	-	-	+	-	chr1_6719537_6719778	6719663	Promoter (<=1kb)	1	6719456	6724423	4968	1	CsaV3_1G010820	CsaV3_1G010820	82	.	CsaV3_1G010820	gnl|BL_ORD_ID|494516 sp|Q8GUI4|UGPI6_ARATH Uncharacterized GPI-anchored protein At1g61900 OS=Arabidopsis thaliana OX=3702 GN=At1g61900 PE=1 SV=1//1.05676e-173
chr6	10688799	10689140	10688965;10688948;10688963	77	189	238	106	2.81034	4.9381	8.63985	4.5582	-0.768347003	0.390220543	1	-	+	+	+	chr6_10688798_10689140	10688965;10688948;10688963	Promoter (<=1kb)	6	10679729	10688880	9152	2	CsaV3_6G014720	CsaV3_6G014720	0	GO:0000775::chromosome, centromeric region;GO:0003677::DNA binding;GO:0003682::chromatin binding;GO:0004859::phospholipase inhibitor activity;GO:0005576::extracellular region;GO:0005634::nucleus;GO:0006355::regulation of transcription, DNA-templated;GO:1901031::regulation of response to reactive oxygen species	CsaV3_6G014720	gnl|BL_ORD_ID|472275 sp|Q8LPR8|TI100_ARATH Protein TIC 100 OS=Arabidopsis thaliana OX=3702 GN=TIC100 PE=1 SV=1//0
chr5	29986095	29986313	29986203;29986203;29986200;29986201	425	439	401	419	15.3488	11.4356	14.5323	17.892	-0.27568245	0.39051965	1	+	+	+	+	chr5_29986094_29986313	29986203;29986203;29986200;29986201	Intron (CsaV3_5G037850/CsaV3_5G037850, intron 16 of 21)	5	29975859	29991097	15239	1	CsaV3_5G037850	CsaV3_5G037850	10236	GO:0003993::acid phosphatase activity	CsaV3_5G037850	gnl|BL_ORD_ID|505219 sp|Q84WW3|VIP2L_ARATH Inositol hexakisphosphate and diphosphoinositol-pentakisphosphate kinase VIP2 OS=Arabidopsis thaliana OX=3702 GN=VIP2 PE=1 SV=1//0
chr3	33801611	33801961	33801763;33801801;33801824	69	194	187	105	2.5221	5.06805	6.7962	4.5156	-0.575628215	0.391109479	1	-	+	+	+	chr3_33801610_33801961	33801763;33801801;33801824	Promoter (2-3kb)	3	33799515	33804247	4733	1	CsaV3_3G041460	CsaV3_3G041460	2096	GO:0000178::exosome (RNase complex);GO:0003723::RNA binding;GO:0005215::transporter activity;GO:0006810::transport;GO:0016020::membrane	CsaV3_3G041460	gnl|BL_ORD_ID|270352 sp|Q19KC1|NIP21_MAIZE Aquaporin NIP2-1 OS=Zea mays OX=4577 GN=NIP2-1 PE=2 SV=2//4.34233e-112
chr4	24648634	24649078	24648901;24648862;24648879	104	229	206	128	3.78315	5.9777	7.48305	5.4954	-0.411039402	0.391635463	1	-	+	+	+	chr4_24648633_24649078	24648901;24648862;24648879	Promoter (<=1kb)	4	24649361	24650015	655	1	CsaV3_4G034900	CsaV3_4G034900	-283	.	CsaV3_4G034900	gnl|BL_ORD_ID|523754 sp|O64818|Y2309_ARATH Uncharacterized protein At2g23090 OS=Arabidopsis thaliana OX=3702 GN=At2g23090 PE=1 SV=1//1.49442e-40
chr5	12827871	12828152	12828001;12827999;12827997;12828000	1806	3030	1893	1179	65.1062	78.7757	68.4681	50.268	0.277126484	0.391910866	1	+	+	+	+	chr5_12827870_12828152	12828001;12827999;12827997;12828000	Distal Intergenic	5	12831833	12834340	2508	1	CsaV3_5G015450	CsaV3_5G015450	-3681	GO:0005515::protein binding;GO:0051087::chaperone binding	CsaV3_5G015450	gnl|BL_ORD_ID|40794 sp|Q0WUQ1|BAG1_ARATH BAG family molecular chaperone regulator 1 OS=Arabidopsis thaliana OX=3702 GN=BAG1 PE=1 SV=1//4.88573e-46
chr3	24384508	24384713	24384627	53	83	90	52	1.94562	2.18316	3.28965	2.2578	-0.426109212	0.39208974	1	-	-	+	-	chr3_24384507_24384713	24384627	Promoter (<=1kb)	3	24384320	24384619	300	2	CsaV3_3G027920	CsaV3_3G027920	0	.	CsaV3_3G027920	-//-
chr6	25962994	25963379	25963203;25963226;25963206	90	171	190	100	3.27873	4.47028	6.90465	4.3026	-0.532348406	0.39218157	1	-	+	+	+	chr6_25962993_25963379	25963203;25963226;25963206	Promoter (<=1kb)	6	25960015	25963316	3302	2	CsaV3_6G043990	CsaV3_6G043990	0	.	CsaV3_6G043990	gnl|BL_ORD_ID|335555 sp|Q54II8|QSPP_DICDI Queuosine salvage protein OS=Dictyostelium discoideum OX=44689 GN=DDB_G0288723 PE=3 SV=1//1.4774e-74
chr1	14483100	14483299	14483205	58	105	94	60	2.12577	2.75494	3.43425	2.5986	-0.305748679	0.392913766	1	-	-	+	-	chr1_14483099_14483299	14483205	Distal Intergenic	1	14461679	14461955	277	2	CsaV3_1G026690	CsaV3_1G026690	-21145	.	CsaV3_1G026690	-//-
chr6	19361038	19361352	19361176;19361200;19361200	93	217	179	130	3.38682	5.66582	6.507	5.5806	-0.417117337	0.392925449	1	-	+	+	+	chr6_19361037_19361352	19361176;19361200;19361200	Promoter (2-3kb)	6	19361398	19363556	2159	2	CsaV3_6G034510	CsaV3_6G034510	2204	.	CsaV3_6G034510	-//-
chr3	8721275	8721805	8721437;8721453;8721456;8721441	183	405	342	234	6.62952	10.5519	12.3994	10.011	-0.383319123	0.393304338	1	+	+	+	+	chr3_8721274_8721805	8721437;8721453;8721456;8721441	3' UTR	3	8719914	8725611	5698	2	CsaV3_3G011030	CsaV3_3G011030	3806	GO:0003697::single-stranded DNA binding;GO:0004861::cyclin-dependent protein serine/threonine kinase inhibitor activity;GO:0005634::nucleus;GO:0007050::cell cycle arrest	CsaV3_3G011030	gnl|BL_ORD_ID|208514 sp|Q9FKB5|KRP3_ARATH Cyclin-dependent kinase inhibitor 3 OS=Arabidopsis thaliana OX=3702 GN=KRP3 PE=1 SV=1//6.80505e-28
chr6	3171079	3171421	3171252;3171260;3171242	86	222	218	120	3.13461	5.79577	7.91685	5.1546	-0.549625716	0.393327507	1	-	+	+	+	chr6_3171078_3171421	3171252;3171260;3171242	Promoter (2-3kb)	6	3174364	3175026	663	1	CsaV3_6G003800	CsaV3_6G003800	-2943	.	CsaV3_6G003800	-//-
chr6	28472980	28473290	28473122;28473181	63	143	120	83	2.30592	3.74256	4.37415	3.5784	-0.394844903	0.393363468	1	-	+	+	-	chr6_28472979_28473290	28473122;28473181	Promoter (<=1kb)	6	28473369	28474215	847	1	CsaV3_6G048580	CsaV3_6G048580	-79	.	CsaV3_6G048580	-//-
chr6	6468594	6468812	6468701;6468700;6468699;6468700	318	526	328	176	11.4936	13.6967	11.8933	7.5402	0.374322548	0.393517593	1	+	+	+	+	chr6_6468593_6468812	6468701;6468700;6468699;6468700	Distal Intergenic	6	6472487	6473216	730	2	CsaV3_6G008060	CsaV3_6G008060	4404	GO:0004555::alpha,alpha-trehalase activity;GO:0005991::trehalose metabolic process	CsaV3_6G008060	-//-
chr6	3374508	3374727	3374617;3374617;3374616;3374617	223	241	212	256	8.07072	6.28958	7.69995	10.9482	-0.376946626	0.394675123	1	+	+	+	+	chr6_3374507_3374727	3374617;3374617;3374616;3374617	Intron (CsaV3_6G003950/CsaV3_6G003950, intron 8 of 8)	6	3377836	3379264	1429	2	CsaV3_6G003960	CsaV3_6G003960	4537	GO:0003700::sequence-specific DNA binding transcription factor activity;GO:0006355::regulation of transcription, DNA-templated	CsaV3_6G003960	gnl|BL_ORD_ID|78171 sp|Q9M374|CRF6_ARATH Ethylene-responsive transcription factor CRF6 OS=Arabidopsis thaliana OX=3702 GN=CRF6 PE=1 SV=1//2.3618e-29
chr6	20796657	20796862	20796761	23	54	81	32	0.86472	1.42945	2.9643	1.4058	-0.929693993	0.394725876	1	-	-	+	-	chr6_20796656_20796862	20796761	Promoter (<=1kb)	6	20796444	20818238	21795	1	CsaV3_6G037020	CsaV3_6G037020	213	GO:0005515::protein binding;GO:0016787::hydrolase activity	CsaV3_6G037020	gnl|BL_ORD_ID|46965 sp|Q8L7U5|BSL1_ARATH Serine/threonine-protein phosphatase BSL1 OS=Arabidopsis thaliana OX=3702 GN=BSL1 PE=1 SV=2//0
chr7	3809880	3810356	3809952;3810240	57	101	144	65	2.08974	2.65098	5.24175	2.8116	-0.764482849	0.394749086	1	-	-	+	-	chr7_3809879_3810356	3809952;3810240	Downstream (1-2kb)	7	3803530	3806641	3112	2	CsaV3_7G006220	CsaV3_7G006220	-3239	GO:0055114::oxidation-reduction process	CsaV3_7G006220	gnl|BL_ORD_ID|92041 sp|Q9SLN8|DBR_TOBAC 2-alkenal reductase (NADP(+)-dependent) OS=Nicotiana tabacum OX=4097 GN=DBR PE=1 SV=1//1.09882e-164
chr2	11358493	11358692	11358590	55	100	88	57	2.01768	2.62499	3.21735	2.4708	-0.293004772	0.394795368	1	-	-	+	-	chr2_11358492_11358692	11358590	Promoter (2-3kb)	2	11356388	11361374	4987	2	CsaV3_2G013800	CsaV3_2G013800	2682	.	CsaV3_2G013800	gnl|BL_ORD_ID|219290 sp|Q9LF24|LNG1_ARATH Protein LONGIFOLIA 1 OS=Arabidopsis thaliana OX=3702 GN=LNG1 PE=1 SV=1//2.92978e-08
chr5	26068790	26069038	26068905	64	126	124	71	2.34195	3.30073	4.51875	3.0672	-0.426949327	0.395008303	1	-	-	+	-	chr5_26068789_26069038	26068905	Distal Intergenic	5	26049570	26062989	13420	2	CsaV3_5G032080	CsaV3_5G032080	-5801	GO:0000166::nucleotide binding;GO:0005634::nucleus;GO:0006355::regulation of transcription, DNA-templated;GO:0008270::zinc ion binding;GO:0015631::tubulin binding;GO:0046872::metal ion binding	CsaV3_5G032080	gnl|BL_ORD_ID|13456 sp|Q9XIE6|ALA3_ARATH Phospholipid-transporting ATPase 3 OS=Arabidopsis thaliana OX=3702 GN=ALA3 PE=1 SV=2//0
scaffold18_1	237173	237564	237351;237349;237354;237355	1190	1868	1218	785	42.9117	48.5753	44.0669	33.4836	0.238430673	0.395294268	1	+	+	+	+	scaffold18_1_237172_237564	237351;237349;237354;237355	Distal Intergenic	28	232854	233339	486	2	CsaV3_UNG201560	CsaV3_UNG201560	-3834	.	CsaV3_UNG201560	-//-
chr6	1158037	1158236	1158143	18	71	91	36	0.68457	1.87128	3.3258	1.5762	-0.939567316	0.395814656	1	-	-	+	-	chr6_1158036_1158236	1158143	Promoter (<=1kb)	6	1158050	1158289	240	1	CsaV3_6G001720	CsaV3_6G001720	0	.	CsaV3_6G001720	-//-
chr6	10342117	10342463	10342280;10342274;10342341	69	166	165	90	2.5221	4.34033	6.0009	3.8766	-0.525426413	0.395956229	1	-	+	+	+	chr6_10342116_10342463	10342280;10342274;10342341	Promoter (<=1kb)	6	10338629	10342333	3705	2	CsaV3_6G014210	CsaV3_6G014210	0	GO:0003677::DNA binding;GO:0003723::RNA binding;GO:0003724::RNA helicase activity;GO:0003924::GTPase activity;GO:0005524::ATP binding;GO:0005525::GTP binding;GO:0007059::chromosome segregation;GO:0009295::nucleoid;GO:0016887::ATPase activity;GO:0030261::chromosome condensation	CsaV3_6G014210	gnl|BL_ORD_ID|3904 sp|Q9FJH6|AB1F_ARATH ABC transporter F family member 1 OS=Arabidopsis thaliana OX=3702 GN=ABCF1 PE=2 SV=1//0
chr6	30310146	30310443	30310288;30310307	73	137	159	81	2.66622	3.58662	5.784	3.4932	-0.569177842	0.396034079	1	-	+	+	-	chr6_30310145_30310443	30310288;30310307	Distal Intergenic	6	30293446	30298616	5171	2	CsaV3_6G052060	CsaV3_6G052060	-11530	GO:0003677::DNA binding;GO:0005515::protein binding;GO:0005634::nucleus;GO:0006355::regulation of transcription, DNA-templated;GO:0009725::response to hormone	CsaV3_6G052060	gnl|BL_ORD_ID|21037 sp|Q6H6V4|ARFF_ORYSJ Auxin response factor 6 OS=Oryza sativa subsp. japonica OX=39947 GN=ARF6 PE=1 SV=1//0
chr1	7401281	7401559	7401413;7401423;7401434	72	192	168	109	2.63019	5.01607	6.10935	4.686	-0.497583855	0.396345348	1	-	+	+	+	chr1_7401280_7401559	7401413;7401423;7401434	Promoter (1-2kb)	1	7393119	7399876	6758	2	CsaV3_1G011900	CsaV3_1G011900	-1405	GO:0004222::metalloendopeptidase activity	CsaV3_1G011900	-//-
chr2	3319351	3319556	3319467	35	74	102	44	1.29708	1.94925	3.72345	1.917	-0.797000605	0.396466469	1	-	-	+	-	chr2_3319350_3319556	3319467	Promoter (<=1kb)	2	3314900	3319421	4522	2	CsaV3_2G006740	CsaV3_2G006740	0	GO:0008290::F-actin capping protein complex;GO:0051016::barbed-end actin filament capping	CsaV3_2G006740	gnl|BL_ORD_ID|51541 sp|O82631|CAPZA_ARATH F-actin-capping protein subunit alpha OS=Arabidopsis thaliana OX=3702 GN=At3g05520 PE=2 SV=2//1.87668e-158
chr4	870399	870704	870541;870554;870540	86	176	185	99	3.13461	4.60023	6.7239	4.26	-0.505947042	0.396603722	1	-	+	+	+	chr4_870398_870704	870541;870554;870540	Promoter (<=1kb)	4	871648	872562	915	1	CsaV3_4G001540	CsaV3_4G001540	-944	.	CsaV3_4G001540	-//-
chr5	30177531	30177845	30177652;30177661	70	162	150	89	2.55813	4.23637	5.45865	3.834	-0.451722682	0.396913123	1	-	+	+	-	chr5_30177530_30177845	30177652;30177661	Promoter (<=1kb)	5	30174070	30176768	2699	2	CsaV3_5G038020	CsaV3_5G038020	-763	GO:0003779::actin binding;GO:0004222::metalloendopeptidase activity;GO:0005524::ATP binding;GO:0007010::cytoskeleton organization;GO:0008270::zinc ion binding;GO:0016020::membrane;GO:0016021::integral component of membrane	CsaV3_5G038020	gnl|BL_ORD_ID|555271 sp|Q9LHF0|ZHD9_ARATH Zinc-finger homeodomain protein 9 OS=Arabidopsis thaliana OX=3702 GN=ZHD9 PE=1 SV=1//5.11177e-60
chr3	23146417	23146643	23146526	38	104	112	55	1.40517	2.72895	4.08495	2.3856	-0.646308081	0.39714771	1	-	-	+	-	chr3_23146416_23146643	23146526	Promoter (<=1kb)	3	23146439	23149718	3280	1	CsaV3_3G026840	CsaV3_3G026840	0	.	CsaV3_3G026840	gnl|BL_ORD_ID|380882 sp|P0DKK7|RL7A2_ORYSJ 60S ribosomal protein L7a-2 OS=Oryza sativa subsp. japonica OX=39947 GN=RPL7A-2 PE=2 SV=1//1.28244e-133
chr3	38326220	38326419	38326315	31	86	106	46	1.15296	2.26113	3.86805	2.0022	-0.781920855	0.397195136	1	-	-	+	-	chr3_38326219_38326419	38326315	Distal Intergenic	3	38329655	38330846	1192	1	CsaV3_3G046970	CsaV3_3G046970	-3236	.	CsaV3_3G046970	gnl|BL_ORD_ID|134666 sp|Q5Q0B3|FLP1_ARATH Flowering-promoting factor 1-like protein 1 OS=Arabidopsis thaliana OX=3702 GN=FLP1 PE=2 SV=2//5.52521e-40
chr7	18807998	18808307	18808156;18808175;18808192	81	171	156	95	2.95446	4.47028	5.67555	4.0896	-0.395301699	0.397975519	1	-	+	+	+	chr7_18807997_18808307	18808156;18808175;18808192	Promoter (<=1kb)	7	18807753	18808586	834	2	CsaV3_7G029750	CsaV3_7G029750	279	.	CsaV3_7G029750	-//-
scaffold18_1	973664	973943	973785;973850;973850	4085	6781	4281	2825	147.219	176.264	154.794	120.388	0.233303792	0.398339529	1	+	+	-	+	scaffold18_1_973663_973943	973785;973850;973850	Promoter (1-2kb)	28	968961	972077	3117	2	CsaV3_UNG209400	CsaV3_UNG209400	-1587	.	CsaV3_UNG209400	-//-
chr3	21637108	21637415	21637279;21637280;21637283;21637280	10879	12197	10666	9886	392.006	317.026	385.612	421.186	-0.186356767	0.39859659	1	+	+	+	+	chr3_21637107_21637415	21637279;21637280;21637283;21637280	Distal Intergenic	3	21622980	21626939	3960	2	CsaV3_3G023780	CsaV3_3G023780	-10169	GO:0005515::protein binding	CsaV3_3G023780	gnl|BL_ORD_ID|199579 sp|O48716|JGB_ARATH Protein JINGUBANG OS=Arabidopsis thaliana OX=3702 GN=JGB PE=1 SV=1//3.27407e-60
chr2	5114689	5114907	5114793	54	105	101	59	1.98165	2.75494	3.6873	2.556	-0.398459994	0.398805631	1	-	-	+	-	chr2_5114688_5114907	5114793	Promoter (<=1kb)	2	5115447	5115647	201	1	CsaV3_2G008730	CsaV3_2G008730	-540	.	CsaV3_2G008730	-//-
chr2	17864283	17864801	17864404;17864656;17864444;17864656;17864476;17864648	134	234	212	135	4.86405	6.10765	7.69995	5.7936	-0.298482875	0.398817433	1	+	+	+	+	chr2_17864282_17864801	17864404;17864656;17864444;17864656;17864476;17864648	Promoter (2-3kb)	2	17867235	17867684	450	1	CsaV3_2G026000	CsaV3_2G026000	-2434	.	CsaV3_2G026000	-//-
chr2	7409440	7409670	7409550;7409552;7409555;7409555	248	239	267	216	8.97147	6.2376	9.6882	9.2442	-0.31592537	0.398833624	1	+	+	+	+	chr2_7409439_7409670	7409550;7409552;7409555;7409555	Promoter (1-2kb)	2	7411447	7414239	2793	1	CsaV3_2G010390	CsaV3_2G010390	-1777	.	CsaV3_2G010390	gnl|BL_ORD_ID|260128 sp|Q9M0N8|MZT1B_ARATH Mitotic-spindle organizing protein 1B OS=Arabidopsis thaliana OX=3702 GN=GIP1 PE=1 SV=1//4.06838e-26
chr7	3226604	3226871	3226732;3226742;3226730	89	161	148	92	3.2427	4.21038	5.38635	3.9618	-0.326844138	0.398871051	1	-	+	+	+	chr7_3226603_3226871	3226732;3226742;3226730	Promoter (<=1kb)	7	3226951	3228773	1823	1	CsaV3_7G004500	CsaV3_7G004500	-80	.	CsaV3_7G004500	-//-
chr5	17962653	17962969	17962812;17962811;17962813;17962811	1527	2571	1601	895	55.0538	66.8463	57.9123	38.1696	0.343362724	0.399748823	1	+	+	+	+	chr5_17962652_17962969	17962812;17962811;17962813;17962811	Distal Intergenic	5	17970201	17973062	2862	2	CsaV3_5G023580	CsaV3_5G023580	10093	GO:0008914::leucyltransferase activity;GO:0016020::membrane;GO:0016798::hydrolase activity, acting on glycosyl bonds;GO:0030163::protein catabolic process	CsaV3_5G023580	gnl|BL_ORD_ID|179756 sp|Q9FF10|HPSE1_ARATH Heparanase-like protein 1 OS=Arabidopsis thaliana OX=3702 GN=At5g07830 PE=2 SV=1//0
chr4	8507127	8507460	8507298;8507308;8507306;8507311	192	303	198	145	6.95379	7.90096	7.19385	6.2196	0.147243973	0.400050762	1	+	+	+	+	chr4_8507126_8507460	8507298;8507308;8507306;8507311	Distal Intergenic	4	8513729	8519013	5285	2	CsaV3_4G011610	CsaV3_4G011610	11553	GO:0003700::sequence-specific DNA binding transcription factor activity;GO:0006355::regulation of transcription, DNA-templated	CsaV3_4G011610	gnl|BL_ORD_ID|268679 sp|Q9LXV5|NFYA1_ARATH Nuclear transcription factor Y subunit A-1 OS=Arabidopsis thaliana OX=3702 GN=NFYA1 PE=2 SV=1//5.75501e-30
chr1	409502	409720	409607;409610;409610	188	380	89	178	6.80967	9.90219	3.2535	7.6254	0.619339623	0.400356426	1	+	+	-	+	chr1_409501_409720	409607;409610;409610	Promoter (1-2kb)	1	411387	414207	2821	1	CsaV3_1G000690	CsaV3_1G000690	-1667	GO:0004017::adenylate kinase activity;GO:0006281::DNA repair;GO:0006310::DNA recombination;GO:0009378::four-way junction helicase activity	CsaV3_1G000690	gnl|BL_ORD_ID|200507 sp|Q08480|KAD4_ORYSJ Adenylate kinase 4 OS=Oryza sativa subsp. japonica OX=39947 GN=ADK-B PE=2 SV=1//2.13809e-154
chr3	370319	370708	370538;370482;370507;370547	122	239	177	156	4.43169	6.2376	6.4347	6.6882	-0.2986224	0.400617725	1	+	+	+	+	chr3_370318_370708	370538;370482;370507;370547	Promoter (2-3kb)	3	373122	379705	6584	1	CsaV3_3G000320	CsaV3_3G000320	-2414	.	CsaV3_3G000320	-//-
chr5	22784550	22784785	22784666;22784667;22784669;22784668	91	152	116	91	3.31476	3.97647	4.22955	3.9192	-0.160416558	0.400795946	1	+	+	+	+	chr5_22784549_22784785	22784666;22784667;22784669;22784668	Intron (CsaV3_5G027690/CsaV3_5G027690, intron 11 of 13)	5	22781800	22790792	8993	2	CsaV3_5G027690	CsaV3_5G027690	6007	GO:0000445::THO complex part of transcription export complex;GO:0001104::RNA polymerase II transcription cofactor activity;GO:0003777::microtubule motor activity;GO:0005516::calmodulin binding;GO:0005524::ATP binding;GO:0006357::regulation of transcription from RNA polymerase II promoter;GO:0006397::mRNA processing;GO:0006813::potassium ion transport;GO:0007018::microtubule-based movement;GO:0008…	CsaV3_5G027690	gnl|BL_ORD_ID|207623 sp|Q8S949|KN7B_TOBAC Kinesin-like protein NACK2 OS=Nicotiana tabacum OX=4097 GN=NACK2 PE=1 SV=1//0
chr3	39769540	39769758	39769646;39769647;39769647;39769647	556	870	570	371	20.0687	22.6373	20.6417	15.8472	0.226981116	0.400806423	1	+	+	+	+	chr3_39769539_39769758	39769646;39769647;39769647;39769647	3' UTR	3	39761140	39763493	2354	2	CsaV3_3G048740	CsaV3_3G048740	-6047	GO:0003677::DNA binding;GO:0004882::androgen receptor activity;GO:0005496::steroid binding;GO:0005634::nucleus;GO:0006355::regulation of transcription, DNA-templated;GO:0030521::androgen receptor signaling pathway;GO:0030686::90S preribosome;GO:0042274::ribosomal small subunit biogenesis;GO:0042470::melanosome	CsaV3_3G048740	-//-
chr3	28442579	28444138	28442762;28442778;28443221;28442779;28442785;28443217;28443881;28443250;28443903;28443912;28443903	1444	2675	1325	1170	52.0633	69.5492	47.9349	49.8846	0.314097529	0.401337057	1	+	+	+	+	chr3_28442578_28444138	28442762;28442778;28443221;28442779;28442785;28443217;28443881;28443250;28443903;28443912;28443903	Distal Intergenic	3	28438127	28438284	158	1	CsaV3_3G032900	CsaV3_3G032900	4452	.	CsaV3_3G032900	-//-
chr6	7817733	7817993	7817840	40	111	103	60	1.47723	2.91088	3.7596	2.5986	-0.535018707	0.401471194	1	-	-	+	-	chr6_7817732_7817993	7817840	Promoter (1-2kb)	6	7816316	7818313	1998	1	CsaV3_6G009670	CsaV3_6G009670	1417	GO:0003677::DNA binding	CsaV3_6G009670	gnl|BL_ORD_ID|268698 sp|O23310|NFYB3_ARATH Nuclear transcription factor Y subunit B-3 OS=Arabidopsis thaliana OX=3702 GN=NFYB3 PE=1 SV=1//1.65526e-68
chr5	4491344	4491592	4491459	67	120	116	69	2.45004	3.14479	4.22955	2.982	-0.36621508	0.401520626	1	-	-	+	-	chr5_4491343_4491592	4491459	Promoter (<=1kb)	5	4490388	4491344	957	2	CsaV3_5G006690	CsaV3_5G006690	0	.	CsaV3_5G006690	-//-
chr4	14614512	14614711	14614628	52	100	55	36	1.90959	2.62499	2.0244	1.5762	0.332731597	0.401947107	1	-	+	-	-	chr4_14614511_14614711	14614628	Promoter (<=1kb)	4	14612398	14613830	1433	2	CsaV3_4G024920	CsaV3_4G024920	-682	.	CsaV3_4G024920	-//-
chr6	1082541	1082874	1082708;1082721;1082739	104	268	252	145	3.78315	6.99131	9.14595	6.2196	-0.512083843	0.402016302	1	-	+	+	+	chr6_1082540_1082874	1082708;1082721;1082739	Promoter (<=1kb)	6	1077180	1082632	5453	2	CsaV3_6G001640	CsaV3_6G001640	0	GO:0004511::tyrosine 3-monooxygenase activity;GO:0055114::oxidation-reduction process	CsaV3_6G001640	-//-
chr3	16363418	16363643	16363527	39	106	106	56	1.4412	2.78093	3.86805	2.4282	-0.576521826	0.402688119	1	-	-	+	-	chr3_16363417_16363643	16363527	Promoter (2-3kb)	3	16363729	16366458	2730	2	CsaV3_3G020330	CsaV3_3G020330	2815	.	CsaV3_3G020330	-//-
chr2	11758090	11758311	11758200;11758202;11758202	134	252	52	122	4.86405	6.57547	1.91595	5.2398	0.676851628	0.402701415	1	+	+	-	+	chr2_11758089_11758311	11758200;11758202;11758202	Exon (CsaV3_2G014110/CsaV3_2G014110, exon 5 of 6)	2	11764051	11765933	1883	1	CsaV3_2G014120	CsaV3_2G014120	-5740	GO:0000772::mating pheromone activity;GO:0016020::membrane	CsaV3_2G014120	-//-
chr6	11825963	11826170	11826061	32	51	90	36	1.18899	1.35148	3.28965	1.5762	-0.937596419	0.402716196	1	-	-	+	-	chr6_11825962_11826170	11826061	Promoter (<=1kb)	6	11825189	11826837	1649	2	CsaV3_6G015810	CsaV3_6G015810	667	.	CsaV3_6G015810	gnl|BL_ORD_ID|296073 sp|Q9S728|PDF1_ARATH Protodermal factor 1 OS=Arabidopsis thaliana OX=3702 GN=PDF1 PE=2 SV=1//1.22821e-44
chr6	382860	383310	383097;383111;383106	132	304	269	169	4.79199	7.92695	9.7605	7.242	-0.418768451	0.402737303	1	-	+	+	+	chr6_382859_383310	383097;383111;383106	Promoter (2-3kb)	6	385844	394483	8640	1	CsaV3_6G000590	CsaV3_6G000590	-2534	GO:0004190::aspartic-type endopeptidase activity;GO:0016021::integral component of membrane	CsaV3_6G000590	gnl|BL_ORD_ID|435634 sp|Q0WMJ8|SIPL4_ARATH Signal peptide peptidase-like 4 OS=Arabidopsis thaliana OX=3702 GN=SPPL4 PE=2 SV=1//0
chr5	26215605	26215947	26215788;26215746;26215828	99	183	212	108	3.603	4.78216	7.69995	4.6434	-0.557823779	0.403172599	1	-	+	+	+	chr5_26215604_26215947	26215788;26215746;26215828	Promoter (<=1kb)	5	26215758	26215946	189	2	CsaV3_5G032380	CsaV3_5G032380	0	GO:0000049::tRNA binding;GO:0002098::tRNA wobble uridine modification;GO:0034227::tRNA thio-modification	CsaV3_5G032380	-//-
chr3	30711005	30711279	30711130;30711163	75	137	109	80	2.73828	3.58662	3.9765	3.4506	-0.231756333	0.403327177	1	-	+	+	-	chr3_30711004_30711279	30711130;30711163	Promoter (<=1kb)	3	30711069	30716201	5133	1	CsaV3_3G037090	CsaV3_3G037090	0	GO:0003700::sequence-specific DNA binding transcription factor activity;GO:0006260::DNA replication;GO:0006355::regulation of transcription, DNA-templated;GO:0006914::autophagy;GO:0031514::motile cilium;GO:0043565::sequence-specific DNA binding;GO:0048870::cell motility	CsaV3_3G037090	-//-
chr2	4763430	4763788	4763599;4763599;4763600;4763606	13863	15050	13335	12893	499.52	391.175	482.096	549.284	-0.211572574	0.40355252	1	+	+	+	+	chr2_4763429_4763788	4763599;4763599;4763600;4763606	Exon (CsaV3_2G008470/CsaV3_2G008470, exon 7 of 10)	2	4742090	4745325	3236	2	CsaV3_2G008460	CsaV3_2G008460	-18105	GO:0005515::protein binding;GO:0009607::response to biotic stimulus;GO:0016021::integral component of membrane	CsaV3_2G008460	gnl|BL_ORD_ID|11047 sp|Q94BT6|ADO1_ARATH Adagio protein 1 OS=Arabidopsis thaliana OX=3702 GN=ADO1 PE=1 SV=2//5.42121e-07
chr5	27265257	27265738	27265368;27265373;27265373;27265372;27265581	396	702	419	280	14.3039	18.271	15.183	11.9706	0.262617268	0.403576249	1	+	+	+	+	chr5_27265256_27265738	27265368;27265373;27265373;27265372;27265581	Distal Intergenic	5	27258768	27261726	2959	2	CsaV3_5G034240	CsaV3_5G034240	-3531	.	CsaV3_5G034240	-//-
chr7	3626996	3627224	3627112	62	110	113	64	2.26989	2.88489	4.1211	2.769	-0.418614065	0.404354581	1	-	-	+	-	chr7_3626995_3627224	3627112	Promoter (<=1kb)	7	3626972	3629714	2743	1	CsaV3_7G006030	CsaV3_7G006030	24	GO:0003677::DNA binding	CsaV3_7G006030	gnl|BL_ORD_ID|268721 sp|Q8LCG7|NFYC2_ARATH Nuclear transcription factor Y subunit C-2 OS=Arabidopsis thaliana OX=3702 GN=NFYC2 PE=1 SV=2//1.81957e-74
chr2	7470446	7470684	7470561	50	104	132	60	1.83753	2.72895	4.80795	2.5986	-0.697719171	0.405045139	1	-	-	+	-	chr2_7470445_7470684	7470561	Promoter (<=1kb)	2	7470331	7486473	16143	1	CsaV3_2G010430	CsaV3_2G010430	115	GO:0003677::DNA binding;GO:0003700::sequence-specific DNA binding transcription factor activity;GO:0004803::transposase activity;GO:0006313::transposition, DNA-mediated;GO:0006355::regulation of transcription, DNA-templated;GO:0008270::zinc ion binding;GO:0043565::sequence-specific DNA binding	CsaV3_2G010430	-//-
chr2	17818509	17819100	17818898;17818906;17818957	130	280	261	154	4.71993	7.30319	9.4713	6.603	-0.418944589	0.405082502	1	-	+	+	+	chr2_17818508_17819100	17818898;17818906;17818957	Distal Intergenic	2	17808687	17812470	3784	2	CsaV3_2G025930	CsaV3_2G025930	-6039	GO:0004531::deoxyribonuclease II activity;GO:0005524::ATP binding;GO:0005634::nucleus;GO:0006259::DNA metabolic process;GO:0006355::regulation of transcription, DNA-templated	CsaV3_2G025930	gnl|BL_ORD_ID|160846 sp|Q6AWY3|GRF6_ORYSJ Growth-regulating factor 6 OS=Oryza sativa subsp. japonica OX=39947 GN=GRF6 PE=2 SV=2//1.21194e-93
chr1	8436693	8436911	8436796;8436803;8436800;8436805	98	188	186	106	3.56697	4.91211	6.76005	4.5582	-0.416671267	0.405592538	1	+	+	+	+	chr1_8436692_8436911	8436796;8436803;8436800;8436805	Exon (CsaV3_1G013090/CsaV3_1G013090, exon 4 of 4)	1	8431664	8437992	6329	1	CsaV3_1G013090	CsaV3_1G013090	5029	GO:0016407::acetyltransferase activity	CsaV3_1G013090	gnl|BL_ORD_ID|186710 sp|Q9LSS5|ICR3_ARATH Interactor of constitutive active ROPs 3 OS=Arabidopsis thaliana OX=3702 GN=ICR3 PE=1 SV=1//2.13705e-114
chr7	19620743	19621328	19621117;19621089;19621062;19621053	168	371	296	226	6.08907	9.66828	10.7366	9.6702	-0.373025041	0.406342406	1	+	+	+	+	chr7_19620742_19621328	19621117;19621089;19621062;19621053	Promoter (2-3kb)	7	19620657	19623391	2735	2	CsaV3_7G030990	CsaV3_7G030990	2063	GO:0003735::structural constituent of ribosome;GO:0005622::intracellular;GO:0005840::ribosome;GO:0006412::translation	CsaV3_7G030990	gnl|BL_ORD_ID|219444 sp|Q8RUN2|LOG1_ARATH Cytokinin riboside 5&apos;-monophosphate phosphoribohydrolase LOG1 OS=Arabidopsis thaliana OX=3702 GN=LOG1 PE=1 SV=1//1.25406e-81
chr1	16011229	16011550	16011371	28	70	137	44	1.04487	1.84529	4.9887	1.917	-1.256638299	0.406369868	1	-	-	+	-	chr1_16011228_16011550	16011371	Promoter (2-3kb)	1	16008776	16013641	4866	2	CsaV3_1G029230	CsaV3_1G029230	2091	GO:0016021::integral component of membrane	CsaV3_1G029230	gnl|BL_ORD_ID|172455 sp|Q84N34|HHP2_ARATH Heptahelical transmembrane protein 2 OS=Arabidopsis thaliana OX=3702 GN=HHP2 PE=2 SV=1//8.32452e-115
chr6	11136348	11136887	11136446;11136756;11136753;11136737;11136746	212	322	382	207	7.67439	8.39477	13.8455	8.8608	-0.498798122	0.406683236	1	+	+	+	+	chr6_11136347_11136887	11136446;11136756;11136753;11136737;11136746	Promoter (<=1kb)	6	11130037	11136667	6631	2	CsaV3_6G015280	CsaV3_6G015280	0	GO:0004672::protein kinase activity;GO:0005524::ATP binding;GO:0006468::protein phosphorylation;GO:0006886::intracellular protein transport;GO:0016192::vesicle-mediated transport	CsaV3_6G015280	gnl|BL_ORD_ID|208631 sp|Q39010|KSG6_ARATH Shaggy-related protein kinase zeta OS=Arabidopsis thaliana OX=3702 GN=ASK6 PE=1 SV=2//0
chr3	495513	495999	495755;495769;495794	135	281	122	105	4.90008	7.32918	4.44645	4.5156	0.448436428	0.406858287	1	+	+	+	-	chr3_495512_495999	495755;495769;495794	Promoter (2-3kb)	3	492955	495516	2562	1	CsaV3_3G000540	CsaV3_3G000540	2558	GO:0004842::ubiquitin-protein transferase activity;GO:0005515::protein binding;GO:0005680::anaphase-promoting complex;GO:0008270::zinc ion binding;GO:0019867::outer membrane;GO:0042742::defense response to bacterium;GO:0046872::metal ion binding	CsaV3_3G000540	gnl|BL_ORD_ID|270357 sp|Q8GT74|NIP2_ARATH NEP1-interacting protein 2 OS=Arabidopsis thaliana OX=3702 GN=NIP2 PE=1 SV=1//3.97329e-114
chr3	35201885	35202276	35202022;35202015;35202041	66	200	182	109	2.41401	5.22399	6.61545	4.686	-0.56524106	0.407038835	1	-	+	+	+	chr3_35201884_35202276	35202022;35202015;35202041	Promoter (<=1kb)	3	35199389	35202570	3182	2	CsaV3_3G043360	CsaV3_3G043360	294	GO:0045454::cell redox homeostasis	CsaV3_3G043360	gnl|BL_ORD_ID|479868 sp|O64654|TRL11_ARATH Thioredoxin-like 1-1, chloroplastic OS=Arabidopsis thaliana OX=3702 GN=At1g08570 PE=2 SV=1//9.74762e-92
chr4	15142090	15142303	15142193	50	110	116	60	1.83753	2.88489	4.22955	2.5986	-0.531968395	0.407078669	1	-	-	+	-	chr4_15142089_15142303	15142193	Promoter (2-3kb)	4	15136614	15139983	3370	2	CsaV3_4G025740	CsaV3_4G025740	-2107	.	CsaV3_4G025740	-//-
chr6	13133976	13134175	13134081	46	82	97	49	1.69341	2.15717	3.5427	2.13	-0.558959799	0.407093094	1	-	-	+	-	chr6_13133975_13134175	13134081	Promoter (1-2kb)	6	13126632	13132078	5447	2	CsaV3_6G018550	CsaV3_6G018550	-1898	GO:0016020::membrane;GO:0019031::viral envelope	CsaV3_6G018550	gnl|BL_ORD_ID|432903 sp|Q5R533|SERC3_PONAB Serine incorporator 3 OS=Pongo abelii OX=9601 GN=SERINC3 PE=2 SV=1//1.58256e-47
chr2	18917799	18918018	18917906;18917906;18917907;18917907	410	774	446	262	14.8083	20.1423	16.1591	11.2038	0.353096083	0.407255427	1	+	+	+	+	chr2_18917798_18918018	18917906;18917906;18917907;18917907	Promoter (<=1kb)	2	18913543	18918530	4988	2	CsaV3_2G028870	CsaV3_2G028870	512	GO:0006417::regulation of translation;GO:0006886::intracellular protein transport;GO:0016192::vesicle-mediated transport;GO:0042802::identical protein binding;GO:0045182::translation regulator activity	CsaV3_2G028870	gnl|BL_ORD_ID|268232 sp|Q8LEZ4|NFD5_ARATH Protein NUCLEAR FUSION DEFECTIVE 5, mitochondrial OS=Arabidopsis thaliana OX=3702 GN=NFD5 PE=2 SV=1//5.88252e-94
chr3	25875011	25875221	25875121	34	72	107	43	1.26105	1.89727	3.9042	1.8744	-0.871562657	0.407572198	1	-	-	+	-	chr3_25875010_25875221	25875121	Promoter (2-3kb)	3	25874739	25877765	3027	2	CsaV3_3G030130	CsaV3_3G030130	2544	GO:0004842::ubiquitin-protein transferase activity;GO:0005515::protein binding;GO:0008270::zinc ion binding;GO:0016567::protein ubiquitination	CsaV3_3G030130	gnl|BL_ORD_ID|326315 sp|Q9SRT0|PUB9_ARATH U-box domain-containing protein 9 OS=Arabidopsis thaliana OX=3702 GN=PUB9 PE=1 SV=1//2.87232e-178
chr7	3425999	3426284	3426142;3426130;3426171;3426166	111	203	229	119	4.03536	5.30196	8.3145	5.112	-0.524002842	0.407601272	1	+	+	+	+	chr7_3425998_3426284	3426142;3426130;3426171;3426166	Promoter (<=1kb)	7	3422831	3426522	3692	2	CsaV3_7G005710	CsaV3_7G005710	238	GO:0005515::protein binding	CsaV3_7G005710	gnl|BL_ORD_ID|229512 sp|I1SSI5|MAX2A_PETHY F-box/LRR-repeat MAX2 homolog A OS=Petunia hybrida OX=4102 GN=MAX2A PE=1 SV=1//0
chr4	14792861	14793149	14793007;14793018	65	138	158	77	2.37798	3.61261	5.74785	3.3228	-0.59850784	0.407844821	1	-	+	+	-	chr4_14792860_14793149	14793007;14793018	Promoter (<=1kb)	4	14793782	14794683	902	1	CsaV3_4G025200	CsaV3_4G025200	-633	GO:0004867::serine-type endopeptidase inhibitor activity;GO:0009611::response to wounding	CsaV3_4G025200	gnl|BL_ORD_ID|186536 sp|P16064|ICI1_PHAAN Subtilisin inhibitor 1 OS=Phaseolus angularis OX=3914 PE=1 SV=1//3.35314e-07
chr6	7383487	7383829	7383655;7383675;7383670;7383694	114	270	248	147	4.14345	7.04329	9.00135	6.3048	-0.452321771	0.407940729	1	+	+	+	+	chr6_7383486_7383829	7383655;7383675;7383670;7383694	Promoter (<=1kb)	6	7383491	7383664	174	1	CsaV3_6G009160	CsaV3_6G009160	0	.	CsaV3_6G009160	-//-
chr7	20003642	20003841	20003744	42	94	100	51	1.54929	2.46905	3.65115	2.2152	-0.54586351	0.408152647	1	-	-	+	-	chr7_20003641_20003841	20003744	Promoter (1-2kb)	7	19990490	20001759	11270	2	CsaV3_7G031590	CsaV3_7G031590	-1883	GO:0000155::phosphorelay sensor kinase activity;GO:0000160::phosphorelay signal transduction system;GO:0003676::nucleic acid binding;GO:0003700::sequence-specific DNA binding transcription factor activity;GO:0003774::motor activity;GO:0004672::protein kinase activity;GO:0005515::protein binding;GO:0005524::ATP binding;GO:0006109::regulation of carbohydrate metabolic process;GO:0006355::regulation…	CsaV3_7G031590	gnl|BL_ORD_ID|259672 sp|F4IRU3|MYO12_ARATH Myosin-12 OS=Arabidopsis thaliana OX=3702 GN=XI-F PE=2 SV=1//0
chr5	4213367	4214100	4213589;4213595;4213935;4213672;4213947;4213964	193	363	252	244	6.98982	9.46036	9.14595	10.437	-0.25149474	0.40858103	1	-	+	+	+	chr5_4213366_4214100	4213589;4213595;4213935;4213672;4213947;4213964	Distal Intergenic	5	4200122	4204337	4216	2	CsaV3_5G006350	CsaV3_5G006350	-9030	GO:0003700::sequence-specific DNA binding transcription factor activity;GO:0006355::regulation of transcription, DNA-templated	CsaV3_5G006350	gnl|BL_ORD_ID|338511 sp|Q9SK03|RAP27_ARATH Ethylene-responsive transcription factor RAP2-7 OS=Arabidopsis thaliana OX=3702 GN=RAP2-7 PE=2 SV=2//1.1285e-51
chr1	5989427	5989801	5989585;5989590;5989585	96	218	200	119	3.49491	5.69181	7.26615	5.112	-0.430173947	0.408611249	1	-	+	+	+	chr1_5989426_5989801	5989585;5989590;5989585	Promoter (<=1kb)	1	5990619	5997699	7081	1	CsaV3_1G009650	CsaV3_1G009650	-818	GO:0006779::porphyrin-containing compound biosynthetic process;GO:0006813::potassium ion transport;GO:0008641::small protein activating enzyme activity;GO:0008677::2-dehydropantoate 2-reductase activity;GO:0016491::oxidoreductase activity;GO:0019354::siroheme biosynthetic process;GO:0030246::carbohydrate binding;GO:0043115::precorrin-2 dehydrogenase activity;GO:0051287::NAD binding;GO:0055114::ox…	CsaV3_1G009650	gnl|BL_ORD_ID|491655 sp|O23034|UBA5_ARATH Ubiquitin-like modifier-activating enzyme 5 OS=Arabidopsis thaliana OX=3702 GN=At1g05350 PE=3 SV=2//0
chr6	25452320	25452519	25452417	72	118	71	58	2.63019	3.09281	2.6028	2.5134	0.161698944	0.409015635	1	-	+	-	-	chr6_25452319_25452519	25452417	Promoter (1-2kb)	6	25449530	25454039	4510	2	CsaV3_6G043240	CsaV3_6G043240	1520	GO:0000398::mRNA splicing, via spliceosome;GO:0003700::sequence-specific DNA binding transcription factor activity;GO:0005634::nucleus;GO:0005681::spliceosomal complex;GO:0005737::cytoplasm;GO:0006275::regulation of DNA replication;GO:0006355::regulation of transcription, DNA-templated;GO:0007049::cell cycle;GO:0007623::circadian rhythm;GO:0016021::integral component of membrane;GO:0043565::seque…	CsaV3_6G043240	gnl|BL_ORD_ID|181019 sp|P22335|HSF24_SOLPE Heat shock factor protein HSF24 OS=Solanum peruvianum OX=4082 GN=HSF24 PE=2 SV=1//2.28031e-76
chr2	4551145	4551520	4551314;4551333;4551347;4551311	119	257	229	142	4.3236	6.70542	8.3145	6.0918	-0.385395249	0.409236317	1	+	+	+	+	chr2_4551144_4551520	4551314;4551333;4551347;4551311	Promoter (<=1kb)	2	4551412	4556546	5135	1	CsaV3_2G008280	CsaV3_2G008280	0	.	CsaV3_2G008280	gnl|BL_ORD_ID|99941 sp|Q9FMX6|DJC76_ARATH Chaperone protein dnaJ C76, chloroplastic OS=Arabidopsis thaliana OX=3702 GN=DJC76 PE=2 SV=1//3.37365e-31
chr4	15561738	15561956	15561846;15561845;15561846;15561845	400	624	409	254	14.448	16.2437	14.8215	10.863	0.256950569	0.409431444	1	+	+	+	+	chr4_15561737_15561956	15561846;15561845;15561846;15561845	Promoter (2-3kb)	4	15558347	15564510	6164	2	CsaV3_4G026280	CsaV3_4G026280	2554	GO:0005737::cytoplasm;GO:0005886::plasma membrane;GO:0006810::transport;GO:0006855::drug transmembrane transport;GO:0006886::intracellular protein transport;GO:0008565::protein transporter activity;GO:0015238::drug transmembrane transporter activity;GO:0016020::membrane;GO:0055085::transmembrane transport	CsaV3_4G026280	gnl|BL_ORD_ID|219086 sp|Q9SR93|LMBD1_ARATH LIMR family protein At3g08930 OS=Arabidopsis thaliana OX=3702 GN=At3g08930 PE=2 SV=2//0
chr4	6345410	6345609	6345506	78	113	73	29	2.84637	2.96286	2.6751	1.278	0.5553625	0.409587198	1	-	+	-	-	chr4_6345409_6345609	6345506	Promoter (1-2kb)	4	6347031	6348891	1861	1	CsaV3_4G008830	CsaV3_4G008830	-1422	GO:0000398::mRNA splicing, via spliceosome;GO:0003677::DNA binding;GO:0003887::DNA-directed DNA polymerase activity;GO:0004017::adenylate kinase activity;GO:0005681::spliceosomal complex;GO:0006351::transcription, DNA-templated;GO:0006359::regulation of transcription from RNA polymerase III promoter;GO:0032040::small-subunit processome;GO:0046872::metal ion binding	CsaV3_4G008830	gnl|BL_ORD_ID|555069 sp|P10076|ZFP26_MOUSE Zinc finger protein 26 OS=Mus musculus OX=10090 GN=Zfp26 PE=2 SV=2//6.72195e-06
chr4	606944	607262	607042;607162	68	146	106	97	2.48607	3.82053	3.86805	4.1748	-0.350844382	0.409612316	1	-	+	-	+	chr4_606943_607262	607042;607162	Intron (CsaV3_4G001050/CsaV3_4G001050, intron 1 of 2)	4	610418	610615	198	1	CsaV3_4G001070	CsaV3_4G001070	-3156	.	CsaV3_4G001070	-//-
chr3	8478771	8478970	8478878	34	94	95	49	1.26105	2.46905	3.4704	2.13	-0.586315565	0.4098476	1	-	-	+	-	chr3_8478770_8478970	8478878	Promoter (<=1kb)	3	8473360	8478761	5402	2	CsaV3_3G010630	CsaV3_3G010630	-10	GO:0006779::porphyrin-containing compound biosynthetic process;GO:0006807::nitrogen compound metabolic process;GO:0016491::oxidoreductase activity;GO:0019354::siroheme biosynthetic process;GO:0036361::racemase activity, acting on amino acids and derivatives;GO:0043115::precorrin-2 dehydrogenase activity;GO:0055114::oxidation-reduction process;GO:0071949::FAD binding	CsaV3_3G010630	gnl|BL_ORD_ID|236700 sp|Q8W3L1|MFDR_ARATH NADPH:adrenodoxin oxidoreductase, mitochondrial OS=Arabidopsis thaliana OX=3702 GN=MFDR PE=1 SV=1//0
chr6	2641162	2641523	2641359;2641359;2641374;2641363	118	284	268	153	4.28757	7.40715	9.72435	6.5604	-0.477664251	0.410160633	1	+	+	+	+	chr6_2641161_2641523	2641359;2641359;2641374;2641363	Promoter (<=1kb)	6	2636060	2641616	5557	2	CsaV3_6G003420	CsaV3_6G003420	93	GO:0003682::chromatin binding;GO:0005249::voltage-gated potassium channel activity;GO:0005730::nucleolus;GO:0006364::rRNA processing;GO:0006811::ion transport;GO:0016020::membrane	CsaV3_6G003420	gnl|BL_ORD_ID|108073 sp|F4I8W1|DUF2_ARATH DUF724 domain-containing protein 2 OS=Arabidopsis thaliana OX=3702 GN=DUF2 PE=2 SV=1//7.16779e-09
chr4	5444804	5445137	5444993;5444984;5445004	81	208	179	117	2.95446	5.43191	6.507	5.0268	-0.459749524	0.41032787	1	-	+	+	+	chr4_5444803_5445137	5444993;5444984;5445004	Promoter (2-3kb)	4	5447630	5449764	2135	1	CsaV3_4G007790	CsaV3_4G007790	-2493	GO:0016491::oxidoreductase activity;GO:0055114::oxidation-reduction process	CsaV3_4G007790	gnl|BL_ORD_ID|140895 sp|Q9SQ80|G2OX1_PEA Gibberellin 2-beta-dioxygenase 1 OS=Pisum sativum OX=3888 GN=GA2OX1 PE=1 SV=1//1.1687e-159
chr1	15877935	15878376	15878061;15878091;15878065	89	214	186	119	3.2427	5.58785	6.76005	5.112	-0.426993871	0.410517702	1	-	+	+	+	chr1_15877934_15878376	15878061;15878091;15878065	Promoter (<=1kb)	1	15878071	15882494	4424	1	CsaV3_1G029010	CsaV3_1G029010	0	GO:0004185::serine-type carboxypeptidase activity;GO:0006508::proteolysis	CsaV3_1G029010	gnl|BL_ORD_ID|428374 sp|Q9M099|SCP24_ARATH Serine carboxypeptidase 24 OS=Arabidopsis thaliana OX=3702 GN=SCPL24 PE=1 SV=1//0
chr4	12182893	12183263	12183100	100	188	77	92	3.63903	4.91211	2.8197	3.9618	0.334512348	0.410608093	1	-	+	-	-	chr4_12182892_12183263	12183100	Distal Intergenic	4	12373998	12374465	468	2	CsaV3_4G019780	CsaV3_4G019780	191202	.	CsaV3_4G019780	-//-
chr1	11942021	11942241	11942130;11942127;11942128;11942130	260	226	231	302	9.40383	5.89973	8.3868	12.9078	-0.476620331	0.410611723	1	+	+	+	+	chr1_11942020_11942241	11942130;11942127;11942128;11942130	Promoter (2-3kb)	1	11944303	11944469	167	2	CsaV3_1G018360	CsaV3_1G018360	2228	.	CsaV3_1G018360	-//-
chr3	12028169	12028423	12028291	40	122	117	64	1.47723	3.19677	4.2657	2.769	-0.589831166	0.410971272	1	-	-	+	-	chr3_12028168_12028423	12028291	Promoter (1-2kb)	3	12028899	12029922	1024	2	CsaV3_3G016110	CsaV3_3G016110	1499	.	CsaV3_3G016110	-//-
chr4	8840282	8840566	8840415;8840421;8840412	83	203	204	108	3.02652	5.30196	7.41075	4.6434	-0.533404799	0.4110544	1	-	+	+	+	chr4_8840281_8840566	8840415;8840421;8840412	Promoter (1-2kb)	4	8832210	8838522	6313	2	CsaV3_4G011810	CsaV3_4G011810	-1760	GO:0005515::protein binding;GO:0016020::membrane;GO:0016760::cellulose synthase (UDP-forming) activity;GO:0030244::cellulose biosynthetic process;GO:0046872::metal ion binding	CsaV3_4G011810	gnl|BL_ORD_ID|59357 sp|Q941L0|CESA3_ARATH Cellulose synthase A catalytic subunit 3 [UDP-forming] OS=Arabidopsis thaliana OX=3702 GN=CESA3 PE=1 SV=2//0
chr7	1266505	1266704	1266606	44	98	93	53	1.62135	2.57301	3.3981	2.3004	-0.44213152	0.411144333	1	-	-	+	-	chr7_1266504_1266704	1266606	Promoter (<=1kb)	7	1266268	1269960	3693	1	CsaV3_7G001460	CsaV3_7G001460	237	GO:0003743::translation initiation factor activity;GO:0004872::receptor activity;GO:0005634::nucleus;GO:0005852::eukaryotic translation initiation factor 3 complex;GO:0006413::translational initiation;GO:0008270::zinc ion binding;GO:0016021::integral component of membrane;GO:0031369::translation initiation factor binding	CsaV3_7G001460	-//-
chr5	20119593	20119840	20119711;20119717;20119716;20119716	732	1199	765	450	26.41	31.188	27.6909	19.2126	0.296323135	0.411489882	1	+	+	+	+	chr5_20119592_20119840	20119711;20119717;20119716;20119716	Intron (CsaV3_5G025100/CsaV3_5G025100, intron 9 of 10)	5	20104860	20110777	5918	2	CsaV3_5G025090	CsaV3_5G025090	-8816	GO:0006810::transport;GO:0016021::integral component of membrane	CsaV3_5G025090	gnl|BL_ORD_ID|289115 sp|Q9LQY3|P24D9_ARATH Transmembrane emp24 domain-containing protein p24delta9 OS=Arabidopsis thaliana OX=3702 GN=At1g26690 PE=2 SV=1//3.73803e-78
chr2	21778772	21778995	21778894;21778882	50	114	142	63	1.83753	2.98885	5.16945	2.7264	-0.710153074	0.411625317	1	-	+	+	-	chr2_21778771_21778995	21778894;21778882	Promoter (<=1kb)	2	21776931	21778399	1469	2	CsaV3_2G032930	CsaV3_2G032930	-373	GO:0003735::structural constituent of ribosome;GO:0005622::intracellular;GO:0005840::ribosome;GO:0006412::translation	CsaV3_2G032930	gnl|BL_ORD_ID|421473 sp|P14875|RT14_OENBE Ribosomal protein S14, mitochondrial OS=Oenothera berteroana OX=3950 GN=RPS14 PE=3 SV=2//1.57697e-41
chr3	13092535	13092754	13092641;13092641;13092643;13092643	554	527	526	529	19.9966	13.7227	19.0511	22.578	-0.304017782	0.411628455	1	+	+	+	+	chr3_13092534_13092754	13092641;13092641;13092643;13092643	Promoter (<=1kb)	3	13087932	13093051	5120	2	CsaV3_3G017470	CsaV3_3G017470	297	GO:0004064::arylesterase activity	CsaV3_3G017470	gnl|BL_ORD_ID|335490 sp|Q84WV9|QPCT_ARATH Glutaminyl-peptide cyclotransferase OS=Arabidopsis thaliana OX=3702 GN=QCT PE=1 SV=1//6.05258e-115
chr1	23652027	23652253	23652140	62	101	116	62	2.26989	2.65098	4.22955	2.6838	-0.490471563	0.411686727	1	-	-	+	-	chr1_23652026_23652253	23652140	3' UTR	1	23649005	23652323	3319	1	CsaV3_1G037690	CsaV3_1G037690	3022	GO:0006417::regulation of translation;GO:0045182::translation regulator activity	CsaV3_1G037690	gnl|BL_ORD_ID|311905 sp|Q9STE1|PP333_ARATH Pentatricopeptide repeat-containing protein At4g21300 OS=Arabidopsis thaliana OX=3702 GN=PCMP-E36 PE=3 SV=1//1.09987e-16
chr1	18522164	18522409	18522283	37	114	108	60	1.36914	2.98885	3.94035	2.5986	-0.585396106	0.411893537	1	-	-	+	-	chr1_18522163_18522409	18522283	Promoter (<=1kb)	1	18521705	18532487	10783	1	CsaV3_1G031330	CsaV3_1G031330	459	GO:0008483::transaminase activity;GO:0030170::pyridoxal phosphate binding	CsaV3_1G031330	gnl|BL_ORD_ID|44133 sp|B0F481|BIODA_ARATH Bifunctional dethiobiotin synthetase/7,8-diamino-pelargonic acid aminotransferase, mitochondrial OS=Arabidopsis thaliana OX=3702 GN=BIO3-BIO1 PE=1 SV=1//0
chr2	20340453	20340817	20340635;20340653;20340604	101	214	212	117	3.67506	5.58785	7.69995	5.0268	-0.458326647	0.412147323	1	-	+	+	+	chr2_20340452_20340817	20340635;20340653;20340604	Promoter (1-2kb)	2	20340077	20342014	1938	2	CsaV3_2G030920	CsaV3_2G030920	1197	GO:0005215::transporter activity;GO:0006810::transport;GO:0016020::membrane	CsaV3_2G030920	gnl|BL_ORD_ID|473972 sp|O82316|TIP41_ARATH Aquaporin TIP4-1 OS=Arabidopsis thaliana OX=3702 GN=TIP4-1 PE=2 SV=1//4.83976e-105
chr1	352507	353034	352678;352701;352722;352703	236	395	249	144	8.53911	10.292	9.0375	6.177	0.307671119	0.41292381	1	+	+	+	+	chr1_352506_353034	352678;352701;352722;352703	Promoter (<=1kb)	1	352593	353147	555	1	CsaV3_1G000610	CsaV3_1G000610	0	.	CsaV3_1G000610	-//-
chr3	30026660	30027060	30026799;30026905;30026899	102	224	208	122	3.71109	5.84775	7.55535	5.2398	-0.420689603	0.412928741	1	-	+	+	+	chr3_30026659_30027060	30026799;30026905;30026899	Promoter (2-3kb)	3	30021314	30023697	2384	2	CsaV3_3G035980	CsaV3_3G035980	-2963	GO:0003677::DNA binding;GO:0003700::sequence-specific DNA binding transcription factor activity;GO:0006355::regulation of transcription, DNA-templated;GO:0030001::metal ion transport;GO:0046872::metal ion binding	CsaV3_3G035980	gnl|BL_ORD_ID|172687 sp|Q9FJH5|HIP3_ARATH Heavy metal-associated isoprenylated plant protein 3 OS=Arabidopsis thaliana OX=3702 GN=HIPP03 PE=1 SV=1//2.11111e-26
chr5	28597822	28598077	28597949	55	121	134	66	2.01768	3.17078	4.88025	2.8542	-0.575992313	0.413066649	1	-	-	+	-	chr5_28597821_28598077	28597949	Distal Intergenic	5	28590815	28595290	4476	1	CsaV3_5G036240	CsaV3_5G036240	7007	GO:0004579::dolichyl-diphosphooligosaccharide-protein glycotransferase activity;GO:0005783::endoplasmic reticulum;GO:0006486::protein glycosylation;GO:0016021::integral component of membrane	CsaV3_5G036240	gnl|BL_ORD_ID|287898 sp|Q9ZUA0|OST1B_ARATH Dolichyl-diphosphooligosaccharide--protein glycosyltransferase subunit 1B OS=Arabidopsis thaliana OX=3702 GN=OST1B PE=1 SV=1//0
chr2	12255279	12255490	12255351	55	87	74	51	2.01768	2.28712	2.71125	2.2152	-0.194602203	0.413229756	1	-	-	+	-	chr2_12255278_12255490	12255351	Promoter (<=1kb)	2	12250349	12255563	5215	2	CsaV3_2G014670	CsaV3_2G014670	73	GO:0003779::actin binding;GO:0005213::structural constituent of chorion;GO:0005576::extracellular region;GO:0007010::cytoskeleton organization;GO:0007304::chorion-containing eggshell formation;GO:0042600::chorion	CsaV3_2G014670	gnl|BL_ORD_ID|4722 sp|O65902|ACAP1_ARATH Cyclase-associated protein 1 OS=Arabidopsis thaliana OX=3702 GN=CAP1 PE=2 SV=1//0
chr4	10249943	10250283	10250115;10250154	229	346	92	186	8.2869	9.01853	3.36195	7.9662	0.611312516	0.413940849	1	+	+	-	-	chr4_10249942_10250283	10250115;10250154	Distal Intergenic	4	10240794	10244036	3243	2	CsaV3_4G014800	CsaV3_4G014800	-5907	.	CsaV3_4G014800	-//-
chr5	16017210	16017559	16017335;16017352;16017379	341	518	112	275	12.3223	13.4888	4.08495	11.7576	0.704187058	0.414002482	1	+	+	-	+	chr5_16017209_16017559	16017335;16017352;16017379	Distal Intergenic	5	15938824	15939932	1109	1	CsaV3_5G020800	CsaV3_5G020800	78386	.	CsaV3_5G020800	gnl|BL_ORD_ID|496035 sp|Q8RWB8|UPL6_ARATH E3 ubiquitin-protein ligase UPL6 OS=Arabidopsis thaliana OX=3702 GN=UPL6 PE=2 SV=1//1.01228e-70
scaffold18_1	433623	434274	433752;433752;433749;433966;434157;434196;433763	6559	10953	6929	4563	236.357	284.694	250.52	194.426	0.227794332	0.414107637	1	+	+	+	+	scaffold18_1_433622_434274	433752;433752;433749;433966;434157;434196;433763	Promoter (<=1kb)	28	432737	433150	414	1	CsaV3_UNG207920	CsaV3_UNG207920	886	.	CsaV3_UNG207920	-//-
chr5	23125911	23126132	23126021;23126021;23126020;23126024	164	256	169	112	5.94495	6.67943	6.1455	4.8138	0.204056885	0.414287718	1	+	+	+	+	chr5_23125910_23126132	23126021;23126021;23126020;23126024	Promoter (1-2kb)	5	23124197	23126078	1882	1	CsaV3_5G027940	CsaV3_5G027940	1714	GO:0005887::integral component of plasma membrane;GO:0009507::chloroplast	CsaV3_5G027940	gnl|BL_ORD_ID|505436 sp|Q9ZUA5|VIT1_ARATH Vacuolar iron transporter 1 OS=Arabidopsis thaliana OX=3702 GN=VIT1 PE=2 SV=1//7.15799e-97
scaffold18_1	1402076	1403235	1402273;1402665;1403101;1402266;1402693;1403112;1402268;1403113;1402287;1402840;1403131	4461	7164	4648	2950	160.766	186.218	168.061	125.713	0.240162421	0.414552354	1	+	+	+	+	scaffold18_1_1402075_1403235	1402273;1402665;1403101;1402266;1402693;1403112;1402268;1403113;1402287;1402840;1403131	Promoter (<=1kb)	28	1402317	1402660	344	1	CsaV3_UNG210450	CsaV3_UNG210450	0	.	CsaV3_UNG210450	-//-
chr5	25491716	25492123	25491991;25491989	68	152	197	85	2.48607	3.97647	7.1577	3.6636	-0.743700615	0.414736054	1	-	+	+	-	chr5_25491715_25492123	25491991;25491989	Promoter (<=1kb)	5	25484855	25491876	7022	2	CsaV3_5G031140	CsaV3_5G031140	0	.	CsaV3_5G031140	-//-
chr1	14993613	14993849	14993723;14993737	72	139	106	86	2.63019	3.6386	3.86805	3.7062	-0.272916039	0.414748428	1	-	+	+	-	chr1_14993612_14993849	14993723;14993737	Distal Intergenic	1	15009088	15014094	5007	1	CsaV3_1G028050	CsaV3_1G028050	-15239	GO:0004427::inorganic diphosphatase activity;GO:0009678::hydrogen-translocating pyrophosphatase activity;GO:0015992::proton transport;GO:0016020::membrane	CsaV3_1G028050	gnl|BL_ORD_ID|39610 sp|P21616|AVP_VIGRR Pyrophosphate-energized vacuolar membrane proton pump OS=Vigna radiata var. radiata OX=3916 PE=1 SV=4//0
chr5	2184650	2184860	2184754	39	78	100	45	1.4412	2.05321	3.65115	1.9596	-0.683144742	0.415762468	1	-	-	+	-	chr5_2184649_2184860	2184754	Promoter (1-2kb)	5	2180337	2183163	2827	2	CsaV3_5G003410	CsaV3_5G003410	-1487	GO:0001104::RNA polymerase II transcription cofactor activity;GO:0006357::regulation of transcription from RNA polymerase II promoter;GO:0016592::mediator complex;GO:0046983::protein dimerization activity	CsaV3_5G003410	gnl|BL_ORD_ID|43207 sp|Q9FLI0|BH120_ARATH Transcription factor bHLH120 OS=Arabidopsis thaliana OX=3702 GN=BHLH120 PE=2 SV=2//1.37165e-30
chr4	13966424	13966642	13966532;13966532;13966532;13966532	5342	5930	5124	4922	192.508	154.147	185.269	209.72	-0.188311907	0.415774399	1	+	+	+	+	chr4_13966423_13966642	13966532;13966532;13966532;13966532	Promoter (1-2kb)	4	13962857	13965301	2445	2	CsaV3_4G023940	CsaV3_4G023940	-1123	GO:0004672::protein kinase activity;GO:0005524::ATP binding;GO:0006468::protein phosphorylation;GO:0008270::zinc ion binding	CsaV3_4G023940	gnl|BL_ORD_ID|213406 sp|Q0JEU6|LERK3_ORYSJ G-type lectin S-receptor-like serine/threonine-protein kinase LECRK3 OS=Oryza sativa subsp. japonica OX=39947 GN=LECRK3 PE=3 SV=2//0
chr3	26293637	26293844	26293734;26293729	47	122	102	70	1.72944	3.19677	3.72345	3.0246	-0.453992533	0.415778848	1	-	+	+	-	chr3_26293636_26293844	26293734;26293729	Promoter (<=1kb)	3	26293635	26293886	252	2	CsaV3_3G030480	CsaV3_3G030480	42	.	CsaV3_3G030480	-//-
chr3	1599004	1599223	1599112;1599112;1599112;1599112	526	908	562	354	18.9878	23.6249	20.3525	15.123	0.264460447	0.415900864	1	+	+	+	+	chr3_1599003_1599223	1599112;1599112;1599112;1599112	Promoter (<=1kb)	3	1598704	1604249	5546	1	CsaV3_3G002030	CsaV3_3G002030	300	GO:0000160::phosphorelay signal transduction system	CsaV3_3G002030	gnl|BL_ORD_ID|19243 sp|Q6LA43|APRR2_ARATH Two-component response regulator-like APRR2 OS=Arabidopsis thaliana OX=3702 GN=APRR2 PE=2 SV=2//6.80592e-130
chr3	22351440	22352133	22351726;22351731;22351709;22351727	3690	6211	3897	2649	132.987	161.45	140.913	112.89	0.214249855	0.416069158	1	+	+	+	+	chr3_22351439_22352133	22351726;22351731;22351709;22351727	Distal Intergenic	3	22363336	22376664	13329	1	CsaV3_3G026240	CsaV3_3G026240	-11203	GO:0005198::structural molecule activity;GO:0005515::protein binding;GO:0006886::intracellular protein transport;GO:0016192::vesicle-mediated transport;GO:0030117::membrane coat	CsaV3_3G026240	gnl|BL_ORD_ID|71743 sp|Q9C827|COB22_ARATH Coatomer subunit beta&apos;-2 OS=Arabidopsis thaliana OX=3702 GN=At1g52360 PE=1 SV=1//0
chr3	15673139	15673403	15673236	48	84	90	49	1.76547	2.20915	3.28965	2.13	-0.44738275	0.416353388	1	-	-	+	-	chr3_15673138_15673403	15673236	Promoter (<=1kb)	3	15673316	15673618	303	1	CsaV3_3G019920	CsaV3_3G019920	0	.	CsaV3_3G019920	gnl|BL_ORD_ID|226781 sp|P92520|M820_ARATH Uncharacterized mitochondrial protein AtMg00820 OS=Arabidopsis thaliana OX=3702 GN=AtMg00820 PE=4 SV=1//1.56673e-16
chr6	15547847	15548103	15547969;15547977;15547992	71	162	142	89	2.59416	4.23637	5.16945	3.834	-0.398480403	0.41636021	1	-	+	+	+	chr6_15547846_15548103	15547969;15547977;15547992	Promoter (<=1kb)	6	15548069	15551252	3184	1	CsaV3_6G022620	CsaV3_6G022620	0	GO:0046872::metal ion binding	CsaV3_6G022620	gnl|BL_ORD_ID|99298 sp|Q9FJ17|DI197_ARATH Protein DEHYDRATION-INDUCED 19 homolog 7 OS=Arabidopsis thaliana OX=3702 GN=DI19-7 PE=1 SV=2//1.98431e-50
chr6	19237246	19237549	19237402;19237409;19237408;19237412	114	178	196	110	4.14345	4.65221	7.12155	4.7286	-0.430041579	0.416644477	1	+	+	+	+	chr6_19237245_19237549	19237402;19237409;19237408;19237412	Distal Intergenic	6	19229914	19233770	3857	2	CsaV3_6G034340	CsaV3_6G034340	-3476	GO:0000160::phosphorelay signal transduction system;GO:0006487::protein N-linked glycosylation;GO:0008250::oligosaccharyltransferase complex;GO:0016021::integral component of membrane	CsaV3_6G034340	gnl|BL_ORD_ID|287668 sp|Q2RAP3|ORR9_ORYSJ Two-component response regulator ORR9 OS=Oryza sativa subsp. japonica OX=39947 GN=RR9 PE=2 SV=2//8.08412e-45
chr1	5246987	5247271	5247129	91	180	86	71	3.31476	4.70419	3.14505	3.0672	0.368297453	0.416833466	1	-	+	-	-	chr1_5246986_5247271	5247129	Promoter (<=1kb)	1	5245867	5247302	1436	2	CsaV3_1G008340	CsaV3_1G008340	31	.	CsaV3_1G008340	-//-
chr7	20647156	20647387	20647249;20647277	46	121	103	68	1.69341	3.17078	3.7596	2.9394	-0.461746169	0.416839981	1	-	+	+	-	chr7_20647155_20647387	20647249;20647277	Promoter (<=1kb)	7	20647071	20650392	3322	1	CsaV3_7G032790	CsaV3_7G032790	85	GO:0000917::barrier septum assembly;GO:0003779::actin binding;GO:0005737::cytoplasm;GO:0006396::RNA processing;GO:0007010::cytoskeleton organization;GO:0043093::FtsZ-dependent cytokinesis	CsaV3_7G032790	gnl|BL_ORD_ID|272808 sp|Q5KS50|NPH3_ORYSJ Coleoptile phototropism protein 1 OS=Oryza sativa subsp. japonica OX=39947 GN=CPT1 PE=2 SV=1//4.33917e-67
chr2	567845	568073	567953;567952	58	144	126	79	2.12577	3.76855	4.59105	3.408	-0.440503284	0.41689461	1	-	+	+	-	chr2_567844_568073	567953;567952	Promoter (2-3kb)	2	570550	572530	1981	1	CsaV3_2G001780	CsaV3_2G001780	-2477	GO:0004518::nuclease activity;GO:0050792::regulation of viral process	CsaV3_2G001780	gnl|BL_ORD_ID|316842 sp|A4KA45|PROF4_CORAV Profilin-4 OS=Corylus avellana OX=13451 PE=1 SV=1//3.4484e-72
chr3	38076741	38076968	38076849;38076873	41	113	99	62	1.51326	2.96286	3.615	2.6838	-0.492828289	0.416899787	1	-	+	+	-	chr3_38076740_38076968	38076849;38076873	3' UTR	3	38072084	38080327	8244	2	CsaV3_3G046680	CsaV3_3G046680	3359	GO:0001733::galactosylceramide sulfotransferase activity;GO:0005739::mitochondrion;GO:0005794::Golgi apparatus;GO:0006351::transcription, DNA-templated;GO:0009058::biosynthetic process;GO:0016021::integral component of membrane;GO:0019028::viral capsid	CsaV3_3G046680	gnl|BL_ORD_ID|103319 sp|P25685|DNJB1_HUMAN DnaJ homolog subfamily B member 1 OS=Homo sapiens OX=9606 GN=DNAJB1 PE=1 SV=4//5.50206e-17
chr7	21737642	21737939	21737766;21737790	44	152	142	80	1.62135	3.97647	5.16945	3.4506	-0.62283114	0.417347078	1	-	+	+	-	chr7_21737641_21737939	21737766;21737790	Distal Intergenic	7	21731946	21734078	2133	1	CsaV3_7G034380	CsaV3_7G034380	5696	.	CsaV3_7G034380	-//-
chr3	28170399	28170602	28170501	42	79	71	44	1.54929	2.0792	2.6028	1.917	-0.316889641	0.417679192	1	-	-	+	-	chr3_28170398_28170602	28170501	3' UTR	3	28167313	28171790	4478	1	CsaV3_3G032650	CsaV3_3G032650	3086	GO:0005789::endoplasmic reticulum membrane;GO:0006506::GPI anchor biosynthetic process;GO:0016021::integral component of membrane;GO:0042742::defense response to bacterium	CsaV3_3G032650	gnl|BL_ORD_ID|304836 sp|O09101|PIGF_MOUSE Phosphatidylinositol-glycan biosynthesis class F protein OS=Mus musculus OX=10090 GN=Pigf PE=1 SV=1//1.98437e-15
chr2	19022095	19022379	19022245;19022242;19022249	79	172	176	93	2.8824	4.49627	6.39855	4.0044	-0.495559996	0.417718975	1	-	+	+	+	chr2_19022094_19022379	19022245;19022242;19022249	Promoter (<=1kb)	2	19022140	19022440	301	1	CsaV3_2G029080	CsaV3_2G029080	0	.	CsaV3_2G029080	-//-
chr4	10086526	10086746	10086645;10086635;10086636	101	197	77	94	3.67506	5.14602	2.8197	4.047	0.361338367	0.417886492	1	+	+	-	+	chr4_10086525_10086746	10086645;10086635;10086636	Promoter (2-3kb)	4	10083766	10084450	685	2	CsaV3_4G014610	CsaV3_4G014610	-2076	GO:0003779::actin binding;GO:0007010::cytoskeleton organization	CsaV3_4G014610	-//-
chr3	10036876	10037097	10036996;10036986;10036985;10036985	139	236	148	92	5.0442	6.15963	5.38635	3.9618	0.261239209	0.418154584	1	+	+	+	+	chr3_10036875_10037097	10036996;10036986;10036985;10036985	Promoter (1-2kb)	3	10035260	10035637	378	1	CsaV3_3G013170	CsaV3_3G013170	1616	.	CsaV3_3G013170	-//-
chr4	5731811	5732084	5731978;5731956;5731977	87	144	154	86	3.17064	3.76855	5.60325	3.7062	-0.423928667	0.418280523	1	-	+	+	+	chr4_5731810_5732084	5731978;5731956;5731977	Promoter (<=1kb)	4	5731882	5735584	3703	1	CsaV3_4G008170	CsaV3_4G008170	0	GO:0003824::catalytic activity;GO:0003854::3-beta-hydroxy-delta5-steroid dehydrogenase activity;GO:0006694::steroid biosynthetic process;GO:0008152::metabolic process;GO:0016491::oxidoreductase activity;GO:0016616::oxidoreductase activity, acting on the CH-OH group of donors, NAD or NADP as acceptor;GO:0050662::coenzyme binding;GO:0055114::oxidation-reduction process	CsaV3_4G008170	gnl|BL_ORD_ID|349399 sp|Q9SYM5|RHM1_ARATH Trifunctional UDP-glucose 4,6-dehydratase/UDP-4-keto-6-deoxy-D-glucose 3,5-epimerase/UDP-4-keto-L-rhamnose-reductase RHM1 OS=Arabidopsis thaliana OX=3702 GN=RHM1 PE=1 SV=1//0
chr3	1067165	1067433	1067292;1067294;1067290	85	185	178	100	3.09858	4.83414	6.47085	4.3026	-0.441592788	0.418331915	1	-	+	+	+	chr3_1067164_1067433	1067292;1067294;1067290	Distal Intergenic	3	1054389	1063735	9347	2	CsaV3_3G001380	CsaV3_3G001380	-3430	GO:0004619::phosphoglycerate mutase activity;GO:0005737::cytoplasm;GO:0006007::glucose catabolic process;GO:0030145::manganese ion binding	CsaV3_3G001380	gnl|BL_ORD_ID|436066 sp|O82290|SKL2_ARATH Probable inactive shikimate kinase like 2, chloroplastic OS=Arabidopsis thaliana OX=3702 GN=SKL2 PE=2 SV=2//4.29696e-137
chr6	30855553	30855773	30855660;30855660;30855663;30855661	525	950	567	355	18.9518	24.7165	20.5332	15.1656	0.290710789	0.418604646	1	+	+	+	+	chr6_30855552_30855773	30855660;30855660;30855663;30855661	Promoter (2-3kb)	6	30847286	30852578	5293	2	CsaV3_6G052870	CsaV3_6G052870	-2975	GO:0006807::nitrogen compound metabolic process;GO:0016151::nickel cation binding	CsaV3_6G052870	gnl|BL_ORD_ID|498212 sp|Q7Y0S0|URED_ARATH Urease accessory protein D OS=Arabidopsis thaliana OX=3702 GN=URED PE=2 SV=1//1.66098e-120
chr7	3137639	3137869	3137739;3137770	67	111	117	66	2.45004	2.91088	4.2657	2.8542	-0.409376372	0.418619252	1	-	+	+	-	chr7_3137638_3137869	3137739;3137770	Promoter (2-3kb)	7	3135020	3135226	207	1	CsaV3_7G004350	CsaV3_7G004350	2619	.	CsaV3_7G004350	-//-
chr7	15915885	15916116	15915993	66	156	70	43	2.41401	4.08043	2.56665	1.8744	0.548304317	0.419237044	1	-	+	-	-	chr7_15915884_15916116	15915993	Promoter (<=1kb)	7	15913650	15916214	2565	2	CsaV3_7G026460	CsaV3_7G026460	98	GO:0004672::protein kinase activity;GO:0005524::ATP binding;GO:0006260::DNA replication;GO:0006468::protein phosphorylation;GO:0016020::membrane;GO:0016773::phosphotransferase activity, alcohol group as acceptor	CsaV3_7G026460	gnl|BL_ORD_ID|288803 sp|Q9LSF1|OXI1_ARATH Serine/threonine-protein kinase OXI1 OS=Arabidopsis thaliana OX=3702 GN=OXI1 PE=1 SV=1//1.06629e-126
scaffold18_1	1369765	1373074	1369925;1370365;1370472;1370916;1371313;1371910;1372550;1372645;1369910;1369929;1369917;1370407;1370922;1370333;1370911;1371307;1371550;1370385;1370512;1370901;1371307;1371557;1371927;1372495;1372696;1371316;1371983;1372457;1372715;1372505;1372960	29731	46242	30717	20885	1071.24	1201.86	1110.46	889.744	0.184514006	0.419981002	1	+	+	+	+	scaffold18_1_1369764_1373074	1369925;1370365;1370472;1370916;1371313;1371910;1372550;1372645;1369910;1369929;1369917;1370407;1370922;1370333;1370911;1371307;1371550;1370385;1370512;1370901;1371307;1371557;1371927;1372495;1372696;1371316;1371983;1372457;1372715;1372505;1372960	Promoter (<=1kb)	28	1370365	1371945	1581	1	CsaV3_UNG210380	CsaV3_UNG210380	0	GO:0000276::mitochondrial proton-transporting ATP synthase complex, coupling factor F(o);GO:0015078::hydrogen ion transmembrane transporter activity;GO:0015986::ATP synthesis coupled proton transport	CsaV3_UNG210380	gnl|BL_ORD_ID|548669 sp|P08746|YMF19_OENBE Putative ATP synthase protein YMF19 OS=Oenothera berteroana OX=3950 GN=YMF19 PE=3 SV=2//8.79843e-44
[truncated: 6,065 more rows]
