# Supplementary material for: Integration of ATAC-seq and RNA-seq unveils transcription factors involved in low-nitrogen tolerance in cucumber
Source: Front Plant Sci. 2026 Mar 26;17:1798277. doi: 10.3389/fpls.2026.1798277 (PMC13062244; doi:10.3389/fpls.2026.1798277)
Supplement: Supplementary File 1 — Comprehensive datasets of transcriptional and chromatin accessibility changes. This compressed archive (ZIP format) contains three separate files: (1) List of differentially expressed genes (DEGs) identified by RNA-seq at 4 h under low-nitrogen stress; (2) List of DEGs identified by RNA-seq at 30 h; and (3) List of differentially accessible regions (DARs) identified by ATAC-seq at 4 h. [file DataSheet1.zip › Supplementary File 1/ATAC_seq/C52_mN_vs_C52_pN_peak_compare_table.tsv]

Chromosome	PeakStart	PeakEnd	oriSummitPos.x	Count_C52_mN_1	Count_C52_mN_2	Count_C52_pN_1	Count_C52_pN_2	RPM_C52_mN_1	RPM_C52_mN_2	RPM_C52_pN_1	RPM_C52_pN_2	log2foldchange	pvalue	qvalue	In_C52_mN_1	In_C52_mN_2	In_C52_pN_1	In_C52_pN_2	peakID	oriSummitPos.y	annotation	geneChr	geneStart	geneEnd	geneLength	geneStrand	geneId	transcriptId	distanceToTSS	ClosestTSS_GO	genename	description
chr1	7059	7540	7198;7379;7197;7408;7203;7206;7352	219	244	207	333	7.0906	6.9335	5.95712	9.48894	-0.139330692	0.756339512	1	+	+	+	+	chr1_7058_7540	7198;7379;7197;7408;7203;7206;7352	Distal Intergenic	1	22415	23923	1509	2	CsaV3_1G000010	CsaV3_1G000010	16383	.	CsaV3_1G000010	gnl|BL_ORD_ID|382618 sp|P52855|RLA1_MAIZE 60S acidic ribosomal protein P1 OS=Zea mays OX=4577 GN=RPP1A PE=1 SV=1//1.81613e-14
chr1	15643	16330	15817;15829;16169;15827;16115;15824;16131	873	942	978	1100	28.169	26.6869	28.0386	31.2794	-0.112823159	0.380020691	1	+	+	+	+	chr1_15642_16330	15817;15829;16169;15827;16115;15824;16131	Distal Intergenic	1	22415	23923	1509	2	CsaV3_1G000010	CsaV3_1G000010	7593	.	CsaV3_1G000010	gnl|BL_ORD_ID|382618 sp|P52855|RLA1_MAIZE 60S acidic ribosomal protein P1 OS=Zea mays OX=4577 GN=RPP1A PE=1 SV=1//1.81613e-14
chr1	18008	18289	18133;18140;18140;18138	390	403	344	471	12.6019	11.4332	9.8808	13.4095	0.045413583	0.869418661	1	+	+	+	+	chr1_18007_18289	18133;18140;18140;18138	Distal Intergenic	1	22415	23923	1509	2	CsaV3_1G000010	CsaV3_1G000010	5634	.	CsaV3_1G000010	gnl|BL_ORD_ID|382618 sp|P52855|RLA1_MAIZE 60S acidic ribosomal protein P1 OS=Zea mays OX=4577 GN=RPP1A PE=1 SV=1//1.81613e-14
chr1	18451	18858	18653;18656;18658;18650	328	425	423	380	10.6037	12.0558	12.1434	10.8242	-0.019484083	0.889747596	1	+	+	+	+	chr1_18450_18858	18653;18656;18658;18650	Distal Intergenic	1	22415	23923	1509	2	CsaV3_1G000010	CsaV3_1G000010	5065	.	CsaV3_1G000010	gnl|BL_ORD_ID|382618 sp|P52855|RLA1_MAIZE 60S acidic ribosomal protein P1 OS=Zea mays OX=4577 GN=RPP1A PE=1 SV=1//1.81613e-14
chr1	19065	19314	19180;19182;19186;19181	269	254	222	336	8.7021	7.2165	6.38672	9.57417	-0.00382764	0.991875355	1	+	+	+	+	chr1_19064_19314	19180;19182;19186;19181	Distal Intergenic	1	22415	23923	1509	2	CsaV3_1G000010	CsaV3_1G000010	4609	.	CsaV3_1G000010	gnl|BL_ORD_ID|382618 sp|P52855|RLA1_MAIZE 60S acidic ribosomal protein P1 OS=Zea mays OX=4577 GN=RPP1A PE=1 SV=1//1.81613e-14
chr1	390	713	550;549;549;555	273	314	278	410	8.83102	8.9145	7.99056	11.6765	-0.148326457	0.694065018	1	+	+	+	+	chr1_389_713	550;549;549;555	Distal Intergenic	1	22415	23923	1509	2	CsaV3_1G000010	CsaV3_1G000010	23210	.	CsaV3_1G000010	gnl|BL_ORD_ID|382618 sp|P52855|RLA1_MAIZE 60S acidic ribosomal protein P1 OS=Zea mays OX=4577 GN=RPP1A PE=1 SV=1//1.81613e-14
chr1	4810	5061	4925;4933;4929;4935	192	166	172	232	6.22039	4.7261	4.95472	6.61953	-0.080450369	0.805638548	1	+	+	+	+	chr1_4809_5061	4925;4933;4929;4935	Distal Intergenic	1	22415	23923	1509	2	CsaV3_1G000010	CsaV3_1G000010	18862	.	CsaV3_1G000010	gnl|BL_ORD_ID|382618 sp|P52855|RLA1_MAIZE 60S acidic ribosomal protein P1 OS=Zea mays OX=4577 GN=RPP1A PE=1 SV=1//1.81613e-14
chr1	5911	6225	6071;6073;6069;6082	291	327	286	405	9.41116	9.2824	8.21968	11.5345	-0.079616619	0.802873975	1	+	+	+	+	chr1_5910_6225	6071;6073;6069;6082	Distal Intergenic	1	22415	23923	1509	2	CsaV3_1G000010	CsaV3_1G000010	17698	.	CsaV3_1G000010	gnl|BL_ORD_ID|382618 sp|P52855|RLA1_MAIZE 60S acidic ribosomal protein P1 OS=Zea mays OX=4577 GN=RPP1A PE=1 SV=1//1.81613e-14
chr1	6310	6528	6406	96	75	89	112	3.12631	2.1508	2.5776	3.21033	-0.133299417	0.709488429	1	-	-	-	+	chr1_6309_6528	6406	Distal Intergenic	1	22415	23923	1509	2	CsaV3_1G000010	CsaV3_1G000010	17395	.	CsaV3_1G000010	gnl|BL_ORD_ID|382618 sp|P52855|RLA1_MAIZE 60S acidic ribosomal protein P1 OS=Zea mays OX=4577 GN=RPP1A PE=1 SV=1//1.81613e-14
chr1	47921	48357	48049;48048	88	110	177	234	2.86847	3.1413	5.09792	6.67635	-0.970255932	0.161365648	1	-	-	+	+	chr1_47920_48357	48049;48048	Promoter (<=1kb)	1	42320	47225	4906	2	CsaV3_1G000040	CsaV3_1G000040	-696	.	CsaV3_1G000040	gnl|BL_ORD_ID|199093 sp|Q940Q8|IX10L_ARATH Probable beta-1,4-xylosyltransferase IRX10L OS=Arabidopsis thaliana OX=3702 GN=IRX10L PE=2 SV=1//0
chr1	48806	49024	48911;48913;48912;48911	720	883	742	376	23.2378	25.0172	21.2795	10.7106	0.593052934	0.36138478	1	+	+	+	+	chr1_48805_49024	48911;48913;48912;48911	Promoter (<=1kb)	1	49628	52342	2715	1	CsaV3_1G000050	CsaV3_1G000050	-604	GO:0003677::DNA binding;GO:0006355::regulation of transcription, DNA-templated	CsaV3_1G000050	gnl|BL_ORD_ID|134581 sp|O04064|FLLH_POPTR Floricaula/leafy homolog OS=Populus trichocarpa OX=3694 GN=FL PE=2 SV=2//1.78579e-168
chr1	64197	64407	64294	47	57	73	100	1.54704	1.6414	2.11936	2.86941	-0.645833425	0.246910378	1	-	-	-	+	chr1_64196_64407	64294	Promoter (1-2kb)	1	59513	63138	3626	2	CsaV3_1G000070	CsaV3_1G000070	-1059	GO:0005515::protein binding	CsaV3_1G000070	gnl|BL_ORD_ID|509297 sp|Q28YY2|WDR48_DROPS WD repeat-containing protein 48 homolog OS=Drosophila pseudoobscura pseudoobscura OX=46245 GN=GA21511 PE=3 SV=2//1.89944e-07
chr1	65382	65638	65508;65503;65511	84	129	116	184	2.73955	3.679	3.35088	5.25585	-0.423217793	0.443506799	1	-	+	+	+	chr1_65381_65638	65508;65503;65511	Promoter (1-2kb)	1	63737	67092	3356	2	CsaV3_1G000080	CsaV3_1G000080	1454	GO:0006396::RNA processing;GO:0006400::tRNA modification;GO:0008152::metabolic process;GO:0008168::methyltransferase activity;GO:0008173::RNA methyltransferase activity;GO:0008176::tRNA (guanine-N7-)-methyltransferase activity;GO:0015995::chlorophyll biosynthetic process;GO:0046406::magnesium protoporphyrin IX methyltransferase activity	CsaV3_1G000080	gnl|BL_ORD_ID|63138 sp|Q9SW18|CHLM_ARATH Magnesium protoporphyrin IX methyltransferase, chloroplastic OS=Arabidopsis thaliana OX=3702 GN=CHLM PE=1 SV=1//4.32339e-125
chr1	72121	72351	72243	72	90	96	152	2.35279	2.5753	2.77808	4.34673	-0.531822938	0.391257137	1	-	-	-	+	chr1_72120_72351	72243	Intron (CsaV3_1G000090/CsaV3_1G000090, intron 1 of 13)	1	68012	78346	10335	1	CsaV3_1G000090	CsaV3_1G000090	4109	GO:0003677::DNA binding;GO:0005634::nucleus;GO:0006355::regulation of transcription, DNA-templated;GO:0009725::response to hormone	CsaV3_1G000090	gnl|BL_ORD_ID|20952 sp|Q2LAJ3|ARF2A_SOLLC Auxin response factor 2A OS=Solanum lycopersicum OX=4081 GN=ARF2A PE=1 SV=1//0
chr1	70941	71382	71111;71146	88	143	104	180	2.86847	4.0752	3.0072	5.14221	-0.23099723	0.682618855	1	-	+	-	+	chr1_70940_71382	71111;71146	Promoter (2-3kb)	1	68012	78346	10335	1	CsaV3_1G000090	CsaV3_1G000090	2929	GO:0003677::DNA binding;GO:0005634::nucleus;GO:0006355::regulation of transcription, DNA-templated;GO:0009725::response to hormone	CsaV3_1G000090	gnl|BL_ORD_ID|20952 sp|Q2LAJ3|ARF2A_SOLLC Auxin response factor 2A OS=Solanum lycopersicum OX=4081 GN=ARF2A PE=1 SV=1//0
chr1	71699	72030	71861;71873;71869;71882	153	140	220	310	4.96342	3.9903	6.32944	8.83551	-0.760181633	0.211973427	1	+	+	+	+	chr1_71698_72030	71861;71873;71869;71882	Intron (CsaV3_1G000090/CsaV3_1G000090, intron 1 of 13)	1	68012	78346	10335	1	CsaV3_1G000090	CsaV3_1G000090	3687	GO:0003677::DNA binding;GO:0005634::nucleus;GO:0006355::regulation of transcription, DNA-templated;GO:0009725::response to hormone	CsaV3_1G000090	gnl|BL_ORD_ID|20952 sp|Q2LAJ3|ARF2A_SOLLC Auxin response factor 2A OS=Solanum lycopersicum OX=4081 GN=ARF2A PE=1 SV=1//0
chr1	72616	73173	72952;72829;72824;72863	317	377	449	575	10.2491	10.6974	12.888	16.3642	-0.48183593	0.247741086	1	+	+	+	+	chr1_72615_73173	72952;72829;72824;72863	5' UTR	1	68012	78346	10335	1	CsaV3_1G000090	CsaV3_1G000090	4604	GO:0003677::DNA binding;GO:0005634::nucleus;GO:0006355::regulation of transcription, DNA-templated;GO:0009725::response to hormone	CsaV3_1G000090	gnl|BL_ORD_ID|20952 sp|Q2LAJ3|ARF2A_SOLLC Auxin response factor 2A OS=Solanum lycopersicum OX=4081 GN=ARF2A PE=1 SV=1//0
chr1	121394	121681	121534;121539;121560	107	115	132	204	3.48084	3.2828	3.80912	5.82405	-0.510210753	0.3879528	1	-	+	+	+	chr1_121393_121681	121534;121539;121560	Promoter (<=1kb)	1	117971	120451	2481	2	CsaV3_1G000150	CsaV3_1G000150	-943	GO:0004185::serine-type carboxypeptidase activity;GO:0006508::proteolysis	CsaV3_1G000150	gnl|BL_ORD_ID|428407 sp|Q8VY01|SCP46_ARATH Serine carboxypeptidase-like 46 OS=Arabidopsis thaliana OX=3702 GN=SCPL46 PE=2 SV=1//6.18533e-15
chr1	137329	137884	137648;137667;137631;137656	216	265	341	544	6.99391	7.5278	9.79488	15.4835	-0.799692662	0.30752949	1	+	+	+	+	chr1_137328_137884	137648;137667;137631;137656	Promoter (<=1kb)	1	137741	139739	1999	1	CsaV3_1G000210	CsaV3_1G000210	0	GO:0005515::protein binding	CsaV3_1G000210	gnl|BL_ORD_ID|43320 sp|Q9IA00|BIC1A_XENLA Protein bicaudal C homolog 1-A OS=Xenopus laevis OX=8355 GN=bicc1-a PE=2 SV=1//4.41126e-07
chr1	180361	180601	180474	50	60	89	156	1.64373	1.7263	2.5776	4.46037	-1.06239793	0.3014179	1	-	-	-	+	chr1_180360_180601	180474	Promoter (<=1kb)	1	180489	180640	152	2	CsaV3_1G000280	CsaV3_1G000280	39	.	CsaV3_1G000280	-//-
chr1	189003	189283	189153;189138	86	102	132	156	2.80401	2.9149	3.80912	4.46037	-0.532058156	0.15062637	1	-	-	+	+	chr1_189002_189283	189153;189138	Promoter (1-2kb)	1	190592	192566	1975	1	CsaV3_1G000310	CsaV3_1G000310	-1309	GO:0016021::integral component of membrane	CsaV3_1G000310	gnl|BL_ORD_ID|449322 sp|Q9LUE3|SWT10_ARATH Bidirectional sugar transporter SWEET10 OS=Arabidopsis thaliana OX=3702 GN=SWEET10 PE=1 SV=1//1.06958e-97
chr1	202557	202880	202719	69	113	86	163	2.2561	3.2262	2.49168	4.65924	-0.383347587	0.581426155	1	-	-	-	+	chr1_202556_202880	202719	Promoter (<=1kb)	1	197789	202641	4853	2	CsaV3_1G000320	CsaV3_1G000320	0	GO:0001522::pseudouridine synthesis;GO:0003677::DNA binding;GO:0003723::RNA binding;GO:0009451::RNA modification;GO:0009982::pseudouridine synthase activity	CsaV3_1G000320	gnl|BL_ORD_ID|330097 sp|Q0E0Y3|PUS7_ORYSJ RNA pseudouridine synthase 7 OS=Oryza sativa subsp. japonica OX=39947 GN=Os02g0512300 PE=2 SV=2//0
chr1	237135	237574	237256;237266;237264;237268	187	209	203	372	6.05924	5.943	5.84256	10.5969	-0.453859227	0.521901287	1	+	+	+	+	chr1_237134_237574	237256;237266;237264;237268	Promoter (<=1kb)	1	237441	240113	2673	1	CsaV3_1G000390	CsaV3_1G000390	0	GO:0005509::calcium ion binding;GO:0005515::protein binding;GO:0008270::zinc ion binding	CsaV3_1G000390	gnl|BL_ORD_ID|449226 sp|Q8W475|SWI3A_ARATH SWI/SNF complex subunit SWI3A OS=Arabidopsis thaliana OX=3702 GN=SWI3A PE=1 SV=1//1.14559e-137
chr1	257544	257814	257666	81	86	92	181	2.64286	2.4621	2.66352	5.17062	-0.617875253	0.472378349	1	-	-	-	+	chr1_257543_257814	257666	Promoter (1-2kb)	1	258152	259290	1139	2	CsaV3_1G000440	CsaV3_1G000440	1476	.	CsaV3_1G000440	-//-
chr1	271382	271613	271501	68	64	82	146	2.22387	1.8395	2.37712	4.17627	-0.689564652	0.391012645	1	-	-	-	+	chr1_271381_271613	271501	Promoter (<=1kb)	1	267723	271586	3864	2	CsaV3_1G000460	CsaV3_1G000460	0	.	CsaV3_1G000460	gnl|BL_ORD_ID|145592 sp|Q9SMN1|GCAL2_ARATH Gamma carbonic anhydrase-like 2, mitochondrial OS=Arabidopsis thaliana OX=3702 GN=GAMMACAL2 PE=1 SV=1//2.07214e-135
chr1	320369	320958	320532;320813;320572;320583;320572	255	312	362	404	8.25088	8.8579	10.3963	11.5061	-0.356352078	0.092559093	1	+	+	+	+	chr1_320368_320958	320532;320813;320572;320583;320572	Promoter (1-2kb)	1	310653	319106	8454	2	CsaV3_1G000550	CsaV3_1G000550	-1263	GO:0000287::magnesium ion binding;GO:0003824::catalytic activity;GO:0005576::extracellular region;GO:0008565::protein transporter activity;GO:0015031::protein transport;GO:0016021::integral component of membrane;GO:0019060::intracellular transport of viral protein in host cell;GO:0030976::thiamine pyrophosphate binding	CsaV3_1G000550	gnl|BL_ORD_ID|191475 sp|P27819|ILVB3_BRANA Acetolactate synthase 3, chloroplastic OS=Brassica napus OX=3708 PE=3 SV=1//0
chr1	321541	321740	321692	44	37	61	91	1.45035	1.0754	1.77568	2.61372	-0.797311899	0.23298157	1	-	-	-	+	chr1_321540_321740	321692	Promoter (2-3kb)	1	310653	319106	8454	2	CsaV3_1G000550	CsaV3_1G000550	-2435	GO:0000287::magnesium ion binding;GO:0003824::catalytic activity;GO:0005576::extracellular region;GO:0008565::protein transporter activity;GO:0015031::protein transport;GO:0016021::integral component of membrane;GO:0019060::intracellular transport of viral protein in host cell;GO:0030976::thiamine pyrophosphate binding	CsaV3_1G000550	gnl|BL_ORD_ID|191475 sp|P27819|ILVB3_BRANA Acetolactate synthase 3, chloroplastic OS=Brassica napus OX=3708 PE=3 SV=1//0
chr1	330536	330743	330639	46	62	72	134	1.51481	1.7829	2.09072	3.83535	-0.845611134	0.368567546	1	-	-	-	+	chr1_330535_330743	330639	Promoter (2-3kb)	1	328021	329952	1932	1	CsaV3_1G000570	CsaV3_1G000570	2515	GO:0005515::protein binding	CsaV3_1G000570	gnl|BL_ORD_ID|129189 sp|Q9FYF9|FB76_ARATH F-box protein At1g67340 OS=Arabidopsis thaliana OX=3702 GN=At1g67340 PE=1 SV=1//7.01686e-131
chr1	352518	352992	352676;352722;352747;352712	206	267	315	360	6.67161	7.5844	9.05024	10.256	-0.437496965	0.08715526	1	+	+	+	+	chr1_352517_352992	352676;352722;352747;352712	Promoter (<=1kb)	1	352593	353147	555	1	CsaV3_1G000610	CsaV3_1G000610	0	.	CsaV3_1G000610	-//-
chr1	359182	359400	359289;359289;359289;359290	1162	1172	1216	1368	37.4835	33.1959	34.8549	38.8933	-0.061318045	0.654462612	1	+	+	+	+	chr1_359181_359400	359289;359289;359289;359290	Promoter (2-3kb)	1	362093	364751	2659	1	CsaV3_1G000630	CsaV3_1G000630	-2693	GO:0005506::iron ion binding;GO:0016705::oxidoreductase activity, acting on paired donors, with incorporation or reduction of molecular oxygen;GO:0020037::heme binding;GO:0055114::oxidation-reduction process	CsaV3_1G000630	gnl|BL_ORD_ID|48845 sp|Q9FMV7|C94B1_ARATH Cytochrome P450 94B1 OS=Arabidopsis thaliana OX=3702 GN=CYP94B1 PE=1 SV=1//0
chr1	358273	358542	358403	73	97	108	200	2.38502	2.7734	3.12176	5.71041	-0.775838699	0.386791903	1	-	-	-	+	chr1_358272_358542	358403	Distal Intergenic	1	362093	364751	2659	1	CsaV3_1G000630	CsaV3_1G000630	-3551	GO:0005506::iron ion binding;GO:0016705::oxidoreductase activity, acting on paired donors, with incorporation or reduction of molecular oxygen;GO:0020037::heme binding;GO:0055114::oxidation-reduction process	CsaV3_1G000630	gnl|BL_ORD_ID|48845 sp|Q9FMV7|C94B1_ARATH Cytochrome P450 94B1 OS=Arabidopsis thaliana OX=3702 GN=CYP94B1 PE=1 SV=1//0
chr1	360853	361071	360960;360962;360960;360960	506	536	560	604	16.3406	15.1971	16.067	17.1881	-0.076498159	0.395797539	1	+	+	+	+	chr1_360852_361071	360960;360962;360960;360960	Promoter (1-2kb)	1	362093	364751	2659	1	CsaV3_1G000630	CsaV3_1G000630	-1022	GO:0005506::iron ion binding;GO:0016705::oxidoreductase activity, acting on paired donors, with incorporation or reduction of molecular oxygen;GO:0020037::heme binding;GO:0055114::oxidation-reduction process	CsaV3_1G000630	gnl|BL_ORD_ID|48845 sp|Q9FMV7|C94B1_ARATH Cytochrome P450 94B1 OS=Arabidopsis thaliana OX=3702 GN=CYP94B1 PE=1 SV=1//0
chr1	364350	364549	364447	29	33	57	99	0.9669	0.9622	1.66112	2.841	-1.22267658	0.27370923	1	-	-	-	+	chr1_364349_364549	364447	Promoter (2-3kb)	1	362093	364751	2659	1	CsaV3_1G000630	CsaV3_1G000630	2257	GO:0005506::iron ion binding;GO:0016705::oxidoreductase activity, acting on paired donors, with incorporation or reduction of molecular oxygen;GO:0020037::heme binding;GO:0055114::oxidation-reduction process	CsaV3_1G000630	gnl|BL_ORD_ID|48845 sp|Q9FMV7|C94B1_ARATH Cytochrome P450 94B1 OS=Arabidopsis thaliana OX=3702 GN=CYP94B1 PE=1 SV=1//0
chr1	409502	409720	409610;409610;409610;409610	247	398	340	196	7.99304	11.2917	9.76624	5.59677	0.327998791	0.541038553	1	+	+	+	+	chr1_409501_409720	409610;409610;409610;409610	Promoter (1-2kb)	1	411387	414207	2821	1	CsaV3_1G000690	CsaV3_1G000690	-1667	GO:0004017::adenylate kinase activity;GO:0006281::DNA repair;GO:0006310::DNA recombination;GO:0009378::four-way junction helicase activity	CsaV3_1G000690	gnl|BL_ORD_ID|200507 sp|Q08480|KAD4_ORYSJ Adenylate kinase 4 OS=Oryza sativa subsp. japonica OX=39947 GN=ADK-B PE=2 SV=1//2.13809e-154
chr1	422004	422259	422132	71	74	78	150	2.32056	2.1225	2.26256	4.28991	-0.560485219	0.486317791	1	-	-	-	+	chr1_422003_422259	422132	Promoter (<=1kb)	1	417967	422027	4061	2	CsaV3_1G000700	CsaV3_1G000700	0	GO:0004177::aminopeptidase activity;GO:0006508::proteolysis;GO:0008270::zinc ion binding	CsaV3_1G000700	gnl|BL_ORD_ID|104410 sp|B9RAJ0|DNPEP_RICCO Probable aspartyl aminopeptidase OS=Ricinus communis OX=3988 GN=RCOM_1506700 PE=2 SV=2//0
chr1	433021	433472	433270;433289;433273;433297	217	301	288	475	7.02614	8.5466	8.27696	13.5232	-0.485315917	0.436467607	1	+	+	+	+	chr1_433020_433472	433270;433289;433273;433297	Promoter (<=1kb)	1	433234	440378	7145	1	CsaV3_1G000730	CsaV3_1G000730	0	GO:0005515::protein binding	CsaV3_1G000730	gnl|BL_ORD_ID|163506 sp|Q9FGW9|GTE10_ARATH Transcription factor GTE10 OS=Arabidopsis thaliana OX=3702 GN=GTE10 PE=1 SV=2//8.49041e-132
chr1	439708	439926	439817;439815;439816;439816	390	452	458	552	12.6019	12.8199	13.1458	15.7107	-0.182830142	0.407110202	1	+	+	+	+	chr1_439707_439926	439817;439815;439816;439816	3' UTR	1	433234	440378	7145	1	CsaV3_1G000730	CsaV3_1G000730	6474	GO:0005515::protein binding	CsaV3_1G000730	gnl|BL_ORD_ID|163506 sp|Q9FGW9|GTE10_ARATH Transcription factor GTE10 OS=Arabidopsis thaliana OX=3702 GN=GTE10 PE=1 SV=2//8.49041e-132
chr1	488474	489154	488712;488965;488760;488955;488700;488771	240	316	379	558	7.76743	8.9711	10.8832	15.8812	-0.677142477	0.281099266	1	+	+	+	+	chr1_488473_489154	488712;488965;488760;488955;488700;488771	Promoter (<=1kb)	1	487333	489820	2488	2	CsaV3_1G000780	CsaV3_1G000780	666	GO:0005215::transporter activity;GO:0006810::transport;GO:0016020::membrane;GO:0055085::transmembrane transport	CsaV3_1G000780	gnl|BL_ORD_ID|39782 sp|Q84MA8|AZG2_ARATH Adenine/guanine permease AZG2 OS=Arabidopsis thaliana OX=3702 GN=AZG2 PE=2 SV=1//0
chr1	526045	526324	526176;526171	80	99	120	182	2.61063	2.83	3.46544	5.19903	-0.671337785	0.310285153	1	-	-	+	+	chr1_526044_526324	526176;526171	Promoter (<=1kb)	1	527038	530940	3903	1	CsaV3_1G000860	CsaV3_1G000860	-714	GO:0005515::protein binding;GO:0005634::nucleus;GO:0006355::regulation of transcription, DNA-templated;GO:0008113::peptide-methionine (S)-S-oxide reductase activity;GO:0055114::oxidation-reduction process	CsaV3_1G000860	gnl|BL_ORD_ID|31318 sp|Q6NNP0|ATG16_ARATH Autophagy-related protein 16 OS=Arabidopsis thaliana OX=3702 GN=ATG16 PE=2 SV=1//3.31087e-25
chr1	534608	534853	534718	46	30	74	124	1.51481	0.8773	2.148	3.55125	-1.252488346	0.217372745	1	-	-	-	+	chr1_534607_534853	534718	Promoter (<=1kb)	1	531278	534858	3581	2	CsaV3_1G000880	CsaV3_1G000880	5	GO:0004806::triglyceride lipase activity;GO:0006508::proteolysis;GO:0008152::metabolic process;GO:0008236::serine-type peptidase activity;GO:0016042::lipid catabolic process;GO:0016787::hydrolase activity	CsaV3_1G000880	gnl|BL_ORD_ID|3877 sp|Q5VST6|AB17B_HUMAN Alpha/beta hydrolase domain-containing protein 17B OS=Homo sapiens OX=9606 GN=ABHD17B PE=1 SV=1//4.34634e-67
chr1	538512	538775	538636	88	102	111	188	2.86847	2.9149	3.20768	5.36949	-0.568591312	0.419171295	1	-	-	-	+	chr1_538511_538775	538636	Promoter (2-3kb)	1	541500	542985	1486	1	CsaV3_1G000890	CsaV3_1G000890	-2725	GO:0005515::protein binding	CsaV3_1G000890	gnl|BL_ORD_ID|199579 sp|O48716|JGB_ARATH Protein JINGUBANG OS=Arabidopsis thaliana OX=3702 GN=JGB PE=1 SV=1//1.38795e-63
chr1	550121	550341	550230;550229;550229;550230	1042	1406	1295	846	33.6159	39.8181	37.1174	24.0633	0.263371573	0.514749644	1	+	+	+	+	chr1_550120_550341	550230;550229;550229;550230	Promoter (2-3kb)	1	545619	547550	1932	2	CsaV3_1G000910	CsaV3_1G000910	-2571	GO:0004672::protein kinase activity;GO:0005515::protein binding;GO:0005524::ATP binding;GO:0006468::protein phosphorylation;GO:0030176::integral component of endoplasmic reticulum membrane;GO:0043231::intracellular membrane-bounded organelle;GO:0051537::2 iron, 2 sulfur cluster binding;GO:2001256::regulation of store-operated calcium entry	CsaV3_1G000910	gnl|BL_ORD_ID|427309 sp|Q9SKB2|SBIR1_ARATH Leucine-rich repeat receptor-like serine/threonine/tyrosine-protein kinase SOBIR1 OS=Arabidopsis thaliana OX=3702 GN=SOBIR1 PE=1 SV=1//0
chr1	560821	561202	560964;561052;560964;561064	118	130	175	226	3.83537	3.7073	5.04064	6.44907	-0.607195172	0.215745246	1	+	+	+	+	chr1_560820_561202	560964;561052;560964;561064	Promoter (<=1kb)	1	557862	561197	3336	2	CsaV3_1G000940	CsaV3_1G000940	0	GO:0003676::nucleic acid binding;GO:0004719::protein-L-isoaspartate (D-aspartate) O-methyltransferase activity;GO:0005509::calcium ion binding;GO:0006464::cellular protein modification process	CsaV3_1G000940	gnl|BL_ORD_ID|390983 sp|P19682|ROC3_NICSY 28 kDa ribonucleoprotein, chloroplastic OS=Nicotiana sylvestris OX=4096 PE=1 SV=1//6.30555e-97
chr1	566786	567098	566942;566949	81	116	165	272	2.64286	3.3111	4.75424	7.75593	-1.07117996	0.261096417	1	-	-	+	+	chr1_566785_567098	566942;566949	Promoter (<=1kb)	1	561420	566394	4975	2	CsaV3_1G000950	CsaV3_1G000950	-392	.	CsaV3_1G000950	gnl|BL_ORD_ID|347956 sp|Q94A08|RFS2_ARATH Probable galactinol--sucrose galactosyltransferase 2 OS=Arabidopsis thaliana OX=3702 GN=RFS2 PE=2 SV=2//0
chr1	570128	570348	570236;570237;570237;570236	963	990	968	924	31.0697	28.0453	27.7522	26.2793	0.129723516	0.312579436	1	+	+	+	+	chr1_570127_570348	570236;570237;570237;570236	Promoter (<=1kb)	1	569158	570864	1707	2	CsaV3_1G000960	CsaV3_1G000960	516	GO:0003677::DNA binding;GO:0006355::regulation of transcription, DNA-templated	CsaV3_1G000960	gnl|BL_ORD_ID|153859 sp|Q3HRQ2|GLOX_VITPS Aldehyde oxidase GLOX OS=Vitis pseudoreticulata OX=231512 GN=GLOX PE=2 SV=1//2.93634e-126
chr1	581393	581633	581510;581513;581513;581514	394	454	418	437	12.7309	12.8765	12.0002	12.4436	0.067092197	0.206042589	1	+	+	+	+	chr1_581392_581633	581510;581513;581513;581514	Distal Intergenic	1	576776	580721	3946	1	CsaV3_1G000990	CsaV3_1G000990	4617	.	CsaV3_1G000990	gnl|BL_ORD_ID|446526 sp|Q0WWT7|STR11_ARATH Rhodanese-like domain-containing protein 11, chloroplastic OS=Arabidopsis thaliana OX=3702 GN=STR11 PE=2 SV=1//8.3718e-140
chr1	587965	588183	588073;588073;588071;588072	354	338	326	336	11.4417	9.5937	9.36528	9.57417	0.151424816	0.458382461	1	+	+	+	+	chr1_587964_588183	588073;588073;588071;588072	Promoter (1-2kb)	1	589792	590504	713	1	CsaV3_1G001000	CsaV3_1G001000	-1609	GO:0005515::protein binding	CsaV3_1G001000	-//-
chr1	589385	589584	589488	56	64	81	112	1.83711	1.8395	2.34848	3.21033	-0.596399922	0.273362419	1	-	-	-	+	chr1_589384_589584	589488	Promoter (<=1kb)	1	589792	590504	713	1	CsaV3_1G001000	CsaV3_1G001000	-208	GO:0005515::protein binding	CsaV3_1G001000	-//-
chr1	585808	586071	585936	68	73	78	130	2.22387	2.0942	2.26256	3.72171	-0.470788638	0.45683915	1	-	-	-	+	chr1_585807_586071	585936	Distal Intergenic	1	589792	590504	713	1	CsaV3_1G001000	CsaV3_1G001000	-3721	GO:0005515::protein binding	CsaV3_1G001000	-//-
chr1	586249	586548	586401;586403	88	132	112	204	2.86847	3.7639	3.23632	5.82405	-0.450045474	0.514104112	1	-	+	-	+	chr1_586248_586548	586401;586403	Distal Intergenic	1	589792	590504	713	1	CsaV3_1G001000	CsaV3_1G001000	-3244	GO:0005515::protein binding	CsaV3_1G001000	-//-
chr1	599576	599796	599684;599686;599685;599684	706	780	758	648	22.7866	22.1023	21.7378	18.4381	0.160028401	0.381598825	1	+	+	+	+	chr1_599575_599796	599684;599686;599685;599684	Promoter (1-2kb)	1	600864	602205	1342	1	CsaV3_1G001030	CsaV3_1G001030	-1068	GO:0006855::drug transmembrane transport;GO:0015238::drug transmembrane transporter activity;GO:0015297::antiporter activity;GO:0016020::membrane;GO:0055085::transmembrane transport	CsaV3_1G001030	gnl|BL_ORD_ID|107990 sp|Q9FHB6|DTX16_ARATH Protein DETOXIFICATION 16 OS=Arabidopsis thaliana OX=3702 GN=DTX16 PE=2 SV=1//4.63337e-45
chr1	613918	614117	614015	58	57	63	98	1.90157	1.6414	1.83296	2.81259	-0.390890162	0.455148397	1	-	-	-	+	chr1_613917_614117	614015	Promoter (<=1kb)	1	613749	617444	3696	1	CsaV3_1G001070	CsaV3_1G001070	169	GO:0004672::protein kinase activity;GO:0005524::ATP binding;GO:0006468::protein phosphorylation;GO:0016020::membrane;GO:0016773::phosphotransferase activity, alcohol group as acceptor	CsaV3_1G001070	gnl|BL_ORD_ID|446908 sp|Q9ZQ31|STY13_ARATH Serine/threonine-protein kinase STY13 OS=Arabidopsis thaliana OX=3702 GN=STY13 PE=1 SV=2//5.07869e-63
chr1	622827	623045	622934;622934;622933;622934	928	1020	948	636	29.9417	28.8943	27.1794	18.0972	0.377933543	0.373147395	1	+	+	+	+	chr1_622826_623045	622934;622934;622933;622934	Promoter (<=1kb)	1	620843	622741	1899	2	CsaV3_1G001090	CsaV3_1G001090	-86	.	CsaV3_1G001090	gnl|BL_ORD_ID|311741 sp|Q9STK5|PP269_ARATH Pentatricopeptide repeat-containing protein At3g48250, chloroplastic OS=Arabidopsis thaliana OX=3702 GN=At3g48250 PE=2 SV=1//0
chr1	632813	633291	633092;633090;633107;633105	303	345	380	520	9.79792	9.7918	10.9118	14.8016	-0.392423609	0.360265801	1	+	+	+	+	chr1_632812_633291	633092;633090;633107;633105	Promoter (<=1kb)	1	630400	633112	2713	2	CsaV3_1G001110	CsaV3_1G001110	0	GO:0000287::magnesium ion binding;GO:0004721::phosphoprotein phosphatase activity;GO:0004970::ionotropic glutamate receptor activity;GO:0005525::GTP binding;GO:0016020::membrane;GO:0030145::manganese ion binding	CsaV3_1G001110	gnl|BL_ORD_ID|115200 sp|Q43467|EFTU1_SOYBN Elongation factor Tu, chloroplastic OS=Glycine max OX=3847 GN=TUFA PE=3 SV=1//0
chr1	652132	652406	652264;652271;652295	94	121	117	150	3.06185	3.4526	3.37952	4.28991	-0.235475979	0.408850214	1	-	+	+	+	chr1_652131_652406	652264;652271;652295	Distal Intergenic	1	646275	650322	4048	1	CsaV3_1G001160	CsaV3_1G001160	5857	GO:0003676::nucleic acid binding;GO:0003677::DNA binding;GO:0005524::ATP binding;GO:0016787::hydrolase activity	CsaV3_1G001160	gnl|BL_ORD_ID|348468 sp|Q5N7W4|RH30_ORYSJ DEAD-box ATP-dependent RNA helicase 30 OS=Oryza sativa subsp. japonica OX=39947 GN=Os01g0911100 PE=2 SV=2//0
chr1	659660	659865	659754	59	59	99	115	1.9338	1.698	2.864	3.29556	-0.762142541	0.059280281	1	-	-	-	+	chr1_659659_659865	659754	Promoter (1-2kb)	1	661266	667885	6620	1	CsaV3_1G001170	CsaV3_1G001170	-1401	GO:0004797::thymidine kinase activity;GO:0005507::copper ion binding;GO:0005524::ATP binding;GO:0006230::TMP biosynthetic process;GO:0008131::primary amine oxidase activity;GO:0009308::amine metabolic process;GO:0048038::quinone binding;GO:0055114::oxidation-reduction process	CsaV3_1G001170	gnl|BL_ORD_ID|15471 sp|Q07121|AMO1_ARTS1 Primary amine oxidase OS=Arthrobacter sp. (strain P1) OX=47915 GN=maoI PE=1 SV=1//2.58246e-166
chr1	674691	674995	674858;674840;674821	100	130	130	208	3.25523	3.7073	3.75184	5.93769	-0.476815049	0.424261036	1	-	+	+	+	chr1_674690_674995	674858;674840;674821	Promoter (2-3kb)	1	677610	680881	3272	1	CsaV3_1G001190	CsaV3_1G001190	-2615	GO:0016021::integral component of membrane;GO:0019087::transformation of host cell by virus	CsaV3_1G001190	gnl|BL_ORD_ID|168648 sp|Q9FML2|HDA6_ARATH Histone deacetylase 6 OS=Arabidopsis thaliana OX=3702 GN=HDA6 PE=1 SV=1//0
chr1	685635	685861	685742	54	82	102	132	1.77265	2.3489	2.94992	3.77853	-0.7070872	0.137610932	1	-	-	-	+	chr1_685634_685861	685742	Promoter (<=1kb)	1	684351	685151	801	2	CsaV3_1G001220	CsaV3_1G001220	-484	.	CsaV3_1G001220	-//-
chr1	692653	692933	692798;692798	103	103	122	185	3.35192	2.9432	3.52272	5.28426	-0.48441351	0.380557996	1	-	-	+	+	chr1_692652_692933	692798;692798	Promoter (<=1kb)	1	692578	695698	3121	1	CsaV3_1G001230	CsaV3_1G001230	75	GO:0004197::cysteine-type endopeptidase activity;GO:0050790::regulation of catalytic activity	CsaV3_1G001230	gnl|BL_ORD_ID|219414 sp|Q9FML4|LOB_ARATH Protein LATERAL ORGAN BOUNDARIES OS=Arabidopsis thaliana OX=3702 GN=LOB PE=1 SV=1//1.64069e-68
chr1	703365	703624	703507	51	75	86	126	1.67596	2.1508	2.49168	3.60807	-0.672626691	0.258877601	1	-	-	-	+	chr1_703364_703624	703507	Promoter (<=1kb)	1	703248	705346	2099	1	CsaV3_1G001240	CsaV3_1G001240	117	GO:0000921::septin ring assembly;GO:0005737::cytoplasm;GO:0005940::septin ring;GO:0006260::DNA replication;GO:0006606::protein import into nucleus;GO:0006886::intracellular protein transport;GO:0008565::protein transporter activity;GO:0016020::membrane;GO:0016021::integral component of membrane;GO:0016567::protein ubiquitination;GO:0016881::acid-amino acid ligase activity;GO:0019069::viral capsid…	CsaV3_1G001240	-//-
chr1	732094	732378	732239	78	86	95	214	2.54617	2.4621	2.74944	6.10815	-0.822601878	0.456649967	1	-	-	-	+	chr1_732093_732378	732239	Promoter (<=1kb)	1	732298	738155	5858	1	CsaV3_1G001260	CsaV3_1G001260	0	GO:0003676::nucleic acid binding;GO:0004930::G-protein coupled receptor activity;GO:0016020::membrane	CsaV3_1G001260	-//-
chr1	743269	743478	743364	40	53	57	116	1.32143	1.5282	1.66112	3.32397	-0.806844941	0.41876646	1	-	-	-	+	chr1_743268_743478	743364	Promoter (<=1kb)	1	737241	743330	6090	2	CsaV3_1G001270	CsaV3_1G001270	0	GO:0005634::nucleus;GO:0005886::plasma membrane;GO:0006810::transport;GO:0006914::autophagy;GO:0007155::cell adhesion;GO:0009288::bacterial-type flagellum;GO:0009405::pathogenesis;GO:0010207::photosystem II assembly;GO:0010508::positive regulation of autophagy;GO:0016020::membrane;GO:0016021::integral component of membrane;GO:0044179::hemolysis in other organism;GO:0048024::regulation of mRNA spl…	CsaV3_1G001270	gnl|BL_ORD_ID|132499 sp|Q9ZSZ8|FIP37_ARATH FKBP12-interacting protein of 37 kDa OS=Arabidopsis thaliana OX=3702 GN=FIP37 PE=1 SV=1//9.49637e-115
chr1	755413	755681	755549;755550	74	111	140	174	2.41725	3.1696	4.03824	4.97175	-0.689490419	0.109218771	1	-	-	+	+	chr1_755412_755681	755549;755550	Promoter (2-3kb)	1	753010	758844	5835	1	CsaV3_1G001280	CsaV3_1G001280	2403	GO:0000276::mitochondrial proton-transporting ATP synthase complex, coupling factor F(o);GO:0003824::catalytic activity;GO:0005634::nucleus;GO:0008152::metabolic process;GO:0015078::hydrogen ion transmembrane transporter activity;GO:0015986::ATP synthesis coupled proton transport;GO:0016012::sarcoglycan complex;GO:0016021::integral component of membrane;GO:0016491::oxidoreductase activity;GO:0016…	CsaV3_1G001280	gnl|BL_ORD_ID|472450 sp|A2RVM0|TIC32_ARATH Short-chain dehydrogenase TIC 32, chloroplastic OS=Arabidopsis thaliana OX=3702 GN=TIC32 PE=2 SV=1//9.85534e-80
chr1	770100	770341	770222	93	82	84	156	3.02962	2.3489	2.4344	4.46037	-0.358293183	0.588742819	1	-	-	-	+	chr1_770099_770341	770222	Exon (CsaV3_1G001300/CsaV3_1G001300, exon 1 of 2)	1	766752	771859	5108	1	CsaV3_1G001300	CsaV3_1G001300	3348	GO:0004672::protein kinase activity;GO:0005515::protein binding;GO:0005524::ATP binding;GO:0006468::protein phosphorylation	CsaV3_1G001300	gnl|BL_ORD_ID|348143 sp|C0LGR3|RGI3_ARATH LRR receptor-like serine/threonine-protein kinase OS=Arabidopsis thaliana OX=3702 GN=RGI3 PE=1 SV=1//0
chr1	786607	786878	786729	54	84	78	125	1.77265	2.4055	2.26256	3.57966	-0.483652399	0.409623579	1	-	-	-	+	chr1_786606_786878	786729	3' UTR	1	782318	787262	4945	1	CsaV3_1G001320	CsaV3_1G001320	4289	.	CsaV3_1G001320	gnl|BL_ORD_ID|199715 sp|Q08BY5|JMJD4_DANRE JmjC domain-containing protein 4 OS=Danio rerio OX=7955 GN=jmjd4 PE=2 SV=1//1.84763e-68
chr1	793932	794152	794040;794039;794040;794040	576	586	627	637	18.5967	16.6121	17.9859	18.1256	-0.036522291	0.728242407	1	+	+	+	+	chr1_793931_794152	794040;794039;794040;794040	Promoter (<=1kb)	1	789173	793383	4211	2	CsaV3_1G001330	CsaV3_1G001330	-549	.	CsaV3_1G001330	-//-
chr1	855744	856096	855910;855909;855911;855910	8129	8422	8259	8668	262.03	238.371	236.566	246.286	0.051503619	0.592564507	1	+	+	+	+	chr1_855743_856096	855910;855909;855911;855910	Promoter (<=1kb)	1	832560	854984	22425	2	CsaV3_1G001400	CsaV3_1G001400	-760	.	CsaV3_1G001400	gnl|BL_ORD_ID|245571 sp|Q56Y74|MORC6_ARATH Protein MICRORCHIDIA 6 OS=Arabidopsis thaliana OX=3702 GN=MORC6 PE=1 SV=1//0
chr1	864247	864575	864427;864428	70	85	131	190	2.28833	2.4338	3.78048	5.42631	-0.963260481	0.221614046	1	-	-	+	+	chr1_864246_864575	864427;864428	Promoter (<=1kb)	1	857651	864545	6895	2	CsaV3_1G001420	CsaV3_1G001420	0	GO:0005515::protein binding	CsaV3_1G001420	gnl|BL_ORD_ID|777 sp|Q39247|2ABB_ARATH Serine/threonine protein phosphatase 2A 55 kDa regulatory subunit B beta isoform OS=Arabidopsis thaliana OX=3702 GN=PP2AB2 PE=1 SV=1//7.45617e-174
chr1	918525	918781	918654;918654;918656;918655	775	899	881	892	25.0105	25.47	25.2605	25.3701	-0.004283381	0.799873602	1	+	+	+	+	chr1_918524_918781	918654;918654;918656;918655	Intron (CsaV3_1G001470/CsaV3_1G001470, intron 29 of 78)	1	890185	954779	64595	1	CsaV3_1G001470	CsaV3_1G001470	28340	GO:0004674::protein serine/threonine kinase activity;GO:0005515::protein binding;GO:0005887::integral component of plasma membrane;GO:0016773::phosphotransferase activity, alcohol group as acceptor	CsaV3_1G001470	gnl|BL_ORD_ID|32086 sp|Q9M3G7|ATM_ARATH Serine/threonine-protein kinase ATM OS=Arabidopsis thaliana OX=3702 GN=ATM PE=2 SV=1//0
chr1	947837	948055	947945;947945;947944;947952	135	175	174	172	4.38328	4.9808	5.012	4.91493	-0.084210359	0.516828172	1	+	+	+	+	chr1_947836_948055	947945;947945;947944;947952	Exon (CsaV3_1G001470/CsaV3_1G001470, exon 63 of 79)	1	955962	957323	1362	2	CsaV3_1G001480	CsaV3_1G001480	9268	.	CsaV3_1G001480	gnl|BL_ORD_ID|302881 sp|O04331|PHB3_ARATH Prohibitin-3, mitochondrial OS=Arabidopsis thaliana OX=3702 GN=PHB3 PE=1 SV=1//1.04281e-138
chr1	961543	961853	961684	94	57	98	192	3.06185	1.6414	2.83536	5.48313	-0.822663649	0.382440145	1	-	-	-	+	chr1_961542_961853	961684	Promoter (<=1kb)	1	961806	966511	4706	1	CsaV3_1G001490	CsaV3_1G001490	0	.	CsaV3_1G001490	-//-
chr1	979950	980149	980044	74	78	81	106	2.41725	2.2357	2.34848	3.03987	-0.21169788	0.474012517	1	-	-	-	+	chr1_979949_980149	980044	Promoter (1-2kb)	1	976593	981231	4639	2	CsaV3_1G001520	CsaV3_1G001520	1082	GO:0004857::enzyme inhibitor activity	CsaV3_1G001520	gnl|BL_ORD_ID|300319 sp|Q9FXT6|PEX14_ARATH Peroxisomal membrane protein PEX14 OS=Arabidopsis thaliana OX=3702 GN=PEX14 PE=1 SV=2//1.62047e-103
chr1	992913	993219	993060;993055;993093;993091	117	140	168	200	3.80314	3.9903	4.84016	5.71041	-0.436988768	0.18159242	1	+	+	+	+	chr1_992912_993219	993060;993055;993093;993091	Promoter (2-3kb)	1	986550	990279	3730	2	CsaV3_1G001540	CsaV3_1G001540	-2634	GO:0005515::protein binding;GO:0006355::regulation of transcription, DNA-templated;GO:0009271::phage shock;GO:0051321::meiotic cell cycle	CsaV3_1G001540	gnl|BL_ORD_ID|207103 sp|F4HSX9|KLCR3_ARATH Protein KINESIN LIGHT CHAIN-RELATED 3 OS=Arabidopsis thaliana OX=3702 GN=KLCR3 PE=2 SV=1//0
chr1	1001542	1001851	1001689;1001698;1001690;1001692	134	154	236	332	4.35105	4.3865	6.78768	9.46053	-0.89498008	0.217606135	1	+	+	+	+	chr1_1001541_1001851	1001689;1001698;1001690;1001692	Promoter (<=1kb)	1	998651	1001364	2714	2	CsaV3_1G001550	CsaV3_1G001550	-178	.	CsaV3_1G001550	gnl|BL_ORD_ID|80145 sp|Q84WP5|CSPL8_ARATH CASP-like protein 4A3 OS=Arabidopsis thaliana OX=3702 GN=At2g36330 PE=2 SV=1//3.71147e-69
chr1	995374	996755	995526;995834;995526;995780;996155;996389;995551;995581;996604;996536	456	538	642	834	14.7291	15.2537	18.4155	23.7224	-0.490983299	0.259377358	1	+	+	+	+	chr1_995373_996755	995526;995834;995526;995780;996155;996389;995551;995581;996604;996536	Downstream (1-2kb)	1	998651	1001364	2714	2	CsaV3_1G001550	CsaV3_1G001550	4609	.	CsaV3_1G001550	gnl|BL_ORD_ID|80145 sp|Q84WP5|CSPL8_ARATH CASP-like protein 4A3 OS=Arabidopsis thaliana OX=3702 GN=At2g36330 PE=2 SV=1//3.71147e-69
chr1	1016794	1017164	1016998;1016989;1017000;1017001	136	169	194	284	4.41551	4.811	5.5848	8.09685	-0.568385284	0.32129399	1	+	+	+	+	chr1_1016793_1017164	1016998;1016989;1017000;1017001	Promoter (<=1kb)	1	1012940	1016683	3744	2	CsaV3_1G001570	CsaV3_1G001570	-111	GO:0004842::ubiquitin-protein transferase activity;GO:0005515::protein binding;GO:0005680::anaphase-promoting complex;GO:0008270::zinc ion binding;GO:0046872::metal ion binding	CsaV3_1G001570	gnl|BL_ORD_ID|435775 sp|Q8GYT9|SIS3_ARATH E3 ubiquitin-protein ligase SIS3 OS=Arabidopsis thaliana OX=3702 GN=SIS3 PE=2 SV=2//0
chr1	1025307	1025745	1025515;1025497;1025559;1025558	156	140	211	317	5.06011	3.9903	6.07168	9.03438	-0.739072367	0.263872665	1	+	+	+	+	chr1_1025306_1025745	1025515;1025497;1025559;1025558	Promoter (1-2kb)	1	1023562	1026285	2724	1	CsaV3_1G001580	CsaV3_1G001580	1745	GO:0016012::sarcoglycan complex	CsaV3_1G001580	gnl|BL_ORD_ID|302267 sp|P92990|PGL3_ARATH Polygalacturonase 1 beta-like protein 3 OS=Arabidopsis thaliana OX=3702 GN=PGL3 PE=2 SV=2//0
chr1	1040802	1041040	1040917	61	76	84	114	1.99826	2.1791	2.4344	3.26715	-0.448762699	0.308018305	1	-	-	-	+	chr1_1040801_1041040	1040917	Promoter (<=1kb)	1	1036221	1040968	4748	2	CsaV3_1G001600	CsaV3_1G001600	0	GO:0003677::DNA binding;GO:0006313::transposition, DNA-mediated;GO:0008152::metabolic process;GO:0015074::DNA integration;GO:0016491::oxidoreductase activity;GO:0055114::oxidation-reduction process	CsaV3_1G001600	gnl|BL_ORD_ID|13381 sp|Q9SU63|AL2B4_ARATH Aldehyde dehydrogenase family 2 member B4, mitochondrial OS=Arabidopsis thaliana OX=3702 GN=ALDH2B4 PE=1 SV=1//0
chr1	1036439	1036722	1036586;1036588	46	100	115	152	1.51481	2.8583	3.32224	4.34673	-0.810373188	0.199205673	1	-	-	+	+	chr1_1036438_1036722	1036586;1036588	3' UTR	1	1036221	1040968	4748	2	CsaV3_1G001600	CsaV3_1G001600	4246	GO:0003677::DNA binding;GO:0006313::transposition, DNA-mediated;GO:0008152::metabolic process;GO:0015074::DNA integration;GO:0016491::oxidoreductase activity;GO:0055114::oxidation-reduction process	CsaV3_1G001600	gnl|BL_ORD_ID|13381 sp|Q9SU63|AL2B4_ARATH Aldehyde dehydrogenase family 2 member B4, mitochondrial OS=Arabidopsis thaliana OX=3702 GN=ALDH2B4 PE=1 SV=1//0
chr1	1058525	1058741	1058636	50	72	92	128	1.64373	2.0659	2.66352	3.66489	-0.770567772	0.195769128	1	-	-	-	+	chr1_1058524_1058741	1058636	Distal Intergenic	1	1065915	1066705	791	1	CsaV3_1G001630	CsaV3_1G001630	-7174	.	CsaV3_1G001630	-//-
chr1	1059503	1059919	1059610;1059615	103	130	200	189	3.35192	3.7073	5.75664	5.3979	-0.660050331	0.014869284	1	-	-	+	+	chr1_1059502_1059919	1059610;1059615	Distal Intergenic	1	1065915	1066705	791	1	CsaV3_1G001630	CsaV3_1G001630	-5996	.	CsaV3_1G001630	-//-
chr1	1065515	1065761	1065637	34	81	100	178	1.12805	2.3206	2.89264	5.08539	-1.21000083	0.246969054	1	-	-	-	+	chr1_1065514_1065761	1065637	Promoter (<=1kb)	1	1065915	1066705	791	1	CsaV3_1G001630	CsaV3_1G001630	-154	.	CsaV3_1G001630	-//-
chr1	1072886	1073145	1073022	88	95	87	170	2.86847	2.7168	2.52032	4.85811	-0.401686844	0.583229392	1	-	-	-	+	chr1_1072885_1073145	1073022	Promoter (<=1kb)	1	1073205	1073732	528	1	CsaV3_1G001650	CsaV3_1G001650	-60	.	CsaV3_1G001650	-//-
chr1	1101414	1101745	1101570;1101593	92	125	199	216	2.99739	3.5658	5.728	6.16497	-0.857639937	0.020960489	1	-	-	+	+	chr1_1101413_1101745	1101570;1101593	Promoter (1-2kb)	1	1094424	1100351	5928	2	CsaV3_1G001700	CsaV3_1G001700	-1063	GO:0003677::DNA binding;GO:0003682::chromatin binding;GO:0005634::nucleus;GO:0006351::transcription, DNA-templated	CsaV3_1G001700	-//-
chr1	1100750	1101019	1100879;1100864;1100883;1100877	108	143	156	218	3.51307	4.0752	4.49648	6.22179	-0.498229146	0.300676811	1	+	+	+	+	chr1_1100749_1101019	1100879;1100864;1100883;1100877	Promoter (<=1kb)	1	1094424	1100351	5928	2	CsaV3_1G001700	CsaV3_1G001700	-399	GO:0003677::DNA binding;GO:0003682::chromatin binding;GO:0005634::nucleus;GO:0006351::transcription, DNA-templated	CsaV3_1G001700	-//-
chr1	1120649	1121089	1120764;1120760	96	101	144	205	3.12631	2.8866	4.1528	5.85246	-0.734623388	0.250806181	1	-	-	+	+	chr1_1120648_1121089	1120764;1120760	Distal Intergenic	1	1114584	1120538	5955	1	CsaV3_1G001720	CsaV3_1G001720	6065	GO:0005215::transporter activity;GO:0006810::transport;GO:0016020::membrane;GO:0055085::transmembrane transport	CsaV3_1G001720	gnl|BL_ORD_ID|263815 sp|Q27GI3|NAT6_ARATH Nucleobase-ascorbate transporter 6 OS=Arabidopsis thaliana OX=3702 GN=NAT6 PE=2 SV=2//0
chr1	1114389	1114643	1114512	64	90	86	156	2.09495	2.5753	2.49168	4.46037	-0.573938678	0.446385292	1	-	-	-	+	chr1_1114388_1114643	1114512	Promoter (<=1kb)	1	1114584	1120538	5955	1	CsaV3_1G001720	CsaV3_1G001720	0	GO:0005215::transporter activity;GO:0006810::transport;GO:0016020::membrane;GO:0055085::transmembrane transport	CsaV3_1G001720	gnl|BL_ORD_ID|263815 sp|Q27GI3|NAT6_ARATH Nucleobase-ascorbate transporter 6 OS=Arabidopsis thaliana OX=3702 GN=NAT6 PE=2 SV=2//0
chr1	1127482	1128391	1127789;1128171;1127750;1127718;1128180;1128166;1128174	328	412	428	632	10.6037	11.6879	12.2866	17.9835	-0.44139327	0.388692237	1	+	+	+	+	chr1_1127481_1128391	1127789;1128171;1127750;1127718;1128180;1128166;1128174	Promoter (<=1kb)	1	1127994	1129632	1639	1	CsaV3_1G001730	CsaV3_1G001730	0	.	CsaV3_1G001730	-//-
chr1	1156669	1156887	1156777;1156777;1156776;1156777	808	838	864	886	26.0741	23.7437	24.7736	25.1997	-0.004496178	0.957758192	1	+	+	+	+	chr1_1156668_1156887	1156777;1156777;1156776;1156777	Exon (CsaV3_1G001780/CsaV3_1G001780, exon 13 of 16)	1	1146544	1153540	6997	2	CsaV3_1G001770	CsaV3_1G001770	-3129	GO:0005516::calmodulin binding;GO:0006950::response to stress;GO:0016817::hydrolase activity, acting on acid anhydrides	CsaV3_1G001770	gnl|BL_ORD_ID|53446 sp|C0SVV6|CB60A_ARATH Calmodulin-binding protein 60 A OS=Arabidopsis thaliana OX=3702 GN=CBP60A PE=2 SV=1//1.7609e-125
chr1	1153272	1153482	1153380	72	75	109	133	2.35279	2.1508	3.1504	3.80694	-0.627460333	0.141899715	1	-	-	-	+	chr1_1153271_1153482	1153380	Promoter (<=1kb)	1	1146544	1153540	6997	2	CsaV3_1G001770	CsaV3_1G001770	58	GO:0005516::calmodulin binding;GO:0006950::response to stress;GO:0016817::hydrolase activity, acting on acid anhydrides	CsaV3_1G001770	gnl|BL_ORD_ID|53446 sp|C0SVV6|CB60A_ARATH Calmodulin-binding protein 60 A OS=Arabidopsis thaliana OX=3702 GN=CBP60A PE=2 SV=1//1.7609e-125
chr1	1168465	1168665	1168563	46	47	60	116	1.51481	1.3584	1.74704	3.32397	-0.819609678	0.394457144	1	-	-	-	+	chr1_1168464_1168665	1168563	Promoter (<=1kb)	1	1168281	1170721	2441	1	CsaV3_1G001800	CsaV3_1G001800	184	GO:0004842::ubiquitin-protein transferase activity;GO:0005515::protein binding;GO:0016567::protein ubiquitination	CsaV3_1G001800	gnl|BL_ORD_ID|326282 sp|Q9FJP6|PUB38_ARATH U-box domain-containing protein 38 OS=Arabidopsis thaliana OX=3702 GN=PUB38 PE=1 SV=1//1.50164e-153
chr1	1188049	1188495	1188287;1188288;1188286;1188287	16251	17954	16856	14548	523.802	508.126	482.784	413.337	0.203576862	0.289272597	1	+	+	+	+	chr1_1188048_1188495	1188287;1188288;1188286;1188287	Promoter (<=1kb)	1	1188758	1193952	5195	1	CsaV3_1G001830	CsaV3_1G001830	-263	GO:0008152::metabolic process;GO:0016491::oxidoreductase activity;GO:0055114::oxidation-reduction process	CsaV3_1G001830	gnl|BL_ORD_ID|40752 sp|Q9S795|BADH1_ARATH Betaine aldehyde dehydrogenase 1, chloroplastic OS=Arabidopsis thaliana OX=3702 GN=ALDH10A8 PE=2 SV=1//0
chr1	1206592	1206852	1206721	58	62	61	170	1.90157	1.7829	1.77568	4.85811	-0.848376236	0.513905237	1	-	-	-	+	chr1_1206591_1206852	1206721	Promoter (<=1kb)	1	1207077	1211340	4264	1	CsaV3_1G001860	CsaV3_1G001860	-225	GO:0000160::phosphorelay signal transduction system;GO:0004315::3-oxoacyl-[acyl-carrier-protein] synthase activity;GO:0006633::fatty acid biosynthetic process;GO:0008610::lipid biosynthetic process;GO:0016020::membrane;GO:0016747::transferase activity, transferring acyl groups other than amino-acyl groups;GO:0051302::regulation of cell division	CsaV3_1G001860	gnl|BL_ORD_ID|306138 sp|Q8LDM2|PKSB_ARATH Type III polyketide synthase B OS=Arabidopsis thaliana OX=3702 GN=PKSB PE=1 SV=1//0
chr1	1218895	1219154	1219011;1219030;1219015	112	95	159	153	3.64199	2.7168	4.5824	4.37514	-0.494350316	0.204012601	1	+	-	+	+	chr1_1218894_1219154	1219011;1219030;1219015	Promoter (<=1kb)	1	1213691	1219583	5893	2	CsaV3_1G001880	CsaV3_1G001880	429	GO:0003723::RNA binding;GO:0005515::protein binding;GO:0008270::zinc ion binding;GO:0046872::metal ion binding	CsaV3_1G001880	gnl|BL_ORD_ID|111905 sp|Q9XF23|EDS1L_ARATH Protein EDS1L OS=Arabidopsis thaliana OX=3702 GN=EDS1 PE=1 SV=1//2.05405e-48
chr1	1245105	1245316	1245219	56	73	62	116	1.83711	2.0942	1.80432	3.32397	-0.383467717	0.573843661	1	-	-	-	+	chr1_1245104_1245316	1245219	Promoter (2-3kb)	1	1240730	1242431	1702	2	CsaV3_1G001900	CsaV3_1G001900	-2674	.	CsaV3_1G001900	-//-
chr1	1254586	1254893	1254743	70	85	100	142	2.28833	2.4338	2.89264	4.06263	-0.558668761	0.303474084	1	-	-	-	+	chr1_1254585_1254893	1254743	Promoter (2-3kb)	1	1252282	1255062	2781	1	CsaV3_1G001910	CsaV3_1G001910	2304	GO:0003677::DNA binding;GO:0004003::ATP-dependent DNA helicase activity;GO:0005524::ATP binding;GO:0006260::DNA replication	CsaV3_1G001910	gnl|BL_ORD_ID|259074 sp|Q2V9B0|MY1R1_SOLTU Transcription factor MYB1R1 OS=Solanum tuberosum OX=4113 PE=2 SV=1//3.3026e-60
chr1	1274994	1275286	1275133;1275146;1275127;1275137	114	176	124	214	3.70645	5.0091	3.58	6.10815	-0.152629493	0.774238751	1	+	+	+	+	chr1_1274993_1275286	1275133;1275146;1275127;1275137	Promoter (<=1kb)	1	1261084	1275207	14124	2	CsaV3_1G001930	CsaV3_1G001930	0	GO:0006886::intracellular protein transport;GO:0008536::Ran GTPase binding;GO:0019079::viral genome replication;GO:0030337::DNA polymerase processivity factor activity	CsaV3_1G001930	gnl|BL_ORD_ID|245612 sp|Q8GUL2|MOS14_ARATH Transportin MOS14 OS=Arabidopsis thaliana OX=3702 GN=MOS14 PE=1 SV=1//0
chr1	1323956	1324192	1324077	64	58	80	93	2.09495	1.6697	2.31984	2.67054	-0.406633932	0.160767258	1	-	-	-	+	chr1_1323955_1324192	1324077	Promoter (1-2kb)	1	1319428	1322410	2983	2	CsaV3_1G002050	CsaV3_1G002050	-1546	GO:0016021::integral component of membrane;GO:0055085::transmembrane transport	CsaV3_1G002050	gnl|BL_ORD_ID|268231 sp|F4I9E1|NFD4_ARATH Protein NUCLEAR FUSION DEFECTIVE 4 OS=Arabidopsis thaliana OX=3702 GN=NFD4 PE=3 SV=1//1.47691e-23
chr1	1323594	1323863	1323718;1323725	55	100	77	144	1.80488	2.8583	2.23392	4.11945	-0.44620792	0.534559594	1	-	+	-	+	chr1_1323593_1323863	1323718;1323725	Promoter (1-2kb)	1	1319428	1322410	2983	2	CsaV3_1G002050	CsaV3_1G002050	-1184	GO:0016021::integral component of membrane;GO:0055085::transmembrane transport	CsaV3_1G002050	gnl|BL_ORD_ID|268231 sp|F4I9E1|NFD4_ARATH Protein NUCLEAR FUSION DEFECTIVE 4 OS=Arabidopsis thaliana OX=3702 GN=NFD4 PE=3 SV=1//1.47691e-23
chr1	1349594	1349984	1349748;1349754;1349776;1349776	200	223	236	374	6.47823	6.3392	6.78768	10.6538	-0.444415447	0.443128761	1	+	+	+	+	chr1_1349593_1349984	1349748;1349754;1349776;1349776	Promoter (<=1kb)	1	1345835	1349795	3961	2	CsaV3_1G002080	CsaV3_1G002080	0	.	CsaV3_1G002080	gnl|BL_ORD_ID|313576 sp|Q8GYP6|PPR49_ARATH Pentatricopeptide repeat-containing protein At1g18900 OS=Arabidopsis thaliana OX=3702 GN=At1g18900 PE=2 SV=1//0
chr1	1353007	1353249	1353122	70	52	94	158	2.28833	1.4999	2.7208	4.51719	-0.934065189	0.274466813	1	-	-	-	+	chr1_1353006_1353249	1353122	Promoter (<=1kb)	1	1353020	1358790	5771	1	CsaV3_1G002090	CsaV3_1G002090	0	.	CsaV3_1G002090	-//-
chr1	1356731	1357038	1356829;1356875;1356866	80	126	135	200	2.61063	3.5941	3.89504	5.71041	-0.630484771	0.276411427	1	-	+	+	+	chr1_1356730_1357038	1356829;1356875;1356866	Promoter (1-2kb)	1	1358816	1365007	6192	1	CsaV3_1G002100	CsaV3_1G002100	-1778	GO:0000166::nucleotide binding;GO:0003677::DNA binding;GO:0006313::transposition, DNA-mediated;GO:0046872::metal ion binding	CsaV3_1G002100	gnl|BL_ORD_ID|308440 sp|Q9SU58|PMA4_ARATH ATPase 4, plasma membrane-type OS=Arabidopsis thaliana OX=3702 GN=AHA4 PE=2 SV=2//0
chr1	1384828	1385348	1384995;1385197;1385121;1385241;1385230	166	185	192	299	5.38241	5.2638	5.52752	8.523	-0.400283595	0.459176235	1	+	+	+	+	chr1_1384827_1385348	1384995;1385197;1385121;1385241;1385230	Promoter (1-2kb)	1	1386425	1390336	3912	1	CsaV3_1G002140	CsaV3_1G002140	-1077	GO:0000166::nucleotide binding;GO:0005215::transporter activity;GO:0006418::tRNA aminoacylation for protein translation;GO:0006810::transport;GO:0016020::membrane;GO:0016021::integral component of membrane;GO:0055085::transmembrane transport	CsaV3_1G002140	gnl|BL_ORD_ID|326020 sp|Q8H157|PTR19_ARATH Protein NRT1/ PTR FAMILY 4.6 OS=Arabidopsis thaliana OX=3702 GN=NPF4.6 PE=1 SV=1//0
chr1	1389936	1390332	1390128;1390108;1390106;1390104	197	235	279	391	6.38154	6.6788	8.0192	11.1367	-0.552596354	0.298683749	1	+	+	+	+	chr1_1389935_1390332	1390128;1390108;1390106;1390104	Exon (CsaV3_1G002140/CsaV3_1G002140, exon 5 of 5)	1	1386425	1390336	3912	1	CsaV3_1G002140	CsaV3_1G002140	3511	GO:0000166::nucleotide binding;GO:0005215::transporter activity;GO:0006418::tRNA aminoacylation for protein translation;GO:0006810::transport;GO:0016020::membrane;GO:0016021::integral component of membrane;GO:0055085::transmembrane transport	CsaV3_1G002140	gnl|BL_ORD_ID|326020 sp|Q8H157|PTR19_ARATH Protein NRT1/ PTR FAMILY 4.6 OS=Arabidopsis thaliana OX=3702 GN=NPF4.6 PE=1 SV=1//0
chr1	1402850	1403107	1402967	74	67	84	128	2.41725	1.9244	2.4344	3.66489	-0.490397884	0.369670786	1	-	-	-	+	chr1_1402849_1403107	1402967	Promoter (<=1kb)	1	1392804	1402108	9305	2	CsaV3_1G002150	CsaV3_1G002150	-742	GO:0005743::mitochondrial inner membrane;GO:0005750::mitochondrial respiratory chain complex III;GO:0006122::mitochondrial electron transport, ubiquinol to cytochrome c;GO:0009289::pilus;GO:0009405::pathogenesis;GO:0043230::extracellular organelle	CsaV3_1G002150	gnl|BL_ORD_ID|186714 sp|Q9M9V6|ICS2_ARATH Isochorismate synthase 2, chloroplastic OS=Arabidopsis thaliana OX=3702 GN=ICS2 PE=2 SV=2//0
chr1	1393518	1393769	1393644;1393642;1393644;1393644	1338	1460	1403	1534	43.156	41.3463	40.2106	43.6093	0.011697809	0.879977564	1	+	+	+	+	chr1_1393517_1393769	1393644;1393642;1393644;1393644	Promoter (<=1kb)	1	1394011	1395826	1816	1	CsaV3_1G002160	CsaV3_1G002160	-242	.	CsaV3_1G002160	gnl|BL_ORD_ID|172814 sp|Q6L4S3|HIRL1_ORYSJ Hypersensitive-induced response protein-like protein 1 OS=Oryza sativa subsp. japonica OX=39947 GN=HIRL1 PE=2 SV=1//0
chr1	1415647	1416020	1415891	56	103	111	186	1.83711	2.9432	3.20768	5.31267	-0.833808516	0.293502702	1	-	-	-	+	chr1_1415646_1416020	1415891	Promoter (<=1kb)	1	1412611	1415674	3064	2	CsaV3_1G002190	CsaV3_1G002190	0	.	CsaV3_1G002190	-//-
chr1	1424856	1425090	1424971	54	52	55	154	1.77265	1.4999	1.60384	4.40355	-0.876323092	0.506542774	1	-	-	-	+	chr1_1424855_1425090	1424971	Promoter (<=1kb)	1	1425089	1430780	5692	1	CsaV3_1G002210	CsaV3_1G002210	0	GO:0005135::interleukin-3 receptor binding;GO:0005524::ATP binding;GO:0005576::extracellular region;GO:0006955::immune response;GO:0008083::growth factor activity;GO:0016887::ATPase activity	CsaV3_1G002210	gnl|BL_ORD_ID|4009 sp|Q9STT5|AB7A_ARATH ABC transporter A family member 7 OS=Arabidopsis thaliana OX=3702 GN=ABCA7 PE=3 SV=2//0
chr1	1452471	1452955	1452767;1452754;1452778;1452757	214	251	299	430	6.92945	7.1316	8.592	12.2447	-0.567422479	0.314014805	1	+	+	+	+	chr1_1452470_1452955	1452767;1452754;1452778;1452757	Promoter (<=1kb)	1	1450554	1451954	1401	2	CsaV3_1G002260	CsaV3_1G002260	-517	GO:0005576::extracellular region;GO:0006030::chitin metabolic process;GO:0008061::chitin binding;GO:0046983::protein dimerization activity	CsaV3_1G002260	gnl|BL_ORD_ID|43145 sp|Q9SN74|BH047_ARATH Transcription factor bHLH47 OS=Arabidopsis thaliana OX=3702 GN=BHLH47 PE=1 SV=1//9.32572e-47
chr1	1460926	1461125	1461028	50	69	78	108	1.64373	1.981	2.26256	3.09669	-0.564157582	0.254961039	1	-	-	-	+	chr1_1460925_1461125	1461028	Promoter (2-3kb)	1	1459334	1463148	3815	2	CsaV3_1G002280	CsaV3_1G002280	2023	GO:0005198::structural molecule activity;GO:0005845::mRNA cap binding complex;GO:0006413::translational initiation;GO:0016021::integral component of membrane;GO:0017148::negative regulation of translation	CsaV3_1G002280	gnl|BL_ORD_ID|466663 sp|Q93Z00|TCP14_ARATH Transcription factor TCP14 OS=Arabidopsis thaliana OX=3702 GN=TCP14 PE=1 SV=1//1.90851e-45
chr1	1466608	1466974	1466772	72	81	124	176	2.35279	2.3206	3.58	5.02857	-0.881304169	0.224397314	1	-	-	-	+	chr1_1466607_1466974	1466772	Distal Intergenic	1	1459334	1463148	3815	2	CsaV3_1G002280	CsaV3_1G002280	-3460	GO:0005198::structural molecule activity;GO:0005845::mRNA cap binding complex;GO:0006413::translational initiation;GO:0016021::integral component of membrane;GO:0017148::negative regulation of translation	CsaV3_1G002280	gnl|BL_ORD_ID|466663 sp|Q93Z00|TCP14_ARATH Transcription factor TCP14 OS=Arabidopsis thaliana OX=3702 GN=TCP14 PE=1 SV=1//1.90851e-45
chr1	1463297	1463540	1463447	50	38	52	98	1.64373	1.1037	1.51792	2.81259	-0.656454216	0.421858671	1	-	-	-	+	chr1_1463296_1463540	1463447	Promoter (<=1kb)	1	1459334	1463148	3815	2	CsaV3_1G002280	CsaV3_1G002280	-149	GO:0005198::structural molecule activity;GO:0005845::mRNA cap binding complex;GO:0006413::translational initiation;GO:0016021::integral component of membrane;GO:0017148::negative regulation of translation	CsaV3_1G002280	gnl|BL_ORD_ID|466663 sp|Q93Z00|TCP14_ARATH Transcription factor TCP14 OS=Arabidopsis thaliana OX=3702 GN=TCP14 PE=1 SV=1//1.90851e-45
chr1	1468179	1468736	1468467;1468446;1468478;1468498	142	218	324	459	4.60889	6.1977	9.308	13.0686	-1.050079488	0.161344064	1	+	+	+	+	chr1_1468178_1468736	1468467;1468446;1468478;1468498	Distal Intergenic	1	1471918	1473952	2035	1	CsaV3_1G002290	CsaV3_1G002290	-3182	GO:0003735::structural constituent of ribosome;GO:0005622::intracellular;GO:0005840::ribosome;GO:0006412::translation	CsaV3_1G002290	gnl|BL_ORD_ID|375503 sp|P41098|RL34_TOBAC 60S ribosomal protein L34 OS=Nicotiana tabacum OX=4097 GN=RPL34 PE=2 SV=1//5.5294e-58
chr1	1470904	1471632	1471106;1471520;1471118;1471096;1471099	177	215	298	498	5.73694	6.1128	8.56336	14.1766	-0.940374312	0.301850884	1	+	+	+	+	chr1_1470903_1471632	1471106;1471520;1471118;1471096;1471099	Promoter (<=1kb)	1	1471918	1473952	2035	1	CsaV3_1G002290	CsaV3_1G002290	-286	GO:0003735::structural constituent of ribosome;GO:0005622::intracellular;GO:0005840::ribosome;GO:0006412::translation	CsaV3_1G002290	gnl|BL_ORD_ID|375503 sp|P41098|RL34_TOBAC 60S ribosomal protein L34 OS=Nicotiana tabacum OX=4097 GN=RPL34 PE=2 SV=1//5.5294e-58
chr1	1471955	1472205	1472084	55	65	85	150	1.80488	1.8678	2.46304	4.28991	-0.878684676	0.340527647	1	-	-	-	+	chr1_1471954_1472205	1472084	Promoter (<=1kb)	1	1471918	1473952	2035	1	CsaV3_1G002290	CsaV3_1G002290	37	GO:0003735::structural constituent of ribosome;GO:0005622::intracellular;GO:0005840::ribosome;GO:0006412::translation	CsaV3_1G002290	gnl|BL_ORD_ID|375503 sp|P41098|RL34_TOBAC 60S ribosomal protein L34 OS=Nicotiana tabacum OX=4097 GN=RPL34 PE=2 SV=1//5.5294e-58
chr1	1481594	1481861	1481719	68	87	84	158	2.22387	2.4904	2.4344	4.51719	-0.560308607	0.475355928	1	-	-	-	+	chr1_1481593_1481861	1481719	Distal Intergenic	1	1476868	1478042	1175	1	CsaV3_1G002300	CsaV3_1G002300	4726	GO:0003676::nucleic acid binding;GO:0005524::ATP binding;GO:0005634::nucleus;GO:0006338::chromatin remodeling;GO:0016818::hydrolase activity, acting on acid anhydrides, in phosphorus-containing anhydrides	CsaV3_1G002300	gnl|BL_ORD_ID|259086 sp|P81392|MYB06_ANTMA Myb-related protein 306 OS=Antirrhinum majus OX=4151 GN=MYB306 PE=2 SV=1//5.623e-77
chr1	1482921	1483285	1483107;1483094;1483096	108	146	203	392	3.51307	4.1601	5.84256	11.1651	-1.148290038	0.326551036	1	-	+	+	+	chr1_1482920_1483285	1483107;1483094;1483096	Distal Intergenic	1	1486596	1490100	3505	1	CsaV3_1G002310	CsaV3_1G002310	-3311	.	CsaV3_1G002310	gnl|BL_ORD_ID|239283 sp|Q9CA51|MIF1_ARATH Mini zinc finger protein 1 OS=Arabidopsis thaliana OX=3702 GN=MIF1 PE=1 SV=1//1.00692e-27
chr1	1489005	1489295	1489144;1489143	94	113	159	159	3.06185	3.2262	4.5824	4.5456	-0.537686102	0.029069129	1	-	-	+	+	chr1_1489004_1489295	1489144;1489143	Promoter (1-2kb)	1	1490477	1490773	297	2	CsaV3_1G002320	CsaV3_1G002320	1478	.	CsaV3_1G002320	-//-
chr1	1508484	1508725	1508591;1508585;1508601	86	121	134	152	2.80401	3.4526	3.8664	4.34673	-0.392550956	0.14678312	1	-	+	+	+	chr1_1508483_1508725	1508591;1508585;1508601	Promoter (<=1kb)	1	1506718	1509062	2345	2	CsaV3_1G002370	CsaV3_1G002370	337	GO:0008033::tRNA processing;GO:0016117::carotenoid biosynthetic process;GO:0016491::oxidoreductase activity;GO:0016705::oxidoreductase activity, acting on paired donors, with incorporation or reduction of molecular oxygen;GO:0050660::flavin adenine dinucleotide binding;GO:0055114::oxidation-reduction process;GO:0071949::FAD binding	CsaV3_1G002370	gnl|BL_ORD_ID|63200 sp|Q9ZS34|CHLP_TOBAC Geranylgeranyl diphosphate reductase, chloroplastic OS=Nicotiana tabacum OX=4097 GN=CHLP PE=2 SV=1//0
chr1	1515577	1515824	1515711	62	66	108	154	2.03049	1.8961	3.12176	4.40355	-0.938474049	0.214583828	1	-	-	-	+	chr1_1515576_1515824	1515711	Promoter (<=1kb)	1	1515388	1518837	3450	1	CsaV3_1G002390	CsaV3_1G002390	189	GO:0003677::DNA binding;GO:0006355::regulation of transcription, DNA-templated	CsaV3_1G002390	gnl|BL_ORD_ID|57714 sp|Q8LFV3|CDF3_ARATH Cyclic dof factor 3 OS=Arabidopsis thaliana OX=3702 GN=CDF3 PE=1 SV=2//9.30866e-95
chr1	1514188	1514433	1514307	82	88	87	154	2.67509	2.5187	2.52032	4.40355	-0.414790955	0.526380874	1	-	-	-	+	chr1_1514187_1514433	1514307	Promoter (<=1kb)	1	1515388	1518837	3450	1	CsaV3_1G002390	CsaV3_1G002390	-955	GO:0003677::DNA binding;GO:0006355::regulation of transcription, DNA-templated	CsaV3_1G002390	gnl|BL_ORD_ID|57714 sp|Q8LFV3|CDF3_ARATH Cyclic dof factor 3 OS=Arabidopsis thaliana OX=3702 GN=CDF3 PE=1 SV=2//9.30866e-95
chr1	1518240	1518650	1518436;1518417;1518394;1518488	157	201	198	246	5.09234	5.7166	5.69936	7.01727	-0.234491347	0.362539527	1	+	+	+	+	chr1_1518239_1518650	1518436;1518417;1518394;1518488	Promoter (2-3kb)	1	1515388	1518837	3450	1	CsaV3_1G002390	CsaV3_1G002390	2852	GO:0003677::DNA binding;GO:0006355::regulation of transcription, DNA-templated	CsaV3_1G002390	gnl|BL_ORD_ID|57714 sp|Q8LFV3|CDF3_ARATH Cyclic dof factor 3 OS=Arabidopsis thaliana OX=3702 GN=CDF3 PE=1 SV=2//9.30866e-95
chr1	1519155	1519446	1519279	110	111	112	156	3.57753	3.1696	3.23632	4.46037	-0.189964182	0.577209673	1	-	-	-	+	chr1_1519154_1519446	1519279	Downstream (1-2kb)	1	1515388	1518837	3450	1	CsaV3_1G002390	CsaV3_1G002390	3767	GO:0003677::DNA binding;GO:0006355::regulation of transcription, DNA-templated	CsaV3_1G002390	gnl|BL_ORD_ID|57714 sp|Q8LFV3|CDF3_ARATH Cyclic dof factor 3 OS=Arabidopsis thaliana OX=3702 GN=CDF3 PE=1 SV=2//9.30866e-95
chr1	1524226	1524464	1524339	83	118	110	165	2.70732	3.3677	3.17904	4.71606	-0.378068381	0.432779535	1	-	-	-	+	chr1_1524225_1524464	1524339	Promoter (<=1kb)	1	1520624	1523912	3289	2	CsaV3_1G002400	CsaV3_1G002400	-314	GO:0003676::nucleic acid binding;GO:0004519::endonuclease activity	CsaV3_1G002400	-//-
chr1	1526680	1527224	1526922;1526981;1526918;1526923	328	397	438	673	10.6037	11.2634	12.573	19.1483	-0.536689993	0.372625063	1	+	+	+	+	chr1_1526679_1527224	1526922;1526981;1526918;1526923	Promoter (<=1kb)	1	1525225	1527210	1986	2	CsaV3_1G002410	CsaV3_1G002410	0	.	CsaV3_1G002410	gnl|BL_ORD_ID|53394 sp|Q9SQL2|CB24_PEA Chlorophyll a-b binding protein P4, chloroplastic OS=Pisum sativum OX=3888 GN=lhcA-P4 PE=1 SV=1//1.39646e-143
chr1	1527355	1527588	1527464	51	72	80	128	1.67596	2.0659	2.31984	3.66489	-0.67753058	0.32854032	1	-	-	-	+	chr1_1527354_1527588	1527464	Promoter (<=1kb)	1	1525225	1527210	1986	2	CsaV3_1G002410	CsaV3_1G002410	-145	.	CsaV3_1G002410	gnl|BL_ORD_ID|53394 sp|Q9SQL2|CB24_PEA Chlorophyll a-b binding protein P4, chloroplastic OS=Pisum sativum OX=3888 GN=lhcA-P4 PE=1 SV=1//1.39646e-143
chr1	1534323	1534586	1534449	75	108	105	124	2.44948	3.0847	3.03584	3.55125	-0.251271693	0.33151015	1	-	-	-	+	chr1_1534322_1534586	1534449	Promoter (<=1kb)	1	1533454	1540327	6874	1	CsaV3_1G002430	CsaV3_1G002430	869	GO:0003677::DNA binding;GO:0003700::sequence-specific DNA binding transcription factor activity;GO:0003899::DNA-directed RNA polymerase activity;GO:0005515::protein binding;GO:0006352::DNA-templated transcription, initiation;GO:0006355::regulation of transcription, DNA-templated;GO:0016987::sigma factor activity	CsaV3_1G002430	gnl|BL_ORD_ID|313622 sp|Q0WQW5|PPR85_ARATH Pentatricopeptide repeat-containing protein At1g59720, chloroplastic/mitochondrial OS=Arabidopsis thaliana OX=3702 GN=PCMP-H51 PE=1 SV=2//1.07314e-106
chr1	1533596	1534126	1533748;1534016;1533767;1533764	138	181	266	276	4.47997	5.1506	7.64688	7.86957	-0.688105428	0.050616613	1	-	+	+	+	chr1_1533595_1534126	1533748;1534016;1533767;1533764	Promoter (<=1kb)	1	1533454	1540327	6874	1	CsaV3_1G002430	CsaV3_1G002430	142	GO:0003677::DNA binding;GO:0003700::sequence-specific DNA binding transcription factor activity;GO:0003899::DNA-directed RNA polymerase activity;GO:0005515::protein binding;GO:0006352::DNA-templated transcription, initiation;GO:0006355::regulation of transcription, DNA-templated;GO:0016987::sigma factor activity	CsaV3_1G002430	gnl|BL_ORD_ID|313622 sp|Q0WQW5|PPR85_ARATH Pentatricopeptide repeat-containing protein At1g59720, chloroplastic/mitochondrial OS=Arabidopsis thaliana OX=3702 GN=PCMP-H51 PE=1 SV=2//1.07314e-106
chr1	1536025	1536723	1536152;1536538;1536522;1536509;1536578	201	227	274	394	6.51046	6.4524	7.876	11.2219	-0.559029953	0.317781731	1	+	+	+	+	chr1_1536024_1536723	1536152;1536538;1536522;1536509;1536578	Promoter (<=1kb)	1	1535039	1536018	980	2	CsaV3_1G002440	CsaV3_1G002440	-7	.	CsaV3_1G002440	gnl|BL_ORD_ID|309998 sp|Q8RXS1|PNSB4_ARATH Photosynthetic NDH subunit of subcomplex B 4, chloroplastic OS=Arabidopsis thaliana OX=3702 GN=PNSB4 PE=2 SV=1//1.95708e-62
chr1	1543117	1543321	1543222	44	60	48	113	1.45035	1.7263	1.40336	3.23874	-0.547271457	0.569837946	1	-	-	-	+	chr1_1543116_1543321	1543222	Exon (CsaV3_1G002460/CsaV3_1G002460, exon 2 of 4)	1	1538580	1540100	1521	2	CsaV3_1G002450	CsaV3_1G002450	-3017	GO:0005515::protein binding	CsaV3_1G002450	gnl|BL_ORD_ID|313622 sp|Q0WQW5|PPR85_ARATH Pentatricopeptide repeat-containing protein At1g59720, chloroplastic/mitochondrial OS=Arabidopsis thaliana OX=3702 GN=PCMP-H51 PE=1 SV=2//6.69397e-116
chr1	1555297	1555675	1555507;1555513;1555518;1555518	172	201	254	232	5.57579	5.7166	7.3032	6.61953	-0.302091265	0.149727319	1	+	+	+	+	chr1_1555296_1555675	1555507;1555513;1555518;1555518	Promoter (<=1kb)	1	1555258	1555598	341	1	CsaV3_1G002480	CsaV3_1G002480	39	.	CsaV3_1G002480	-//-
chr1	1559720	1559938	1559827;1559827;1559828;1559828	384	448	444	572	12.4085	12.7067	12.7448	16.2789	-0.208670685	0.467108354	1	+	+	+	+	chr1_1559719_1559938	1559827;1559827;1559828;1559828	Promoter (1-2kb)	1	1561935	1562497	563	1	CsaV3_1G002490	CsaV3_1G002490	-1997	.	CsaV3_1G002490	-//-
chr1	1632948	1633260	1633115;1633100;1633100	106	134	149	229	3.44861	3.8205	4.296	6.5343	-0.575222564	0.351700878	1	-	+	+	+	chr1_1632947_1633260	1633115;1633100;1633100	Distal Intergenic	1	1613373	1627296	13924	2	CsaV3_1G002600	CsaV3_1G002600	-5652	.	CsaV3_1G002600	gnl|BL_ORD_ID|131989 sp|Q9FLQ7|FH20_ARATH Formin-like protein 20 OS=Arabidopsis thaliana OX=3702 GN=FH20 PE=2 SV=3//0
chr1	1646626	1646841	1646729	74	92	81	112	2.41725	2.6319	2.34848	3.21033	-0.138735534	0.659621465	1	-	-	-	+	chr1_1646625_1646841	1646729	Promoter (2-3kb)	1	1644571	1646516	1946	1	CsaV3_1G002630	CsaV3_1G002630	2055	GO:0003700::sequence-specific DNA binding transcription factor activity;GO:0006355::regulation of transcription, DNA-templated	CsaV3_1G002630	-//-
chr1	1682021	1682240	1682129;1682129;1682129;1682128	1000	1080	1168	1042	32.2622	30.5923	33.4802	29.6316	-0.005893734	0.958839737	1	+	+	+	+	chr1_1682020_1682240	1682129;1682129;1682129;1682128	Exon (CsaV3_1G002690/CsaV3_1G002690, exon 4 of 24)	1	1678449	1694215	15767	1	CsaV3_1G002690	CsaV3_1G002690	3572	GO:0003676::nucleic acid binding;GO:0003677::DNA binding;GO:0004519::endonuclease activity;GO:0005524::ATP binding;GO:0009036::Type II site-specific deoxyribonuclease activity;GO:0009307::DNA restriction-modification system;GO:0016787::hydrolase activity	CsaV3_1G002690	gnl|BL_ORD_ID|556732 sp|Q6NZP1|ZRAB3_MOUSE DNA annealing helicase and endonuclease ZRANB3 OS=Mus musculus OX=10090 GN=Zranb3 PE=1 SV=1//3.28382e-28
chr1	1741361	1741629	1741491	54	78	104	212	1.77265	2.2357	3.0072	6.05133	-1.176268465	0.340448086	1	-	-	-	+	chr1_1741360_1741629	1741491	Promoter (<=1kb)	1	1737138	1741489	4352	2	CsaV3_1G002760	CsaV3_1G002760	0	.	CsaV3_1G002760	gnl|BL_ORD_ID|23184 sp|Q9LDD4|ARID2_ARATH AT-rich interactive domain-containing protein 2 OS=Arabidopsis thaliana OX=3702 GN=ARID2 PE=1 SV=1//2.61934e-25
chr1	1790256	1790903	1790430;1790719;1790660;1790672;1790706	232	284	358	482	7.50959	8.0655	10.2818	13.722	-0.624022315	0.239537151	1	+	+	+	+	chr1_1790255_1790903	1790430;1790719;1790660;1790672;1790706	Promoter (1-2kb)	1	1792780	1793128	349	1	CsaV3_1G002850	CsaV3_1G002850	-1877	.	CsaV3_1G002850	-//-
chr1	1793631	1793921	1793767;1793805	77	91	123	174	2.51394	2.6036	3.55136	4.97175	-0.735929478	0.250422256	1	-	-	+	+	chr1_1793630_1793921	1793767;1793805	Promoter (<=1kb)	1	1793964	1796517	2554	1	CsaV3_1G002860	CsaV3_1G002860	-43	GO:0009522::photosystem I;GO:0015979::photosynthesis	CsaV3_1G002860	gnl|BL_ORD_ID|295879 sp|Q9FZ86|PDCB3_ARATH PLASMODESMATA CALLOSE-BINDING PROTEIN 3 OS=Arabidopsis thaliana OX=3702 GN=PDCB3 PE=1 SV=1//1.04458e-44
chr1	1889407	1889635	1889517	63	80	96	142	2.06272	2.2923	2.77808	4.06263	-0.651466726	0.296089871	1	-	-	-	+	chr1_1889406_1889635	1889517	Promoter (<=1kb)	1	1888763	1889793	1031	2	CsaV3_1G003010	CsaV3_1G003010	158	.	CsaV3_1G003010	-//-
chr1	1970388	1970643	1970512	73	50	77	127	2.38502	1.4433	2.23392	3.63648	-0.616747383	0.364948684	1	-	-	-	+	chr1_1970387_1970643	1970512	Promoter (<=1kb)	1	1970502	1974453	3952	1	CsaV3_1G003170	CsaV3_1G003170	0	GO:0004668::protein-arginine deiminase activity;GO:0009446::putrescine biosynthetic process;GO:0030435::sporulation resulting in formation of a cellular spore	CsaV3_1G003170	gnl|BL_ORD_ID|12241 sp|Q8GWW7|AGUA_ARATH Agmatine deiminase OS=Arabidopsis thaliana OX=3702 GN=AIH PE=1 SV=2//0
chr1	1984657	1985029	1984831;1984839	97	112	154	257	3.15854	3.1979	4.4392	7.32978	-0.888698391	0.312226835	1	-	-	+	+	chr1_1984656_1985029	1984831;1984839	Promoter (1-2kb)	1	1986443	1987008	566	1	CsaV3_1G003210	CsaV3_1G003210	-1414	GO:0005219::ryanodine-sensitive calcium-release channel activity;GO:0006270::DNA replication initiation;GO:0006506::GPI anchor biosynthetic process;GO:0006874::cellular calcium ion homeostasis;GO:0016021::integral component of membrane;GO:0017176::phosphatidylinositol N-acetylglucosaminyltransferase activity	CsaV3_1G003210	-//-
chr1	2020260	2020616	2020462;2020407;2020379;2020377	142	143	148	212	4.60889	4.0752	4.26736	6.05133	-0.248813243	0.522744911	1	+	+	+	+	chr1_2020259_2020616	2020462;2020407;2020379;2020377	Distal Intergenic	1	2011263	2016703	5441	2	CsaV3_1G003250	CsaV3_1G003250	-3557	GO:0005515::protein binding;GO:0019013::viral nucleocapsid;GO:0019856::pyrimidine nucleobase biosynthetic process	CsaV3_1G003250	gnl|BL_ORD_ID|509159 sp|O13046|WDHD1_XENLA WD repeat and HMG-box DNA-binding protein 1 OS=Xenopus laevis OX=8355 GN=wdhd1 PE=1 SV=1//1.78421e-73
chr1	2019393	2019857	2019536;2019564;2019547;2019534	210	245	272	343	6.80053	6.9618	7.81872	9.77304	-0.354175084	0.298692387	1	+	+	+	+	chr1_2019392_2019857	2019536;2019564;2019547;2019534	Promoter (2-3kb)	1	2011263	2016703	5441	2	CsaV3_1G003250	CsaV3_1G003250	-2690	GO:0005515::protein binding;GO:0019013::viral nucleocapsid;GO:0019856::pyrimidine nucleobase biosynthetic process	CsaV3_1G003250	gnl|BL_ORD_ID|509159 sp|O13046|WDHD1_XENLA WD repeat and HMG-box DNA-binding protein 1 OS=Xenopus laevis OX=8355 GN=wdhd1 PE=1 SV=1//1.78421e-73
chr1	2027461	2027764	2027607;2027621;2027616	92	132	124	190	2.99739	3.7639	3.58	5.42631	-0.413637609	0.423835575	1	-	+	+	+	chr1_2027460_2027764	2027607;2027621;2027616	Promoter (<=1kb)	1	2026829	2032886	6058	1	CsaV3_1G003270	CsaV3_1G003270	632	GO:0046983::protein dimerization activity	CsaV3_1G003270	gnl|BL_ORD_ID|43407 sp|Q9LEZ3|BIM1_ARATH Transcription factor BIM1 OS=Arabidopsis thaliana OX=3702 GN=BIM1 PE=1 SV=2//2.15597e-111
chr1	2033713	2033932	2033821;2033823;2033821;2033823	552	650	644	814	17.8232	18.4233	18.4728	23.1542	-0.199677895	0.45369613	1	+	+	+	+	chr1_2033712_2033932	2033821;2033823;2033821;2033823	Downstream (<1kb)	1	2034239	2038540	4302	2	CsaV3_1G003280	CsaV3_1G003280	4608	.	CsaV3_1G003280	gnl|BL_ORD_ID|285293 sp|Q4V398|OFT34_ARATH O-fucosyltransferase 34 OS=Arabidopsis thaliana OX=3702 GN=OFUT34 PE=2 SV=1//0
chr1	2038325	2038746	2038560;2038586;2038568;2038557	202	249	252	306	6.54269	7.075	7.24592	8.72187	-0.229682656	0.337061328	1	+	+	+	+	chr1_2038324_2038746	2038560;2038586;2038568;2038557	Promoter (<=1kb)	1	2034239	2038540	4302	2	CsaV3_1G003280	CsaV3_1G003280	0	.	CsaV3_1G003280	gnl|BL_ORD_ID|285293 sp|Q4V398|OFT34_ARATH O-fucosyltransferase 34 OS=Arabidopsis thaliana OX=3702 GN=OFUT34 PE=2 SV=1//0
chr1	2042360	2042766	2042519;2042523;2042530;2042550	240	297	294	336	7.76743	8.4334	8.4488	9.57417	-0.153769045	0.323731878	1	+	+	+	+	chr1_2042359_2042766	2042519;2042523;2042530;2042550	Promoter (<=1kb)	1	2042506	2042718	213	1	CsaV3_1G003290	CsaV3_1G003290	0	.	CsaV3_1G003290	-//-
chr1	2046560	2046790	2046682	68	72	78	144	2.22387	2.0659	2.26256	4.11945	-0.573110571	0.461166	1	-	-	-	+	chr1_2046559_2046790	2046682	Downstream (1-2kb)	1	2042506	2042718	213	1	CsaV3_1G003290	CsaV3_1G003290	4054	.	CsaV3_1G003290	-//-
chr1	2057715	2057924	2057813	82	102	74	113	2.67509	2.9149	2.148	3.23874	0.053433269	0.883345382	1	-	-	-	+	chr1_2057714_2057924	2057813	3' UTR	1	2054432	2058461	4030	1	CsaV3_1G003310	CsaV3_1G003310	3283	GO:0005515::protein binding	CsaV3_1G003310	-//-
chr1	2054542	2054747	2054700	24	37	40	91	0.80575	1.0754	1.17424	2.61372	-1.009806205	0.406220472	1	-	-	-	+	chr1_2054541_2054747	2054700	Promoter (<=1kb)	1	2054432	2058461	4030	1	CsaV3_1G003310	CsaV3_1G003310	110	GO:0005515::protein binding	CsaV3_1G003310	-//-
chr1	2057104	2057393	2057241;2057235;2057259;2057243	138	143	162	236	4.47997	4.0752	4.66832	6.73317	-0.414353947	0.393288552	1	+	+	+	+	chr1_2057103_2057393	2057241;2057235;2057259;2057243	Promoter (2-3kb)	1	2054432	2058461	4030	1	CsaV3_1G003310	CsaV3_1G003310	2672	GO:0005515::protein binding	CsaV3_1G003310	-//-
chr1	2064809	2065064	2064931	62	76	108	142	2.03049	2.1791	3.12176	4.06263	-0.771185942	0.187678606	1	-	-	-	+	chr1_2064808_2065064	2064931	Distal Intergenic	1	2070673	2071689	1017	1	CsaV3_1G003320	CsaV3_1G003320	-5609	GO:0003677::DNA binding;GO:0003779::actin binding;GO:0006355::regulation of transcription, DNA-templated;GO:0007010::cytoskeleton organization	CsaV3_1G003320	gnl|BL_ORD_ID|104568 sp|Q8LDR0|DOF54_ARATH Dof zinc finger protein DOF5.4 OS=Arabidopsis thaliana OX=3702 GN=DOF5.4 PE=2 SV=2//1.30958e-17
chr1	2062548	2062969	2062749;2062739;2062738;2062751	340	417	484	694	10.9904	11.8294	13.8904	19.7449	-0.559689978	0.311041642	1	+	+	+	+	chr1_2062547_2062969	2062749;2062739;2062738;2062751	Distal Intergenic	1	2070673	2071689	1017	1	CsaV3_1G003320	CsaV3_1G003320	-7704	GO:0003677::DNA binding;GO:0003779::actin binding;GO:0006355::regulation of transcription, DNA-templated;GO:0007010::cytoskeleton organization	CsaV3_1G003320	gnl|BL_ORD_ID|104568 sp|Q8LDR0|DOF54_ARATH Dof zinc finger protein DOF5.4 OS=Arabidopsis thaliana OX=3702 GN=DOF5.4 PE=2 SV=2//1.30958e-17
chr1	2065482	2065696	2065580	60	50	86	122	1.96603	1.4433	2.49168	3.49443	-0.812130541	0.190402175	1	-	-	-	+	chr1_2065481_2065696	2065580	Distal Intergenic	1	2070673	2071689	1017	1	CsaV3_1G003320	CsaV3_1G003320	-4977	GO:0003677::DNA binding;GO:0003779::actin binding;GO:0006355::regulation of transcription, DNA-templated;GO:0007010::cytoskeleton organization	CsaV3_1G003320	gnl|BL_ORD_ID|104568 sp|Q8LDR0|DOF54_ARATH Dof zinc finger protein DOF5.4 OS=Arabidopsis thaliana OX=3702 GN=DOF5.4 PE=2 SV=2//1.30958e-17
chr1	2072012	2072439	2072216;2072229;2072222;2072222	246	322	324	466	7.96081	9.1409	9.308	13.2675	-0.400617353	0.386138534	1	+	+	+	+	chr1_2072011_2072439	2072216;2072229;2072222;2072222	Promoter (1-2kb)	1	2070673	2071689	1017	1	CsaV3_1G003320	CsaV3_1G003320	1339	GO:0003677::DNA binding;GO:0003779::actin binding;GO:0006355::regulation of transcription, DNA-templated;GO:0007010::cytoskeleton organization	CsaV3_1G003320	gnl|BL_ORD_ID|104568 sp|Q8LDR0|DOF54_ARATH Dof zinc finger protein DOF5.4 OS=Arabidopsis thaliana OX=3702 GN=DOF5.4 PE=2 SV=2//1.30958e-17
chr1	2073006	2074310	2073125;2073381;2073802;2074139;2073132;2073412;2073776;2073194;2073737;2074153;2073445;2073830	424	553	585	792	13.6978	15.6782	16.783	22.5291	-0.420335469	0.313096754	1	+	+	+	+	chr1_2073005_2074310	2073125;2073381;2073802;2074139;2073132;2073412;2073776;2073194;2073737;2074153;2073445;2073830	Promoter (2-3kb)	1	2073854	2076407	2554	2	CsaV3_1G003330	CsaV3_1G003330	2097	GO:0000122::negative regulation of transcription from RNA polymerase II promoter;GO:0004861::cyclin-dependent protein serine/threonine kinase inhibitor activity;GO:0005634::nucleus;GO:0005737::cytoplasm;GO:0017069::snRNA binding	CsaV3_1G003330	-//-
chr1	2090734	2090952	2090841;2090844;2090841;2090843	140	154	166	198	4.54443	4.3865	4.78288	5.65359	-0.224751502	0.326732424	1	+	+	+	+	chr1_2090733_2090952	2090841;2090844;2090841;2090843	Downstream (1-2kb)	1	2092164	2097151	4988	2	CsaV3_1G003360	CsaV3_1G003360	6199	GO:0005089::Rho guanyl-nucleotide exchange factor activity;GO:0016757::transferase activity, transferring glycosyl groups;GO:0035023::regulation of Rho protein signal transduction	CsaV3_1G003360	gnl|BL_ORD_ID|145228 sp|Q949Q1|GAUTB_ARATH Probable galacturonosyltransferase 11 OS=Arabidopsis thaliana OX=3702 GN=GAUT11 PE=2 SV=1//0
chr1	2105150	2105651	2105311;2105313;2105316;2105337	188	192	228	323	6.09147	5.4619	6.55856	9.20484	-0.44826501	0.346719393	1	+	+	+	+	chr1_2105149_2105651	2105311;2105313;2105316;2105337	Promoter (2-3kb)	1	2100296	2102313	2018	2	CsaV3_1G003370	CsaV3_1G003370	-2837	GO:0006950::response to stress	CsaV3_1G003370	-//-
chr1	2135435	2135638	2135538	44	32	62	118	1.45035	0.9339	1.80432	3.38079	-1.120839078	0.306578881	1	-	-	-	+	chr1_2135434_2135638	2135538	Promoter (1-2kb)	1	2130722	2134358	3637	2	CsaV3_1G003410	CsaV3_1G003410	-1077	GO:0005524::ATP binding;GO:0010215::cellulose microfibril organization;GO:0016049::cell growth;GO:0031225::anchored component of membrane	CsaV3_1G003410	gnl|BL_ORD_ID|72176 sp|Q94KT8|COBRA_ARATH Protein COBRA OS=Arabidopsis thaliana OX=3702 GN=COB PE=2 SV=1//2.05276e-10
chr1	2186362	2187027	2186524;2186892;2186526	184	220	189	336	5.96255	6.2543	5.4416	9.57417	-0.29760611	0.620839342	1	-	+	-	+	chr1_2186361_2187027	2186524;2186892;2186526	Promoter (<=1kb)	1	2186973	2190630	3658	1	CsaV3_1G003510	CsaV3_1G003510	0	GO:0003677::DNA binding;GO:0007067::mitotic nuclear division;GO:0051382::kinetochore assembly	CsaV3_1G003510	gnl|BL_ORD_ID|263998 sp|P49592|NC2B_ARATH Protein Dr1 homolog OS=Arabidopsis thaliana OX=3702 GN=DR1 PE=1 SV=1//9.58199e-85
chr1	2224585	2224823	2224702	73	71	81	140	2.38502	2.0376	2.34848	4.00581	-0.522829645	0.446075612	1	-	-	-	+	chr1_2224584_2224823	2224702	Promoter (<=1kb)	1	2224255	2225250	996	2	CsaV3_1G003580	CsaV3_1G003580	427	.	CsaV3_1G003580	-//-
chr1	2226719	2226973	2226845	60	78	100	162	1.96603	2.2357	2.89264	4.63083	-0.840414762	0.301164174	1	-	-	-	+	chr1_2226718_2226973	2226845	Promoter (1-2kb)	1	2224255	2225250	996	2	CsaV3_1G003580	CsaV3_1G003580	-1469	.	CsaV3_1G003580	-//-
chr1	2244960	2245171	2245070	48	49	53	122	1.57927	1.415	1.54656	3.49443	-0.751502774	0.483440171	1	-	-	-	+	chr1_2244959_2245171	2245070	Distal Intergenic	1	2248340	2250830	2491	1	CsaV3_1G003610	CsaV3_1G003610	-3169	GO:0005525::GTP binding	CsaV3_1G003610	gnl|BL_ORD_ID|466668 sp|A1YKT1|TCP18_ARATH Transcription factor TCP18 OS=Arabidopsis thaliana OX=3702 GN=TCP18 PE=1 SV=1//9.0016e-15
chr1	2257271	2257531	2257402;2257403	107	113	141	196	3.48084	3.2262	4.06688	5.59677	-0.526891998	0.297374071	1	-	-	+	+	chr1_2257270_2257531	2257402;2257403	Promoter (<=1kb)	1	2250257	2257236	6980	2	CsaV3_1G003620	CsaV3_1G003620	-35	.	CsaV3_1G003620	-//-
chr1	2271663	2271970	2271809;2271804;2271801	104	121	159	215	3.38415	3.4526	4.5824	6.13656	-0.64878236	0.241855336	1	-	+	+	+	chr1_2271662_2271970	2271809;2271804;2271801	Promoter (<=1kb)	1	2271371	2280360	8990	1	CsaV3_1G003640	CsaV3_1G003640	292	GO:0005515::protein binding;GO:0008270::zinc ion binding	CsaV3_1G003640	-//-
chr1	2292195	2292413	2292303;2292301;2292302;2292303	275	296	290	335	8.89548	8.4051	8.33424	9.54576	-0.047526332	0.719284069	1	+	+	+	+	chr1_2292194_2292413	2292303;2292301;2292302;2292303	Promoter (<=1kb)	1	2289372	2292902	3531	2	CsaV3_1G003660	CsaV3_1G003660	489	GO:0003735::structural constituent of ribosome;GO:0005622::intracellular;GO:0005840::ribosome;GO:0006412::translation;GO:0008199::ferric iron binding;GO:0016226::iron-sulfur cluster assembly;GO:0030246::carbohydrate binding	CsaV3_1G003660	gnl|BL_ORD_ID|410412 sp|P46302|RS28_MAIZE 40S ribosomal protein S28 OS=Zea mays OX=4577 GN=RPS28 PE=3 SV=1//1.90567e-22
chr1	2295863	2296248	2296062;2296069;2296036;2296075	111	149	165	264	3.60976	4.245	4.75424	7.52865	-0.645010947	0.346430899	1	+	+	+	+	chr1_2295862_2296248	2296062;2296069;2296036;2296075	Promoter (<=1kb)	1	2295714	2298516	2803	1	CsaV3_1G003670	CsaV3_1G003670	149	GO:0006357::regulation of transcription from RNA polymerase II promoter;GO:0017111::nucleoside-triphosphatase activity	CsaV3_1G003670	gnl|BL_ORD_ID|443197 sp|Q9FNN6|SRM1_ARATH Transcription factor SRM1 OS=Arabidopsis thaliana OX=3702 GN=SRM1 PE=1 SV=1//3.8015e-52
chr1	2295388	2295649	2295524	39	76	92	151	1.2892	2.1791	2.66352	4.31832	-1.009378602	0.239336474	1	-	-	-	+	chr1_2295387_2295649	2295524	Promoter (<=1kb)	1	2295714	2298516	2803	1	CsaV3_1G003670	CsaV3_1G003670	-65	GO:0006357::regulation of transcription from RNA polymerase II promoter;GO:0017111::nucleoside-triphosphatase activity	CsaV3_1G003670	gnl|BL_ORD_ID|443197 sp|Q9FNN6|SRM1_ARATH Transcription factor SRM1 OS=Arabidopsis thaliana OX=3702 GN=SRM1 PE=1 SV=1//3.8015e-52
chr1	2305837	2306056	2305945;2305945;2305947;2305946	1274	1353	1296	1350	41.0933	38.3182	37.1461	38.3819	0.072336362	0.374796397	1	+	+	+	+	chr1_2305836_2306056	2305945;2305945;2305947;2305946	Promoter (<=1kb)	1	2302142	2306176	4035	2	CsaV3_1G003690	CsaV3_1G003690	120	.	CsaV3_1G003690	gnl|BL_ORD_ID|56482 sp|Q9LS39|CCR4C_ARATH Carbon catabolite repressor protein 4 homolog 3 OS=Arabidopsis thaliana OX=3702 GN=CCR4-3 PE=2 SV=2//1.12631e-157
chr1	2330209	2330551	2330335;2330407	79	123	156	210	2.5784	3.5092	4.49648	5.99451	-0.785205355	0.153834838	1	-	-	+	+	chr1_2330208_2330551	2330335;2330407	Promoter (1-2kb)	1	2328358	2330178	1821	1	CsaV3_1G003730	CsaV3_1G003730	1851	GO:0004190::aspartic-type endopeptidase activity;GO:0006508::proteolysis	CsaV3_1G003730	gnl|BL_ORD_ID|29350 sp|Q9LS40|ASPG1_ARATH Protein ASPARTIC PROTEASE IN GUARD CELL 1 OS=Arabidopsis thaliana OX=3702 GN=ASPG1 PE=1 SV=1//1.15223e-122
chr1	2347220	2347554	2347380;2347375;2347398;2347380	188	220	240	276	6.09147	6.2543	6.90224	7.86957	-0.258829792	0.233730827	1	+	+	+	+	chr1_2347219_2347554	2347380;2347375;2347398;2347380	Promoter (2-3kb)	1	2349522	2350513	992	2	CsaV3_1G003780	CsaV3_1G003780	2959	GO:0010112::regulation of systemic acquired resistance	CsaV3_1G003780	-//-
chr1	2362943	2363634	2363176;2363487;2363149;2363444;2363198;2363479;2363237;2363516	207	274	330	395	6.70384	7.7825	9.47984	11.2504	-0.517043678	0.118923788	1	+	+	+	+	chr1_2362942_2363634	2363176;2363487;2363149;2363444;2363198;2363479;2363237;2363516	Promoter (1-2kb)	1	2354015	2361755	7741	2	CsaV3_1G003790	CsaV3_1G003790	-1188	.	CsaV3_1G003790	gnl|BL_ORD_ID|56484 sp|Q0WKY2|CCR4E_ARATH Carbon catabolite repressor protein 4 homolog 5 OS=Arabidopsis thaliana OX=3702 GN=CCR4-5 PE=2 SV=2//1.73138e-148
chr1	2368159	2368435	2368305;2368309;2368321	123	91	122	204	3.99652	2.6036	3.52272	5.82405	-0.501975638	0.433699302	1	+	-	+	+	chr1_2368158_2368435	2368305;2368309;2368321	Promoter (1-2kb)	1	2368012	2369905	1894	2	CsaV3_1G003810	CsaV3_1G003810	1470	.	CsaV3_1G003810	gnl|BL_ORD_ID|211238 sp|Q9M886|LBD41_ARATH LOB domain-containing protein 41 OS=Arabidopsis thaliana OX=3702 GN=LBD41 PE=2 SV=1//6.97581e-76
chr1	2369509	2369835	2369667;2369678;2369679	89	120	160	183	2.9007	3.4243	4.61104	5.22744	-0.637369963	0.051430369	1	-	+	+	+	chr1_2369508_2369835	2369667;2369678;2369679	Promoter (<=1kb)	1	2368012	2369905	1894	2	CsaV3_1G003810	CsaV3_1G003810	70	.	CsaV3_1G003810	gnl|BL_ORD_ID|211238 sp|Q9M886|LBD41_ARATH LOB domain-containing protein 41 OS=Arabidopsis thaliana OX=3702 GN=LBD41 PE=2 SV=1//6.97581e-76
chr1	2374108	2374454	2374281;2374275;2374276;2374301	192	154	210	360	6.22039	4.3865	6.04304	10.256	-0.619785281	0.387059727	1	+	+	+	+	chr1_2374107_2374454	2374281;2374275;2374276;2374301	Promoter (<=1kb)	1	2372211	2374433	2223	2	CsaV3_1G003820	CsaV3_1G003820	0	.	CsaV3_1G003820	-//-
chr1	2401589	2401811	2401700;2401698;2401699;2401699	541	597	621	643	17.4687	16.9234	17.8141	18.296	-0.070325205	0.144041737	1	+	+	+	+	chr1_2401588_2401811	2401700;2401698;2401699;2401699	Intron (CsaV3_1G003870/CsaV3_1G003870, intron 7 of 14)	1	2397832	2405260	7429	2	CsaV3_1G003870	CsaV3_1G003870	3449	GO:0003677::DNA binding;GO:0005515::protein binding	CsaV3_1G003870	gnl|BL_ORD_ID|460673 sp|Q8L706|SYT5_ARATH Synaptotagmin-5 OS=Arabidopsis thaliana OX=3702 GN=SYT5 PE=2 SV=1//1.7044e-13
chr1	2424959	2425210	2425086;2425090	86	94	154	223	2.80401	2.6885	4.4392	6.36384	-0.975899851	0.22027499	1	-	-	+	+	chr1_2424958_2425210	2425086;2425090	Promoter (<=1kb)	1	2423148	2424832	1685	2	CsaV3_1G003910	CsaV3_1G003910	-127	GO:0046983::protein dimerization activity	CsaV3_1G003910	gnl|BL_ORD_ID|42112 sp|Q8GWK7|BEE3_ARATH Transcription factor BEE 3 OS=Arabidopsis thaliana OX=3702 GN=BEE3 PE=2 SV=1//7.58046e-60
chr1	2437323	2437701	2437533;2437526;2437537;2437543	142	180	230	306	4.60889	5.1223	6.61584	8.72187	-0.656394953	0.213046044	1	+	+	+	+	chr1_2437322_2437701	2437533;2437526;2437537;2437543	Promoter (<=1kb)	1	2437661	2439879	2219	1	CsaV3_1G003930	CsaV3_1G003930	0	GO:0003735::structural constituent of ribosome;GO:0005622::intracellular;GO:0005840::ribosome;GO:0006412::translation	CsaV3_1G003930	gnl|BL_ORD_ID|414868 sp|Q9C514|RS71_ARATH 40S ribosomal protein S7-1 OS=Arabidopsis thaliana OX=3702 GN=RPS7A PE=2 SV=1//2.03819e-111
chr1	2443707	2443925	2443817;2443813;2443813;2443815	416	438	460	492	13.4399	12.4237	13.203	14.0061	-0.073166137	0.412928801	1	+	+	+	+	chr1_2443706_2443925	2443817;2443813;2443813;2443815	Promoter (<=1kb)	1	2439956	2443243	3288	2	CsaV3_1G003940	CsaV3_1G003940	-464	GO:0004222::metalloendopeptidase activity;GO:0006508::proteolysis	CsaV3_1G003940	-//-
chr1	2464068	2464474	2464265;2464257;2464270;2464251	224	272	288	490	7.25175	7.7259	8.27696	13.9493	-0.569453925	0.421602503	1	+	+	+	+	chr1_2464067_2464474	2464265;2464257;2464270;2464251	Promoter (<=1kb)	1	2454211	2464204	9994	2	CsaV3_1G003960	CsaV3_1G003960	0	GO:0000228::nuclear chromosome;GO:0005515::protein binding;GO:0006338::chromatin remodeling;GO:0008270::zinc ion binding	CsaV3_1G003960	gnl|BL_ORD_ID|47256 sp|Q8LPQ5|BTS_ARATH Zinc finger protein BRUTUS OS=Arabidopsis thaliana OX=3702 GN=BTS PE=1 SV=1//0
chr1	2473039	2473296	2473161;2473151;2473164	100	128	136	206	3.25523	3.6507	3.92368	5.88087	-0.505615706	0.370823664	1	-	+	+	+	chr1_2473038_2473296	2473161;2473151;2473164	Distal Intergenic	1	2479842	2484920	5079	1	CsaV3_1G003970	CsaV3_1G003970	-6546	GO:0004672::protein kinase activity;GO:0005524::ATP binding;GO:0006468::protein phosphorylation;GO:0008375::acetylglucosaminyltransferase activity;GO:0016020::membrane;GO:0016833::oxo-acid-lyase activity;GO:0019439::aromatic compound catabolic process	CsaV3_1G003970	gnl|BL_ORD_ID|223367 sp|P0C5E2|LRL12_ARATH LEAF RUST 10 DISEASE-RESISTANCE LOCUS RECEPTOR-LIKE PROTEIN KINASE-like 1.2 OS=Arabidopsis thaliana OX=3702 GN=LRK10L-1.2 PE=2 SV=3//5.55673e-122
chr1	2483078	2483424	2483280;2483296	100	131	116	202	3.25523	3.7356	3.35088	5.76723	-0.383271061	0.537867347	1	-	+	-	+	chr1_2483077_2483424	2483280;2483296	Promoter (2-3kb)	1	2483778	2486198	2421	2	CsaV3_1G003980	CsaV3_1G003980	2774	GO:0003677::DNA binding;GO:0003700::sequence-specific DNA binding transcription factor activity;GO:0004672::protein kinase activity;GO:0005507::copper ion binding;GO:0005524::ATP binding;GO:0005634::nucleus;GO:0005887::integral component of plasma membrane;GO:0006355::regulation of transcription, DNA-templated;GO:0006468::protein phosphorylation	CsaV3_1G003980	gnl|BL_ORD_ID|223367 sp|P0C5E2|LRL12_ARATH LEAF RUST 10 DISEASE-RESISTANCE LOCUS RECEPTOR-LIKE PROTEIN KINASE-like 1.2 OS=Arabidopsis thaliana OX=3702 GN=LRK10L-1.2 PE=2 SV=3//0
chr1	2504457	2504675	2504564;2504565;2504564;2504564	782	908	891	938	25.2361	25.7247	25.5469	26.677	-0.035322274	0.452957071	1	+	+	+	+	chr1_2504456_2504675	2504564;2504565;2504564;2504564	Promoter (<=1kb)	1	2501029	2504944	3916	2	CsaV3_1G004010	CsaV3_1G004010	269	GO:0006351::transcription, DNA-templated;GO:0006355::regulation of transcription, DNA-templated	CsaV3_1G004010	gnl|BL_ORD_ID|39723 sp|B9I2J6|AXEP_POPTR L-Ala-D/L-amino acid epimerase OS=Populus trichocarpa OX=3694 GN=POPTR_0012s05040g PE=3 SV=2//0
chr1	2550279	2550634	2550456;2550451;2550473	94	128	126	224	3.06185	3.6507	3.63728	6.39225	-0.579321166	0.435372189	1	-	+	+	+	chr1_2550278_2550634	2550456;2550451;2550473	Downstream (<1kb)	1	2551308	2554963	3656	2	CsaV3_1G004070	CsaV3_1G004070	4329	GO:0006355::regulation of transcription, DNA-templated;GO:0009271::phage shock	CsaV3_1G004070	-//-
chr1	2551417	2551967	2551551;2551763	129	99	155	279	4.1899	2.83	4.46784	7.9548	-0.823449417	0.343737428	1	-	-	-	+	chr1_2551416_2551967	2551551;2551763	Promoter (2-3kb)	1	2551308	2554963	3656	2	CsaV3_1G004070	CsaV3_1G004070	2996	GO:0006355::regulation of transcription, DNA-templated;GO:0009271::phage shock	CsaV3_1G004070	-//-
chr1	2631605	2632024	2631859;2631859;2631858;2631861	2931	3055	3241	3288	94.4984	86.4848	92.8509	93.4405	-0.041705291	0.627381662	1	+	+	+	+	chr1_2631604_2632024	2631859;2631859;2631858;2631861	Promoter (1-2kb)	1	2633327	2639484	6158	1	CsaV3_1G004200	CsaV3_1G004200	-1303	GO:0007218::neuropeptide signaling pathway;GO:0008255::ecdysis-triggering hormone activity;GO:0018990::ecdysis, chitin-based cuticle	CsaV3_1G004200	gnl|BL_ORD_ID|104759 sp|Q9C9U3|DOX2_ARATH Alpha-dioxygenase 2 OS=Arabidopsis thaliana OX=3702 GN=DOX2 PE=2 SV=1//0
chr1	2663540	2663739	2663638;2663656	77	82	86	114	2.51394	2.3489	2.49168	3.26715	-0.243976611	0.448769274	1	-	-	+	+	chr1_2663539_2663739	2663638;2663656	Exon (CsaV3_1G004260/CsaV3_1G004260, exon 10 of 12)	1	2662730	2668666	5937	2	CsaV3_1G004260	CsaV3_1G004260	4927	GO:0004672::protein kinase activity;GO:0005524::ATP binding;GO:0006468::protein phosphorylation;GO:0016020::membrane;GO:0016773::phosphotransferase activity, alcohol group as acceptor	CsaV3_1G004260	gnl|BL_ORD_ID|246149 sp|Q9LV37|MPK9_ARATH Mitogen-activated protein kinase 9 OS=Arabidopsis thaliana OX=3702 GN=MPK9 PE=2 SV=2//0
chr1	2677831	2678092	2677953	80	86	79	176	2.61063	2.4621	2.2912	5.02857	-0.529035943	0.562234367	1	-	-	-	+	chr1_2677830_2678092	2677953	Promoter (<=1kb)	1	2671328	2677922	6595	2	CsaV3_1G004270	CsaV3_1G004270	0	.	CsaV3_1G004270	gnl|BL_ORD_ID|157260 sp|B0F9L7|GOGC2_ARATH Golgin candidate 2 OS=Arabidopsis thaliana OX=3702 GN=GC2 PE=1 SV=1//7.8061e-19
chr1	2690517	2690716	2690617	38	38	75	114	1.25697	1.1037	2.17664	3.26715	-1.205415034	0.210685336	1	-	-	-	+	chr1_2690516_2690716	2690617	Promoter (2-3kb)	1	2686299	2688347	2049	2	CsaV3_1G004290	CsaV3_1G004290	-2170	GO:0005509::calcium ion binding;GO:0005515::protein binding;GO:0005578::proteinaceous extracellular matrix;GO:0007165::signal transduction	CsaV3_1G004290	gnl|BL_ORD_ID|68587 sp|Q9LE22|CML27_ARATH Probable calcium-binding protein CML27 OS=Arabidopsis thaliana OX=3702 GN=CML27 PE=1 SV=1//5.65754e-52
chr1	2702104	2702303	2702202	70	72	93	108	2.28833	2.0659	2.69216	3.09669	-0.410859158	0.122169822	1	-	-	-	+	chr1_2702103_2702303	2702202	Promoter (1-2kb)	1	2700556	2703593	3038	1	CsaV3_1G004310	CsaV3_1G004310	1548	GO:0003677::DNA binding	CsaV3_1G004310	gnl|BL_ORD_ID|510349 sp|Q6X7K0|WOX1_ARATH WUSCHEL-related homeobox 1 OS=Arabidopsis thaliana OX=3702 GN=WOX1 PE=2 SV=2//3.03076e-34
chr1	2699225	2699424	2699323	29	65	58	92	0.9669	1.8678	1.68976	2.64213	-0.611800548	0.372038329	1	-	-	-	+	chr1_2699224_2699424	2699323	Promoter (1-2kb)	1	2700556	2703593	3038	1	CsaV3_1G004310	CsaV3_1G004310	-1132	GO:0003677::DNA binding	CsaV3_1G004310	gnl|BL_ORD_ID|510349 sp|Q6X7K0|WOX1_ARATH WUSCHEL-related homeobox 1 OS=Arabidopsis thaliana OX=3702 GN=WOX1 PE=2 SV=2//3.03076e-34
chr1	2715951	2716150	2716048	36	42	60	116	1.19251	1.2169	1.74704	3.32397	-1.073593207	0.340452985	1	-	-	-	+	chr1_2715950_2716150	2716048	Promoter (2-3kb)	1	2708612	2713565	4954	2	CsaV3_1G004330	CsaV3_1G004330	-2386	GO:0001510::RNA methylation;GO:0003723::RNA binding;GO:0004719::protein-L-isoaspartate (D-aspartate) O-methyltransferase activity;GO:0006364::rRNA processing;GO:0006400::tRNA modification;GO:0006464::cellular protein modification process;GO:0006480::N-terminal protein amino acid methylation;GO:0008033::tRNA processing;GO:0008152::metabolic process;GO:0008168::methyltransferase activity;GO:0008171…	CsaV3_1G004330	gnl|BL_ORD_ID|298250 sp|Q9M571|PEAMT_SPIOL Phosphoethanolamine N-methyltransferase OS=Spinacia oleracea OX=3562 GN=PEAMT PE=1 SV=1//0
chr1	2735482	2735700	2735590;2735589;2735590;2735588	199	258	290	258	6.446	7.3297	8.33424	7.35819	-0.187943144	0.28388394	1	+	+	+	+	chr1_2735481_2735700	2735590;2735589;2735590;2735588	Promoter (1-2kb)	1	2730713	2734038	3326	2	CsaV3_1G004350	CsaV3_1G004350	-1444	GO:0016021::integral component of membrane;GO:0055085::transmembrane transport	CsaV3_1G004350	gnl|BL_ORD_ID|305379 sp|Q5SMQ9|PIN1A_ORYSJ Auxin efflux carrier component 1a OS=Oryza sativa subsp. japonica OX=39947 GN=PIN1A PE=2 SV=1//0
chr1	2798648	2798858	2798762	41	47	43	114	1.35366	1.3584	1.26016	3.26715	-0.739265	0.531908368	1	-	-	-	+	chr1_2798647_2798858	2798762	Promoter (<=1kb)	1	2782345	2798659	16315	2	CsaV3_1G004440	CsaV3_1G004440	0	GO:0003857::3-hydroxyacyl-CoA dehydrogenase activity;GO:0004616::phosphogluconate dehydrogenase (decarboxylating) activity;GO:0005975::carbohydrate metabolic process;GO:0006631::fatty acid metabolic process;GO:0008270::zinc ion binding;GO:0016491::oxidoreductase activity;GO:0016832::aldehyde-lyase activity;GO:0051287::NAD binding;GO:0055114::oxidation-reduction process	CsaV3_1G004440	gnl|BL_ORD_ID|224548 sp|Q0KBC7|LTND_CUPNH L-threonate dehydrogenase OS=Cupriavidus necator (strain ATCC 17699 / H16 / DSM 428 / Stanier 337) OX=381666 GN=ltnD PE=1 SV=1//1.36407e-39
chr1	2823620	2823893	2823759;2823751;2823774	78	120	134	196	2.54617	3.4243	3.8664	5.59677	-0.664479037	0.255435353	1	-	+	+	+	chr1_2823619_2823893	2823759;2823751;2823774	Promoter (<=1kb)	1	2824786	2834452	9667	1	CsaV3_1G004480	CsaV3_1G004480	-893	GO:0005515::protein binding;GO:0043130::ubiquitin binding	CsaV3_1G004480	gnl|BL_ORD_ID|425081 sp|Q6P4K6|S11IP_XENTR Serine/threonine-protein kinase 11-interacting protein OS=Xenopus tropicalis OX=8364 GN=stk11ip PE=2 SV=1//1.22127e-25
chr1	2896756	2897112	2896916;2896921;2896924;2896938	182	246	268	398	5.89809	6.9901	7.70416	11.3356	-0.562965626	0.322950178	1	+	+	+	+	chr1_2896755_2897112	2896916;2896921;2896924;2896938	Exon (CsaV3_1G004570/CsaV3_1G004570, exon 4 of 18)	1	2891604	2903110	11507	1	CsaV3_1G004570	CsaV3_1G004570	5152	GO:0003824::catalytic activity;GO:0005615::extracellular space	CsaV3_1G004570	gnl|BL_ORD_ID|288903 sp|Q6BE23|OXSC_CUCPE Probable oxidosqualene cyclase OS=Cucurbita pepo OX=3663 GN=CPR PE=2 SV=1//0
chr1	2903416	2903657	2903525;2903536	66	76	142	156	2.15941	2.1791	4.09552	4.46037	-0.97971828	0.054299058	1	-	-	+	+	chr1_2903415_2903657	2903525;2903536	Promoter (<=1kb)	1	2903566	2909429	5864	1	CsaV3_1G004580	CsaV3_1G004580	0	GO:0001522::pseudouridine synthesis;GO:0003723::RNA binding;GO:0009451::RNA modification;GO:0009982::pseudouridine synthase activity	CsaV3_1G004580	gnl|BL_ORD_ID|485266 sp|B4SA76|TRUA_PELPB tRNA pseudouridine synthase A OS=Pelodictyon phaeoclathratiforme (strain DSM 5477 / BU-1) OX=324925 GN=truA PE=3 SV=1//1.52257e-16
chr1	2963484	2963683	2963591	54	60	38	104	1.77265	1.7263	1.11696	2.98305	-0.22870538	0.801633649	1	-	-	-	+	chr1_2963483_2963683	2963591	Promoter (<=1kb)	1	2961631	2963469	1839	2	CsaV3_1G004660	CsaV3_1G004660	-15	.	CsaV3_1G004660	gnl|BL_ORD_ID|466679 sp|Q93V43|TCP2_ARATH Transcription factor TCP2 OS=Arabidopsis thaliana OX=3702 GN=TCP2 PE=1 SV=1//3.72514e-07
chr1	2987999	2988295	2988138;2988157	108	117	112	219	3.51307	3.3394	3.23632	6.2502	-0.469254844	0.542495421	1	+	-	-	+	chr1_2987998_2988295	2988138;2988157	Promoter (<=1kb)	1	2988002	2988199	198	2	CsaV3_1G004700	CsaV3_1G004700	0	.	CsaV3_1G004700	-//-
chr1	2998253	2998551	2998400;2998407	117	79	100	189	3.80314	2.264	2.89264	5.3979	-0.450449472	0.542045252	1	+	-	-	+	chr1_2998252_2998551	2998400;2998407	Promoter (<=1kb)	1	2997502	3000334	2833	1	CsaV3_1G004730	CsaV3_1G004730	751	GO:0006812::cation transport;GO:0006950::response to stress;GO:0015299::solute:proton antiporter activity;GO:0016021::integral component of membrane;GO:0055085::transmembrane transport	CsaV3_1G004730	gnl|BL_ORD_ID|63785 sp|Q9SIT5|CHX15_ARATH Cation/H(+) antiporter 15 OS=Arabidopsis thaliana OX=3702 GN=CHX15 PE=2 SV=1//1.9087e-151
chr1	2996549	2996853	2996694;2996717;2996708	96	128	162	218	3.12631	3.6507	4.66832	6.22179	-0.684297721	0.202954474	1	-	+	+	+	chr1_2996548_2996853	2996694;2996717;2996708	Promoter (<=1kb)	1	2997502	3000334	2833	1	CsaV3_1G004730	CsaV3_1G004730	-649	GO:0006812::cation transport;GO:0006950::response to stress;GO:0015299::solute:proton antiporter activity;GO:0016021::integral component of membrane;GO:0055085::transmembrane transport	CsaV3_1G004730	gnl|BL_ORD_ID|63785 sp|Q9SIT5|CHX15_ARATH Cation/H(+) antiporter 15 OS=Arabidopsis thaliana OX=3702 GN=CHX15 PE=2 SV=1//1.9087e-151
chr1	3014964	3015206	3015082;3015083;3015089;3015082	254	226	275	327	8.21865	6.4241	7.90464	9.31848	-0.234159987	0.38135895	1	+	+	+	+	chr1_3014963_3015206	3015082;3015083;3015089;3015082	Promoter (2-3kb)	1	3009008	3017921	8914	2	CsaV3_1G004750	CsaV3_1G004750	2715	GO:0000139::Golgi membrane;GO:0005351::sugar:proton symporter activity;GO:0006810::transport;GO:0008643::carbohydrate transport;GO:0016020::membrane;GO:0016021::integral component of membrane;GO:0055085::transmembrane transport	CsaV3_1G004750	gnl|BL_ORD_ID|501434 sp|Q8RXL8|UXT3_ARATH UDP-xylose transporter 3 OS=Arabidopsis thaliana OX=3702 GN=UXT3 PE=1 SV=1//0
chr1	3070851	3071333	3071146;3071079	121	108	203	285	3.93206	3.0847	5.84256	8.12526	-0.99322995	0.169699566	1	-	-	+	+	chr1_3070850_3071333	3071146;3071079	Intron (CsaV3_1G004790/CsaV3_1G004790, intron 19 of 19)	1	3027039	3056821	29783	2	CsaV3_1G004780	CsaV3_1G004780	-14030	GO:0003677::DNA binding;GO:0004252::serine-type endopeptidase activity;GO:0004930::G-protein coupled receptor activity;GO:0005886::plasma membrane;GO:0006270::DNA replication initiation;GO:0006281::DNA repair;GO:0007186::G-protein coupled receptor signaling pathway;GO:0008137::NADH dehydrogenase (ubiquinone) activity;GO:0008270::zinc ion binding;GO:0008982::protein-N(PI)-phosphohistidine-sugar ph…	CsaV3_1G004780	gnl|BL_ORD_ID|534661 sp|Q6Z3U3|Y7797_ORYSJ B3 domain-containing protein Os07g0679700 OS=Oryza sativa subsp. japonica OX=39947 GN=Os07g0679700 PE=2 SV=1//0
chr1	3102789	3103744	3103049;3103483;3103048;3103488;3103049;3103491;3103050;3103506	23492	27962	26360	19664	757.179	791.353	754.979	558.683	0.237307073	0.43914502	1	+	+	+	+	chr1_3102788_3103744	3103049;3103483;3103048;3103488;3103049;3103491;3103050;3103506	Intron (CsaV3_1G004790/CsaV3_1G004790, intron 11 of 19)	1	3067531	3115802	48272	2	CsaV3_1G004790	CsaV3_1G004790	12058	GO:0004672::protein kinase activity;GO:0005515::protein binding;GO:0005524::ATP binding;GO:0006468::protein phosphorylation	CsaV3_1G004790	gnl|BL_ORD_ID|520146 sp|C0LGD7|Y1684_ARATH Probable LRR receptor-like serine/threonine-protein kinase At1g06840 OS=Arabidopsis thaliana OX=3702 GN=At1g06840 PE=2 SV=2//0
chr1	3161323	3161645	3161480	94	94	105	198	3.06185	2.6885	3.03584	5.65359	-0.595611774	0.46071942	1	-	-	-	+	chr1_3161322_3161645	3161480	Promoter (<=1kb)	1	3161698	3165285	3588	1	CsaV3_1G004860	CsaV3_1G004860	-53	GO:0016021::integral component of membrane	CsaV3_1G004860	gnl|BL_ORD_ID|475676 sp|Q9ZPS7|TMN3_ARATH Transmembrane 9 superfamily member 3 OS=Arabidopsis thaliana OX=3702 GN=TMN3 PE=2 SV=1//0
chr1	3169296	3169552	3169421;3169414;3169431	94	128	118	178	3.06185	3.6507	3.40816	5.08539	-0.339506745	0.47191319	1	-	+	+	+	chr1_3169295_3169552	3169421;3169414;3169431	Distal Intergenic	1	3166162	3166993	832	1	CsaV3_1G004870	CsaV3_1G004870	3134	GO:0008948::oxaloacetate decarboxylase activity;GO:0015081::sodium ion transmembrane transporter activity;GO:0016020::membrane;GO:0071436::sodium ion export	CsaV3_1G004870	gnl|BL_ORD_ID|80262 sp|D7LD60|CSPLK_ARALL CASP-like protein 4D1 OS=Arabidopsis lyrata subsp. lyrata OX=81972 GN=ARALYDRAFT_903205 PE=3 SV=1//1.85472e-19
chr1	3166386	3166644	3166521	39	59	68	113	1.2892	1.698	1.97616	3.23874	-0.803845755	0.308943069	1	-	-	-	+	chr1_3166385_3166644	3166521	Promoter (<=1kb)	1	3166162	3166993	832	1	CsaV3_1G004870	CsaV3_1G004870	224	GO:0008948::oxaloacetate decarboxylase activity;GO:0015081::sodium ion transmembrane transporter activity;GO:0016020::membrane;GO:0071436::sodium ion export	CsaV3_1G004870	gnl|BL_ORD_ID|80262 sp|D7LD60|CSPLK_ARALL CASP-like protein 4D1 OS=Arabidopsis lyrata subsp. lyrata OX=81972 GN=ARALYDRAFT_903205 PE=3 SV=1//1.85472e-19
chr1	3172433	3172661	3172548	73	82	89	124	2.38502	2.3489	2.5776	3.55125	-0.37258107	0.387680491	1	-	-	-	+	chr1_3172432_3172661	3172548	Promoter (2-3kb)	1	3175342	3178799	3458	1	CsaV3_1G004880	CsaV3_1G004880	-2681	GO:0003824::catalytic activity;GO:0006281::DNA repair;GO:0006886::intracellular protein transport;GO:0006888::ER to Golgi vesicle-mediated transport;GO:0008270::zinc ion binding;GO:0030127::COPII vesicle coat;GO:0046872::metal ion binding	CsaV3_1G004880	gnl|BL_ORD_ID|186771 sp|F4IPE3|IDD15_ARATH Protein SHOOT GRAVITROPISM 5 OS=Arabidopsis thaliana OX=3702 GN=SGR5 PE=1 SV=1//1.55407e-12
chr1	3228581	3228793	3228693	52	81	75	127	1.70819	2.3206	2.17664	3.63648	-0.528966083	0.421945808	1	-	-	-	+	chr1_3228580_3228793	3228693	Promoter (<=1kb)	1	3228130	3235437	7308	1	CsaV3_1G004910	CsaV3_1G004910	451	GO:0004721::phosphoprotein phosphatase activity;GO:0005634::nucleus;GO:0006397::mRNA processing	CsaV3_1G004910	gnl|BL_ORD_ID|445384 sp|Q9CY97|SSU72_MOUSE RNA polymerase II subunit A C-terminal domain phosphatase SSU72 OS=Mus musculus OX=10090 GN=Ssu72 PE=1 SV=1//4.45736e-65
chr1	3256414	3256624	3256513	36	49	53	116	1.19251	1.415	1.54656	3.32397	-0.901405986	0.421426041	1	-	-	-	+	chr1_3256413_3256624	3256513	Promoter (<=1kb)	1	3256458	3287594	31137	1	CsaV3_1G004940	CsaV3_1G004940	0	GO:0004672::protein kinase activity;GO:0005524::ATP binding;GO:0006468::protein phosphorylation;GO:0016020::membrane;GO:0016773::phosphotransferase activity, alcohol group as acceptor	CsaV3_1G004940	gnl|BL_ORD_ID|195311 sp|F4J6F6|IREH1_ARATH Probable serine/threonine protein kinase IREH1 OS=Arabidopsis thaliana OX=3702 GN=IREH1 PE=1 SV=1//0
chr1	3338924	3339255	3339085;3339068;3339082;3339095	125	142	188	276	4.06098	4.0469	5.41296	7.86957	-0.71213333	0.282163758	1	+	+	+	+	chr1_3338923_3339255	3339085;3339068;3339082;3339095	Promoter (<=1kb)	1	3335072	3339292	4221	2	CsaV3_1G005010	CsaV3_1G005010	37	.	CsaV3_1G005010	gnl|BL_ORD_ID|464672 sp|P0A9T5|TAS_SHIFL Protein tas OS=Shigella flexneri OX=623 GN=tas PE=3 SV=1//1.78378e-100
chr1	3365215	3365534	3365386;3365387;3365386;3365386	2919	3249	3126	2972	94.1116	91.975	89.5573	84.4629	0.09671939	0.219565338	1	+	+	+	+	chr1_3365214_3365534	3365386;3365387;3365386;3365386	Intron (CsaV3_1G005040/CsaV3_1G005040, intron 4 of 12)	1	3351942	3372168	20227	2	CsaV3_1G005040	CsaV3_1G005040	6634	GO:0003954::NADH dehydrogenase activity;GO:0005216::ion channel activity;GO:0005739::mitochondrion;GO:0006811::ion transport;GO:0008137::NADH dehydrogenase (ubiquinone) activity;GO:0016020::membrane;GO:0055085::transmembrane transport	CsaV3_1G005040	gnl|BL_ORD_ID|69283 sp|Q9LD37|CNG20_ARATH Probable cyclic nucleotide-gated ion channel 20, chloroplastic OS=Arabidopsis thaliana OX=3702 GN=CNGC20 PE=2 SV=1//0
chr1	3363744	3363964	3363853;3363853;3363853;3363852	505	576	605	558	16.3084	16.3291	17.3558	15.8812	-0.026259617	0.754175989	1	+	+	+	+	chr1_3363743_3363964	3363853;3363853;3363853;3363852	Intron (CsaV3_1G005040/CsaV3_1G005040, intron 4 of 12)	1	3351942	3372168	20227	2	CsaV3_1G005040	CsaV3_1G005040	8204	GO:0003954::NADH dehydrogenase activity;GO:0005216::ion channel activity;GO:0005739::mitochondrion;GO:0006811::ion transport;GO:0008137::NADH dehydrogenase (ubiquinone) activity;GO:0016020::membrane;GO:0055085::transmembrane transport	CsaV3_1G005040	gnl|BL_ORD_ID|69283 sp|Q9LD37|CNG20_ARATH Probable cyclic nucleotide-gated ion channel 20, chloroplastic OS=Arabidopsis thaliana OX=3702 GN=CNGC20 PE=2 SV=1//0
chr1	3376324	3376852	3376536;3376533;3376537;3376544	44459	51095	46536	36832	1432.95	1446.02	1332.82	1046.43	0.275045884	0.330815355	1	+	+	+	+	chr1_3376323_3376852	3376536;3376533;3376537;3376544	Promoter (<=1kb)	1	3377106	3382078	4973	1	CsaV3_1G005050	CsaV3_1G005050	-254	.	CsaV3_1G005050	gnl|BL_ORD_ID|93857 sp|Q6ZHE5|DCYD1_ORYSJ Putative D-cysteine desulfhydrase 1, mitochondrial OS=Oryza sativa subsp. japonica OX=39947 GN=Os02g0773300 PE=2 SV=2//0
chr1	3390021	3390228	3390133	38	49	68	122	1.25697	1.415	1.97616	3.49443	-1.033792625	0.313854738	1	-	-	-	+	chr1_3390020_3390228	3390133	Promoter (<=1kb)	1	3389967	3392047	2081	1	CsaV3_1G005070	CsaV3_1G005070	54	GO:0005784::Sec61 translocon complex;GO:0006613::cotranslational protein targeting to membrane;GO:0016021::integral component of membrane;GO:0030176::integral component of endoplasmic reticulum membrane	CsaV3_1G005070	-//-
chr1	3398797	3398996	3398899	38	83	91	100	1.25697	2.3772	2.63488	2.86941	-0.598930574	0.334714724	1	-	-	-	+	chr1_3398796_3398996	3398899	Promoter (<=1kb)	1	3398644	3404301	5658	1	CsaV3_1G005100	CsaV3_1G005100	153	GO:0003824::catalytic activity;GO:0008152::metabolic process;GO:0016491::oxidoreductase activity;GO:0050662::coenzyme binding	CsaV3_1G005100	gnl|BL_ORD_ID|131699 sp|F4JJR8|FEY_ARATH Dehydrogenase/reductase SDR family member FEY OS=Arabidopsis thaliana OX=3702 GN=FEY PE=1 SV=1//0
chr1	3429624	3429858	3429743	48	63	83	118	1.57927	1.8112	2.40576	3.38079	-0.771218176	0.231426336	1	-	-	-	+	chr1_3429623_3429858	3429743	Promoter (<=1kb)	1	3426172	3429898	3727	2	CsaV3_1G005160	CsaV3_1G005160	40	.	CsaV3_1G005160	gnl|BL_ORD_ID|530536 sp|P0C042|Y4597_ARATH Uncharacterized protein At4g15970 OS=Arabidopsis thaliana OX=3702 GN=At4g15970 PE=2 SV=1//2.84485e-96
chr1	3444669	3445360	3445065;3445047;3444997;3445052	598	624	742	1030	19.3058	17.6875	21.2795	29.2907	-0.451023482	0.330927102	1	+	+	+	+	chr1_3444668_3445360	3445065;3445047;3444997;3445052	Promoter (<=1kb)	1	3437238	3444869	7632	2	CsaV3_1G005180	CsaV3_1G005180	0	GO:0003676::nucleic acid binding;GO:0005515::protein binding	CsaV3_1G005180	gnl|BL_ORD_ID|11966 sp|O04379|AGO1_ARATH Protein argonaute 1 OS=Arabidopsis thaliana OX=3702 GN=AGO1 PE=1 SV=1//0
chr1	3462545	3462763	3462659	44	32	76	105	1.45035	0.9339	2.20528	3.01146	-1.129613015	0.117975976	1	-	-	-	+	chr1_3462544_3462763	3462659	3' UTR	1	3459467	3462888	3422	1	CsaV3_1G005220	CsaV3_1G005220	3078	GO:0000287::magnesium ion binding;GO:0003676::nucleic acid binding;GO:0003677::DNA binding;GO:0003723::RNA binding;GO:0009036::Type II site-specific deoxyribonuclease activity;GO:0009307::DNA restriction-modification system	CsaV3_1G005220	gnl|BL_ORD_ID|287673 sp|Q9FX45|ORRM6_ARATH Organelle RRM domain-containing protein 6, chloroplastic OS=Arabidopsis thaliana OX=3702 GN=ORRM6 PE=1 SV=1//9.38231e-25
chr1	3470168	3470386	3470277;3470277;3470278;3470279	294	414	389	272	9.50785	11.7445	11.1696	7.75593	0.167288675	0.633959284	1	+	+	+	+	chr1_3470167_3470386	3470277;3470277;3470278;3470279	Downstream (1-2kb)	1	3462979	3466952	3974	2	CsaV3_1G005230	CsaV3_1G005230	-3216	GO:0016032::viral process	CsaV3_1G005230	gnl|BL_ORD_ID|424846 sp|B3H5A8|RVE7_ARATH Protein REVEILLE 7 OS=Arabidopsis thaliana OX=3702 GN=RVE7 PE=2 SV=1//2.969e-43
chr1	3466905	3467204	3467014;3467018;3467017;3467016	848	891	992	1002	27.3633	25.2436	28.4395	28.4952	-0.114056162	0.289762878	1	+	+	+	+	chr1_3466904_3467204	3467014;3467018;3467017;3467016	Promoter (<=1kb)	1	3462979	3466952	3974	2	CsaV3_1G005230	CsaV3_1G005230	0	GO:0016032::viral process	CsaV3_1G005230	gnl|BL_ORD_ID|424846 sp|B3H5A8|RVE7_ARATH Protein REVEILLE 7 OS=Arabidopsis thaliana OX=3702 GN=RVE7 PE=2 SV=1//2.969e-43
chr1	3479717	3480033	3479878;3479877;3479878;3479881	694	681	735	827	22.3999	19.3006	21.079	23.5235	-0.097059894	0.542328738	1	+	+	+	+	chr1_3479716_3480033	3479878;3479877;3479878;3479881	Downstream (1-2kb)	1	3471708	3474344	2637	2	CsaV3_1G005240	CsaV3_1G005240	-5373	GO:0003712::transcription cofactor activity;GO:0004402::histone acetyltransferase activity;GO:0005515::protein binding;GO:0005634::nucleus;GO:0006355::regulation of transcription, DNA-templated;GO:0008270::zinc ion binding	CsaV3_1G005240	gnl|BL_ORD_ID|47059 sp|Q9FMK7|BT1_ARATH BTB/POZ and TAZ domain-containing protein 1 OS=Arabidopsis thaliana OX=3702 GN=BT1 PE=1 SV=1//1.24338e-120
chr1	3475420	3475760	3475581;3475623;3475573	89	152	175	233	2.9007	4.3299	5.04064	6.64794	-0.6929124	0.175700419	1	-	+	+	+	chr1_3475419_3475760	3475581;3475623;3475573	Promoter (1-2kb)	1	3471708	3474344	2637	2	CsaV3_1G005240	CsaV3_1G005240	-1076	GO:0003712::transcription cofactor activity;GO:0004402::histone acetyltransferase activity;GO:0005515::protein binding;GO:0005634::nucleus;GO:0006355::regulation of transcription, DNA-templated;GO:0008270::zinc ion binding	CsaV3_1G005240	gnl|BL_ORD_ID|47059 sp|Q9FMK7|BT1_ARATH BTB/POZ and TAZ domain-containing protein 1 OS=Arabidopsis thaliana OX=3702 GN=BT1 PE=1 SV=1//1.24338e-120
chr1	3474018	3474336	3474185;3474181;3474163	84	116	162	230	2.73955	3.3111	4.66832	6.56271	-0.892328204	0.200403875	1	-	+	+	+	chr1_3474017_3474336	3474185;3474181;3474163	Promoter (<=1kb)	1	3471708	3474344	2637	2	CsaV3_1G005240	CsaV3_1G005240	8	GO:0003712::transcription cofactor activity;GO:0004402::histone acetyltransferase activity;GO:0005515::protein binding;GO:0005634::nucleus;GO:0006355::regulation of transcription, DNA-templated;GO:0008270::zinc ion binding	CsaV3_1G005240	gnl|BL_ORD_ID|47059 sp|Q9FMK7|BT1_ARATH BTB/POZ and TAZ domain-containing protein 1 OS=Arabidopsis thaliana OX=3702 GN=BT1 PE=1 SV=1//1.24338e-120
chr1	3548830	3549048	3548936;3548937;3548937;3548937	428	486	516	496	13.8267	13.7821	14.8069	14.1198	-0.067273564	0.304898169	1	+	+	+	+	chr1_3548829_3549048	3548936;3548937;3548937;3548937	Promoter (1-2kb)	1	3547658	3548658	1001	1	CsaV3_1G005420	CsaV3_1G005420	1172	GO:0005515::protein binding	CsaV3_1G005420	gnl|BL_ORD_ID|163301 sp|Q9FUT0|GSTU9_ARATH Glutathione S-transferase U9 OS=Arabidopsis thaliana OX=3702 GN=GSTU9 PE=2 SV=1//1.90591e-65
chr1	3573396	3573720	3573561;3573561;3573553	108	134	161	266	3.51307	3.8205	4.63968	7.58547	-0.737264585	0.342704216	1	-	+	+	+	chr1_3573395_3573720	3573561;3573561;3573553	Distal Intergenic	1	3568762	3570548	1787	1	CsaV3_1G005480	CsaV3_1G005480	4634	GO:0003676::nucleic acid binding;GO:0005524::ATP binding;GO:0005634::nucleus;GO:0006338::chromatin remodeling;GO:0016818::hydrolase activity, acting on acid anhydrides, in phosphorus-containing anhydrides	CsaV3_1G005480	gnl|BL_ORD_ID|259086 sp|P81392|MYB06_ANTMA Myb-related protein 306 OS=Antirrhinum majus OX=4151 GN=MYB306 PE=2 SV=1//7.80913e-100
chr1	3562649	3562903	3562770;3562776	63	95	122	179	2.06272	2.7168	3.52272	5.1138	-0.853584372	0.21475502	1	-	-	+	+	chr1_3562648_3562903	3562770;3562776	Distal Intergenic	1	3568762	3570548	1787	1	CsaV3_1G005480	CsaV3_1G005480	-5859	GO:0003676::nucleic acid binding;GO:0005524::ATP binding;GO:0005634::nucleus;GO:0006338::chromatin remodeling;GO:0016818::hydrolase activity, acting on acid anhydrides, in phosphorus-containing anhydrides	CsaV3_1G005480	gnl|BL_ORD_ID|259086 sp|P81392|MYB06_ANTMA Myb-related protein 306 OS=Antirrhinum majus OX=4151 GN=MYB306 PE=2 SV=1//7.80913e-100
chr1	3574815	3575133	3574962	68	77	121	179	2.22387	2.2074	3.49408	5.1138	-0.957937732	0.235487968	1	-	-	-	+	chr1_3574814_3575133	3574962	Distal Intergenic	1	3579914	3581299	1386	1	CsaV3_1G005490	CsaV3_1G005490	-4781	.	CsaV3_1G005490	gnl|BL_ORD_ID|239283 sp|Q9CA51|MIF1_ARATH Mini zinc finger protein 1 OS=Arabidopsis thaliana OX=3702 GN=MIF1 PE=1 SV=1//2.55513e-28
chr1	3582979	3583223	3583111	42	65	71	116	1.38589	1.8678	2.06208	3.32397	-0.72715082	0.317091856	1	-	-	-	+	chr1_3582978_3583223	3583111	Promoter (2-3kb)	1	3585806	3589071	3266	1	CsaV3_1G005500	CsaV3_1G005500	-2583	.	CsaV3_1G005500	gnl|BL_ORD_ID|20378 sp|Q6DBG8|ARAD1_ARATH Probable arabinosyltransferase ARAD1 OS=Arabidopsis thaliana OX=3702 GN=ARAD1 PE=1 SV=1//8.54542e-68
chr1	3595280	3595532	3595439	46	71	76	102	1.51481	2.0376	2.20528	2.92623	-0.530585317	0.230162641	1	-	-	-	+	chr1_3595279_3595532	3595439	Promoter (<=1kb)	1	3591143	3595300	4158	2	CsaV3_1G005520	CsaV3_1G005520	0	GO:0005515::protein binding;GO:0008270::zinc ion binding	CsaV3_1G005520	gnl|BL_ORD_ID|228331 sp|Q32L65|MARH2_BOVIN E3 ubiquitin-protein ligase MARCH2 OS=Bos taurus OX=9913 GN=MARCH2 PE=2 SV=1//1.23464e-07
chr1	3606055	3606374	3606206;3606247	88	110	162	204	2.86847	3.1413	4.66832	5.82405	-0.803958905	0.145078429	1	-	-	+	+	chr1_3606054_3606374	3606206;3606247	Promoter (<=1kb)	1	3605166	3608682	3517	1	CsaV3_1G005540	CsaV3_1G005540	889	GO:0003677::DNA binding;GO:0006355::regulation of transcription, DNA-templated	CsaV3_1G005540	gnl|BL_ORD_ID|57714 sp|Q8LFV3|CDF3_ARATH Cyclic dof factor 3 OS=Arabidopsis thaliana OX=3702 GN=CDF3 PE=1 SV=2//8.23562e-91
chr1	3608812	3609034	3608926	86	83	108	156	2.80401	2.3772	3.12176	4.46037	-0.549314134	0.30460806	1	-	-	-	+	chr1_3608811_3609034	3608926	Distal Intergenic	1	3605166	3608682	3517	1	CsaV3_1G005540	CsaV3_1G005540	3646	GO:0003677::DNA binding;GO:0006355::regulation of transcription, DNA-templated	CsaV3_1G005540	gnl|BL_ORD_ID|57714 sp|Q8LFV3|CDF3_ARATH Cyclic dof factor 3 OS=Arabidopsis thaliana OX=3702 GN=CDF3 PE=1 SV=2//8.23562e-91
chr1	3610972	3611252	3611106;3611108;3611108;3611107	1150	1245	1397	1304	37.0967	35.2618	40.0387	37.0751	-0.091826562	0.327530482	1	+	+	+	+	chr1_3610971_3611252	3611106;3611108;3611108;3611107	Distal Intergenic	1	3614812	3616314	1503	1	CsaV3_1G005550	CsaV3_1G005550	-3560	GO:0005509::calcium ion binding;GO:0005515::protein binding	CsaV3_1G005550	gnl|BL_ORD_ID|68615 sp|Q93Z27|CML45_ARATH Probable calcium-binding protein CML45 OS=Arabidopsis thaliana OX=3702 GN=CML45 PE=1 SV=1//2.40914e-17
chr1	3633607	3633835	3633723	37	64	55	133	1.22474	1.8395	1.60384	3.80694	-0.820307285	0.472988853	1	-	-	-	+	chr1_3633606_3633835	3633723	Promoter (1-2kb)	1	3635301	3637281	1981	1	CsaV3_1G005620	CsaV3_1G005620	-1466	GO:0045454::cell redox homeostasis	CsaV3_1G005620	gnl|BL_ORD_ID|479868 sp|O64654|TRL11_ARATH Thioredoxin-like 1-1, chloroplastic OS=Arabidopsis thaliana OX=3702 GN=At1g08570 PE=2 SV=1//8.15799e-73
chr1	3657865	3658313	3658104;3658089;3658098;3658105	258	280	349	402	8.34757	7.9523	10.024	11.4492	-0.397676744	0.15049867	1	+	+	+	+	chr1_3657864_3658313	3658104;3658089;3658098;3658105	Promoter (<=1kb)	1	3658056	3662728	4673	1	CsaV3_1G005680	CsaV3_1G005680	0	GO:0000160::phosphorelay signal transduction system;GO:0005515::protein binding	CsaV3_1G005680	gnl|BL_ORD_ID|19242 sp|Q9LKL2|APRR1_ARATH Two-component response regulator-like APRR1 OS=Arabidopsis thaliana OX=3702 GN=APRR1 PE=1 SV=1//1.05042e-167
chr1	3687762	3688050	3687917	58	66	112	166	1.90157	1.8961	3.23632	4.74447	-1.071417015	0.220283515	1	-	-	-	+	chr1_3687761_3688050	3687917	Promoter (<=1kb)	1	3687358	3687574	217	2	CsaV3_1G005730	CsaV3_1G005730	-188	.	CsaV3_1G005730	-//-
chr1	3689550	3689835	3689686;3689668	76	89	119	147	2.48171	2.547	3.4368	4.20468	-0.603663729	0.179760143	1	-	-	+	+	chr1_3689549_3689835	3689686;3689668	Promoter (1-2kb)	1	3687358	3687574	217	2	CsaV3_1G005730	CsaV3_1G005730	-1976	.	CsaV3_1G005730	-//-
chr1	3708254	3708473	3708363;3708362;3708363;3708362	618	736	882	728	19.9504	20.8571	25.2891	20.7109	-0.172799532	0.455410408	1	+	+	+	+	chr1_3708253_3708473	3708363;3708362;3708363;3708362	Promoter (<=1kb)	1	3708517	3711912	3396	1	CsaV3_1G005770	CsaV3_1G005770	-44	GO:0005516::calmodulin binding	CsaV3_1G005770	-//-
chr1	3728577	3728801	3728689	71	73	80	128	2.32056	2.0942	2.31984	3.66489	-0.438951151	0.447327799	1	-	-	-	+	chr1_3728576_3728801	3728689	Promoter (<=1kb)	1	3727778	3731264	3487	1	CsaV3_1G005810	CsaV3_1G005810	799	GO:0004190::aspartic-type endopeptidase activity;GO:0016021::integral component of membrane;GO:0046983::protein dimerization activity	CsaV3_1G005810	gnl|BL_ORD_ID|304797 sp|Q570R7|PIF7_ARATH Transcription factor PIF7 OS=Arabidopsis thaliana OX=3702 GN=BHLH72 PE=1 SV=2//1.67868e-07
chr1	3777451	3777890	3777652;3777627;3777634;3777649	166	202	246	357	5.38241	5.7449	7.07408	10.1708	-0.632063223	0.294888318	1	+	+	+	+	chr1_3777450_3777890	3777652;3777627;3777634;3777649	Promoter (<=1kb)	1	3775301	3777710	2410	2	CsaV3_1G005890	CsaV3_1G005890	0	.	CsaV3_1G005890	-//-
chr1	3851995	3852236	3852101	58	56	61	135	1.90157	1.6131	1.77568	3.86376	-0.682162671	0.492512255	1	-	-	-	+	chr1_3851994_3852236	3852101	Promoter (2-3kb)	1	3854395	3858045	3651	1	CsaV3_1G005990	CsaV3_1G005990	-2159	GO:0000145::exocyst;GO:0005198::structural molecule activity;GO:0006887::exocytosis;GO:0019028::viral capsid;GO:0019031::viral envelope	CsaV3_1G005990	gnl|BL_ORD_ID|110579 sp|Q9FNR3|E70E2_ARATH Exocyst complex component EXO70E2 OS=Arabidopsis thaliana OX=3702 GN=EXO70E2 PE=1 SV=1//1.03223e-157
chr1	3866557	3866870	3866696;3866722;3866710;3866715	124	141	156	204	4.02875	4.0186	4.49648	5.82405	-0.358931375	0.336492613	1	+	+	+	+	chr1_3866556_3866870	3866696;3866722;3866710;3866715	Promoter (<=1kb)	1	3860780	3865989	5210	2	CsaV3_1G006010	CsaV3_1G006010	-568	GO:0003676::nucleic acid binding;GO:0005622::intracellular;GO:0006355::regulation of transcription, DNA-templated;GO:0006629::lipid metabolic process;GO:0008081::phosphoric diester hydrolase activity	CsaV3_1G006010	gnl|BL_ORD_ID|148299 sp|Q9C907|GDPD5_ARATH Glycerophosphodiester phosphodiesterase GDPD5 OS=Arabidopsis thaliana OX=3702 GN=GDPD5 PE=2 SV=1//0
chr1	3871854	3872218	3872056;3872041;3872053;3872049	224	216	264	340	7.25175	6.1411	7.5896	9.68781	-0.367423965	0.280454633	1	+	+	+	+	chr1_3871853_3872218	3872056;3872041;3872053;3872049	Promoter (2-3kb)	1	3867108	3869849	2742	2	CsaV3_1G006020	CsaV3_1G006020	-2005	GO:0003677::DNA binding	CsaV3_1G006020	gnl|BL_ORD_ID|11562 sp|Q94F39|AFP3_ARATH Ninja-family protein AFP3 OS=Arabidopsis thaliana OX=3702 GN=AFP3 PE=1 SV=1//5.81551e-25
chr1	3870691	3870929	3870803	58	70	108	150	1.90157	2.0093	3.12176	4.28991	-0.922309067	0.20247149	1	-	-	-	+	chr1_3870690_3870929	3870803	Promoter (<=1kb)	1	3867108	3869849	2742	2	CsaV3_1G006020	CsaV3_1G006020	-842	GO:0003677::DNA binding	CsaV3_1G006020	gnl|BL_ORD_ID|11562 sp|Q94F39|AFP3_ARATH Ninja-family protein AFP3 OS=Arabidopsis thaliana OX=3702 GN=AFP3 PE=1 SV=1//5.81551e-25
chr1	3891076	3891424	3891237;3891242;3891247;3891246	162	193	192	333	5.25349	5.4902	5.52752	9.48894	-0.483055167	0.475506808	1	+	+	+	+	chr1_3891075_3891424	3891237;3891242;3891247;3891246	Promoter (<=1kb)	1	3885741	3891545	5805	2	CsaV3_1G006080	CsaV3_1G006080	121	.	CsaV3_1G006080	gnl|BL_ORD_ID|219290 sp|Q9LF24|LNG1_ARATH Protein LONGIFOLIA 1 OS=Arabidopsis thaliana OX=3702 GN=LNG1 PE=1 SV=1//4.12884e-82
chr1	3966497	3966755	3966627;3966618	76	136	100	162	2.48171	3.8771	2.89264	4.63083	-0.242641418	0.655559134	1	-	+	-	+	chr1_3966496_3966755	3966627;3966618	Distal Intergenic	1	3970082	3974493	4412	1	CsaV3_1G006210	CsaV3_1G006210	-3327	GO:0003677::DNA binding;GO:0003700::sequence-specific DNA binding transcription factor activity;GO:0005634::nucleus;GO:0006355::regulation of transcription, DNA-templated;GO:0046983::protein dimerization activity	CsaV3_1G006210	gnl|BL_ORD_ID|68471 sp|Q39685|CMB1_DIACA MADS-box protein CMB1 OS=Dianthus caryophyllus OX=3570 GN=CMB1 PE=2 SV=1//5.017e-74
chr1	3998286	3998593	3998414;3998436;3998419;3998443	166	191	228	259	5.38241	5.4336	6.55856	7.3866	-0.366596097	0.163506772	1	+	+	+	+	chr1_3998285_3998593	3998414;3998436;3998419;3998443	Promoter (<=1kb)	1	3998795	4002500	3706	1	CsaV3_1G006270	CsaV3_1G006270	-202	GO:0005509::calcium ion binding	CsaV3_1G006270	gnl|BL_ORD_ID|285293 sp|Q4V398|OFT34_ARATH O-fucosyltransferase 34 OS=Arabidopsis thaliana OX=3702 GN=OFUT34 PE=2 SV=1//0
chr1	4011645	4011865	4011734	56	58	86	110	1.83711	1.6697	2.49168	3.15351	-0.686862871	0.173602693	1	-	-	-	+	chr1_4011644_4011865	4011734	Promoter (2-3kb)	1	4002735	4008902	6168	2	CsaV3_1G006280	CsaV3_1G006280	-2743	GO:0046983::protein dimerization activity	CsaV3_1G006280	gnl|BL_ORD_ID|43407 sp|Q9LEZ3|BIM1_ARATH Transcription factor BIM1 OS=Arabidopsis thaliana OX=3702 GN=BIM1 PE=1 SV=2//4.33931e-92
chr1	4007442	4007761	4007584;4007604;4007592	102	156	166	255	3.31969	4.4431	4.78288	7.27296	-0.63508501	0.306260431	1	-	+	+	+	chr1_4007441_4007761	4007584;4007604;4007592	Promoter (1-2kb)	1	4002735	4008902	6168	2	CsaV3_1G006280	CsaV3_1G006280	1141	GO:0046983::protein dimerization activity	CsaV3_1G006280	gnl|BL_ORD_ID|43407 sp|Q9LEZ3|BIM1_ARATH Transcription factor BIM1 OS=Arabidopsis thaliana OX=3702 GN=BIM1 PE=1 SV=2//4.33931e-92
chr1	4070074	4070294	4070181;4070181;4070183;4070181	546	568	580	576	17.6298	16.1027	16.6398	16.3926	0.03025745	0.726440325	1	+	+	+	+	chr1_4070073_4070294	4070181;4070181;4070183;4070181	Exon (CsaV3_1G006390/CsaV3_1G006390, exon 5 of 12)	1	4067249	4075078	7830	2	CsaV3_1G006390	CsaV3_1G006390	4784	GO:0000166::nucleotide binding;GO:0002764::immune response-regulating signaling pathway;GO:0005739::mitochondrion;GO:0007224::smoothened signaling pathway;GO:0033617::mitochondrial respiratory chain complex IV assembly;GO:0042113::B cell activation;GO:0046872::metal ion binding	CsaV3_1G006390	gnl|BL_ORD_ID|13462 sp|Q9SX33|ALA9_ARATH Putative phospholipid-transporting ATPase 9 OS=Arabidopsis thaliana OX=3702 GN=ALA9 PE=3 SV=1//0
chr1	4112305	4112537	4112413	60	82	93	132	1.96603	2.3489	2.69216	3.77853	-0.584582407	0.272830133	1	-	-	-	+	chr1_4112304_4112537	4112413	Promoter (<=1kb)	1	4112063	4113440	1378	2	CsaV3_1G006470	CsaV3_1G006470	903	.	CsaV3_1G006470	-//-
chr1	4113716	4113936	4113828	64	76	101	145	2.09495	2.1791	2.92128	4.14786	-0.725930928	0.261955233	1	-	-	-	+	chr1_4113715_4113936	4113828	Promoter (<=1kb)	1	4112063	4113440	1378	2	CsaV3_1G006470	CsaV3_1G006470	-276	.	CsaV3_1G006470	-//-
chr1	4118045	4118351	4118198;4118206;4118201;4118211	110	144	162	217	3.57753	4.1035	4.66832	6.19338	-0.499878232	0.260118786	1	+	+	+	+	chr1_4118044_4118351	4118198;4118206;4118201;4118211	Promoter (<=1kb)	1	4118084	4135335	17252	1	CsaV3_1G006480	CsaV3_1G006480	0	GO:0008237::metallopeptidase activity;GO:0008270::zinc ion binding	CsaV3_1G006480	gnl|BL_ORD_ID|463670 sp|Q8LPF0|TAF2_ARATH Transcription initiation factor TFIID subunit 2 OS=Arabidopsis thaliana OX=3702 GN=TAF2 PE=2 SV=1//0
chr1	4117584	4117795	4117682	67	58	61	119	2.19164	1.6697	1.77568	3.4092	-0.425209007	0.563108187	1	-	-	-	+	chr1_4117583_4117795	4117682	Promoter (<=1kb)	1	4118084	4135335	17252	1	CsaV3_1G006480	CsaV3_1G006480	-289	GO:0008237::metallopeptidase activity;GO:0008270::zinc ion binding	CsaV3_1G006480	gnl|BL_ORD_ID|463670 sp|Q8LPF0|TAF2_ARATH Transcription initiation factor TFIID subunit 2 OS=Arabidopsis thaliana OX=3702 GN=TAF2 PE=2 SV=1//0
chr1	4150165	4150376	4150273;4150266	54	98	115	120	1.77265	2.8017	3.32224	3.43761	-0.563424478	0.276847557	1	-	-	+	+	chr1_4150164_4150376	4150273;4150266	Intron (CsaV3_1G006490/CsaV3_1G006490, intron 3 of 4)	1	4146372	4163900	17529	2	CsaV3_1G006490	CsaV3_1G006490	13524	.	CsaV3_1G006490	gnl|BL_ORD_ID|466668 sp|A1YKT1|TCP18_ARATH Transcription factor TCP18 OS=Arabidopsis thaliana OX=3702 GN=TCP18 PE=1 SV=1//7.36711e-30
chr1	4169448	4169816	4169655;4169665;4169661;4169674	114	146	158	272	3.70645	4.1601	4.55376	7.75593	-0.645991467	0.394087828	1	+	+	+	+	chr1_4169447_4169816	4169655;4169665;4169661;4169674	Promoter (<=1kb)	1	4164529	4169255	4727	2	CsaV3_1G006500	CsaV3_1G006500	-193	GO:0006629::lipid metabolic process	CsaV3_1G006500	gnl|BL_ORD_ID|217018 sp|J3SDX8|LICH_CROAD Putative lysosomal acid lipase/cholesteryl ester hydrolase OS=Crotalus adamanteus OX=8729 PE=2 SV=1//3.65245e-21
chr1	4173340	4173568	4173452	70	67	91	154	2.28833	1.9244	2.63488	4.40355	-0.740498201	0.347833906	1	-	-	-	+	chr1_4173339_4173568	4173452	Promoter (<=1kb)	1	4173436	4176355	2920	1	CsaV3_1G006510	CsaV3_1G006510	0	GO:0030163::protein catabolic process;GO:0030976::thiamine pyrophosphate binding	CsaV3_1G006510	gnl|BL_ORD_ID|67088 sp|Q9SX29|CLPS1_ARATH ATP-dependent Clp protease adapter protein CLPS1, chloroplastic OS=Arabidopsis thaliana OX=3702 GN=CPLS1 PE=1 SV=1//5.37086e-72
chr1	4176819	4177054	4176938	47	47	80	142	1.54704	1.3584	2.31984	4.06263	-1.135358189	0.292828216	1	-	-	-	+	chr1_4176818_4177054	4176938	Promoter (<=1kb)	1	4177916	4181028	3113	1	CsaV3_1G006520	CsaV3_1G006520	-862	GO:0004190::aspartic-type endopeptidase activity;GO:0006508::proteolysis	CsaV3_1G006520	gnl|BL_ORD_ID|29350 sp|Q9LS40|ASPG1_ARATH Protein ASPARTIC PROTEASE IN GUARD CELL 1 OS=Arabidopsis thaliana OX=3702 GN=ASPG1 PE=1 SV=1//4.00938e-175
chr1	4186507	4187099	4186925;4186880;4186783;4186832;4186887	197	234	287	423	6.38154	6.6505	8.24832	12.0458	-0.638998846	0.305482247	1	+	+	+	+	chr1_4186506_4187099	4186925;4186880;4186783;4186832;4186887	Downstream (1-2kb)	1	4188353	4192903	4551	2	CsaV3_1G006530	CsaV3_1G006530	5804	GO:0004045::aminoacyl-tRNA hydrolase activity	CsaV3_1G006530	gnl|BL_ORD_ID|324695 sp|Q8GW64|PTHC_ARATH Peptidyl-tRNA hydrolase, chloroplastic OS=Arabidopsis thaliana OX=3702 GN=At1g18440 PE=2 SV=2//9.1658e-109
chr1	4231035	4231485	4231186;4231209;4231203;4231213	143	205	206	324	4.64112	5.8298	5.92848	9.23325	-0.534046172	0.373894382	1	+	+	+	+	chr1_4231034_4231485	4231186;4231209;4231203;4231213	Promoter (2-3kb)	1	4226840	4228567	1728	2	CsaV3_1G006570	CsaV3_1G006570	-2468	.	CsaV3_1G006570	-//-
chr1	4239241	4239661	4239483;4239472;4239488;4239484	196	258	303	393	6.34931	7.3297	8.70656	11.1935	-0.54080896	0.209125342	1	+	+	+	+	chr1_4239240_4239661	4239483;4239472;4239488;4239484	Promoter (<=1kb)	1	4237755	4239701	1947	2	CsaV3_1G006580	CsaV3_1G006580	40	.	CsaV3_1G006580	-//-
chr1	4245477	4245683	4245601	46	46	40	108	1.51481	1.3301	1.17424	3.09669	-0.58616724	0.593275837	1	-	-	-	+	chr1_4245476_4245683	4245601	Promoter (<=1kb)	1	4246126	4246223	98	1	CsaV3_1G006590	CsaV3_1G006590	-443	.	CsaV3_1G006590	-//-
chr1	4259082	4259294	4259196	62	73	66	118	2.03049	2.0942	1.91888	3.38079	-0.361616834	0.568884897	1	-	-	-	+	chr1_4259081_4259294	4259196	Promoter (<=1kb)	1	4253789	4259228	5440	2	CsaV3_1G006620	CsaV3_1G006620	0	GO:0005743::mitochondrial inner membrane;GO:0016651::oxidoreductase activity, acting on NAD(P)H;GO:0022904::respiratory electron transport chain	CsaV3_1G006620	gnl|BL_ORD_ID|264991 sp|Q94C12|NDBAB_ARATH NADH dehydrogenase [ubiquinone] 1 beta subcomplex subunit 10-B OS=Arabidopsis thaliana OX=3702 GN=At3g18410 PE=3 SV=1//9.75358e-41
chr1	4292431	4292708	4292564	72	84	97	147	2.35279	2.4055	2.80672	4.20468	-0.559259342	0.353224017	1	-	-	-	+	chr1_4292430_4292708	4292564	Promoter (<=1kb)	1	4292568	4295169	2602	1	CsaV3_1G006670	CsaV3_1G006670	0	GO:0003735::structural constituent of ribosome;GO:0005525::GTP binding;GO:0005622::intracellular;GO:0005840::ribosome;GO:0006412::translation	CsaV3_1G006670	gnl|BL_ORD_ID|414924 sp|Q9ZNS1|RS7_AVIMR 40S ribosomal protein S7 OS=Avicennia marina OX=82927 GN=RPS7 PE=2 SV=1//7.37264e-110
chr1	4328866	4329288	4329088;4329088;4329089;4329089	16972	18088	17192	16025	547.04	511.919	492.408	455.299	0.160133734	0.161746462	1	+	+	+	+	chr1_4328865_4329288	4329088;4329088;4329089;4329089	Promoter (<=1kb)	1	4328215	4328427	213	2	CsaV3_1G006750	CsaV3_1G006750	-439	.	CsaV3_1G006750	-//-
chr1	4387637	4387856	4387745;4387745;4387746;4387746	786	892	916	676	25.365	25.2719	26.2629	19.2336	0.154433521	0.598021519	1	+	+	+	+	chr1_4387636_4387856	4387745;4387745;4387746;4387746	Promoter (1-2kb)	1	4388895	4390997	2103	1	CsaV3_1G006910	CsaV3_1G006910	-1039	.	CsaV3_1G006910	gnl|BL_ORD_ID|422024 sp|Q9LJQ5|RTNLI_ARATH Reticulon-like protein B9 OS=Arabidopsis thaliana OX=3702 GN=RTNLB9 PE=2 SV=1//1.29822e-80
chr1	4402245	4402682	4402333;4402592;4402349;4402569	90	140	169	195	2.93293	3.9903	4.8688	5.56836	-0.592212019	0.127411995	1	-	-	+	+	chr1_4402244_4402682	4402333;4402592;4402349;4402569	Promoter (<=1kb)	1	4402194	4409190	6997	1	CsaV3_1G006940	CsaV3_1G006940	51	GO:0004017::adenylate kinase activity;GO:0004842::ubiquitin-protein transferase activity;GO:0005515::protein binding;GO:0005680::anaphase-promoting complex;GO:0006505::GPI anchor metabolic process;GO:0006508::proteolysis;GO:0006886::intracellular protein transport;GO:0008236::serine-type peptidase activity;GO:0008270::zinc ion binding;GO:0016788::hydrolase activity, acting on ester bonds;GO:00468…	CsaV3_1G006940	gnl|BL_ORD_ID|229864 sp|Q9ZQF9|MBR1_ARATH E3 ubiquitin-protein ligase MBR1 OS=Arabidopsis thaliana OX=3702 GN=MBR1 PE=1 SV=1//2.01321e-30
chr1	4442856	4443596	4443083;4443397;4443073;4443249;4443120;4443464	257	325	336	463	8.31534	9.2258	9.65168	13.1822	-0.380433516	0.363292384	1	+	+	+	+	chr1_4442855_4443596	4443083;4443397;4443073;4443249;4443120;4443464	Promoter (2-3kb)	1	4428900	4440320	11421	2	CsaV3_1G007000	CsaV3_1G007000	-2536	GO:0003924::GTPase activity;GO:0004871::signal transducer activity;GO:0005525::GTP binding;GO:0005789::endoplasmic reticulum membrane;GO:0007186::G-protein coupled receptor signaling pathway;GO:0019001::guanyl nucleotide binding;GO:0019915::lipid storage;GO:0031683::G-protein beta/gamma-subunit complex binding	CsaV3_1G007000	gnl|BL_ORD_ID|121271 sp|P15170|ERF3A_HUMAN Eukaryotic peptide chain release factor GTP-binding subunit ERF3A OS=Homo sapiens OX=9606 GN=GSPT1 PE=1 SV=1//1.80674e-165
chr1	4466691	4467011	4466861;4466861;4466874;4466865	140	160	144	292	4.54443	4.5563	4.1528	8.32413	-0.455208818	0.566820709	1	+	+	+	+	chr1_4466690_4467011	4466861;4466861;4466874;4466865	Promoter (1-2kb)	1	4461984	4465405	3422	2	CsaV3_1G007040	CsaV3_1G007040	-1286	GO:0004553::hydrolase activity, hydrolyzing O-glycosyl compounds;GO:0005975::carbohydrate metabolic process	CsaV3_1G007040	gnl|BL_ORD_ID|42979 sp|Q9LV33|BGL44_ARATH Beta-glucosidase 44 OS=Arabidopsis thaliana OX=3702 GN=BGLU44 PE=2 SV=1//0
chr1	4478866	4479187	4479023;4479022;4479007;4479022	141	136	171	241	4.57666	3.8771	4.92608	6.87522	-0.481280731	0.313960125	1	+	+	+	+	chr1_4478865_4479187	4479023;4479022;4479007;4479022	Promoter (1-2kb)	1	4473313	4477513	4201	2	CsaV3_1G007060	CsaV3_1G007060	-1353	GO:0004672::protein kinase activity;GO:0005524::ATP binding;GO:0006468::protein phosphorylation;GO:0016020::membrane;GO:0016773::phosphotransferase activity, alcohol group as acceptor	CsaV3_1G007060	gnl|BL_ORD_ID|246149 sp|Q9LV37|MPK9_ARATH Mitogen-activated protein kinase 9 OS=Arabidopsis thaliana OX=3702 GN=MPK9 PE=2 SV=2//0
chr1	4526006	4526318	4526165;4526153;4526153;4526197	110	123	125	194	3.57753	3.5092	3.60864	5.53995	-0.368429325	0.479044146	1	+	+	+	+	chr1_4526005_4526318	4526165;4526153;4526153;4526197	Promoter (<=1kb)	1	4525912	4529061	3150	1	CsaV3_1G007130	CsaV3_1G007130	94	GO:0003924::GTPase activity	CsaV3_1G007130	gnl|BL_ORD_ID|465846 sp|Q76FS3|TBB6_ORYSJ Tubulin beta-6 chain OS=Oryza sativa subsp. japonica OX=39947 GN=TUBB6 PE=2 SV=1//0
chr1	4537582	4537881	4537735;4537727;4537729	84	132	144	235	2.73955	3.7639	4.1528	6.70476	-0.739422767	0.31270565	1	-	+	+	+	chr1_4537581_4537881	4537735;4537727;4537729	Promoter (2-3kb)	1	4529190	4534612	5423	2	CsaV3_1G007140	CsaV3_1G007140	-2970	GO:0001510::RNA methylation;GO:0004719::protein-L-isoaspartate (D-aspartate) O-methyltransferase activity;GO:0006400::tRNA modification;GO:0006464::cellular protein modification process;GO:0006480::N-terminal protein amino acid methylation;GO:0008152::metabolic process;GO:0008168::methyltransferase activity;GO:0008171::O-methyltransferase activity;GO:0008176::tRNA (guanine-N7-)-methyltransferase …	CsaV3_1G007140	gnl|BL_ORD_ID|298247 sp|Q9FR44|PEAM1_ARATH Phosphoethanolamine N-methyltransferase 1 OS=Arabidopsis thaliana OX=3702 GN=NMT1 PE=1 SV=1//0
chr1	4547362	4547587	4547472;4547482	49	108	94	150	1.6115	3.0847	2.7208	4.28991	-0.578066708	0.395096886	1	-	+	-	+	chr1_4547361_4547587	4547472;4547482	Promoter (1-2kb)	1	4542181	4546111	3931	2	CsaV3_1G007160	CsaV3_1G007160	-1251	GO:0006950::response to stress;GO:0016021::integral component of membrane;GO:0055085::transmembrane transport	CsaV3_1G007160	gnl|BL_ORD_ID|305379 sp|Q5SMQ9|PIN1A_ORYSJ Auxin efflux carrier component 1a OS=Oryza sativa subsp. japonica OX=39947 GN=PIN1A PE=2 SV=1//0
chr1	4552318	4552559	4552432	42	68	54	122	1.38589	1.9527	1.5752	3.49443	-0.602641526	0.528045605	1	-	-	-	+	chr1_4552317_4552559	4552432	Promoter (<=1kb)	1	4552877	4555223	2347	1	CsaV3_1G007170	CsaV3_1G007170	-318	GO:0005515::protein binding	CsaV3_1G007170	gnl|BL_ORD_ID|51607 sp|Q9LVH4|CAR4_ARATH Protein C2-DOMAIN ABA-RELATED 4 OS=Arabidopsis thaliana OX=3702 GN=CAR4 PE=1 SV=1//3.59854e-76
chr1	4601724	4602084	4601860;4601849;4601855;4601885	391	1096	767	146	12.6342	31.0451	21.9955	4.17627	0.738938239	0.565018433	1	+	+	+	+	chr1_4601723_4602084	4601860;4601849;4601855;4601885	Distal Intergenic	1	4605690	4605923	234	1	CsaV3_1G007280	CsaV3_1G007280	-3606	.	CsaV3_1G007280	-//-
chr1	4614618	4614895	4614763	97	88	103	218	3.15854	2.5187	2.97856	6.22179	-0.696499014	0.469469188	1	-	-	-	+	chr1_4614617_4614895	4614763	Promoter (1-2kb)	1	4614455	4616853	2399	2	CsaV3_1G007290	CsaV3_1G007290	1958	.	CsaV3_1G007290	gnl|BL_ORD_ID|57308 sp|Q4G059|CDA7L_RAT Cell division cycle-associated 7-like protein OS=Rattus norvegicus OX=10116 GN=Cdca7l PE=1 SV=1//5.90501e-12
chr1	4616566	4616781	4616675	43	58	88	117	1.41812	1.6697	2.54896	3.35238	-0.934453925	0.151845005	1	-	-	-	+	chr1_4616565_4616781	4616675	Promoter (<=1kb)	1	4614455	4616853	2399	2	CsaV3_1G007290	CsaV3_1G007290	72	.	CsaV3_1G007290	gnl|BL_ORD_ID|57308 sp|Q4G059|CDA7L_RAT Cell division cycle-associated 7-like protein OS=Rattus norvegicus OX=10116 GN=Cdca7l PE=1 SV=1//5.90501e-12
chr1	4627894	4628118	4628008	52	58	58	132	1.70819	1.6697	1.68976	3.77853	-0.694967408	0.499715811	1	-	-	-	+	chr1_4627893_4628118	4628008	Promoter (<=1kb)	1	4628055	4632636	4582	1	CsaV3_1G007320	CsaV3_1G007320	0	GO:0003676::nucleic acid binding;GO:0003700::sequence-specific DNA binding transcription factor activity;GO:0003723::RNA binding;GO:0004535::poly(A)-specific ribonuclease activity;GO:0005634::nucleus;GO:0005737::cytoplasm;GO:0006355::regulation of transcription, DNA-templated;GO:0006402::mRNA catabolic process;GO:0006955::immune response;GO:0007275::multicellular organismal development;GO:0008270…	CsaV3_1G007320	gnl|BL_ORD_ID|268675 sp|Q9SY59|NFXL1_ARATH NF-X1-type zinc finger protein NFXL1 OS=Arabidopsis thaliana OX=3702 GN=NFXL1 PE=1 SV=1//0
chr1	4643017	4643476	4643194;4643199;4643204;4643196	219	312	400	418	7.0906	8.8579	11.4846	11.9038	-0.552372429	0.132876969	1	+	+	+	+	chr1_4643016_4643476	4643194;4643199;4643204;4643196	Promoter (1-2kb)	1	4638650	4641399	2750	2	CsaV3_1G007340	CsaV3_1G007340	-1618	GO:0004672::protein kinase activity;GO:0005524::ATP binding;GO:0006468::protein phosphorylation;GO:0016020::membrane;GO:0016773::phosphotransferase activity, alcohol group as acceptor	CsaV3_1G007340	gnl|BL_ORD_ID|226481 sp|Q9FX43|M2K9_ARATH Mitogen-activated protein kinase kinase 9 OS=Arabidopsis thaliana OX=3702 GN=MKK9 PE=1 SV=1//3.58309e-123
chr1	4669313	4669655	4669473;4669479;4669520;4669490	142	137	157	224	4.60889	3.9054	4.52512	6.39225	-0.358667217	0.405606099	1	+	+	+	+	chr1_4669312_4669655	4669473;4669479;4669520;4669490	Promoter (<=1kb)	1	4669532	4673717	4186	1	CsaV3_1G007380	CsaV3_1G007380	0	GO:0006508::proteolysis;GO:0008236::serine-type peptidase activity;GO:0015996::chlorophyll catabolic process;GO:0016787::hydrolase activity;GO:0047746::chlorophyllase activity	CsaV3_1G007380	gnl|BL_ORD_ID|79301 sp|Q9C942|CSE_ARATH Caffeoylshikimate esterase OS=Arabidopsis thaliana OX=3702 GN=CSE PE=1 SV=1//5.21668e-38
chr1	4681410	4681629	4681518;4681517;4681518;4681518	1052	1144	1172	1232	33.9382	32.4035	33.5947	35.0295	-0.048801444	0.391232518	1	+	+	+	+	chr1_4681409_4681629	4681518;4681517;4681518;4681518	Promoter (<=1kb)	1	4678750	4681650	2901	2	CsaV3_1G007390	CsaV3_1G007390	21	GO:0004872::receptor activity;GO:0005515::protein binding;GO:0006281::DNA repair;GO:0006886::intracellular protein transport;GO:0006888::ER to Golgi vesicle-mediated transport;GO:0007275::multicellular organismal development;GO:0008270::zinc ion binding;GO:0016021::integral component of membrane;GO:0030127::COPII vesicle coat;GO:0042600::chorion;GO:0046872::metal ion binding	CsaV3_1G007390	gnl|BL_ORD_ID|186771 sp|F4IPE3|IDD15_ARATH Protein SHOOT GRAVITROPISM 5 OS=Arabidopsis thaliana OX=3702 GN=SGR5 PE=1 SV=1//6.47355e-94
chr1	4677764	4678017	4677895	70	61	96	140	2.28833	1.7546	2.77808	4.00581	-0.746711552	0.233116513	1	-	-	-	+	chr1_4677763_4678017	4677895	Downstream (<1kb)	1	4678750	4681650	2901	2	CsaV3_1G007390	CsaV3_1G007390	3633	GO:0004872::receptor activity;GO:0005515::protein binding;GO:0006281::DNA repair;GO:0006886::intracellular protein transport;GO:0006888::ER to Golgi vesicle-mediated transport;GO:0007275::multicellular organismal development;GO:0008270::zinc ion binding;GO:0016021::integral component of membrane;GO:0030127::COPII vesicle coat;GO:0042600::chorion;GO:0046872::metal ion binding	CsaV3_1G007390	gnl|BL_ORD_ID|186771 sp|F4IPE3|IDD15_ARATH Protein SHOOT GRAVITROPISM 5 OS=Arabidopsis thaliana OX=3702 GN=SGR5 PE=1 SV=1//6.47355e-94
chr1	4709921	4710346	4710071;4710070;4710070;4710077	156	182	245	326	5.06011	5.1789	7.04544	9.29007	-0.673935268	0.223753727	1	+	+	+	+	chr1_4709920_4710346	4710071;4710070;4710070;4710077	Distal Intergenic	1	4706303	4707523	1221	1	CsaV3_1G007410	CsaV3_1G007410	3618	GO:0003677::DNA binding;GO:0016020::membrane	CsaV3_1G007410	gnl|BL_ORD_ID|555251 sp|Q9FKP8|ZHD1_ARATH Zinc-finger homeodomain protein 1 OS=Arabidopsis thaliana OX=3702 GN=ZHD1 PE=1 SV=1//8.37346e-38
chr1	4740238	4740480	4740355	58	92	102	141	1.90157	2.6319	2.94992	4.03422	-0.623466741	0.219257775	1	-	-	-	+	chr1_4740237_4740480	4740355	Promoter (<=1kb)	1	4741195	4743844	2650	1	CsaV3_1G007460	CsaV3_1G007460	-715	.	CsaV3_1G007460	gnl|BL_ORD_ID|311704 sp|P0C898|PP232_ARATH Putative pentatricopeptide repeat-containing protein At3g15130 OS=Arabidopsis thaliana OX=3702 GN=PCMP-H86 PE=3 SV=1//5.14461e-12
chr1	4770062	4770309	4770186;4770191;4770187;4770190	464	482	473	581	14.987	13.6689	13.5754	16.5346	-0.0714105	0.71379697	1	+	+	+	+	chr1_4770061_4770309	4770186;4770191;4770187;4770190	Promoter (2-3kb)	1	4768058	4776745	8688	1	CsaV3_1G007510	CsaV3_1G007510	2004	GO:0005576::extracellular region;GO:0006955::immune response;GO:0008009::chemokine activity	CsaV3_1G007510	gnl|BL_ORD_ID|349264 sp|O81242|RHL1_ARATH DNA-binding protein RHL1 OS=Arabidopsis thaliana OX=3702 GN=RHL1 PE=1 SV=1//2.30742e-88
chr1	4775310	4775528	4775418;4775417;4775417;4775417	730	798	754	990	23.5601	22.6117	21.6232	28.1543	-0.108481798	0.678676879	1	+	+	+	+	chr1_4775309_4775528	4775418;4775417;4775417;4775417	Intron (CsaV3_1G007510/CsaV3_1G007510, intron 11 of 11)	1	4780600	4785213	4614	1	CsaV3_1G007520	CsaV3_1G007520	-5072	GO:0006915::apoptotic process;GO:0006974::cellular response to DNA damage stimulus	CsaV3_1G007520	gnl|BL_ORD_ID|13229 sp|Q0PGJ6|AKRC9_ARATH NADPH-dependent aldo-keto reductase, chloroplastic OS=Arabidopsis thaliana OX=3702 GN=AKR4C9 PE=1 SV=1//2.44853e-92
chr1	4827239	4827931	4827434;4827767;4827426;4827758;4827444;4827749;4827461;4827782	414	480	484	696	13.3755	13.6123	13.8904	19.8018	-0.32010726	0.459821451	1	+	+	+	+	chr1_4827238_4827931	4827434;4827767;4827426;4827758;4827444;4827749;4827461;4827782	Distal Intergenic	1	4831046	4831204	159	1	CsaV3_1G007590	CsaV3_1G007590	-3115	.	CsaV3_1G007590	-//-
chr1	4862738	4863130	4862931;4862958;4862957;4862953	174	198	216	356	5.64025	5.6317	6.21488	10.1424	-0.53719575	0.418663139	1	+	+	+	+	chr1_4862737_4863130	4862931;4862958;4862957;4862953	Promoter (2-3kb)	1	4860621	4863522	2902	1	CsaV3_1G007650	CsaV3_1G007650	2117	GO:0005215::transporter activity;GO:0006810::transport;GO:0016020::membrane	CsaV3_1G007650	gnl|BL_ORD_ID|473964 sp|O22588|TIP32_ARATH Probable aquaporin TIP3-2 OS=Arabidopsis thaliana OX=3702 GN=TIP3-2 PE=2 SV=1//1.32362e-107
chr1	4860867	4861159	4861006;4861041	84	110	120	180	2.73955	3.1413	3.46544	5.14221	-0.549594724	0.340062373	1	-	-	+	+	chr1_4860866_4861159	4861006;4861041	Promoter (<=1kb)	1	4860621	4863522	2902	1	CsaV3_1G007650	CsaV3_1G007650	246	GO:0005215::transporter activity;GO:0006810::transport;GO:0016020::membrane	CsaV3_1G007650	gnl|BL_ORD_ID|473964 sp|O22588|TIP32_ARATH Probable aquaporin TIP3-2 OS=Arabidopsis thaliana OX=3702 GN=TIP3-2 PE=2 SV=1//1.32362e-107
chr1	4882705	4883067	4882896;4882901;4882922;4882881	121	186	217	239	3.93206	5.2921	6.24352	6.8184	-0.501877534	0.178918932	1	+	+	+	+	chr1_4882704_4883067	4882896;4882901;4882922;4882881	Promoter (2-3kb)	1	4880415	4885229	4815	2	CsaV3_1G007690	CsaV3_1G007690	2162	.	CsaV3_1G007690	-//-
chr1	4896541	4896816	4896676	58	92	111	156	1.90157	2.6319	3.20768	4.46037	-0.758244006	0.193199833	1	-	-	-	+	chr1_4896540_4896816	4896676	Promoter (<=1kb)	1	4896632	4901353	4722	1	CsaV3_1G007700	CsaV3_1G007700	0	GO:0003779::actin binding;GO:0003924::GTPase activity;GO:0004127::cytidylate kinase activity;GO:0005524::ATP binding;GO:0005525::GTP binding;GO:0006139::nucleobase-containing compound metabolic process;GO:0007010::cytoskeleton organization;GO:0016020::membrane;GO:0016887::ATPase activity	CsaV3_1G007700	gnl|BL_ORD_ID|3849 sp|Q8RXN0|AB11G_ARATH ABC transporter G family member 11 OS=Arabidopsis thaliana OX=3702 GN=ABCG11 PE=1 SV=1//0
chr1	4912224	4912471	4912354	42	58	79	107	1.38589	1.6697	2.2912	3.06828	-0.810642056	0.175736344	1	-	-	-	+	chr1_4912223_4912471	4912354	Promoter (2-3kb)	1	4909492	4911051	1560	1	CsaV3_1G007730	CsaV3_1G007730	2732	GO:0016491::oxidoreductase activity;GO:0055114::oxidation-reduction process	CsaV3_1G007730	gnl|BL_ORD_ID|17698 sp|Q945B6|AOP1L_ARATH Probable 2-oxoglutarate-dependent dioxygenase AOP1.2 OS=Arabidopsis thaliana OX=3702 GN=AOP1.2 PE=2 SV=1//2.30738e-87
chr1	4915440	4915729	4915604;4915618	90	115	116	183	2.93293	3.2828	3.35088	5.22744	-0.464771297	0.422339321	1	-	-	+	+	chr1_4915439_4915729	4915604;4915618	Promoter (2-3kb)	1	4917738	4921513	3776	1	CsaV3_1G007740	CsaV3_1G007740	-2009	GO:0006813::potassium ion transport;GO:0016616::oxidoreductase activity, acting on the CH-OH group of donors, NAD or NADP as acceptor;GO:0051287::NAD binding;GO:0055114::oxidation-reduction process	CsaV3_1G007740	gnl|BL_ORD_ID|10852 sp|Q8LEB2|ADHL6_ARATH Alcohol dehydrogenase-like 6 OS=Arabidopsis thaliana OX=3702 GN=At5g24760 PE=2 SV=2//0
chr1	4968477	4968718	4968601;4968601;4968599;4968602	936	983	1055	1066	30.1995	27.8472	30.2438	30.3135	-0.061086832	0.479178366	1	+	+	+	+	chr1_4968476_4968718	4968601;4968601;4968599;4968602	Promoter (<=1kb)	1	4959845	4967744	7900	2	CsaV3_1G007850	CsaV3_1G007850	-733	GO:0001772::immunological synapse;GO:0005524::ATP binding;GO:0016021::integral component of membrane;GO:0016887::ATPase activity;GO:0097197::tetraspanin-enriched microdomain	CsaV3_1G007850	gnl|BL_ORD_ID|4009 sp|Q9STT5|AB7A_ARATH ABC transporter A family member 7 OS=Arabidopsis thaliana OX=3702 GN=ABCA7 PE=3 SV=2//0
chr1	4977200	4977419	4977305	54	54	56	142	1.77265	1.5565	1.63248	4.06263	-0.774569833	0.50775485	1	-	-	-	+	chr1_4977199_4977419	4977305	Promoter (2-3kb)	1	4969091	4974403	5313	2	CsaV3_1G007860	CsaV3_1G007860	-2797	GO:0005515::protein binding	CsaV3_1G007860	gnl|BL_ORD_ID|195060 sp|Q8L4D8|IQD31_ARATH Protein IQ-DOMAIN 31 OS=Arabidopsis thaliana OX=3702 GN=IQD31 PE=1 SV=1//3.18747e-115
chr1	4974680	4975266	4975048;4975061;4975001;4975084	340	486	474	602	10.9904	13.7821	13.604	17.1312	-0.311152403	0.321964808	1	+	+	+	+	chr1_4974679_4975266	4975048;4975061;4975001;4975084	Promoter (<=1kb)	1	4969091	4974403	5313	2	CsaV3_1G007860	CsaV3_1G007860	-277	GO:0005515::protein binding	CsaV3_1G007860	gnl|BL_ORD_ID|195060 sp|Q8L4D8|IQD31_ARATH Protein IQ-DOMAIN 31 OS=Arabidopsis thaliana OX=3702 GN=IQD31 PE=1 SV=1//3.18747e-115
chr1	4997526	4997744	4997635;4997633;4997632;4997634	150	154	160	194	4.86673	4.3865	4.61104	5.53995	-0.13359148	0.505848039	1	+	+	+	+	chr1_4997525_4997744	4997635;4997633;4997632;4997634	Promoter (<=1kb)	1	4997015	5004043	7029	1	CsaV3_1G007890	CsaV3_1G007890	511	GO:0003873::6-phosphofructo-2-kinase activity;GO:0005524::ATP binding;GO:0006000::fructose metabolic process;GO:0016301::kinase activity	CsaV3_1G007890	gnl|BL_ORD_ID|548329 sp|P0CB49|YLPM1_RAT YLP motif-containing protein 1 OS=Rattus norvegicus OX=10116 GN=Ylpm1 PE=1 SV=1//4.96684e-55
chr1	5016242	5016588	5016400;5016435;5016438	89	127	138	189	2.9007	3.6224	3.98096	5.3979	-0.523854828	0.255770856	1	-	+	+	+	chr1_5016241_5016588	5016400;5016435;5016438	Promoter (<=1kb)	1	5015476	5016513	1038	2	CsaV3_1G007920	CsaV3_1G007920	0	.	CsaV3_1G007920	-//-
chr1	5018549	5019037	5018731;5018715;5018714;5018730	222	237	296	398	7.18729	6.7354	8.50608	11.3356	-0.511096203	0.277424756	1	+	+	+	+	chr1_5018548_5019037	5018731;5018715;5018714;5018730	Promoter (2-3kb)	1	5015476	5016513	1038	2	CsaV3_1G007920	CsaV3_1G007920	-2036	.	CsaV3_1G007920	-//-
chr1	5026112	5026655	5026308;5026310;5026319;5026330	281	325	408	443	9.08886	9.2258	11.7138	12.614	-0.409606942	0.088456663	1	+	+	+	+	chr1_5026111_5026655	5026308;5026310;5026319;5026330	Downstream (1-2kb)	1	5021575	5024813	3239	1	CsaV3_1G007930	CsaV3_1G007930	4537	GO:0003677::DNA binding;GO:0003700::sequence-specific DNA binding transcription factor activity;GO:0006260::DNA replication;GO:0006355::regulation of transcription, DNA-templated;GO:0008982::protein-N(PI)-phosphohistidine-sugar phosphotransferase activity;GO:0015074::DNA integration;GO:0043565::sequence-specific DNA binding	CsaV3_1G007930	gnl|BL_ORD_ID|167019 sp|Q02283|HAT5_ARATH Homeobox-leucine zipper protein HAT5 OS=Arabidopsis thaliana OX=3702 GN=HAT5 PE=1 SV=1//1.23782e-38
chr1	5047347	5047546	5047518	44	75	73	93	1.45035	2.1508	2.11936	2.67054	-0.411537843	0.320032939	1	-	-	-	+	chr1_5047346_5047546	5047518	Promoter (<=1kb)	1	5041399	5047590	6192	2	CsaV3_1G007980	CsaV3_1G007980	44	GO:0000166::nucleotide binding;GO:0005868::cytoplasmic dynein complex;GO:0007018::microtubule-based movement;GO:0046872::metal ion binding	CsaV3_1G007980	gnl|BL_ORD_ID|308418 sp|Q9LV11|PMA11_ARATH ATPase 11, plasma membrane-type OS=Arabidopsis thaliana OX=3702 GN=AHA11 PE=1 SV=1//0
chr1	5052316	5052772	5052619;5052502	134	118	161	231	4.35105	3.3677	4.63968	6.59112	-0.541021562	0.290223129	1	-	-	+	+	chr1_5052315_5052772	5052619;5052502	Downstream (2-3kb)	1	5041399	5047590	6192	2	CsaV3_1G007980	CsaV3_1G007980	-4726	GO:0000166::nucleotide binding;GO:0005868::cytoplasmic dynein complex;GO:0007018::microtubule-based movement;GO:0046872::metal ion binding	CsaV3_1G007980	gnl|BL_ORD_ID|308418 sp|Q9LV11|PMA11_ARATH ATPase 11, plasma membrane-type OS=Arabidopsis thaliana OX=3702 GN=AHA11 PE=1 SV=1//0
chr1	5071593	5071935	5071829	73	109	119	163	2.38502	3.113	3.4368	4.65924	-0.558304263	0.23714186	1	-	-	-	+	chr1_5071592_5071935	5071829	Promoter (<=1kb)	1	5071782	5077190	5409	1	CsaV3_1G008010	CsaV3_1G008010	0	GO:0005789::endoplasmic reticulum membrane;GO:0006396::RNA processing	CsaV3_1G008010	-//-
chr1	5091251	5091631	5091471	90	96	107	182	2.93293	2.7451	3.09312	5.19903	-0.546355743	0.430505739	1	-	-	-	+	chr1_5091250_5091631	5091471	Promoter (<=1kb)	1	5089000	5092159	3160	2	CsaV3_1G008050	CsaV3_1G008050	528	GO:0003723::RNA binding;GO:0003724::RNA helicase activity;GO:0005524::ATP binding;GO:0006281::DNA repair;GO:0006310::DNA recombination;GO:0009378::four-way junction helicase activity;GO:0016887::ATPase activity	CsaV3_1G008050	gnl|BL_ORD_ID|28723 sp|Q9FLD5|ASD_ARATH AAA-ATPase ASD, mitochondrial OS=Arabidopsis thaliana OX=3702 GN=AATP1 PE=1 SV=1//1.41007e-171
chr1	5092200	5092399	5092299	66	49	66	106	2.15941	1.415	1.91888	3.03987	-0.472271365	0.425304647	1	-	-	-	+	chr1_5092199_5092399	5092299	Promoter (<=1kb)	1	5089000	5092159	3160	2	CsaV3_1G008050	CsaV3_1G008050	-41	GO:0003723::RNA binding;GO:0003724::RNA helicase activity;GO:0005524::ATP binding;GO:0006281::DNA repair;GO:0006310::DNA recombination;GO:0009378::four-way junction helicase activity;GO:0016887::ATPase activity	CsaV3_1G008050	gnl|BL_ORD_ID|28723 sp|Q9FLD5|ASD_ARATH AAA-ATPase ASD, mitochondrial OS=Arabidopsis thaliana OX=3702 GN=AATP1 PE=1 SV=1//1.41007e-171
chr1	5105551	5105798	5105664;5105685;5105739	68	110	114	112	2.22387	3.1413	3.2936	3.21033	-0.277687845	0.430482768	1	-	+	+	+	chr1_5105550_5105798	5105664;5105685;5105739	Promoter (1-2kb)	1	5103571	5105514	1944	1	CsaV3_1G008070	CsaV3_1G008070	1980	GO:0005875::microtubule associated complex;GO:0007017::microtubule-based process	CsaV3_1G008070	gnl|BL_ORD_ID|110007 sp|Q78P75|DYL2_RAT Dynein light chain 2, cytoplasmic OS=Rattus norvegicus OX=10116 GN=Dynll2 PE=1 SV=1//3.57966e-17
chr1	5118607	5118941	5118774	66	116	110	234	2.15941	3.3111	3.17904	6.67635	-0.849237625	0.416459424	1	-	-	-	+	chr1_5118606_5118941	5118774	Promoter (2-3kb)	1	5119221	5121677	2457	2	CsaV3_1G008110	CsaV3_1G008110	2736	GO:0008318::protein prenyltransferase activity;GO:0018342::protein prenylation	CsaV3_1G008110	gnl|BL_ORD_ID|259074 sp|Q2V9B0|MY1R1_SOLTU Transcription factor MYB1R1 OS=Solanum tuberosum OX=4113 PE=2 SV=1//5.19206e-62
chr1	5134175	5134562	5134321;5134317;5134316;5134341	184	166	198	288	5.96255	4.7261	5.69936	8.21049	-0.380027213	0.404253024	1	+	+	+	+	chr1_5134174_5134562	5134321;5134317;5134316;5134341	Promoter (<=1kb)	1	5134556	5139421	4866	1	CsaV3_1G008130	CsaV3_1G008130	0	.	CsaV3_1G008130	-//-
chr1	5185600	5185835	5185708;5185713	54	58	106	136	1.77265	1.6697	3.06448	3.89217	-1.014998948	0.142611796	1	-	-	+	+	chr1_5185599_5185835	5185708;5185713	Promoter (<=1kb)	1	5179304	5184814	5511	2	CsaV3_1G008220	CsaV3_1G008220	-786	GO:0005737::cytoplasm;GO:0006364::rRNA processing;GO:0006400::tRNA modification;GO:0008152::metabolic process;GO:0008168::methyltransferase activity;GO:0008176::tRNA (guanine-N7-)-methyltransferase activity;GO:0008649::rRNA methyltransferase activity	CsaV3_1G008220	gnl|BL_ORD_ID|419113 sp|C0ZA63|RSMG_BREBN Ribosomal RNA small subunit methyltransferase G OS=Brevibacillus brevis (strain 47 / JCM 6285 / NBRC 100599) OX=358681 GN=rsmG PE=3 SV=1//8.53913e-52
chr1	5201904	5202125	5202013	71	73	90	127	2.32056	2.0942	2.60624	3.63648	-0.499839748	0.316481545	1	-	-	-	+	chr1_5201903_5202125	5202013	Promoter (1-2kb)	1	5199945	5202460	2516	1	CsaV3_1G008240	CsaV3_1G008240	1959	GO:0004842::ubiquitin-protein transferase activity;GO:0005515::protein binding;GO:0016567::protein ubiquitination	CsaV3_1G008240	gnl|BL_ORD_ID|326282 sp|Q9FJP6|PUB38_ARATH U-box domain-containing protein 38 OS=Arabidopsis thaliana OX=3702 GN=PUB38 PE=1 SV=1//2.05587e-147
chr1	5232348	5232551	5232445	52	67	98	103	1.70819	1.9244	2.83536	2.95464	-0.672564806	0.026218468	1	-	-	-	+	chr1_5232347_5232551	5232445	Promoter (<=1kb)	1	5232750	5233886	1137	1	CsaV3_1G008310	CsaV3_1G008310	-199	.	CsaV3_1G008310	-//-
chr1	5232691	5232900	5232829	29	65	78	97	0.9669	1.8678	2.26256	2.78418	-0.832155702	0.198179012	1	-	-	-	+	chr1_5232690_5232900	5232829	Promoter (<=1kb)	1	5232750	5233886	1137	1	CsaV3_1G008310	CsaV3_1G008310	0	.	CsaV3_1G008310	-//-
chr1	5233790	5234123	5233896;5233960;5233929;5233965	116	140	134	198	3.77091	3.9903	3.8664	5.65359	-0.294678467	0.503650647	1	+	+	+	+	chr1_5233789_5234123	5233896;5233960;5233929;5233965	Promoter (1-2kb)	1	5232750	5233886	1137	1	CsaV3_1G008310	CsaV3_1G008310	1040	.	CsaV3_1G008310	-//-
chr1	5242328	5242677	5242497;5242503;5242525	108	133	135	223	3.51307	3.7922	3.89504	6.36384	-0.489863735	0.441424264	1	-	+	+	+	chr1_5242327_5242677	5242497;5242503;5242525	Promoter (<=1kb)	1	5242398	5244998	2601	1	CsaV3_1G008330	CsaV3_1G008330	0	GO:0004842::ubiquitin-protein transferase activity;GO:0005515::protein binding;GO:0005680::anaphase-promoting complex;GO:0008270::zinc ion binding;GO:0046872::metal ion binding	CsaV3_1G008330	gnl|BL_ORD_ID|31975 sp|Q8GW38|ATL47_ARATH RING-H2 finger protein ATL47 OS=Arabidopsis thaliana OX=3702 GN=ATL47 PE=2 SV=1//1.99349e-62
chr1	5247008	5247318	5247161;5247129;5247173;5247168	109	124	162	176	3.5453	3.5375	4.66832	5.02857	-0.453202313	0.087056951	1	+	+	+	+	chr1_5247007_5247318	5247161;5247129;5247173;5247168	Promoter (<=1kb)	1	5245867	5247302	1436	2	CsaV3_1G008340	CsaV3_1G008340	0	.	CsaV3_1G008340	-//-
chr1	5248256	5248544	5248363;5248403	77	71	129	173	2.51394	2.0376	3.7232	4.94334	-0.929101372	0.148272533	1	-	-	+	+	chr1_5248255_5248544	5248363;5248403	Promoter (<=1kb)	1	5248390	5251112	2723	1	CsaV3_1G008350	CsaV3_1G008350	0	GO:0006400::tRNA modification;GO:0008176::tRNA (guanine-N7-)-methyltransferase activity	CsaV3_1G008350	gnl|BL_ORD_ID|440605 sp|Q9ZTR1|SPD1_PEA Spermidine synthase 1 OS=Pisum sativum OX=3888 GN=SPDSYN1 PE=2 SV=1//5.97931e-32
chr1	5256580	5256898	5256736;5256732;5256732	101	156	144	258	3.28746	4.4431	4.1528	7.35819	-0.574367086	0.435828837	1	-	+	+	+	chr1_5256579_5256898	5256736;5256732;5256732	Promoter (<=1kb)	1	5256821	5259334	2514	1	CsaV3_1G008380	CsaV3_1G008380	0	GO:0004842::ubiquitin-protein transferase activity;GO:0005515::protein binding;GO:0008270::zinc ion binding;GO:0016567::protein ubiquitination	CsaV3_1G008380	gnl|BL_ORD_ID|326258 sp|O80742|PUB19_ARATH U-box domain-containing protein 19 OS=Arabidopsis thaliana OX=3702 GN=PUB19 PE=2 SV=1//5.47192e-172
chr1	5290190	5290605	5290336;5290350;5290330	108	138	188	208	3.51307	3.9337	5.41296	5.93769	-0.608088212	0.031574584	1	-	+	+	+	chr1_5290189_5290605	5290336;5290350;5290330	Promoter (<=1kb)	1	5290383	5293511	3129	1	CsaV3_1G008440	CsaV3_1G008440	0	GO:0004672::protein kinase activity;GO:0005515::protein binding;GO:0005524::ATP binding;GO:0006468::protein phosphorylation;GO:0016020::membrane;GO:0016773::phosphotransferase activity, alcohol group as acceptor	CsaV3_1G008440	gnl|BL_ORD_ID|183008 sp|Q2MHE4|HT1_ARATH Serine/threonine-protein kinase HT1 OS=Arabidopsis thaliana OX=3702 GN=HT1 PE=1 SV=1//2.29982e-133
chr1	5289359	5289813	5289648;5289622;5289611;5289636	146	184	214	285	4.73781	5.2355	6.1576	8.12526	-0.518140594	0.257327328	1	+	+	+	+	chr1_5289358_5289813	5289648;5289622;5289611;5289636	Promoter (<=1kb)	1	5290383	5293511	3129	1	CsaV3_1G008440	CsaV3_1G008440	-570	GO:0004672::protein kinase activity;GO:0005515::protein binding;GO:0005524::ATP binding;GO:0006468::protein phosphorylation;GO:0016020::membrane;GO:0016773::phosphotransferase activity, alcohol group as acceptor	CsaV3_1G008440	gnl|BL_ORD_ID|183008 sp|Q2MHE4|HT1_ARATH Serine/threonine-protein kinase HT1 OS=Arabidopsis thaliana OX=3702 GN=HT1 PE=1 SV=1//2.29982e-133
chr1	5300145	5300363	5300253;5300254;5300253;5300251	192	214	228	290	6.22039	6.0845	6.55856	8.26731	-0.268885006	0.377994125	1	+	+	+	+	chr1_5300144_5300363	5300253;5300254;5300253;5300251	Promoter (1-2kb)	1	5300371	5301532	1162	2	CsaV3_1G008460	CsaV3_1G008460	1169	.	CsaV3_1G008460	-//-
chr1	5302807	5303173	5302976;5302956;5302977;5302998	156	194	214	354	5.06011	5.5185	6.1576	10.0855	-0.618676924	0.383462074	1	+	+	+	+	chr1_5302806_5303173	5302976;5302956;5302977;5302998	Promoter (1-2kb)	1	5300371	5301532	1162	2	CsaV3_1G008460	CsaV3_1G008460	-1275	.	CsaV3_1G008460	-//-
chr1	5317405	5317796	5317601;5317600;5317592;5317608	163	264	236	326	5.28572	7.4995	6.78768	9.29007	-0.330588537	0.429601037	1	+	+	+	+	chr1_5317404_5317796	5317601;5317600;5317592;5317608	Promoter (<=1kb)	1	5317986	5319596	1611	1	CsaV3_1G008490	CsaV3_1G008490	-190	GO:0000813::ESCRT I complex;GO:0003677::DNA binding;GO:0005515::protein binding;GO:0006355::regulation of transcription, DNA-templated;GO:0032509::endosome transport via multivesicular body sorting pathway;GO:0043130::ubiquitin binding	CsaV3_1G008490	gnl|BL_ORD_ID|104569 sp|Q9FM03|DOF56_ARATH Dof zinc finger protein DOF5.6 OS=Arabidopsis thaliana OX=3702 GN=DOF5.6 PE=2 SV=2//3.27184e-37
chr1	5345784	5346108	5345950;5345938;5345929;5345955	128	132	166	202	4.15767	3.7639	4.78288	5.76723	-0.413399745	0.193534407	1	+	+	+	+	chr1_5345783_5346108	5345950;5345938;5345929;5345955	Promoter (<=1kb)	1	5345927	5346080	154	1	CsaV3_1G008540	CsaV3_1G008540	0	.	CsaV3_1G008540	-//-
chr1	5370989	5371391	5371209;5371201;5371211;5371207	173	202	272	346	5.60802	5.7449	7.81872	9.85827	-0.638809227	0.197234937	1	+	+	+	+	chr1_5370988_5371391	5371209;5371201;5371211;5371207	Promoter (<=1kb)	1	5371307	5375970	4664	1	CsaV3_1G008570	CsaV3_1G008570	0	GO:0005515::protein binding;GO:0030246::carbohydrate binding	CsaV3_1G008570	gnl|BL_ORD_ID|18097 sp|Q2VZE7|APAG_MAGSA Protein ApaG OS=Magnetospirillum magneticum (strain AMB-1 / ATCC 700264) OX=342108 GN=apaG PE=3 SV=1//1.9371e-29
chr1	5378985	5379211	5379098	36	81	94	116	1.19251	2.3206	2.7208	3.32397	-0.782938697	0.224113391	1	-	-	-	+	chr1_5378984_5379211	5379098	Promoter (2-3kb)	1	5376360	5384021	7662	1	CsaV3_1G008580	CsaV3_1G008580	2625	GO:0004784::superoxide dismutase activity;GO:0005515::protein binding;GO:0006801::superoxide metabolic process;GO:0046872::metal ion binding;GO:0055114::oxidation-reduction process	CsaV3_1G008580	-//-
chr1	5388833	5389322	5389072;5389062;5389064;5389093	285	378	363	485	9.21778	10.7257	10.425	13.8073	-0.281014172	0.408698593	1	+	+	+	+	chr1_5388832_5389322	5389072;5389062;5389064;5389093	Promoter (<=1kb)	1	5388084	5391760	3677	1	CsaV3_1G008600	CsaV3_1G008600	749	GO:0030247::polysaccharide binding	CsaV3_1G008600	-//-
chr1	5407167	5407537	5407392;5407347	118	124	151	231	3.83537	3.5375	4.35328	6.59112	-0.56989464	0.352689522	1	-	-	+	+	chr1_5407166_5407537	5407392;5407347	Promoter (<=1kb)	1	5400262	5406638	6377	2	CsaV3_1G008630	CsaV3_1G008630	-529	GO:0008121::ubiquinol-cytochrome-c reductase activity;GO:0016021::integral component of membrane	CsaV3_1G008630	-//-
chr1	5413746	5413945	5413839	64	61	59	102	2.09495	1.7546	1.7184	2.92623	-0.270873864	0.62835887	1	-	-	-	+	chr1_5413745_5413945	5413839	Promoter (<=1kb)	1	5408357	5412882	4526	2	CsaV3_1G008640	CsaV3_1G008640	-864	GO:0005515::protein binding	CsaV3_1G008640	gnl|BL_ORD_ID|162938 sp|C0LGQ5|GSO1_ARATH LRR receptor-like serine/threonine-protein kinase GSO1 OS=Arabidopsis thaliana OX=3702 GN=GSO1 PE=1 SV=1//2.11767e-31
chr1	5422245	5422491	5422374;5422364	66	70	120	152	2.15941	2.0093	3.46544	4.34673	-0.906122331	0.142587812	1	-	-	+	+	chr1_5422244_5422491	5422374;5422364	Promoter (<=1kb)	1	5416877	5422526	5650	2	CsaV3_1G008660	CsaV3_1G008660	35	.	CsaV3_1G008660	-//-
chr1	5426214	5426418	5426309	40	55	55	110	1.32143	1.5848	1.60384	3.15351	-0.711009286	0.439848628	1	-	-	-	+	chr1_5426213_5426418	5426309	Promoter (<=1kb)	1	5424140	5426519	2380	2	CsaV3_1G008680	CsaV3_1G008680	101	GO:0016787::hydrolase activity	CsaV3_1G008680	gnl|BL_ORD_ID|169022 sp|Q9Y5Z4|HEBP2_HUMAN Heme-binding protein 2 OS=Homo sapiens OX=9606 GN=HEBP2 PE=1 SV=1//8.79683e-17
chr1	5461277	5461671	5461464;5461440;5461467;5461468	170	168	202	263	5.51133	4.7827	5.81392	7.50024	-0.371153519	0.295733579	1	+	+	+	+	chr1_5461276_5461671	5461464;5461440;5461467;5461468	Promoter (<=1kb)	1	5461125	5462350	1226	2	CsaV3_1G008740	CsaV3_1G008740	679	GO:0006811::ion transport;GO:0012511::monolayer-surrounded lipid storage body;GO:0016020::membrane;GO:0016021::integral component of membrane	CsaV3_1G008740	gnl|BL_ORD_ID|285572 sp|P29529|OLEO_HELAN Oleosin (Fragment) OS=Helianthus annuus OX=4232 PE=2 SV=1//1.27132e-19
chr1	5476640	5476851	5476739	56	113	95	122	1.83711	3.2262	2.74944	3.49443	-0.302359684	0.55182347	1	-	-	-	+	chr1_5476639_5476851	5476739	Promoter (<=1kb)	1	5476606	5476883	278	2	CsaV3_1G008770	CsaV3_1G008770	32	.	CsaV3_1G008770	-//-
chr1	5512769	5512995	5512886	34	51	52	116	1.12805	1.4716	1.51792	3.32397	-0.897252903	0.426617544	1	-	-	-	+	chr1_5512768_5512995	5512886	Promoter (<=1kb)	1	5512412	5513088	677	2	CsaV3_1G008840	CsaV3_1G008840	93	GO:0003713::transcription coactivator activity;GO:0005634::nucleus;GO:0006355::regulation of transcription, DNA-templated;GO:0035257::nuclear hormone receptor binding	CsaV3_1G008840	-//-
chr1	5546527	5546789	5546656	52	98	102	146	1.70819	2.8017	2.94992	4.17627	-0.660038704	0.2538995	1	-	-	-	+	chr1_5546526_5546789	5546656	Promoter (<=1kb)	1	5543366	5546924	3559	2	CsaV3_1G008920	CsaV3_1G008920	135	GO:0016787::hydrolase activity	CsaV3_1G008920	gnl|BL_ORD_ID|11110 sp|Q8H5F8|ADPRM_ORYSJ Manganese-dependent ADP-ribose/CDP-alcohol diphosphatase OS=Oryza sativa subsp. japonica OX=39947 GN=Os07g0688000 PE=2 SV=1//1.87311e-160
chr1	5565633	5565965	5565774	58	78	88	172	1.90157	2.2357	2.54896	4.91493	-0.851248613	0.390058611	1	-	-	-	+	chr1_5565632_5565965	5565774	Promoter (1-2kb)	1	5561946	5564076	2131	2	CsaV3_1G008950	CsaV3_1G008950	-1557	GO:0005506::iron ion binding;GO:0016705::oxidoreductase activity, acting on paired donors, with incorporation or reduction of molecular oxygen;GO:0020037::heme binding;GO:0055114::oxidation-reduction process	CsaV3_1G008950	gnl|BL_ORD_ID|48585 sp|P24465|C71A1_PERAE Cytochrome P450 71A1 OS=Persea americana OX=3435 GN=CYP71A1 PE=1 SV=2//3.19651e-156
chr1	5631102	5631343	5631201	64	62	83	101	2.09495	1.7829	2.40576	2.89782	-0.451709531	0.156515526	1	-	-	-	+	chr1_5631101_5631343	5631201	Promoter (1-2kb)	1	5627169	5629973	2805	2	CsaV3_1G009030	CsaV3_1G009030	-1129	GO:0005506::iron ion binding;GO:0016705::oxidoreductase activity, acting on paired donors, with incorporation or reduction of molecular oxygen;GO:0020037::heme binding;GO:0055114::oxidation-reduction process	CsaV3_1G009030	gnl|BL_ORD_ID|48585 sp|P24465|C71A1_PERAE Cytochrome P450 71A1 OS=Persea americana OX=3435 GN=CYP71A1 PE=1 SV=2//2.25184e-153
chr1	5634571	5634929	5634763;5634735;5634730;5634748	170	168	203	269	5.51133	4.7827	5.84256	7.6707	-0.392567867	0.303286336	1	+	+	+	+	chr1_5634570_5634929	5634763;5634735;5634730;5634748	Promoter (<=1kb)	1	5630767	5634746	3980	2	CsaV3_1G009040	CsaV3_1G009040	0	GO:0004672::protein kinase activity;GO:0005524::ATP binding;GO:0006468::protein phosphorylation;GO:0016020::membrane;GO:0016773::phosphotransferase activity, alcohol group as acceptor	CsaV3_1G009040	gnl|BL_ORD_ID|11473 sp|P51567|AFC2_ARATH Serine/threonine-protein kinase AFC2 OS=Arabidopsis thaliana OX=3702 GN=AFC2 PE=1 SV=1//0
chr1	5673954	5674183	5674067;5674067;5674067;5674067	929	1058	1134	964	29.9739	29.9697	32.5064	27.4156	0.000519953	0.997298872	1	+	+	+	+	chr1_5673953_5674183	5674067;5674067;5674067;5674067	Distal Intergenic	1	5668559	5670589	2031	2	CsaV3_1G009110	CsaV3_1G009110	-3365	.	CsaV3_1G009110	-//-
chr1	5683436	5683708	5683570;5683580	94	112	120	178	3.06185	3.1979	3.46544	5.08539	-0.449959424	0.390514055	1	-	-	+	+	chr1_5683435_5683708	5683570;5683580	Promoter (<=1kb)	1	5680088	5682761	2674	2	CsaV3_1G009120	CsaV3_1G009120	-675	GO:0003712::transcription cofactor activity;GO:0004402::histone acetyltransferase activity;GO:0005515::protein binding;GO:0005634::nucleus;GO:0006355::regulation of transcription, DNA-templated;GO:0008270::zinc ion binding	CsaV3_1G009120	gnl|BL_ORD_ID|47059 sp|Q9FMK7|BT1_ARATH BTB/POZ and TAZ domain-containing protein 1 OS=Arabidopsis thaliana OX=3702 GN=BT1 PE=1 SV=1//2.90668e-129
chr1	5693091	5693376	5693323;5693246	52	77	119	115	1.70819	2.2074	3.4368	3.29556	-0.781882615	0.091723507	1	-	-	+	+	chr1_5693090_5693376	5693323;5693246	Downstream (1-2kb)	1	5694974	5697739	2766	2	CsaV3_1G009130	CsaV3_1G009130	4363	.	CsaV3_1G009130	gnl|BL_ORD_ID|308310 sp|Q93Z25|PLY22_ARATH Probable pectate lyase 22 OS=Arabidopsis thaliana OX=3702 GN=At5g63180 PE=2 SV=1//0
chr1	5702972	5703190	5703074	78	91	91	137	2.54617	2.6036	2.63488	3.92058	-0.348189019	0.471386921	1	-	-	-	+	chr1_5702971_5703190	5703074	Distal Intergenic	1	5694974	5697739	2766	2	CsaV3_1G009130	CsaV3_1G009130	-5233	.	CsaV3_1G009130	gnl|BL_ORD_ID|308310 sp|Q93Z25|PLY22_ARATH Probable pectate lyase 22 OS=Arabidopsis thaliana OX=3702 GN=At5g63180 PE=2 SV=1//0
chr1	5709283	5709567	5709422;5709420	84	114	132	197	2.73955	3.2545	3.80912	5.62518	-0.654384359	0.292439412	1	-	-	+	+	chr1_5709282_5709567	5709422;5709420	Promoter (<=1kb)	1	5709490	5715777	6288	1	CsaV3_1G009140	CsaV3_1G009140	0	.	CsaV3_1G009140	gnl|BL_ORD_ID|494282 sp|Q9STL8|UFSP_ARATH Probable Ufm1-specific protease OS=Arabidopsis thaliana OX=3702 GN=At3g48380 PE=1 SV=2//0
chr1	5711091	5711319	5711204;5711205;5711205;5711204	1375	1449	1404	1555	44.3485	41.035	40.2392	44.206	0.015941882	0.873146164	1	+	+	+	+	chr1_5711090_5711319	5711204;5711205;5711205;5711204	Promoter (1-2kb)	1	5709490	5715777	6288	1	CsaV3_1G009140	CsaV3_1G009140	1601	.	CsaV3_1G009140	gnl|BL_ORD_ID|494282 sp|Q9STL8|UFSP_ARATH Probable Ufm1-specific protease OS=Arabidopsis thaliana OX=3702 GN=At3g48380 PE=1 SV=2//0
chr1	5716898	5717103	5717002	48	63	63	120	1.57927	1.8112	1.83296	3.43761	-0.636473715	0.447006546	1	-	-	-	+	chr1_5716897_5717103	5717002	Promoter (<=1kb)	1	5716800	5717074	275	2	CsaV3_1G009160	CsaV3_1G009160	0	.	CsaV3_1G009160	-//-
chr1	5721724	5721974	5721850	76	79	93	154	2.48171	2.264	2.69216	4.40355	-0.580323105	0.397921862	1	-	-	-	+	chr1_5721723_5721974	5721850	Promoter (<=1kb)	1	5721955	5726721	4767	1	CsaV3_1G009180	CsaV3_1G009180	0	.	CsaV3_1G009180	gnl|BL_ORD_ID|295889 sp|Q53EL6|PDCD4_HUMAN Programmed cell death protein 4 OS=Homo sapiens OX=9606 GN=PDCD4 PE=1 SV=2//3.41202e-08
chr1	5789161	5789385	5789282	53	73	64	122	1.74042	2.0942	1.8616	3.49443	-0.482080424	0.519030661	1	-	-	-	+	chr1_5789160_5789385	5789282	Promoter (<=1kb)	1	5779491	5789171	9681	2	CsaV3_1G009290	CsaV3_1G009290	0	GO:0004144::diacylglycerol O-acyltransferase activity;GO:0019028::viral capsid	CsaV3_1G009290	gnl|BL_ORD_ID|467766 sp|Q9DC40|TELO2_MOUSE Telomere length regulation protein TEL2 homolog OS=Mus musculus OX=10090 GN=Telo2 PE=1 SV=2//3.82361e-06
chr1	5815472	5815690	5815572	62	84	92	142	2.03049	2.4055	2.66352	4.06263	-0.60052484	0.335861152	1	-	-	-	+	chr1_5815471_5815690	5815572	Promoter (<=1kb)	1	5816290	5818006	1717	1	CsaV3_1G009360	CsaV3_1G009360	-600	GO:0016747::transferase activity, transferring acyl groups other than amino-acyl groups	CsaV3_1G009360	gnl|BL_ORD_ID|505181 sp|Q70PR7|VINSY_RAUSE Vinorine synthase OS=Rauvolfia serpentina OX=4060 GN=ACT PE=1 SV=2//1.97569e-71
chr1	5840973	5841225	5841096	58	100	104	160	1.90157	2.8583	3.0072	4.57401	-0.671505957	0.288410005	1	-	-	-	+	chr1_5840972_5841225	5841096	Promoter (<=1kb)	1	5841093	5844148	3056	1	CsaV3_1G009410	CsaV3_1G009410	0	GO:0008839::4-hydroxy-tetrahydrodipicolinate reductase;GO:0009089::lysine biosynthetic process via diaminopimelate;GO:0016620::oxidoreductase activity, acting on the aldehyde or oxo group of donors, NAD or NADP as acceptor;GO:0051287::NAD binding;GO:0055114::oxidation-reduction process	CsaV3_1G009410	gnl|BL_ORD_ID|141023 sp|Q7FAH2|G3PC2_ORYSJ Glyceraldehyde-3-phosphate dehydrogenase 2, cytosolic OS=Oryza sativa subsp. japonica OX=39947 GN=GAPC2 PE=1 SV=1//0
chr1	5844141	5844550	5844340;5844338;5844355;5844328	119	180	196	324	3.8676	5.1223	5.64208	9.23325	-0.726544701	0.328959714	1	+	+	+	+	chr1_5844140_5844550	5844340;5844338;5844355;5844328	Promoter (<=1kb)	1	5844238	5848327	4090	1	CsaV3_1G009420	CsaV3_1G009420	0	GO:0008839::4-hydroxy-tetrahydrodipicolinate reductase;GO:0009089::lysine biosynthetic process via diaminopimelate;GO:0016620::oxidoreductase activity, acting on the aldehyde or oxo group of donors, NAD or NADP as acceptor;GO:0051287::NAD binding;GO:0055114::oxidation-reduction process	CsaV3_1G009420	gnl|BL_ORD_ID|141041 sp|P26520|G3PC_PETHY Glyceraldehyde-3-phosphate dehydrogenase, cytosolic OS=Petunia hybrida OX=4102 GN=GAPC PE=2 SV=1//0
chr1	5863452	5863703	5863562;5863574;5863578	120	132	185	140	3.89983	3.7639	5.32704	4.00581	-0.284270974	0.424624923	1	-	+	+	+	chr1_5863451_5863703	5863562;5863574;5863578	Promoter (<=1kb)	1	5862387	5863347	961	2	CsaV3_1G009450	CsaV3_1G009450	-105	.	CsaV3_1G009450	-//-
chr1	5864881	5865149	5865012	85	85	108	146	2.77178	2.4338	3.12176	4.17627	-0.487448165	0.276036569	1	-	-	-	+	chr1_5864880_5865149	5865012	Promoter (1-2kb)	1	5862387	5863347	961	2	CsaV3_1G009450	CsaV3_1G009450	-1534	.	CsaV3_1G009450	-//-
chr1	5869635	5869844	5869750	44	34	66	122	1.45035	0.9905	1.91888	3.49443	-1.14912737	0.292774803	1	-	-	-	+	chr1_5869634_5869844	5869750	Downstream (2-3kb)	1	5862387	5863347	961	2	CsaV3_1G009450	CsaV3_1G009450	-6288	.	CsaV3_1G009450	-//-
chr1	5912851	5913222	5913006;5912973;5913010	92	143	163	225	2.99739	4.0752	4.69696	6.42066	-0.652537441	0.208733035	1	-	+	+	+	chr1_5912850_5913222	5913006;5912973;5913010	Promoter (<=1kb)	1	5912729	5917563	4835	1	CsaV3_1G009530	CsaV3_1G009530	122	GO:0004672::protein kinase activity;GO:0005515::protein binding;GO:0005524::ATP binding;GO:0006468::protein phosphorylation	CsaV3_1G009530	gnl|BL_ORD_ID|526576 sp|Q8LFN2|Y3037_ARATH Probable inactive leucine-rich repeat receptor-like protein kinase At3g03770 OS=Arabidopsis thaliana OX=3702 GN=At3g03770 PE=2 SV=1//8.82083e-153
chr1	5930075	5930282	5930184	58	33	62	106	1.90157	0.9622	1.80432	3.03987	-0.758339823	0.337805776	1	-	-	-	+	chr1_5930074_5930282	5930184	Promoter (<=1kb)	1	5926612	5930061	3450	2	CsaV3_1G009560	CsaV3_1G009560	-14	GO:0004055::argininosuccinate synthase activity;GO:0005524::ATP binding;GO:0006526::arginine biosynthetic process	CsaV3_1G009560	gnl|BL_ORD_ID|29559 sp|Q9SZX3|ASSY_ARATH Argininosuccinate synthase, chloroplastic OS=Arabidopsis thaliana OX=3702 GN=At4g24830 PE=1 SV=3//0
chr1	5934063	5934262	5934161	32	26	56	103	1.06359	0.7641	1.63248	2.95464	-1.327567258	0.272180489	1	-	-	-	+	chr1_5934062_5934262	5934161	Promoter (1-2kb)	1	5932912	5937386	4475	1	CsaV3_1G009570	CsaV3_1G009570	1151	.	CsaV3_1G009570	gnl|BL_ORD_ID|55557 sp|Q9M643|CCI1_ARATH Cycloeucalenol cycloisomerase OS=Arabidopsis thaliana OX=3702 GN=CPI1 PE=2 SV=1//9.4838e-139
chr1	5955643	5955844	5955739	46	98	77	122	1.51481	2.8017	2.23392	3.49443	-0.408254313	0.51529508	1	-	-	-	+	chr1_5955642_5955844	5955739	Promoter (<=1kb)	1	5941976	5955452	13477	2	CsaV3_1G009590	CsaV3_1G009590	-191	GO:0002949::tRNA threonylcarbamoyladenosine modification;GO:0003678::DNA helicase activity;GO:0003723::RNA binding;GO:0003724::RNA helicase activity;GO:0005515::protein binding;GO:0005524::ATP binding;GO:0006281::DNA repair;GO:0006310::DNA recombination;GO:0009378::four-way junction helicase activity;GO:0016887::ATPase activity	CsaV3_1G009590	gnl|BL_ORD_ID|30984 sp|F6QV99|ATAD1_BOVIN ATPase family AAA domain-containing protein 1 OS=Bos taurus OX=9913 GN=ATAD1 PE=2 SV=2//6.45175e-67
chr1	5989358	5989848	5989592;5989587;5989576;5989620	145	206	259	364	4.70558	5.8581	7.4464	10.3697	-0.754069056	0.21106837	1	+	+	+	+	chr1_5989357_5989848	5989592;5989587;5989576;5989620	Promoter (<=1kb)	1	5990619	5997699	7081	1	CsaV3_1G009650	CsaV3_1G009650	-771	GO:0006779::porphyrin-containing compound biosynthetic process;GO:0006813::potassium ion transport;GO:0008641::small protein activating enzyme activity;GO:0008677::2-dehydropantoate 2-reductase activity;GO:0016491::oxidoreductase activity;GO:0019354::siroheme biosynthetic process;GO:0030246::carbohydrate binding;GO:0043115::precorrin-2 dehydrogenase activity;GO:0051287::NAD binding;GO:0055114::ox…	CsaV3_1G009650	gnl|BL_ORD_ID|491655 sp|O23034|UBA5_ARATH Ubiquitin-like modifier-activating enzyme 5 OS=Arabidopsis thaliana OX=3702 GN=At1g05350 PE=3 SV=2//0
chr1	6015461	6015691	6015576	46	66	64	128	1.51481	1.8961	1.8616	3.66489	-0.696206794	0.443874494	1	-	-	-	+	chr1_6015460_6015691	6015576	Promoter (<=1kb)	1	6012907	6016113	3207	2	CsaV3_1G009720	CsaV3_1G009720	422	GO:0006605::protein targeting;GO:0006886::intracellular protein transport;GO:0016020::membrane	CsaV3_1G009720	gnl|BL_ORD_ID|427696 sp|P38385|SC61G_ORYSJ Protein transport protein Sec61 subunit gamma OS=Oryza sativa subsp. japonica OX=39947 GN=Os02g0178400 PE=3 SV=1//2.83737e-27
chr1	6022835	6023034	6022928	68	50	68	101	2.22387	1.4433	1.97616	2.89782	-0.410433184	0.425389167	1	-	-	-	+	chr1_6022834_6023034	6022928	Promoter (<=1kb)	1	6022185	6022594	410	2	CsaV3_1G009740	CsaV3_1G009740	-241	.	CsaV3_1G009740	-//-
chr1	6024018	6024524	6024128;6024391;6024340	96	137	156	262	3.12631	3.9054	4.49648	7.47183	-0.767271972	0.332350909	1	-	-	+	+	chr1_6024017_6024524	6024128;6024391;6024340	Promoter (1-2kb)	1	6022185	6022594	410	2	CsaV3_1G009740	CsaV3_1G009740	-1424	.	CsaV3_1G009740	-//-
chr1	6039916	6040220	6040064;6040060	94	86	119	254	3.06185	2.4621	3.4368	7.24455	-0.951321832	0.400780283	1	-	-	+	+	chr1_6039915_6040220	6040064;6040060	Promoter (2-3kb)	1	6034554	6037302	2749	2	CsaV3_1G009760	CsaV3_1G009760	-2614	GO:0003677::DNA binding;GO:0005634::nucleus	CsaV3_1G009760	gnl|BL_ORD_ID|439823 sp|P0DI11|SP13B_ARATH Squamosa promoter-binding-like protein 13B OS=Arabidopsis thaliana OX=3702 GN=SPL13B PE=3 SV=1//3.16896e-47
chr1	6041475	6041783	6041628;6041612;6041623;6041615	132	153	190	222	4.28659	4.3582	5.47024	6.33543	-0.449577097	0.167982236	1	+	+	+	+	chr1_6041474_6041783	6041628;6041612;6041623;6041615	Promoter (2-3kb)	1	6044645	6048298	3654	1	CsaV3_1G009770	CsaV3_1G009770	-2862	GO:0008641::small protein activating enzyme activity;GO:0016747::transferase activity, transferring acyl groups other than amino-acyl groups	CsaV3_1G009770	gnl|BL_ORD_ID|426146 sp|Q8VY78|SAE1A_ARATH SUMO-activating enzyme subunit 1A OS=Arabidopsis thaliana OX=3702 GN=SAE1A PE=1 SV=1//3.30163e-167
chr1	6069676	6069888	6069779	54	68	85	136	1.77265	1.9527	2.46304	3.89217	-0.770563824	0.313149078	1	-	-	-	+	chr1_6069675_6069888	6069779	Promoter (2-3kb)	1	6067074	6069903	2830	1	CsaV3_1G009780	CsaV3_1G009780	2602	GO:0003677::DNA binding;GO:0003700::sequence-specific DNA binding transcription factor activity;GO:0006355::regulation of transcription, DNA-templated;GO:0006811::ion transport;GO:0016020::membrane;GO:0016255::attachment of GPI anchor to protein;GO:0030001::metal ion transport;GO:0042765::GPI-anchor transamidase complex;GO:0043087::regulation of GTPase activity;GO:0046872::metal ion binding;GO:00…	CsaV3_1G009780	gnl|BL_ORD_ID|172699 sp|Q9C5D3|HIP7_ARATH Heavy metal-associated isoprenylated plant protein 7 OS=Arabidopsis thaliana OX=3702 GN=HIPP07 PE=1 SV=1//2.18749e-60
chr1	6075943	6076161	6076052;6076052;6076051;6076051	688	700	786	968	22.2065	19.8383	22.5397	27.5293	-0.251990259	0.327383658	1	+	+	+	+	chr1_6075942_6076161	6076052;6076052;6076051;6076051	Downstream (1-2kb)	1	6077196	6079670	2475	2	CsaV3_1G009790	CsaV3_1G009790	3509	GO:0006633::fatty acid biosynthetic process;GO:0016790::thiolester hydrolase activity	CsaV3_1G009790	gnl|BL_ORD_ID|128834 sp|Q9SJE2|FATB_ARATH Palmitoyl-acyl carrier protein thioesterase, chloroplastic OS=Arabidopsis thaliana OX=3702 GN=FATB PE=1 SV=1//1.77094e-104
chr1	6127661	6127879	6127773;6127769	88	86	97	156	2.86847	2.4621	2.80672	4.46037	-0.447087964	0.44292658	1	-	-	+	+	chr1_6127660_6127879	6127773;6127769	Promoter (1-2kb)	1	6127468	6129304	1837	2	CsaV3_1G009850	CsaV3_1G009850	1425	GO:0016021::integral component of membrane;GO:0042147::retrograde transport, endosome to Golgi	CsaV3_1G009850	gnl|BL_ORD_ID|449326 sp|O82587|SWT12_ARATH Bidirectional sugar transporter SWEET12 OS=Arabidopsis thaliana OX=3702 GN=SWEET12 PE=1 SV=1//1.98658e-102
chr1	6145829	6146028	6145921	38	49	74	120	1.25697	1.415	2.148	3.43761	-1.063811035	0.261213895	1	-	-	-	+	chr1_6145828_6146028	6145921	Promoter (1-2kb)	1	6147825	6148040	216	1	CsaV3_1G009870	CsaV3_1G009870	-1797	.	CsaV3_1G009870	-//-
chr1	6147666	6148060	6147864;6147848;6147852;6147875	182	230	288	471	5.89809	6.5373	8.27696	13.4095	-0.802342819	0.3188604	1	+	+	+	+	chr1_6147665_6148060	6147864;6147848;6147852;6147875	Promoter (<=1kb)	1	6147825	6148040	216	1	CsaV3_1G009870	CsaV3_1G009870	0	.	CsaV3_1G009870	-//-
chr1	6172495	6172791	6172624;6172635;6172634;6172632	115	207	198	235	3.73868	5.8864	5.69936	6.70476	-0.365948951	0.401335844	1	+	+	+	+	chr1_6172494_6172791	6172624;6172635;6172634;6172632	Promoter (1-2kb)	1	6174783	6178372	3590	1	CsaV3_1G009900	CsaV3_1G009900	-1992	GO:0046983::protein dimerization activity	CsaV3_1G009900	gnl|BL_ORD_ID|186511 sp|Q9LSE2|ICE1_ARATH Transcription factor ICE1 OS=Arabidopsis thaliana OX=3702 GN=SCRM PE=1 SV=1//3.94382e-94
chr1	6182116	6182334	6182220;6182221;6182221;6182219	140	154	153	196	4.54443	4.3865	4.41056	5.59677	-0.164174788	0.529479756	1	+	+	+	+	chr1_6182115_6182334	6182220;6182221;6182221;6182219	Promoter (<=1kb)	1	6181754	6188199	6446	1	CsaV3_1G009920	CsaV3_1G009920	362	GO:0005515::protein binding	CsaV3_1G009920	-//-
chr1	6195269	6195478	6195377	69	84	88	112	2.2561	2.4055	2.54896	3.21033	-0.305065753	0.335136527	1	-	-	-	+	chr1_6195268_6195478	6195377	Promoter (<=1kb)	1	6191924	6195727	3804	2	CsaV3_1G009950	CsaV3_1G009950	249	GO:0005509::calcium ion binding;GO:0005783::endoplasmic reticulum;GO:0006457::protein folding;GO:0051082::unfolded protein binding	CsaV3_1G009950	gnl|BL_ORD_ID|50342 sp|Q39817|CALX_SOYBN Calnexin homolog OS=Glycine max OX=3847 PE=2 SV=1//0
chr1	6258154	6258596	6258353;6258352;6258356;6258355	360	367	439	736	11.635	10.4144	12.6016	20.9382	-0.605134688	0.395916953	1	+	+	+	+	chr1_6258153_6258596	6258353;6258352;6258356;6258355	Promoter (1-2kb)	1	6255337	6257103	1767	2	CsaV3_1G010080	CsaV3_1G010080	-1051	GO:0003333::amino acid transmembrane transport;GO:0003700::sequence-specific DNA binding transcription factor activity;GO:0005634::nucleus;GO:0006355::regulation of transcription, DNA-templated;GO:0006672::ceramide metabolic process;GO:0006810::transport;GO:0015171::amino acid transmembrane transporter activity;GO:0016020::membrane;GO:0016021::integral component of membrane;GO:0016811::hydrolase …	CsaV3_1G010080	gnl|BL_ORD_ID|49162 sp|O64759|CAAT5_ARATH Cationic amino acid transporter 5 OS=Arabidopsis thaliana OX=3702 GN=CAT5 PE=1 SV=1//0
chr1	6266650	6266976	6266812;6266828	110	116	143	242	3.57753	3.3111	4.12416	6.90363	-0.678854704	0.374673285	1	-	-	+	+	chr1_6266649_6266976	6266812;6266828	Promoter (<=1kb)	1	6265831	6268367	2537	1	CsaV3_1G010100	CsaV3_1G010100	819	GO:0003735::structural constituent of ribosome;GO:0005622::intracellular;GO:0005840::ribosome;GO:0006412::translation;GO:0008152::metabolic process;GO:0016758::transferase activity, transferring hexosyl groups	CsaV3_1G010100	gnl|BL_ORD_ID|494526 sp|A0A172J2G3|UGT43_PUEML UDP-glycosyltransferase 43 OS=Pueraria montana var. lobata OX=3893 GN=UGT43 PE=1 SV=2//1.68453e-39
chr1	6288454	6288653	6288550	48	72	79	116	1.57927	2.0659	2.2912	3.32397	-0.623343602	0.274211196	1	-	-	-	+	chr1_6288453_6288653	6288550	Promoter (1-2kb)	1	6282799	6287075	4277	2	CsaV3_1G010130	CsaV3_1G010130	-1379	GO:0008152::metabolic process;GO:0016787::hydrolase activity	CsaV3_1G010130	gnl|BL_ORD_ID|3512 sp|I1L153|AAH2_SOYBN Allantoate deiminase 2 OS=Glycine max OX=3847 GN=AAH2 PE=1 SV=1//0
chr1	6291715	6292205	6291850;6292071;6291855;6292053;6291887;6292066	134	194	182	320	4.35105	5.5185	5.24112	9.11961	-0.541072876	0.444240153	1	-	+	+	+	chr1_6291714_6292205	6291850;6292071;6291855;6292053;6291887;6292066	Distal Intergenic	1	6282799	6287075	4277	2	CsaV3_1G010130	CsaV3_1G010130	-4640	GO:0008152::metabolic process;GO:0016787::hydrolase activity	CsaV3_1G010130	gnl|BL_ORD_ID|3512 sp|I1L153|AAH2_SOYBN Allantoate deiminase 2 OS=Glycine max OX=3847 GN=AAH2 PE=1 SV=1//0
chr1	6308684	6308903	6308792;6308792;6308792;6308792	2407	2560	2563	2481	77.6098	72.4763	73.433	70.5136	0.060256657	0.431061104	1	+	+	+	+	chr1_6308683_6308903	6308792;6308792;6308792;6308792	Promoter (1-2kb)	1	6304083	6306747	2665	2	CsaV3_1G010140	CsaV3_1G010140	-1937	GO:0005622::intracellular;GO:0008270::zinc ion binding	CsaV3_1G010140	-//-
chr1	6352322	6352601	6352483	67	77	98	138	2.19164	2.2074	2.83536	3.94899	-0.62502188	0.278017554	1	-	-	-	+	chr1_6352321_6352601	6352483	Promoter (<=1kb)	1	6345216	6352400	7185	2	CsaV3_1G010220	CsaV3_1G010220	0	GO:0015079::potassium ion transmembrane transporter activity;GO:0016020::membrane;GO:0071805::potassium ion transmembrane transport	CsaV3_1G010220	gnl|BL_ORD_ID|311220 sp|O64769|POT11_ARATH Potassium transporter 11 OS=Arabidopsis thaliana OX=3702 GN=POT11 PE=2 SV=1//0
chr1	6372505	6372811	6372654;6372671	86	109	133	152	2.80401	3.113	3.83776	4.34673	-0.468024188	0.083926809	1	-	-	+	+	chr1_6372504_6372811	6372654;6372671	Promoter (<=1kb)	1	6367899	6372901	5003	2	CsaV3_1G010240	CsaV3_1G010240	90	GO:0005515::protein binding	CsaV3_1G010240	gnl|BL_ORD_ID|198841 sp|Q9C7A2|ITN1_ARATH Ankyrin repeat-containing protein ITN1 OS=Arabidopsis thaliana OX=3702 GN=ITN1 PE=1 SV=1//3.11714e-12
chr1	6404241	6404455	6404343	59	52	62	120	1.9338	1.4999	1.80432	3.43761	-0.610334091	0.46060825	1	-	-	-	+	chr1_6404240_6404455	6404343	Promoter (<=1kb)	1	6395657	6404522	8866	2	CsaV3_1G010270	CsaV3_1G010270	67	GO:0005515::protein binding	CsaV3_1G010270	gnl|BL_ORD_ID|198841 sp|Q9C7A2|ITN1_ARATH Ankyrin repeat-containing protein ITN1 OS=Arabidopsis thaliana OX=3702 GN=ITN1 PE=1 SV=1//1.62462e-11
chr1	6504425	6504746	6504575;6504582;6504587;6504581	257	253	236	376	8.31534	7.1882	6.78768	10.7106	-0.174615448	0.701121991	1	+	+	+	+	chr1_6504424_6504746	6504575;6504582;6504587;6504581	Promoter (2-3kb)	1	6499394	6502212	2819	2	CsaV3_1G010440	CsaV3_1G010440	-2213	GO:0005515::protein binding	CsaV3_1G010440	-//-
chr1	6534293	6534512	6534400;6534401;6534401;6534401	2282	2672	2415	2000	73.5811	75.6459	69.1942	56.8484	0.24359717	0.304974085	1	+	+	+	+	chr1_6534292_6534512	6534400;6534401;6534401;6534401	Promoter (1-2kb)	1	6535634	6536002	369	2	CsaV3_1G010490	CsaV3_1G010490	1490	.	CsaV3_1G010490	-//-
chr1	6600641	6600960	6600792;6600798;6600819;6600822	112	135	150	254	3.64199	3.8488	4.32464	7.24455	-0.627098077	0.394649798	1	+	+	+	+	chr1_6600640_6600960	6600792;6600798;6600819;6600822	Promoter (<=1kb)	1	6594351	6600927	6577	2	CsaV3_1G010590	CsaV3_1G010590	0	GO:0005515::protein binding	CsaV3_1G010590	gnl|BL_ORD_ID|531889 sp|Q6AWW5|Y5262_ARATH Ankyrin repeat-containing protein At5g02620 OS=Arabidopsis thaliana OX=3702 GN=At5g02620 PE=1 SV=1//1.80788e-09
chr1	6601461	6601775	6601671	62	104	84	144	2.03049	2.9715	2.4344	4.11945	-0.389840481	0.525011623	1	-	-	-	+	chr1_6601460_6601775	6601671	Promoter (<=1kb)	1	6601330	6606071	4742	1	CsaV3_1G010600	CsaV3_1G010600	131	GO:0004190::aspartic-type endopeptidase activity;GO:0006508::proteolysis;GO:0006629::lipid metabolic process	CsaV3_1G010600	gnl|BL_ORD_ID|29460 sp|O04057|ASPR_CUCPE Aspartic proteinase OS=Cucurbita pepo OX=3663 PE=2 SV=1//0
chr1	6612184	6612605	6612357;6612344;6612327;6612344	146	188	223	296	4.73781	5.3487	6.41536	8.43777	-0.558339904	0.233950056	1	+	+	+	+	chr1_6612183_6612605	6612357;6612344;6612327;6612344	Promoter (<=1kb)	1	6612797	6613022	226	1	CsaV3_1G010630	CsaV3_1G010630	-192	.	CsaV3_1G010630	-//-
chr1	6612885	6613126	6613013	85	92	102	144	2.77178	2.6319	2.94992	4.11945	-0.38763941	0.387108197	1	-	-	-	+	chr1_6612884_6613126	6613013	Promoter (<=1kb)	1	6612797	6613022	226	1	CsaV3_1G010630	CsaV3_1G010630	88	.	CsaV3_1G010630	-//-
chr1	6636297	6636706	6636487;6636506;6636518	117	152	144	212	3.80314	4.3299	4.1528	6.05133	-0.32728657	0.465068597	1	-	+	+	+	chr1_6636296_6636706	6636487;6636506;6636518	Promoter (<=1kb)	1	6632925	6636868	3944	2	CsaV3_1G010680	CsaV3_1G010680	162	GO:0004553::hydrolase activity, hydrolyzing O-glycosyl compounds;GO:0005634::nucleus;GO:0005975::carbohydrate metabolic process;GO:0016020::membrane;GO:0045892::negative regulation of transcription, DNA-templated	CsaV3_1G010680	gnl|BL_ORD_ID|110200 sp|O65399|E131_ARATH Glucan endo-1,3-beta-glucosidase 1 OS=Arabidopsis thaliana OX=3702 GN=At1g11820 PE=1 SV=3//0
chr1	6641496	6641707	6641601;6641608	62	52	118	116	2.03049	1.4999	3.40816	3.32397	-0.93123547	0.097668138	1	-	-	+	+	chr1_6641495_6641707	6641601;6641608	Promoter (<=1kb)	1	6638465	6641941	3477	2	CsaV3_1G010690	CsaV3_1G010690	234	GO:0003824::catalytic activity;GO:0008152::metabolic process;GO:0016209::antioxidant activity;GO:0016491::oxidoreductase activity;GO:0045454::cell redox homeostasis;GO:0055114::oxidation-reduction process	CsaV3_1G010690	gnl|BL_ORD_ID|19211 sp|P92979|APR1_ARATH 5&apos;-adenylylsulfate reductase 1, chloroplastic OS=Arabidopsis thaliana OX=3702 GN=APR1 PE=1 SV=2//0
chr1	6676837	6677206	6677039;6677028;6677052	82	136	128	248	2.67509	3.8771	3.69456	7.07409	-0.716788301	0.416949563	1	-	+	+	+	chr1_6676836_6677206	6677039;6677028;6677052	Promoter (<=1kb)	1	6666087	6677093	11007	2	CsaV3_1G010740	CsaV3_1G010740	0	GO:2001070::starch binding	CsaV3_1G010740	gnl|BL_ORD_ID|445604 sp|Q43846|SSY3_SOLTU Soluble starch synthase 3, chloroplastic/amyloplastic OS=Solanum tuberosum OX=4113 GN=SS3 PE=1 SV=1//0
chr1	6679710	6680319	6679885;6680221;6679908;6680262;6679906;6679892	159	226	261	357	5.1568	6.4241	7.50368	10.1708	-0.609920395	0.223504376	1	+	+	+	+	chr1_6679709_6680319	6679885;6680221;6679908;6680262;6679906;6679892	Promoter (<=1kb)	1	6678624	6679745	1122	2	CsaV3_1G010750	CsaV3_1G010750	0	GO:0015986::ATP synthesis coupled proton transport;GO:0045261::proton-transporting ATP synthase complex, catalytic core F(1);GO:0046933::proton-transporting ATP synthase activity, rotational mechanism;GO:0046961::proton-transporting ATPase activity, rotational mechanism	CsaV3_1G010750	gnl|BL_ORD_ID|37576 sp|Q01908|ATPG1_ARATH ATP synthase gamma chain 1, chloroplastic OS=Arabidopsis thaliana OX=3702 GN=ATPC1 PE=1 SV=1//0
chr1	6683148	6683353	6683260	52	63	95	116	1.70819	1.8112	2.74944	3.32397	-0.78718137	0.131582509	1	-	-	-	+	chr1_6683147_6683353	6683260	Promoter (<=1kb)	1	6682265	6682861	597	2	CsaV3_1G010770	CsaV3_1G010770	-287	.	CsaV3_1G010770	gnl|BL_ORD_ID|313519 sp|Q9SAA6|PPR34_ARATH Pentatricopeptide repeat-containing protein At1g11710, mitochondrial OS=Arabidopsis thaliana OX=3702 GN=At1g11710 PE=2 SV=1//1.38665e-31
chr1	6692632	6692873	6692759	52	66	66	136	1.70819	1.8961	1.91888	3.89217	-0.689083773	0.463325787	1	-	-	-	+	chr1_6692631_6692873	6692759	Promoter (2-3kb)	1	6692411	6695805	3395	2	CsaV3_1G010790	CsaV3_1G010790	2932	.	CsaV3_1G010790	-//-
chr1	6704495	6705102	6704581;6704912;6704598;6704896;6704600;6704864;6704895	259	334	279	382	8.3798	9.4805	8.0192	10.881	-0.081645187	0.781419762	1	+	+	+	+	chr1_6704494_6705102	6704581;6704912;6704598;6704896;6704600;6704864;6704895	Promoter (1-2kb)	1	6701902	6703000	1099	2	CsaV3_1G010800	CsaV3_1G010800	-1495	.	CsaV3_1G010800	-//-
chr1	6701762	6702074	6701922;6701907;6701927;6701920	121	156	150	197	3.93206	4.4431	4.32464	5.62518	-0.248553674	0.425860724	1	+	+	+	+	chr1_6701761_6702074	6701922;6701907;6701927;6701920	Promoter (<=1kb)	1	6701902	6703000	1099	2	CsaV3_1G010800	CsaV3_1G010800	926	.	CsaV3_1G010800	-//-
chr1	6705518	6705872	6705686;6705689;6705693;6705678	187	241	213	414	6.05924	6.8486	6.12896	11.7902	-0.473255409	0.537297816	1	+	+	+	+	chr1_6705517_6705872	6705686;6705689;6705693;6705678	Promoter (2-3kb)	1	6701902	6703000	1099	2	CsaV3_1G010800	CsaV3_1G010800	-2518	.	CsaV3_1G010800	-//-
chr1	6711436	6711720	6711571	52	71	64	178	1.70819	2.0376	1.8616	5.08539	-0.891118	0.501194774	1	-	-	-	+	chr1_6711435_6711720	6711571	Promoter (2-3kb)	1	6714555	6715197	643	1	CsaV3_1G010810	CsaV3_1G010810	-2835	GO:0006308::DNA catabolic process;GO:0008855::exodeoxyribonuclease VII activity;GO:0009318::exodeoxyribonuclease VII complex	CsaV3_1G010810	-//-
chr1	6712764	6712963	6712859	54	56	68	111	1.77265	1.6131	1.97616	3.18192	-0.607358699	0.377032394	1	-	-	-	+	chr1_6712763_6712963	6712859	Promoter (1-2kb)	1	6714555	6715197	643	1	CsaV3_1G010810	CsaV3_1G010810	-1592	GO:0006308::DNA catabolic process;GO:0008855::exodeoxyribonuclease VII activity;GO:0009318::exodeoxyribonuclease VII complex	CsaV3_1G010810	-//-
chr1	6719242	6719802	6719357;6719640;6719651;6719657	140	190	236	364	4.54443	5.4053	6.78768	10.3697	-0.786099983	0.28033454	1	-	+	+	+	chr1_6719241_6719802	6719357;6719640;6719651;6719657	Promoter (<=1kb)	1	6719456	6724423	4968	1	CsaV3_1G010820	CsaV3_1G010820	0	.	CsaV3_1G010820	gnl|BL_ORD_ID|494516 sp|Q8GUI4|UGPI6_ARATH Uncharacterized GPI-anchored protein At1g61900 OS=Arabidopsis thaliana OX=3702 GN=At1g61900 PE=1 SV=1//1.05676e-173
chr1	6743425	6743877	6743678;6743659;6743677	100	132	170	263	3.25523	3.7639	4.89744	7.50024	-0.820706043	0.277585415	1	-	+	+	+	chr1_6743424_6743877	6743678;6743659;6743677	Promoter (<=1kb)	1	6744164	6745308	1145	1	CsaV3_1G010860	CsaV3_1G010860	-287	.	CsaV3_1G010860	gnl|BL_ORD_ID|180424 sp|O49710|HS154_ARATH 15.4 kDa class V heat shock protein OS=Arabidopsis thaliana OX=3702 GN=HSP15.4 PE=2 SV=1//3.86281e-27
chr1	6744116	6744418	6744264;6744252	73	116	119	194	2.38502	3.3111	3.4368	5.53995	-0.656213677	0.338811469	1	-	-	+	+	chr1_6744115_6744418	6744264;6744252	Promoter (<=1kb)	1	6744164	6745308	1145	1	CsaV3_1G010860	CsaV3_1G010860	0	.	CsaV3_1G010860	gnl|BL_ORD_ID|180424 sp|O49710|HS154_ARATH 15.4 kDa class V heat shock protein OS=Arabidopsis thaliana OX=3702 GN=HSP15.4 PE=2 SV=1//3.86281e-27
chr1	6746441	6746667	6746542	59	79	75	123	1.9338	2.264	2.17664	3.52284	-0.441196866	0.458922098	1	-	-	-	+	chr1_6746440_6746667	6746542	Promoter (2-3kb)	1	6744164	6745308	1145	1	CsaV3_1G010860	CsaV3_1G010860	2277	.	CsaV3_1G010860	gnl|BL_ORD_ID|180424 sp|O49710|HS154_ARATH 15.4 kDa class V heat shock protein OS=Arabidopsis thaliana OX=3702 GN=HSP15.4 PE=2 SV=1//3.86281e-27
chr1	6762830	6763126	6762970;6762970	88	102	160	241	2.86847	2.9149	4.61104	6.87522	-0.989926815	0.240479772	1	-	-	+	+	chr1_6762829_6763126	6762970;6762970	Promoter (<=1kb)	1	6762914	6766329	3416	1	CsaV3_1G010890	CsaV3_1G010890	0	GO:0005515::protein binding;GO:0006417::regulation of translation;GO:0006886::intracellular protein transport;GO:0016192::vesicle-mediated transport;GO:0045182::translation regulator activity	CsaV3_1G010890	gnl|BL_ORD_ID|313624 sp|Q8LE47|PPR87_ARATH Pentatricopeptide repeat-containing protein At1g61870, mitochondrial OS=Arabidopsis thaliana OX=3702 GN=PPR336 PE=2 SV=2//8.9194e-169
chr1	6808638	6808879	6808753	46	84	78	152	1.51481	2.4055	2.26256	4.34673	-0.753527559	0.403093951	1	-	-	-	+	chr1_6808637_6808879	6808753	Promoter (1-2kb)	1	6804065	6807605	3541	2	CsaV3_1G010980	CsaV3_1G010980	-1033	.	CsaV3_1G010980	gnl|BL_ORD_ID|482935 sp|O50046|TRPB_CAMAC Tryptophan synthase beta chain 2, chloroplastic OS=Camptotheca acuminata OX=16922 GN=TSB PE=2 SV=1//0
chr1	6833417	6833645	6833525	86	85	91	140	2.80401	2.4338	2.63488	4.00581	-0.342369425	0.486626883	1	-	-	-	+	chr1_6833416_6833645	6833525	Promoter (<=1kb)	1	6830012	6833701	3690	2	CsaV3_1G011000	CsaV3_1G011000	56	GO:0004930::G-protein coupled receptor activity;GO:0005921::gap junction;GO:0007186::G-protein coupled receptor signaling pathway;GO:0008565::protein transporter activity;GO:0015031::protein transport;GO:0016021::integral component of membrane	CsaV3_1G011000	gnl|BL_ORD_ID|350211 sp|Q9M0Y9|RIC10_ARATH CRIB domain-containing protein RIC10 OS=Arabidopsis thaliana OX=3702 GN=RIC10 PE=2 SV=1//3.96935e-21
chr1	6831244	6831448	6831340	48	81	103	109	1.57927	2.3206	2.97856	3.1251	-0.646248567	0.195518508	1	-	-	-	+	chr1_6831243_6831448	6831340	Promoter (2-3kb)	1	6830012	6833701	3690	2	CsaV3_1G011000	CsaV3_1G011000	2253	GO:0004930::G-protein coupled receptor activity;GO:0005921::gap junction;GO:0007186::G-protein coupled receptor signaling pathway;GO:0008565::protein transporter activity;GO:0015031::protein transport;GO:0016021::integral component of membrane	CsaV3_1G011000	gnl|BL_ORD_ID|350211 sp|Q9M0Y9|RIC10_ARATH CRIB domain-containing protein RIC10 OS=Arabidopsis thaliana OX=3702 GN=RIC10 PE=2 SV=1//3.96935e-21
chr1	6845949	6846250	6846100;6846100	94	108	136	222	3.06185	3.0847	3.92368	6.33543	-0.739056808	0.337633425	1	-	-	+	+	chr1_6845948_6846250	6846100;6846100	Promoter (<=1kb)	1	6843101	6845023	1923	2	CsaV3_1G011030	CsaV3_1G011030	-926	GO:0005515::protein binding;GO:0006364::rRNA processing;GO:0008168::methyltransferase activity;GO:0042981::regulation of apoptotic process	CsaV3_1G011030	gnl|BL_ORD_ID|493625 sp|Q8H159|UBQ10_ARATH Polyubiquitin 10 OS=Arabidopsis thaliana OX=3702 GN=UBQ10 PE=2 SV=2//0
chr1	6850959	6851168	6851068	65	81	87	116	2.12718	2.3206	2.52032	3.32397	-0.393942338	0.320652311	1	-	-	-	+	chr1_6850958_6851168	6851068	Promoter (<=1kb)	1	6846016	6851074	5059	2	CsaV3_1G011040	CsaV3_1G011040	0	.	CsaV3_1G011040	gnl|BL_ORD_ID|99942 sp|Q2QUP1|DJC79_ORYSJ DnaJ protein ERDJ7 OS=Oryza sativa subsp. japonica OX=39947 GN=ERDJ7 PE=3 SV=1//4.40029e-131
chr1	6852753	6852957	6852849	56	35	56	124	1.83711	1.0188	1.63248	3.55125	-0.86004006	0.424400154	1	-	-	-	+	chr1_6852752_6852957	6852849	Promoter (1-2kb)	1	6846016	6851074	5059	2	CsaV3_1G011040	CsaV3_1G011040	-1679	.	CsaV3_1G011040	gnl|BL_ORD_ID|99942 sp|Q2QUP1|DJC79_ORYSJ DnaJ protein ERDJ7 OS=Oryza sativa subsp. japonica OX=39947 GN=ERDJ7 PE=3 SV=1//4.40029e-131
chr1	6855351	6855730	6855517;6855541;6855535;6855538	180	255	259	353	5.83363	7.2448	7.4464	10.0571	-0.420454069	0.308369738	1	+	+	+	+	chr1_6855350_6855730	6855517;6855541;6855535;6855538	Promoter (<=1kb)	1	6856248	6861367	5120	1	CsaV3_1G011060	CsaV3_1G011060	-518	GO:0005249::voltage-gated potassium channel activity;GO:0006811::ion transport;GO:0016020::membrane;GO:0016491::oxidoreductase activity;GO:0055114::oxidation-reduction process	CsaV3_1G011060	gnl|BL_ORD_ID|140902 sp|O49561|G2OX8_ARATH Gibberellin 2-beta-dioxygenase 8 OS=Arabidopsis thaliana OX=3702 GN=GA2OX8 PE=1 SV=2//1.72582e-142
chr1	6855990	6856223	6856102	73	97	99	140	2.38502	2.7734	2.864	4.00581	-0.413340956	0.357553002	1	-	-	-	+	chr1_6855989_6856223	6856102	Promoter (<=1kb)	1	6856248	6861367	5120	1	CsaV3_1G011060	CsaV3_1G011060	-25	GO:0005249::voltage-gated potassium channel activity;GO:0006811::ion transport;GO:0016020::membrane;GO:0016491::oxidoreductase activity;GO:0055114::oxidation-reduction process	CsaV3_1G011060	gnl|BL_ORD_ID|140902 sp|O49561|G2OX8_ARATH Gibberellin 2-beta-dioxygenase 8 OS=Arabidopsis thaliana OX=3702 GN=GA2OX8 PE=1 SV=2//1.72582e-142
chr1	6854861	6855174	6855013;6855027;6855023;6855027	142	162	209	256	4.60889	4.6129	6.0144	7.30137	-0.530017139	0.193895772	1	+	+	+	+	chr1_6854860_6855174	6855013;6855027;6855023;6855027	Promoter (1-2kb)	1	6856248	6861367	5120	1	CsaV3_1G011060	CsaV3_1G011060	-1074	GO:0005249::voltage-gated potassium channel activity;GO:0006811::ion transport;GO:0016020::membrane;GO:0016491::oxidoreductase activity;GO:0055114::oxidation-reduction process	CsaV3_1G011060	gnl|BL_ORD_ID|140902 sp|O49561|G2OX8_ARATH Gibberellin 2-beta-dioxygenase 8 OS=Arabidopsis thaliana OX=3702 GN=GA2OX8 PE=1 SV=2//1.72582e-142
chr1	6985791	6986211	6985968;6985963;6985960;6985983	166	203	237	428	5.38241	5.7732	6.81632	12.1879	-0.768550409	0.381067917	1	+	+	+	+	chr1_6985790_6986211	6985968;6985963;6985960;6985983	Promoter (<=1kb)	1	6985720	6987584	1865	1	CsaV3_1G011330	CsaV3_1G011330	71	GO:0005509::calcium ion binding;GO:0009523::photosystem II;GO:0009654::photosystem II oxygen evolving complex;GO:0015979::photosynthesis;GO:0019898::extrinsic component of membrane	CsaV3_1G011330	gnl|BL_ORD_ID|321835 sp|Q41932|PSBQ2_ARATH Oxygen-evolving enhancer protein 3-2, chloroplastic OS=Arabidopsis thaliana OX=3702 GN=PSBQ2 PE=1 SV=2//8.25555e-85
chr1	7007176	7007513	7007347;7007325;7007335;7007334	137	149	161	227	4.44774	4.245	4.63968	6.47748	-0.354905384	0.410921489	1	+	+	+	+	chr1_7007175_7007513	7007347;7007325;7007335;7007334	Promoter (<=1kb)	1	7007085	7007435	351	1	CsaV3_1G011390	CsaV3_1G011390	91	.	CsaV3_1G011390	-//-
chr1	7016440	7016639	7016541	44	65	86	105	1.45035	1.8678	2.49168	3.01146	-0.729875925	0.086929932	1	-	-	-	+	chr1_7016439_7016639	7016541	Promoter (2-3kb)	1	7009008	7013562	4555	2	CsaV3_1G011400	CsaV3_1G011400	-2878	GO:0000287::magnesium ion binding;GO:0008152::metabolic process;GO:0010333::terpene synthase activity;GO:0016829::lyase activity	CsaV3_1G011400	gnl|BL_ORD_ID|267940 sp|P0CV94|NES1_FRAAN (3S,6E)-nerolidol synthase 1 OS=Fragaria ananassa OX=3747 PE=1 SV=1//0
chr1	7067848	7068204	7067998	74	91	116	207	2.41725	2.6036	3.35088	5.90928	-0.883105497	0.344505322	1	-	-	-	+	chr1_7067847_7068204	7067998	Distal Intergenic	1	7073928	7074200	273	2	CsaV3_1G011430	CsaV3_1G011430	5996	GO:0000287::magnesium ion binding;GO:0010333::terpene synthase activity;GO:0016829::lyase activity	CsaV3_1G011430	gnl|BL_ORD_ID|267941 sp|P0CV96|NES1_FRAVE (3S,6E)-nerolidol synthase 1, chloroplastic OS=Fragaria vesca OX=57918 PE=1 SV=1//1.77571e-19
chr1	7098878	7099280	7099085;7099034;7099012	116	178	198	258	3.77091	5.0657	5.69936	7.35819	-0.56331931	0.190169898	1	-	+	+	+	chr1_7098877_7099280	7099085;7099034;7099012	Promoter (<=1kb)	1	7097442	7099361	1920	2	CsaV3_1G011450	CsaV3_1G011450	81	.	CsaV3_1G011450	-//-
chr1	7128431	7128906	7128525;7128554;7128570	123	167	172	208	3.99652	4.7544	4.95472	5.93769	-0.31581659	0.234609779	1	-	+	+	+	chr1_7128430_7128906	7128525;7128554;7128570	Promoter (<=1kb)	1	7126345	7129707	3363	2	CsaV3_1G011490	CsaV3_1G011490	801	GO:0004672::protein kinase activity;GO:0004674::protein serine/threonine kinase activity;GO:0005524::ATP binding;GO:0006468::protein phosphorylation;GO:0016020::membrane;GO:0016773::phosphotransferase activity, alcohol group as acceptor;GO:0048544::recognition of pollen	CsaV3_1G011490	gnl|BL_ORD_ID|355036 sp|Q9ZT07|RKS1_ARATH G-type lectin S-receptor-like serine/threonine-protein kinase RKS1 OS=Arabidopsis thaliana OX=3702 GN=RKS1 PE=3 SV=3//0
chr1	7142696	7143108	7142910;7142891;7142885;7142896	153	173	209	331	4.96342	4.9242	6.0144	9.43212	-0.643586641	0.350904586	1	+	+	+	+	chr1_7142695_7143108	7142910;7142891;7142885;7142896	Promoter (2-3kb)	1	7140633	7145598	4966	1	CsaV3_1G011510	CsaV3_1G011510	2063	GO:0006855::drug transmembrane transport;GO:0015238::drug transmembrane transporter activity;GO:0015297::antiporter activity;GO:0016020::membrane;GO:0055085::transmembrane transport	CsaV3_1G011510	gnl|BL_ORD_ID|108027 sp|Q9LVD9|DTX40_ARATH Protein DETOXIFICATION 40 OS=Arabidopsis thaliana OX=3702 GN=DTX40 PE=1 SV=1//0
chr1	7141004	7141222	7141112;7141112;7141112;7141112	1181	1256	1223	1248	38.0959	35.5731	35.0554	35.4841	0.06262631	0.427808076	1	+	+	+	+	chr1_7141003_7141222	7141112;7141112;7141112;7141112	Promoter (<=1kb)	1	7140633	7145598	4966	1	CsaV3_1G011510	CsaV3_1G011510	371	GO:0006855::drug transmembrane transport;GO:0015238::drug transmembrane transporter activity;GO:0015297::antiporter activity;GO:0016020::membrane;GO:0055085::transmembrane transport	CsaV3_1G011510	gnl|BL_ORD_ID|108027 sp|Q9LVD9|DTX40_ARATH Protein DETOXIFICATION 40 OS=Arabidopsis thaliana OX=3702 GN=DTX40 PE=1 SV=1//0
chr1	7292951	7293155	7293056	34	58	53	106	1.12805	1.6697	1.54656	3.03987	-0.713104568	0.430489027	1	-	-	-	+	chr1_7292950_7293155	7293056	Distal Intergenic	1	7286648	7289453	2806	2	CsaV3_1G011760	CsaV3_1G011760	-3498	GO:0005515::protein binding	CsaV3_1G011760	gnl|BL_ORD_ID|501891 sp|Q6FJV1|VAC8_CANGA Vacuolar protein 8 OS=Candida glabrata (strain ATCC 2001 / CBS 138 / JCM 3761 / NBRC 0622 / NRRL Y-65) OX=284593 GN=VAC8 PE=3 SV=3//4.12392e-12
chr1	7286947	7287238	7287052;7287089;7287081	94	134	130	175	3.06185	3.8205	3.75184	5.00016	-0.346711476	0.351321409	1	-	+	+	+	chr1_7286946_7287238	7287052;7287089;7287081	Promoter (<=1kb)	1	7286877	7287028	152	1	CsaV3_1G011770	CsaV3_1G011770	70	.	CsaV3_1G011770	-//-
chr1	7302725	7302930	7302824	40	58	59	116	1.32143	1.6697	1.7184	3.32397	-0.75341137	0.416138547	1	-	-	-	+	chr1_7302724_7302930	7302824	Promoter (<=1kb)	1	7297188	7302649	5462	2	CsaV3_1G011780	CsaV3_1G011780	-76	GO:0005509::calcium ion binding;GO:0006779::porphyrin-containing compound biosynthetic process;GO:0016491::oxidoreductase activity;GO:0019354::siroheme biosynthetic process;GO:0043115::precorrin-2 dehydrogenase activity;GO:0055114::oxidation-reduction process	CsaV3_1G011780	gnl|BL_ORD_ID|264905 sp|Q94BV7|NDB2_ARATH External alternative NAD(P)H-ubiquinone oxidoreductase B2, mitochondrial OS=Arabidopsis thaliana OX=3702 GN=NDB2 PE=1 SV=1//0
chr1	7327038	7327279	7327159	52	82	80	164	1.70819	2.3489	2.31984	4.68765	-0.788452474	0.421405564	1	-	-	-	+	chr1_7327037_7327279	7327159	Promoter (<=1kb)	1	7325329	7327334	2006	2	CsaV3_1G011830	CsaV3_1G011830	55	GO:0006952::defense response;GO:0016021::integral component of membrane	CsaV3_1G011830	-//-
chr1	7339318	7339565	7339453	58	74	74	126	1.90157	2.1225	2.148	3.60807	-0.516428735	0.442808553	1	-	-	-	+	chr1_7339317_7339565	7339453	Downstream (2-3kb)	1	7342215	7345264	3050	2	CsaV3_1G011840	CsaV3_1G011840	5699	GO:0005886::plasma membrane	CsaV3_1G011840	gnl|BL_ORD_ID|462681 sp|Q6GQE1|T184C_XENLA Transmembrane protein 184C OS=Xenopus laevis OX=8355 GN=tmem184c PE=2 SV=1//1.40862e-41
chr1	7344636	7344986	7344791;7344818;7344804;7344832	166	147	170	295	5.38241	4.1884	4.89744	8.40936	-0.475450742	0.471560437	1	+	+	+	+	chr1_7344635_7344986	7344791;7344818;7344804;7344832	Promoter (<=1kb)	1	7342215	7345264	3050	2	CsaV3_1G011840	CsaV3_1G011840	278	GO:0005886::plasma membrane	CsaV3_1G011840	gnl|BL_ORD_ID|462681 sp|Q6GQE1|T184C_XENLA Transmembrane protein 184C OS=Xenopus laevis OX=8355 GN=tmem184c PE=2 SV=1//1.40862e-41
chr1	7400100	7400868	7400657;7400628;7400587;7400625	345	407	366	514	11.1516	11.5464	10.5109	14.6311	-0.147534236	0.658998856	1	+	+	+	+	chr1_7400099_7400868	7400657;7400628;7400587;7400625	Promoter (<=1kb)	1	7393119	7399876	6758	2	CsaV3_1G011900	CsaV3_1G011900	-224	GO:0004222::metalloendopeptidase activity	CsaV3_1G011900	-//-
chr1	7401227	7401590	7401419;7401402;7401416;7401401	148	182	212	325	4.80227	5.1789	6.10032	9.26166	-0.622083332	0.335025245	1	+	+	+	+	chr1_7401226_7401590	7401419;7401402;7401416;7401401	Promoter (1-2kb)	1	7393119	7399876	6758	2	CsaV3_1G011900	CsaV3_1G011900	-1351	GO:0004222::metalloendopeptidase activity	CsaV3_1G011900	-//-
chr1	7405520	7405721	7405616	52	56	74	122	1.70819	1.6131	2.148	3.49443	-0.764572918	0.333489617	1	-	-	-	+	chr1_7405519_7405721	7405616	Distal Intergenic	1	7408741	7410103	1363	1	CsaV3_1G011920	CsaV3_1G011920	-3020	.	CsaV3_1G011920	-//-
chr1	7407210	7407632	7407504;7407500;7407502	124	139	184	261	4.02875	3.962	5.2984	7.44342	-0.673168538	0.26971415	1	+	-	+	+	chr1_7407209_7407632	7407504;7407500;7407502	Promoter (1-2kb)	1	7408741	7410103	1363	1	CsaV3_1G011920	CsaV3_1G011920	-1109	.	CsaV3_1G011920	-//-
chr1	7410519	7410719	7410632;7410635;7410637	107	119	109	126	3.48084	3.396	3.1504	3.60807	0.025049097	0.839361738	1	+	+	-	+	chr1_7410518_7410719	7410632;7410635;7410637	Promoter (1-2kb)	1	7408741	7410103	1363	1	CsaV3_1G011920	CsaV3_1G011920	1778	.	CsaV3_1G011920	-//-
chr1	7498437	7498678	7498564	38	57	53	132	1.25697	1.6414	1.54656	3.77853	-0.877564131	0.470074837	1	-	-	-	+	chr1_7498436_7498678	7498564	Promoter (<=1kb)	1	7499138	7501849	2712	1	CsaV3_1G012080	CsaV3_1G012080	-460	GO:0004190::aspartic-type endopeptidase activity;GO:0005739::mitochondrion;GO:0005747::mitochondrial respiratory chain complex I;GO:0016021::integral component of membrane;GO:0022900::electron transport chain	CsaV3_1G012080	-//-
chr1	7504778	7505141	7504881;7504938	98	134	131	187	3.19077	3.8205	3.78048	5.34108	-0.379604787	0.387868103	1	-	-	+	+	chr1_7504777_7505141	7504881;7504938	Promoter (<=1kb)	1	7503736	7504576	841	2	CsaV3_1G012090	CsaV3_1G012090	-202	.	CsaV3_1G012090	-//-
chr1	7522498	7522716	7522604;7522604;7522605;7522605	426	492	519	659	13.7622	13.9519	14.8928	18.7506	-0.279703354	0.366718653	1	+	+	+	+	chr1_7522497_7522716	7522604;7522604;7522605;7522605	Promoter (<=1kb)	1	7514792	7523138	8347	2	CsaV3_1G012120	CsaV3_1G012120	422	GO:0007067::mitotic nuclear division;GO:0042729::DASH complex;GO:0072686::mitotic spindle	CsaV3_1G012120	gnl|BL_ORD_ID|508970 sp|Q9W517|WAPL_DROME Protein wings apart-like OS=Drosophila melanogaster OX=7227 GN=wapl PE=1 SV=1//2.85529e-06
chr1	7528312	7528586	7528447;7528445;7528448;7528449	336	430	398	349	10.8615	12.1973	11.4274	9.9435	0.10966977	0.487743463	1	+	+	+	+	chr1_7528311_7528586	7528447;7528445;7528448;7528449	Intron (CsaV3_1G012130/CsaV3_1G012130, intron 5 of 6)	1	7514792	7523138	8347	2	CsaV3_1G012120	CsaV3_1G012120	-5174	GO:0007067::mitotic nuclear division;GO:0042729::DASH complex;GO:0072686::mitotic spindle	CsaV3_1G012120	gnl|BL_ORD_ID|508970 sp|Q9W517|WAPL_DROME Protein wings apart-like OS=Drosophila melanogaster OX=7227 GN=wapl PE=1 SV=1//2.85529e-06
chr1	7569192	7569412	7569301	36	57	82	150	1.19251	1.6414	2.37712	4.28991	-1.234250277	0.281955601	1	-	-	-	+	chr1_7569191_7569412	7569301	Promoter (<=1kb)	1	7569202	7572139	2938	1	CsaV3_1G012180	CsaV3_1G012180	0	GO:0006629::lipid metabolic process	CsaV3_1G012180	gnl|BL_ORD_ID|97511 sp|Q6H5U3|DES1L_ORYSJ Sphingolipid delta(4)-desaturase DES1-like OS=Oryza sativa subsp. japonica OX=39947 GN=Os02g0639600 PE=2 SV=1//0
chr1	7606750	7607076	7606896	82	78	112	194	2.67509	2.2357	3.23632	5.53995	-0.837652781	0.334609188	1	-	-	-	+	chr1_7606749_7607076	7606896	Promoter (1-2kb)	1	7608194	7610920	2727	1	CsaV3_1G012270	CsaV3_1G012270	-1118	GO:0000166::nucleotide binding;GO:0004827::proline-tRNA ligase activity;GO:0005198::structural molecule activity;GO:0005524::ATP binding;GO:0005576::extracellular region;GO:0005737::cytoplasm;GO:0005783::endoplasmic reticulum;GO:0006260::DNA replication;GO:0006433::prolyl-tRNA aminoacylation;GO:0006869::lipid transport;GO:0006914::autophagy;GO:0008289::lipid binding;GO:0008855::exodeoxyribonuclea…	CsaV3_1G012270	-//-
chr1	7615338	7615604	7615475	60	108	84	170	1.96603	3.0847	2.4344	4.85811	-0.529923539	0.519548276	1	-	-	-	+	chr1_7615337_7615604	7615475	Promoter (<=1kb)	1	7615364	7619634	4271	1	CsaV3_1G012290	CsaV3_1G012290	0	GO:0019120::hydrolase activity, acting on acid halide bonds, in C-halide compounds	CsaV3_1G012290	gnl|BL_ORD_ID|49073 sp|Q9FNJ9|CA1P_ARATH Probable 2-carboxy-D-arabinitol-1-phosphatase OS=Arabidopsis thaliana OX=3702 GN=At5g22620 PE=1 SV=1//4.02067e-52
chr1	7621495	7621772	7621642;7621623	94	78	124	166	3.06185	2.2357	3.58	4.74447	-0.652033123	0.181830975	1	-	-	+	+	chr1_7621494_7621772	7621642;7621623	Promoter (<=1kb)	1	7622512	7629018	6507	1	CsaV3_1G012300	CsaV3_1G012300	-740	GO:0000148::1,3-beta-D-glucan synthase complex;GO:0003843::1,3-beta-D-glucan synthase activity;GO:0006075::(1-&gt;3)-beta-D-glucan biosynthetic process;GO:0016020::membrane	CsaV3_1G012300	gnl|BL_ORD_ID|50311 sp|Q9S9U0|CALSB_ARATH Callose synthase 11 OS=Arabidopsis thaliana OX=3702 GN=CALS11 PE=2 SV=1//2.47374e-37
chr1	7640270	7640488	7640377;7640377;7640378;7640379	392	420	450	466	12.6664	11.9143	12.9166	13.2675	-0.091165016	0.242730974	1	+	+	+	+	chr1_7640269_7640488	7640377;7640377;7640378;7640379	Promoter (<=1kb)	1	7634244	7639782	5539	2	CsaV3_1G012320	CsaV3_1G012320	-488	.	CsaV3_1G012320	-//-
chr1	7659352	7659607	7659483	63	86	106	154	2.06272	2.4621	3.06448	4.40355	-0.722867321	0.251555323	1	-	-	-	+	chr1_7659351_7659607	7659483	Promoter (<=1kb)	1	7659352	7660955	1604	1	CsaV3_1G012340	CsaV3_1G012340	0	.	CsaV3_1G012340	-//-
chr1	7665111	7665467	7665258;7665246;7665238;7665244	129	138	174	256	4.1899	3.9337	5.012	7.30137	-0.600034552	0.315400492	1	+	+	+	+	chr1_7665110_7665467	7665258;7665246;7665238;7665244	Distal Intergenic	1	7659352	7660955	1604	1	CsaV3_1G012340	CsaV3_1G012340	5759	.	CsaV3_1G012340	-//-
chr1	7689062	7689294	7689188	58	104	90	121	1.90157	2.9715	2.60624	3.46602	-0.317402618	0.47807258	1	-	-	-	+	chr1_7689061_7689294	7689188	Promoter (<=1kb)	1	7689630	7694470	4841	1	CsaV3_1G012380	CsaV3_1G012380	-336	.	CsaV3_1G012380	gnl|BL_ORD_ID|508118 sp|Q5M750|VQ4_ARATH VQ motif-containing protein 4 OS=Arabidopsis thaliana OX=3702 GN=VQ4 PE=1 SV=1//4.11047e-60
chr1	7692641	7692867	7692743	30	56	69	118	0.99913	1.6131	2.0048	3.38079	-1.043822475	0.259992443	1	-	-	-	+	chr1_7692640_7692867	7692743	5' UTR	1	7689630	7694470	4841	1	CsaV3_1G012380	CsaV3_1G012380	3011	.	CsaV3_1G012380	gnl|BL_ORD_ID|508118 sp|Q5M750|VQ4_ARATH VQ motif-containing protein 4 OS=Arabidopsis thaliana OX=3702 GN=VQ4 PE=1 SV=1//4.11047e-60
chr1	7694521	7695364	7694721;7695098;7694737;7694787;7695094;7694730;7695088;7695097	328	301	464	642	10.6037	8.5466	13.3176	18.2676	-0.721881715	0.205748821	1	+	+	+	+	chr1_7694520_7695364	7694721;7695098;7694737;7694787;7695094;7694730;7695088;7695097	Distal Intergenic	1	7699343	7704793	5451	1	CsaV3_1G012390	CsaV3_1G012390	-3979	.	CsaV3_1G012390	gnl|BL_ORD_ID|437558 sp|Q9FZ99|SMG7L_ARATH Protein SMG7L OS=Arabidopsis thaliana OX=3702 GN=SMG7L PE=2 SV=1//1.10292e-159
chr1	7696739	7697157	7697015;7697020	108	160	141	232	3.51307	4.5563	4.06688	6.61953	-0.405249327	0.483216599	1	-	+	-	+	chr1_7696738_7697157	7697015;7697020	Promoter (2-3kb)	1	7699343	7704793	5451	1	CsaV3_1G012390	CsaV3_1G012390	-2186	.	CsaV3_1G012390	gnl|BL_ORD_ID|437558 sp|Q9FZ99|SMG7L_ARATH Protein SMG7L OS=Arabidopsis thaliana OX=3702 GN=SMG7L PE=2 SV=1//1.10292e-159
chr1	7712911	7713129	7713018;7713017;7713018;7713019	131	148	154	160	4.25436	4.2167	4.4392	4.57401	-0.089498497	0.134332149	1	+	+	+	+	chr1_7712910_7713129	7713018;7713017;7713018;7713019	Promoter (2-3kb)	1	7715275	7718171	2897	1	CsaV3_1G012420	CsaV3_1G012420	-2146	GO:0003677::DNA binding;GO:0006355::regulation of transcription, DNA-templated	CsaV3_1G012420	gnl|BL_ORD_ID|294244 sp|O24463|PBF_MAIZE Dof zinc finger protein PBF OS=Zea mays OX=4577 GN=PBF PE=1 SV=1//3.18468e-26
chr1	7728930	7729180	7729051	76	115	117	193	2.48171	3.2828	3.37952	5.51154	-0.625157449	0.362343196	1	-	-	-	+	chr1_7728929_7729180	7729051	Distal Intergenic	1	7722648	7725457	2810	2	CsaV3_1G012430	CsaV3_1G012430	-3473	GO:0003677::DNA binding;GO:0006355::regulation of transcription, DNA-templated	CsaV3_1G012430	gnl|BL_ORD_ID|104540 sp|Q9FZA4|DOF14_ARATH Dof zinc finger protein DOF1.4 OS=Arabidopsis thaliana OX=3702 GN=DOF1.4 PE=2 SV=1//3.2455e-29
chr1	7733774	7734076	7733935;7733914;7733934	88	124	134	202	2.86847	3.5375	3.8664	5.76723	-0.588662473	0.317952668	1	-	+	+	+	chr1_7733773_7734076	7733935;7733914;7733934	Distal Intergenic	1	7740895	7746460	5566	1	CsaV3_1G012440	CsaV3_1G012440	-6819	GO:0000155::phosphorelay sensor kinase activity;GO:0000160::phosphorelay signal transduction system;GO:0003677::DNA binding;GO:0004672::protein kinase activity;GO:0005524::ATP binding;GO:0005634::nucleus;GO:0006109::regulation of carbohydrate metabolic process	CsaV3_1G012440	gnl|BL_ORD_ID|40650 sp|Q84UC7|BAC1_ARATH Mitochondrial arginine transporter BAC1 OS=Arabidopsis thaliana OX=3702 GN=BAC1 PE=1 SV=1//3.57405e-22
chr1	7758673	7758897	7758786;7758785;7758785;7758785	368	416	399	543	11.8929	11.8011	11.456	15.455	-0.183674228	0.568689794	1	+	+	+	+	chr1_7758672_7758897	7758786;7758785;7758785;7758785	Promoter (1-2kb)	1	7756753	7762418	5666	1	CsaV3_1G012480	CsaV3_1G012480	1920	GO:0005515::protein binding	CsaV3_1G012480	gnl|BL_ORD_ID|385412 sp|F4HWL3|RLP4_ARATH Receptor-like protein 4 OS=Arabidopsis thaliana OX=3702 GN=RLP4 PE=2 SV=1//0
chr1	7756387	7756941	7756619;7756772;7756644;7756618;7756688	182	249	299	328	5.89809	7.075	8.592	9.34689	-0.467568474	0.089176788	1	+	+	+	+	chr1_7756386_7756941	7756619;7756772;7756644;7756618;7756688	Promoter (<=1kb)	1	7756753	7762418	5666	1	CsaV3_1G012480	CsaV3_1G012480	0	GO:0005515::protein binding	CsaV3_1G012480	gnl|BL_ORD_ID|385412 sp|F4HWL3|RLP4_ARATH Receptor-like protein 4 OS=Arabidopsis thaliana OX=3702 GN=RLP4 PE=2 SV=1//0
chr1	7764555	7764840	7764691;7764681;7764698;7764709	110	110	125	224	3.57753	3.1413	3.60864	6.39225	-0.573846461	0.444541821	1	+	+	+	+	chr1_7764554_7764840	7764691;7764681;7764698;7764709	Promoter (<=1kb)	1	7765101	7771531	6431	1	CsaV3_1G012490	CsaV3_1G012490	-261	GO:0003700::sequence-specific DNA binding transcription factor activity;GO:0006355::regulation of transcription, DNA-templated	CsaV3_1G012490	gnl|BL_ORD_ID|121309 sp|Q94ID6|ERF81_ARATH Ethylene-responsive transcription factor 12 OS=Arabidopsis thaliana OX=3702 GN=ERF12 PE=1 SV=1//2.21911e-36
chr1	7769375	7769705	7769541;7769588;7769516	108	131	148	162	3.51307	3.7356	4.26736	4.63083	-0.295795593	0.081256753	1	-	+	+	+	chr1_7769374_7769705	7769541;7769588;7769516	Intron (CsaV3_1G012490/CsaV3_1G012490, intron 1 of 1)	1	7765101	7771531	6431	1	CsaV3_1G012490	CsaV3_1G012490	4274	GO:0003700::sequence-specific DNA binding transcription factor activity;GO:0006355::regulation of transcription, DNA-templated	CsaV3_1G012490	gnl|BL_ORD_ID|121309 sp|Q94ID6|ERF81_ARATH Ethylene-responsive transcription factor 12 OS=Arabidopsis thaliana OX=3702 GN=ERF12 PE=1 SV=1//2.21911e-36
chr1	7766129	7766347	7766225	68	49	107	133	2.22387	1.415	3.09312	3.80694	-0.923118396	0.095990215	1	-	-	-	+	chr1_7766128_7766347	7766225	Promoter (1-2kb)	1	7765101	7771531	6431	1	CsaV3_1G012490	CsaV3_1G012490	1028	GO:0003700::sequence-specific DNA binding transcription factor activity;GO:0006355::regulation of transcription, DNA-templated	CsaV3_1G012490	gnl|BL_ORD_ID|121309 sp|Q94ID6|ERF81_ARATH Ethylene-responsive transcription factor 12 OS=Arabidopsis thaliana OX=3702 GN=ERF12 PE=1 SV=1//2.21911e-36
chr1	7780767	7781365	7780910;7781217;7780907;7781191;7780929;7781191;7780927;7781205	296	338	354	492	9.57231	9.5937	10.1672	14.0061	-0.334864408	0.416394993	1	+	+	+	+	chr1_7780766_7781365	7780910;7781217;7780907;7781191;7780929;7781191;7780927;7781205	Promoter (<=1kb)	1	7778515	7781823	3309	2	CsaV3_1G012520	CsaV3_1G012520	458	GO:0003700::sequence-specific DNA binding transcription factor activity;GO:0006355::regulation of transcription, DNA-templated	CsaV3_1G012520	gnl|BL_ORD_ID|121308 sp|Q9FE67|ERF80_ARATH Ethylene-responsive transcription factor 9 OS=Arabidopsis thaliana OX=3702 GN=ERF9 PE=2 SV=1//6.00802e-18
chr1	7827379	7827672	7827515	76	92	106	155	2.48171	2.6319	3.06448	4.43196	-0.551863499	0.328935251	1	-	-	-	+	chr1_7827378_7827672	7827515	Promoter (1-2kb)	1	7826261	7843930	17670	1	CsaV3_1G012590	CsaV3_1G012590	1118	.	CsaV3_1G012590	-//-
chr1	7841257	7841521	7841384	54	62	85	150	1.77265	1.7829	2.46304	4.28991	-0.925445131	0.330458912	1	-	-	-	+	chr1_7841256_7841521	7841384	Exon (CsaV3_1G012590/CsaV3_1G012590, exon 8 of 10)	1	7844689	7848742	4054	1	CsaV3_1G012600	CsaV3_1G012600	-3168	GO:0004672::protein kinase activity;GO:0005515::protein binding;GO:0005524::ATP binding;GO:0006468::protein phosphorylation	CsaV3_1G012600	gnl|BL_ORD_ID|181079 sp|Q9SGP2|HSL1_ARATH Receptor-like protein kinase HSL1 OS=Arabidopsis thaliana OX=3702 GN=HSL1 PE=2 SV=1//0
chr1	7891006	7891290	7891138	76	71	83	131	2.48171	2.0376	2.40576	3.75012	-0.445862587	0.426270814	1	-	-	-	+	chr1_7891005_7891290	7891138	Intron (CsaV3_1G012620/CsaV3_1G012620, intron 2 of 3)	1	7894318	7901120	6803	1	CsaV3_1G012630	CsaV3_1G012630	-3028	GO:0000156::phosphorelay response regulator activity;GO:0000160::phosphorelay signal transduction system;GO:0003677::DNA binding;GO:0003735::structural constituent of ribosome;GO:0005524::ATP binding;GO:0005840::ribosome;GO:0006412::translation	CsaV3_1G012630	gnl|BL_ORD_ID|438292 sp|Q9SWA6|SNI1_ARATH Negative regulator of systemic acquired resistance SNI1 OS=Arabidopsis thaliana OX=3702 GN=SNI1 PE=1 SV=1//1.29483e-93
chr1	7906639	7906844	7906733	69	96	90	120	2.2561	2.7451	2.60624	3.43761	-0.273193555	0.414597925	1	-	-	-	+	chr1_7906638_7906844	7906733	Promoter (<=1kb)	1	7902328	7905670	3343	2	CsaV3_1G012650	CsaV3_1G012650	-969	GO:0004601::peroxidase activity;GO:0006979::response to oxidative stress;GO:0020037::heme binding;GO:0055114::oxidation-reduction process	CsaV3_1G012650	gnl|BL_ORD_ID|299287 sp|O22959|PER19_ARATH Peroxidase 19 OS=Arabidopsis thaliana OX=3702 GN=PER19 PE=2 SV=1//6.11447e-138
chr1	7908303	7908716	7908456;7908479;7908501	98	144	152	251	3.19077	4.1035	4.38192	7.15932	-0.661962729	0.352030372	1	-	+	+	+	chr1_7908302_7908716	7908456;7908479;7908501	Promoter (2-3kb)	1	7911317	7926218	14902	1	CsaV3_1G012660	CsaV3_1G012660	-2601	GO:0003676::nucleic acid binding;GO:0003677::DNA binding;GO:0004386::helicase activity;GO:0005524::ATP binding;GO:0005525::GTP binding;GO:0006614::SRP-dependent cotranslational protein targeting to membrane;GO:0006810::transport;GO:0016787::hydrolase activity;GO:0016887::ATPase activity	CsaV3_1G012660	gnl|BL_ORD_ID|94897 sp|F4JRJ6|DEAH9_ARATH Probable pre-mRNA-splicing factor ATP-dependent RNA helicase DEAH9 OS=Arabidopsis thaliana OX=3702 GN=At4g18465 PE=3 SV=1//0
chr1	7937413	7937806	7937552;7937544	65	99	164	185	2.12718	2.83	4.7256	5.28426	-1.013830246	0.033667034	1	-	-	+	+	chr1_7937412_7937806	7937552;7937544	Downstream (1-2kb)	1	7939170	7941540	2371	2	CsaV3_1G012680	CsaV3_1G012680	3734	.	CsaV3_1G012680	gnl|BL_ORD_ID|466680 sp|Q9MAH8|TCP3_ARATH Transcription factor TCP3 OS=Arabidopsis thaliana OX=3702 GN=TCP3 PE=1 SV=1//2.84581e-16
chr1	7981126	7981346	7981233;7981234;7981235;7981235	618	652	632	680	19.9504	18.4799	18.1291	19.3472	0.036265715	0.668400542	1	+	+	+	+	chr1_7981125_7981346	7981233;7981234;7981235;7981235	Promoter (<=1kb)	1	7982233	7982406	174	1	CsaV3_1G012720	CsaV3_1G012720	-887	.	CsaV3_1G012720	-//-
chr1	8000365	8000611	8000486;8000482;8000485;8000485	894	874	946	1083	28.8459	24.7625	27.1221	30.7964	-0.111565162	0.515635178	1	+	+	+	+	chr1_8000364_8000611	8000486;8000482;8000485;8000485	Intron (CsaV3_1G012750/CsaV3_1G012750, intron 11 of 11)	1	7994163	8001991	7829	1	CsaV3_1G012750	CsaV3_1G012750	6202	.	CsaV3_1G012750	gnl|BL_ORD_ID|547261 sp|P36151|YK50_YEAST Uncharacterized protein YKR070W OS=Saccharomyces cerevisiae (strain ATCC 204508 / S288c) OX=559292 GN=YKR070W PE=1 SV=1//8.03339e-51
chr1	8022385	8022650	8022514;8022512;8022519	104	145	143	234	3.38415	4.1318	4.12416	6.67635	-0.523072064	0.40966378	1	-	+	+	+	chr1_8022384_8022650	8022514;8022512;8022519	Promoter (1-2kb)	1	8023792	8027266	3475	1	CsaV3_1G012770	CsaV3_1G012770	-1142	GO:0004672::protein kinase activity;GO:0005524::ATP binding;GO:0006468::protein phosphorylation;GO:0071705::nitrogen compound transport	CsaV3_1G012770	gnl|BL_ORD_ID|294295 sp|Q9LQQ8|PBL5_ARATH Probable serine/threonine-protein kinase PBL5 OS=Arabidopsis thaliana OX=3702 GN=PBL5 PE=2 SV=1//0
chr1	8051240	8051458	8051348;8051348;8051347;8051351	138	153	168	202	4.47997	4.3582	4.84016	5.76723	-0.263250131	0.303093978	1	+	+	+	+	chr1_8051239_8051458	8051348;8051348;8051347;8051351	Intron (CsaV3_1G012790/CsaV3_1G012790, intron 16 of 27)	1	8028446	8031537	3092	2	CsaV3_1G012780	CsaV3_1G012780	-19703	GO:0016020::membrane;GO:0016757::transferase activity, transferring glycosyl groups	CsaV3_1G012780	-//-
chr1	8077435	8077700	8077562	91	93	104	179	2.96516	2.6602	3.0072	5.1138	-0.529711962	0.443473761	1	-	-	-	+	chr1_8077434_8077700	8077562	Promoter (<=1kb)	1	8036564	8077473	40910	2	CsaV3_1G012790	CsaV3_1G012790	0	GO:0003677::DNA binding;GO:0003899::DNA-directed RNA polymerase activity;GO:0006351::transcription, DNA-templated;GO:0009607::response to biotic stimulus;GO:0016021::integral component of membrane	CsaV3_1G012790	gnl|BL_ORD_ID|275126 sp|F4JXF9|NRPC1_ARATH DNA-directed RNA polymerase III subunit 1 OS=Arabidopsis thaliana OX=3702 GN=NRPC1 PE=2 SV=1//0
chr1	8171194	8171396	8171287	44	68	78	114	1.45035	1.9527	2.26256	3.26715	-0.700375473	0.242288511	1	-	-	-	+	chr1_8171193_8171396	8171287	Distal Intergenic	1	8160368	8167637	7270	2	CsaV3_1G012900	CsaV3_1G012900	-3557	GO:0004553::hydrolase activity, hydrolyzing O-glycosyl compounds;GO:0004565::beta-galactosidase activity;GO:0005516::calmodulin binding;GO:0005975::carbohydrate metabolic process;GO:0009341::beta-galactosidase complex;GO:0009522::photosystem I;GO:0015979::photosynthesis;GO:0030246::carbohydrate binding;GO:0042651::thylakoid membrane	CsaV3_1G012900	gnl|BL_ORD_ID|42712 sp|Q9SCV4|BGAL8_ARATH Beta-galactosidase 8 OS=Arabidopsis thaliana OX=3702 GN=BGAL8 PE=2 SV=2//0
chr1	8167855	8168055	8167949	52	89	82	114	1.70819	2.547	2.37712	3.26715	-0.407563451	0.37417224	1	-	-	-	+	chr1_8167854_8168055	8167949	Promoter (<=1kb)	1	8160368	8167637	7270	2	CsaV3_1G012900	CsaV3_1G012900	-218	GO:0004553::hydrolase activity, hydrolyzing O-glycosyl compounds;GO:0004565::beta-galactosidase activity;GO:0005516::calmodulin binding;GO:0005975::carbohydrate metabolic process;GO:0009341::beta-galactosidase complex;GO:0009522::photosystem I;GO:0015979::photosynthesis;GO:0030246::carbohydrate binding;GO:0042651::thylakoid membrane	CsaV3_1G012900	gnl|BL_ORD_ID|42712 sp|Q9SCV4|BGAL8_ARATH Beta-galactosidase 8 OS=Arabidopsis thaliana OX=3702 GN=BGAL8 PE=2 SV=2//0
chr1	8208744	8208955	8208920	70	73	68	116	2.28833	2.0942	1.97616	3.32397	-0.274263779	0.618837284	1	-	-	-	+	chr1_8208743_8208955	8208920	Distal Intergenic	1	8201350	8203655	2306	1	CsaV3_1G012930	CsaV3_1G012930	7394	.	CsaV3_1G012930	gnl|BL_ORD_ID|133087 sp|Q8LEE9|FLA12_ARATH Fasciclin-like arabinogalactan protein 12 OS=Arabidopsis thaliana OX=3702 GN=FLA12 PE=2 SV=2//2.6901e-46
chr1	8212460	8212680	8212578	28	39	44	137	0.93467	1.132	1.2888	3.92058	-1.333803637	0.443007255	1	-	-	-	+	chr1_8212459_8212680	8212578	Distal Intergenic	1	8215758	8219032	3275	2	CsaV3_1G012940	CsaV3_1G012940	6352	GO:0006886::intracellular protein transport;GO:0006888::ER to Golgi vesicle-mediated transport;GO:0008270::zinc ion binding;GO:0030127::COPII vesicle coat;GO:0046872::metal ion binding	CsaV3_1G012940	gnl|BL_ORD_ID|186774 sp|Q9SCQ6|IDD2_ARATH Protein indeterminate-domain 2 OS=Arabidopsis thaliana OX=3702 GN=IDD2 PE=1 SV=1//1.54948e-96
chr1	8213569	8213980	8213803;8213825;8213856;8213838	146	200	188	224	4.73781	5.6883	5.41296	6.39225	-0.179222719	0.418694162	1	+	+	+	+	chr1_8213568_8213980	8213803;8213825;8213856;8213838	Downstream (1-2kb)	1	8215758	8219032	3275	2	CsaV3_1G012940	CsaV3_1G012940	5052	GO:0006886::intracellular protein transport;GO:0006888::ER to Golgi vesicle-mediated transport;GO:0008270::zinc ion binding;GO:0030127::COPII vesicle coat;GO:0046872::metal ion binding	CsaV3_1G012940	gnl|BL_ORD_ID|186774 sp|Q9SCQ6|IDD2_ARATH Protein indeterminate-domain 2 OS=Arabidopsis thaliana OX=3702 GN=IDD2 PE=1 SV=1//1.54948e-96
chr1	8259670	8259888	8259778;8259778;8259778;8259778	268	270	268	434	8.66987	7.6693	7.70416	12.3583	-0.296163817	0.568285807	1	+	+	+	+	chr1_8259669_8259888	8259778;8259778;8259778;8259778	Intron (CsaV3_1G012970/CsaV3_1G012970, intron 4 of 8)	1	8254028	8269857	15830	1	CsaV3_1G012970	CsaV3_1G012970	5642	GO:0008152::metabolic process;GO:0008168::methyltransferase activity	CsaV3_1G012970	gnl|BL_ORD_ID|74036 sp|Q9LVC8|COQ5_ARATH 2-methoxy-6-polyprenyl-1,4-benzoquinol methylase, mitochondrial OS=Arabidopsis thaliana OX=3702 GN=COQ5 PE=2 SV=1//1.55298e-158
chr1	8313005	8313457	8313187;8313221;8313220;8313179	146	208	206	332	4.73781	5.9147	5.92848	9.46053	-0.530707018	0.393989433	1	+	+	+	+	chr1_8313004_8313457	8313187;8313221;8313220;8313179	Promoter (<=1kb)	1	8296341	8313251	16911	2	CsaV3_1G013000	CsaV3_1G013000	0	GO:0005515::protein binding;GO:0006886::intracellular protein transport;GO:0006888::ER to Golgi vesicle-mediated transport;GO:0008270::zinc ion binding;GO:0030127::COPII vesicle coat	CsaV3_1G013000	gnl|BL_ORD_ID|435859 sp|Q680Q4|SIZ1_ARATH E3 SUMO-protein ligase SIZ1 OS=Arabidopsis thaliana OX=3702 GN=SIZ1 PE=1 SV=2//0
chr1	8326914	8327113	8327006	48	76	48	108	1.57927	2.1791	1.40336	3.09669	-0.259833929	0.739449316	1	-	-	-	+	chr1_8326913_8327113	8327006	Promoter (1-2kb)	1	8328454	8331487	3034	1	CsaV3_1G013010	CsaV3_1G013010	-1341	.	CsaV3_1G013010	gnl|BL_ORD_ID|311575 sp|Q9ZUY1|PP173_ARATH Pentatricopeptide repeat-containing protein At2g27800, mitochondrial OS=Arabidopsis thaliana OX=3702 GN=At2g27800 PE=3 SV=2//8.85295e-161
chr1	8333689	8333948	8333824;8333826;8333828;8333825	422	435	479	510	13.6333	12.3388	13.7472	14.5175	-0.122038715	0.293705661	1	+	+	+	+	chr1_8333688_8333948	8333824;8333826;8333828;8333825	Downstream (<1kb)	1	8328454	8331487	3034	1	CsaV3_1G013010	CsaV3_1G013010	5235	.	CsaV3_1G013010	gnl|BL_ORD_ID|311575 sp|Q9ZUY1|PP173_ARATH Pentatricopeptide repeat-containing protein At2g27800, mitochondrial OS=Arabidopsis thaliana OX=3702 GN=At2g27800 PE=3 SV=2//8.85295e-161
chr1	8361239	8361552	8361384;8361359	92	90	140	212	2.99739	2.5753	4.03824	6.05133	-0.856418885	0.255755599	1	-	-	+	+	chr1_8361238_8361552	8361384;8361359	Promoter (<=1kb)	1	8334441	8361460	27020	2	CsaV3_1G013020	CsaV3_1G013020	0	GO:0003972::RNA ligase (ATP) activity;GO:0005524::ATP binding;GO:0006388::tRNA splicing, via endonucleolytic cleavage and ligation	CsaV3_1G013020	gnl|BL_ORD_ID|389066 sp|Q0WL81|RNL_ARATH tRNA ligase 1 OS=Arabidopsis thaliana OX=3702 GN=RNL PE=1 SV=1//0
chr1	8438717	8438935	8438824;8438825;8438824;8438825	472	553	604	638	15.2448	15.6782	17.3272	18.154	-0.198374514	0.066782726	1	+	+	+	+	chr1_8438716_8438935	8438824;8438825;8438824;8438825	Distal Intergenic	1	8431664	8437992	6329	1	CsaV3_1G013090	CsaV3_1G013090	7053	GO:0016407::acetyltransferase activity	CsaV3_1G013090	gnl|BL_ORD_ID|186710 sp|Q9LSS5|ICR3_ARATH Interactor of constitutive active ROPs 3 OS=Arabidopsis thaliana OX=3702 GN=ICR3 PE=1 SV=1//2.13705e-114
chr1	8431584	8431970	8431693;8431695;8431692;8431693	266	323	330	420	8.60541	9.1692	9.47984	11.9606	-0.270516608	0.369848544	1	+	+	+	+	chr1_8431583_8431970	8431693;8431695;8431692;8431693	Promoter (<=1kb)	1	8431664	8437992	6329	1	CsaV3_1G013090	CsaV3_1G013090	0	GO:0016407::acetyltransferase activity	CsaV3_1G013090	gnl|BL_ORD_ID|186710 sp|Q9LSS5|ICR3_ARATH Interactor of constitutive active ROPs 3 OS=Arabidopsis thaliana OX=3702 GN=ICR3 PE=1 SV=1//2.13705e-114
chr1	8436693	8436911	8436802;8436799;8436801;8436801	184	212	208	272	5.96255	6.0279	5.98576	7.75593	-0.196673639	0.503282202	1	+	+	+	+	chr1_8436692_8436911	8436802;8436799;8436801;8436801	Exon (CsaV3_1G013090/CsaV3_1G013090, exon 4 of 4)	1	8431664	8437992	6329	1	CsaV3_1G013090	CsaV3_1G013090	5029	GO:0016407::acetyltransferase activity	CsaV3_1G013090	gnl|BL_ORD_ID|186710 sp|Q9LSS5|ICR3_ARATH Interactor of constitutive active ROPs 3 OS=Arabidopsis thaliana OX=3702 GN=ICR3 PE=1 SV=1//2.13705e-114
chr1	8457052	8457338	8457199;8457196;8457218	112	110	125	175	3.64199	3.1413	3.60864	5.00016	-0.343826979	0.399922917	1	+	-	+	+	chr1_8457051_8457338	8457199;8457196;8457218	Promoter (2-3kb)	1	8459337	8459510	174	2	CsaV3_1G013110	CsaV3_1G013110	2172	.	CsaV3_1G013110	-//-
chr1	8471802	8472158	8471960;8471977;8471989;8471973	120	215	213	262	3.89983	6.1128	6.12896	7.47183	-0.441869479	0.323564401	1	+	+	+	+	chr1_8471801_8472158	8471960;8471977;8471989;8471973	Promoter (2-3kb)	1	8469659	8472575	2917	1	CsaV3_1G013130	CsaV3_1G013130	2143	.	CsaV3_1G013130	gnl|BL_ORD_ID|125618 sp|Q6NMM8|F8H_ARATH Probable glucuronoxylan glucuronosyltransferase F8H OS=Arabidopsis thaliana OX=3702 GN=F8H PE=2 SV=1//2.01216e-173
chr1	8531016	8531279	8531130	65	75	93	128	2.12718	2.1508	2.69216	3.66489	-0.571427698	0.278433634	1	-	-	-	+	chr1_8531015_8531279	8531130	Promoter (<=1kb)	1	8531295	8531486	192	1	CsaV3_1G013210	CsaV3_1G013210	-16	.	CsaV3_1G013210	-//-
chr1	8531385	8531625	8531512	53	104	104	120	1.74042	2.9715	3.0072	3.43761	-0.451822782	0.377192455	1	-	-	-	+	chr1_8531384_8531625	8531512	Promoter (<=1kb)	1	8531295	8531486	192	1	CsaV3_1G013210	CsaV3_1G013210	90	.	CsaV3_1G013210	-//-
chr1	8609461	8609679	8609578;8609569;8609568;8609573	128	140	146	136	4.15767	3.9903	4.21008	3.89217	0.008118067	0.91354332	1	+	+	+	+	chr1_8609460_8609679	8609578;8609569;8609568;8609573	Promoter (1-2kb)	1	8611595	8613191	1597	1	CsaV3_1G013310	CsaV3_1G013310	-1916	.	CsaV3_1G013310	-//-
chr1	8631465	8631683	8631582;8631573;8631577;8631578	104	138	114	104	3.38415	3.9337	3.2936	2.98305	0.221425081	0.2723298	1	+	+	+	+	chr1_8631464_8631683	8631582;8631573;8631577;8631578	Downstream (<1kb)	1	8627887	8629572	1686	1	CsaV3_1G013330	CsaV3_1G013330	3578	.	CsaV3_1G013330	gnl|BL_ORD_ID|268231 sp|F4I9E1|NFD4_ARATH Protein NUCLEAR FUSION DEFECTIVE 4 OS=Arabidopsis thaliana OX=3702 GN=NFD4 PE=3 SV=1//1.36765e-13
chr1	8706460	8706817	8706608;8706662	98	124	122	190	3.19077	3.5375	3.52272	5.42631	-0.411495714	0.446937872	1	-	-	+	+	chr1_8706459_8706817	8706608;8706662	Distal Intergenic	1	8728611	8729575	965	1	CsaV3_1G013410	CsaV3_1G013410	-21794	GO:0009733::response to auxin	CsaV3_1G013410	gnl|BL_ORD_ID|427189 sp|O65695|SAU50_ARATH Auxin-responsive protein SAUR50 OS=Arabidopsis thaliana OX=3702 GN=SAUR50 PE=1 SV=1//5.932e-14
chr1	8772580	8773094	8772878;8772792;8772837;8772892	278	316	366	630	8.99217	8.9711	10.5109	17.9267	-0.662749714	0.392202939	1	+	+	+	+	chr1_8772579_8773094	8772878;8772792;8772837;8772892	Promoter (2-3kb)	1	8769867	8770030	164	1	CsaV3_1G013460	CsaV3_1G013460	2713	GO:0006508::proteolysis;GO:0008233::peptidase activity;GO:0016032::viral process	CsaV3_1G013460	-//-
chr1	8804429	8804652	8804538;8804539;8804539;8804539	2379	2900	2856	1761	76.7074	82.0983	81.8245	50.0584	0.26800518	0.550633911	1	+	+	+	+	chr1_8804428_8804652	8804538;8804539;8804539;8804539	Downstream (1-2kb)	1	8805865	8809246	3382	2	CsaV3_1G013520	CsaV3_1G013520	4594	GO:0003824::catalytic activity;GO:0008152::metabolic process	CsaV3_1G013520	gnl|BL_ORD_ID|1997 sp|Q9M0X9|4CLL7_ARATH 4-coumarate--CoA ligase-like 7 OS=Arabidopsis thaliana OX=3702 GN=4CLL7 PE=1 SV=1//0
chr1	8821315	8821567	8821449	42	84	92	160	1.38589	2.4055	2.66352	4.57401	-0.932770557	0.28847827	1	-	-	-	+	chr1_8821314_8821567	8821449	Promoter (1-2kb)	1	8819718	8820428	711	1	CsaV3_1G013540	CsaV3_1G013540	1597	.	CsaV3_1G013540	-//-
chr1	8868692	8868910	8868799;8868800;8868798;8868798	660	744	661	232	21.304	21.0835	18.9597	6.61953	0.728666043	0.403110801	1	+	+	+	+	chr1_8868691_8868910	8868799;8868800;8868798;8868798	Promoter (<=1kb)	1	8865026	8868413	3388	2	CsaV3_1G013580	CsaV3_1G013580	-279	GO:0006457::protein folding;GO:0007034::vacuolar transport;GO:0015078::hydrogen ion transmembrane transporter activity;GO:0015991::ATP hydrolysis coupled proton transport;GO:0016272::prefoldin complex;GO:0033179::proton-transporting V-type ATPase, V0 domain;GO:0051082::unfolded protein binding	CsaV3_1G013580	gnl|BL_ORD_ID|506763 sp|Q9FFB3|VP241_ARATH Vacuolar protein sorting-associated protein 24 homolog 1 OS=Arabidopsis thaliana OX=3702 GN=VPS24-1 PE=1 SV=1//1.22008e-97
chr1	8894811	8895029	8894918;8894918;8894920;8894918	362	428	472	544	11.6995	12.1407	13.5467	15.4835	-0.284158172	0.213427516	1	+	+	+	+	chr1_8894810_8895029	8894918;8894918;8894920;8894918	Distal Intergenic	1	8888750	8890742	1993	2	CsaV3_1G013610	CsaV3_1G013610	-4069	GO:0004553::hydrolase activity, hydrolyzing O-glycosyl compounds;GO:0005618::cell wall;GO:0005975::carbohydrate metabolic process;GO:0006073::cellular glucan metabolic process;GO:0016762::xyloglucan:xyloglucosyl transferase activity;GO:0048046::apoplast	CsaV3_1G013610	gnl|BL_ORD_ID|512112 sp|Q9SJL9|XTH32_ARATH Probable xyloglucan endotransglucosylase/hydrolase protein 32 OS=Arabidopsis thaliana OX=3702 GN=XTH32 PE=2 SV=1//7.88486e-138
chr1	8917905	8918214	8918054;8918054;8918055;8918054	1762	2046	1978	1903	56.8215	57.9301	56.6786	54.0926	0.050931433	0.343720987	1	+	+	+	+	chr1_8917904_8918214	8918054;8918054;8918055;8918054	Promoter (<=1kb)	1	8918617	8918973	357	1	CsaV3_1G013620	CsaV3_1G013620	-403	.	CsaV3_1G013620	-//-
chr1	8939919	8940120	8940011	61	63	52	118	1.99826	1.8112	1.51792	3.38079	-0.362815381	0.662997293	1	-	-	-	+	chr1_8939918_8940120	8940011	Distal Intergenic	1	8918617	8918973	357	1	CsaV3_1G013620	CsaV3_1G013620	21302	.	CsaV3_1G013620	-//-
chr1	8944872	8945262	8945122;8945115;8945114;8945114	168	179	170	230	5.44687	5.094	4.89744	6.56271	-0.120631981	0.678697675	1	+	+	+	+	chr1_8944871_8945262	8945122;8945115;8945114;8945114	Distal Intergenic	1	8955969	8961506	5538	2	CsaV3_1G013720	CsaV3_1G013720	16244	GO:0003723::RNA binding;GO:0003724::RNA helicase activity;GO:0003924::GTPase activity;GO:0004871::signal transducer activity;GO:0005524::ATP binding;GO:0005525::GTP binding;GO:0007186::G-protein coupled receptor signaling pathway;GO:0008152::metabolic process;GO:0016301::kinase activity;GO:0016887::ATPase activity;GO:0019001::guanyl nucleotide binding;GO:0031683::G-protein beta/gamma-subunit comp…	CsaV3_1G013720	gnl|BL_ORD_ID|220406 sp|Q9FJH9|LPAH1_ARATH P-loop NTPase domain-containing protein LPA1 homolog 1 OS=Arabidopsis thaliana OX=3702 GN=At5g60760 PE=2 SV=1//0
chr1	8981171	8981687	8981480;8981469;8981507;8981475	250	302	300	546	8.08973	8.5749	8.62064	15.5403	-0.535887299	0.473950137	1	+	+	+	+	chr1_8981170_8981687	8981480;8981469;8981507;8981475	Distal Intergenic	1	8967389	8967567	179	1	CsaV3_1G013740	CsaV3_1G013740	13782	.	CsaV3_1G013740	-//-
chr1	8984161	8984360	8984280	51	40	50	99	1.67596	1.1603	1.46064	2.841	-0.600897002	0.471547774	1	-	-	-	+	chr1_8984160_8984360	8984280	Distal Intergenic	1	9000152	9010104	9953	1	CsaV3_1G013750	CsaV3_1G013750	-15792	GO:0003924::GTPase activity;GO:0005524::ATP binding;GO:0005525::GTP binding;GO:0006810::transport;GO:0016887::ATPase activity	CsaV3_1G013750	gnl|BL_ORD_ID|3938 sp|Q9FF46|AB28G_ARATH ABC transporter G family member 28 OS=Arabidopsis thaliana OX=3702 GN=ABCG28 PE=3 SV=1//0
chr1	9061162	9061482	9061315;9061315;9061321	110	146	176	330	3.57753	4.1601	5.06928	9.40371	-0.903399353	0.360419879	1	-	+	+	+	chr1_9061161_9061482	9061315;9061315;9061321	Distal Intergenic	1	9067362	9072428	5067	1	CsaV3_1G013780	CsaV3_1G013780	-5880	GO:0003677::DNA binding;GO:0006355::regulation of transcription, DNA-templated;GO:0006891::intra-Golgi vesicle-mediated transport;GO:0008152::metabolic process;GO:0016597::amino acid binding;GO:0017119::Golgi transport complex	CsaV3_1G013780	gnl|BL_ORD_ID|45246 sp|O65685|BLH6_ARATH BEL1-like homeodomain protein 6 OS=Arabidopsis thaliana OX=3702 GN=BLH6 PE=1 SV=1//7.46074e-69
chr1	9066847	9067059	9066945	77	88	85	126	2.51394	2.5187	2.46304	3.60807	-0.270644912	0.531042463	1	-	-	-	+	chr1_9066846_9067059	9066945	Promoter (<=1kb)	1	9067362	9072428	5067	1	CsaV3_1G013780	CsaV3_1G013780	-303	GO:0003677::DNA binding;GO:0006355::regulation of transcription, DNA-templated;GO:0006891::intra-Golgi vesicle-mediated transport;GO:0008152::metabolic process;GO:0016597::amino acid binding;GO:0017119::Golgi transport complex	CsaV3_1G013780	gnl|BL_ORD_ID|45246 sp|O65685|BLH6_ARATH BEL1-like homeodomain protein 6 OS=Arabidopsis thaliana OX=3702 GN=BLH6 PE=1 SV=1//7.46074e-69
chr1	9220437	9220636	9220543	27	33	48	112	0.90244	0.9622	1.40336	3.21033	-1.30702395	0.36996831	1	-	-	-	+	chr1_9220436_9220636	9220543	Distal Intergenic	1	9210527	9215589	5063	2	CsaV3_1G013880	CsaV3_1G013880	-4848	GO:0009636::response to toxic substance;GO:0016020::membrane;GO:0042128::nitrate assimilation	CsaV3_1G013880	gnl|BL_ORD_ID|448205 sp|Q9S850|SUOX_ARATH Sulfite oxidase OS=Arabidopsis thaliana OX=3702 GN=SOX PE=1 SV=1//3.92521e-45
chr1	9545653	9546291	9545867;9545864;9545865;9545865	37721	42430	38913	32442	1215.78	1200.8	1114.5	921.706	0.247083231	0.297113191	1	+	+	+	+	chr1_9545652_9546291	9545867;9545864;9545865;9545865	Intron (CsaV3_1G014040/CsaV3_1G014040, intron 4 of 13)	1	9530866	9550166	19301	2	CsaV3_1G014040	CsaV3_1G014040	3875	GO:0007212::dopamine receptor signaling pathway;GO:0016021::integral component of membrane;GO:0032051::clathrin light chain binding;GO:0048268::clathrin coat assembly	CsaV3_1G014040	gnl|BL_ORD_ID|245499 sp|Q9SKN1|MON1_ARATH Vacuolar fusion protein MON1 homolog OS=Arabidopsis thaliana OX=3702 GN=MON1 PE=1 SV=2//0
chr1	9575136	9575653	9575469;9575421;9575458;9575430	262	352	409	495	8.47649	9.9899	11.7424	14.0914	-0.48435801	0.139364066	1	+	+	+	+	chr1_9575135_9575653	9575469;9575421;9575458;9575430	Distal Intergenic	1	9568526	9569788	1263	2	CsaV3_1G014070	CsaV3_1G014070	-5348	GO:0016021::integral component of membrane;GO:0016192::vesicle-mediated transport	CsaV3_1G014070	-//-
chr1	9619389	9619769	9619520;9619513	58	88	134	181	1.90157	2.5187	3.8664	5.17062	-1.03171262	0.129962089	1	-	-	+	+	chr1_9619388_9619769	9619520;9619513	Promoter (<=1kb)	1	9613960	9620753	6794	2	CsaV3_1G014150	CsaV3_1G014150	984	GO:0003677::DNA binding;GO:0003899::DNA-directed RNA polymerase activity;GO:0005666::DNA-directed RNA polymerase III complex;GO:0005669::transcription factor TFIID complex;GO:0006352::DNA-templated transcription, initiation;GO:0006383::transcription from RNA polymerase III promoter;GO:0007049::cell cycle;GO:0010277::chlorophyllide a oxygenase [overall] activity;GO:0016538::cyclin-dependent protei…	CsaV3_1G014150	gnl|BL_ORD_ID|165961 sp|Q9LQQ4|H2B1_ARATH Histone H2B.1 OS=Arabidopsis thaliana OX=3702 GN=At1g07790 PE=1 SV=3//3.51302e-52
chr1	9613764	9613964	9613899	60	68	76	105	1.96603	1.9527	2.20528	3.01146	-0.412762357	0.35376259	1	-	-	-	+	chr1_9613763_9613964	9613899	Promoter (<=1kb)	1	9614024	9614452	429	1	CsaV3_1G014160	CsaV3_1G014160	-60	GO:0003677::DNA binding;GO:0003899::DNA-directed RNA polymerase activity;GO:0005666::DNA-directed RNA polymerase III complex;GO:0005669::transcription factor TFIID complex;GO:0006352::DNA-templated transcription, initiation;GO:0006383::transcription from RNA polymerase III promoter	CsaV3_1G014160	gnl|BL_ORD_ID|165961 sp|Q9LQQ4|H2B1_ARATH Histone H2B.1 OS=Arabidopsis thaliana OX=3702 GN=At1g07790 PE=1 SV=3//1.43415e-59
chr1	9829907	9830126	9830014;9830015;9830016;9830015	206	250	250	173	6.67161	7.1033	7.18864	4.94334	0.183227868	0.596515627	1	+	+	+	+	chr1_9829906_9830126	9830014;9830015;9830016;9830015	Intron (CsaV3_1G014360/CsaV3_1G014360, intron 12 of 18)	1	9821644	9839734	18091	1	CsaV3_1G014360	CsaV3_1G014360	8263	GO:0000775::chromosome, centromeric region;GO:0003677::DNA binding;GO:0003682::chromatin binding;GO:0005515::protein binding;GO:0005634::nucleus;GO:0006355::regulation of transcription, DNA-templated;GO:0006886::intracellular protein transport;GO:0008270::zinc ion binding;GO:0016192::vesicle-mediated transport;GO:0046872::metal ion binding	CsaV3_1G014360	gnl|BL_ORD_ID|507930 sp|P93231|VPS41_SOLLC Vacuolar protein sorting-associated protein 41 homolog OS=Solanum lycopersicum OX=4081 GN=VPS41 PE=2 SV=1//0
chr1	9887275	9887493	9887382;9887383;9887381;9887384	238	264	258	238	7.70297	7.4995	7.41776	6.78999	0.097627641	0.34127703	1	+	+	+	+	chr1_9887274_9887493	9887382;9887383;9887381;9887384	Promoter (2-3kb)	1	9859364	9884348	24985	2	CsaV3_1G014400	CsaV3_1G014400	-2927	GO:0000155::phosphorelay sensor kinase activity;GO:0000160::phosphorelay signal transduction system;GO:0003824::catalytic activity;GO:0003854::3-beta-hydroxy-delta5-steroid dehydrogenase activity;GO:0006694::steroid biosynthetic process;GO:0016021::integral component of membrane;GO:0016616::oxidoreductase activity, acting on the CH-OH group of donors, NAD or NADP as acceptor;GO:0050662::coenzyme …	CsaV3_1G014400	gnl|BL_ORD_ID|127546 sp|Q93ZB9|FACR3_ARATH Fatty acyl-CoA reductase 3 OS=Arabidopsis thaliana OX=3702 GN=FAR3 PE=1 SV=1//0
chr1	9951924	9952143	9952030;9952030;9952032;9952030	212	234	183	216	6.86499	6.6505	5.26976	6.16497	0.241191516	0.244236157	1	+	+	+	+	chr1_9951923_9952143	9952030;9952030;9952032;9952030	Promoter (<=1kb)	1	9909972	9952128	42157	2	CsaV3_1G014440	CsaV3_1G014440	0	GO:0000902::cell morphogenesis;GO:0006955::immune response;GO:0016020::membrane;GO:0042147::retrograde transport, endosome to Golgi	CsaV3_1G014440	gnl|BL_ORD_ID|507952 sp|Q96JG6|VPS50_HUMAN Syndetin OS=Homo sapiens OX=9606 GN=VPS50 PE=1 SV=3//4.41119e-70
chr1	9959033	9959331	9959186;9959179;9959188;9959189	118	132	125	272	3.83537	3.7639	3.60864	7.75593	-0.580610356	0.530684503	1	+	+	+	+	chr1_9959032_9959331	9959186;9959179;9959188;9959189	3' UTR	1	9958725	9965147	6423	2	CsaV3_1G014450	CsaV3_1G014450	5816	GO:0003677::DNA binding;GO:0004185::serine-type carboxypeptidase activity;GO:0006508::proteolysis	CsaV3_1G014450	gnl|BL_ORD_ID|428413 sp|Q67Y83|SCP51_ARATH Serine carboxypeptidase-like 51 OS=Arabidopsis thaliana OX=3702 GN=SCPL51 PE=2 SV=2//0
chr1	9964000	9964308	9964134	96	107	102	156	3.12631	3.0564	2.94992	4.46037	-0.261290666	0.565402051	1	-	-	-	+	chr1_9963999_9964308	9964134	Promoter (<=1kb)	1	9958725	9965147	6423	2	CsaV3_1G014450	CsaV3_1G014450	839	GO:0003677::DNA binding;GO:0004185::serine-type carboxypeptidase activity;GO:0006508::proteolysis	CsaV3_1G014450	gnl|BL_ORD_ID|428413 sp|Q67Y83|SCP51_ARATH Serine carboxypeptidase-like 51 OS=Arabidopsis thaliana OX=3702 GN=SCPL51 PE=2 SV=2//0
chr1	9988617	9988816	9988732	78	97	75	121	2.54617	2.7734	2.17664	3.46602	-0.08506579	0.844124004	1	-	-	-	+	chr1_9988616_9988816	9988732	Exon (CsaV3_1G014470/CsaV3_1G014470, exon 20 of 20)	1	9996610	10001997	5388	1	CsaV3_1G014480	CsaV3_1G014480	-7794	.	CsaV3_1G014480	-//-
chr1	10033633	10033927	10033787;10033774	69	73	132	190	2.2561	2.0942	3.80912	5.42631	-1.086064241	0.200507387	1	-	-	+	+	chr1_10033632_10033927	10033787;10033774	Promoter (<=1kb)	1	10031462	10034264	2803	2	CsaV3_1G014510	CsaV3_1G014510	337	GO:0004664::prephenate dehydratase activity;GO:0008152::metabolic process;GO:0009094::L-phenylalanine biosynthetic process;GO:0016597::amino acid binding	CsaV3_1G014510	gnl|BL_ORD_ID|26478 sp|Q9SGD6|AROD6_ARATH Arogenate dehydratase/prephenate dehydratase 6, chloroplastic OS=Arabidopsis thaliana OX=3702 GN=ADT6 PE=1 SV=1//0
chr1	10125741	10126189	10125965;10125985;10125998;10126001	246	328	334	505	7.96081	9.3107	9.5944	14.3755	-0.472829671	0.382855831	1	+	+	+	+	chr1_10125740_10126189	10125965;10125985;10125998;10126001	Promoter (<=1kb)	1	10125786	10129922	4137	1	CsaV3_1G014580	CsaV3_1G014580	0	.	CsaV3_1G014580	gnl|BL_ORD_ID|54404 sp|O23193|CBSX1_ARATH CBS domain-containing protein CBSX1, chloroplastic OS=Arabidopsis thaliana OX=3702 GN=CBSX1 PE=1 SV=2//5.85214e-93
chr1	10229001	10229219	10229109;10229107;10229108;10229108	180	214	234	256	5.83363	6.0845	6.7304	7.30137	-0.235539116	0.126491755	1	+	+	+	+	chr1_10229000_10229219	10229109;10229107;10229108;10229108	Distal Intergenic	1	10236083	10236416	334	1	CsaV3_1G014680	CsaV3_1G014680	-6864	.	CsaV3_1G014680	-//-
chr1	10236186	10236454	10236314;10236303	79	84	135	199	2.5784	2.4055	3.89504	5.682	-0.942304706	0.233501606	1	-	-	+	+	chr1_10236185_10236454	10236314;10236303	Promoter (<=1kb)	1	10236083	10236416	334	1	CsaV3_1G014680	CsaV3_1G014680	103	.	CsaV3_1G014680	-//-
chr1	10337901	10338126	10338007	50	65	80	140	1.64373	1.8678	2.31984	4.00581	-0.849113973	0.339818427	1	-	-	-	+	chr1_10337900_10338126	10338007	Promoter (<=1kb)	1	10337986	10352289	14304	1	CsaV3_1G014740	CsaV3_1G014740	0	.	CsaV3_1G014740	-//-
chr1	10432428	10432646	10432536;10432536;10432536;10432536	444	516	516	635	14.3424	14.6311	14.8069	18.0688	-0.18228764	0.442127189	1	+	+	+	+	chr1_10432427_10432646	10432536;10432536;10432536;10432536	Exon (CsaV3_1G014780/CsaV3_1G014780, exon 6 of 7)	1	10420493	10433612	13120	1	CsaV3_1G014780	CsaV3_1G014780	11935	GO:0005515::protein binding;GO:0007165::signal transduction;GO:0016021::integral component of membrane	CsaV3_1G014780	gnl|BL_ORD_ID|475679 sp|F4HW17|TMN5_ARATH Transmembrane 9 superfamily member 5 OS=Arabidopsis thaliana OX=3702 GN=TMN5 PE=2 SV=1//0
chr1	10424838	10425119	10424976	99	77	110	195	3.223	2.2074	3.17904	5.56836	-0.687795797	0.378178695	1	-	-	-	+	chr1_10424837_10425119	10424976	Intron (CsaV3_1G014780/CsaV3_1G014780, intron 4 of 6)	1	10420493	10433612	13120	1	CsaV3_1G014780	CsaV3_1G014780	4345	GO:0005515::protein binding;GO:0007165::signal transduction;GO:0016021::integral component of membrane	CsaV3_1G014780	gnl|BL_ORD_ID|475679 sp|F4HW17|TMN5_ARATH Transmembrane 9 superfamily member 5 OS=Arabidopsis thaliana OX=3702 GN=TMN5 PE=2 SV=1//0
chr1	10456330	10456743	10456513;10456514;10456520;10456527	3832	4345	4540	4616	123.538	122.992	130.054	131.169	-0.083518711	0.020235794	1	+	+	+	+	chr1_10456329_10456743	10456513;10456514;10456520;10456527	Downstream (2-3kb)	1	10451223	10451396	174	2	CsaV3_1G014800	CsaV3_1G014800	-4934	.	CsaV3_1G014800	-//-
chr1	10456880	10457148	10457008;10457009;10457012;10457012	1449	1544	1579	1684	46.7335	43.7235	45.2512	47.8709	-0.041891443	0.574100046	1	+	+	+	+	chr1_10456879_10457148	10457008;10457009;10457012;10457012	Downstream (1-2kb)	1	10459139	10461862	2724	2	CsaV3_1G014810	CsaV3_1G014810	4714	GO:0008152::metabolic process;GO:0016491::oxidoreductase activity;GO:0055114::oxidation-reduction process	CsaV3_1G014810	gnl|BL_ORD_ID|335403 sp|Q53FA7|QORX_HUMAN Quinone oxidoreductase PIG3 OS=Homo sapiens OX=9606 GN=TP53I3 PE=1 SV=2//3.66821e-63
chr1	10500286	10500570	10500422	90	89	78	204	2.93293	2.547	2.26256	5.82405	-0.561377571	0.597263225	1	-	-	-	+	chr1_10500285_10500570	10500422	3' UTR	1	10497066	10500590	3525	1	CsaV3_1G014850	CsaV3_1G014850	3220	GO:0004252::serine-type endopeptidase activity;GO:0004553::hydrolase activity, hydrolyzing O-glycosyl compounds;GO:0005742::mitochondrial outer membrane translocase complex;GO:0005886::plasma membrane;GO:0005975::carbohydrate metabolic process;GO:0006605::protein targeting;GO:0006886::intracellular protein transport;GO:0008948::oxaloacetate decarboxylase activity;GO:0015081::sodium ion transmembr…	CsaV3_1G014850	gnl|BL_ORD_ID|110199 sp|Q9ZQG9|E1314_ARATH Glucan endo-1,3-beta-glucosidase 14 OS=Arabidopsis thaliana OX=3702 GN=At2g27500 PE=1 SV=2//5.83612e-176
chr1	10529309	10529529	10529415;10529416;10529414;10529421	110	162	140	172	3.57753	4.6129	4.03824	4.91493	-0.128459384	0.631922723	1	+	+	+	+	chr1_10529308_10529529	10529415;10529416;10529414;10529421	Promoter (2-3kb)	1	10511539	10532140	20602	2	CsaV3_1G014870	CsaV3_1G014870	2611	GO:0006886::intracellular protein transport;GO:0006888::ER to Golgi vesicle-mediated transport;GO:0008270::zinc ion binding;GO:0030127::COPII vesicle coat	CsaV3_1G014870	gnl|BL_ORD_ID|427544 sp|Q875V8|SC241_NAUCC Protein transport protein SEC24-1 OS=Naumovozyma castellii (strain ATCC 76901 / CBS 4309 / NBRC 1992 / NRRL Y-12630) OX=1064592 GN=SEC241 PE=3 SV=1//7.06918e-23
chr1	10721813	10722235	10722020;10721974;10722038;10722052	220	250	281	408	7.12283	7.1033	8.07648	11.6197	-0.469372599	0.365917163	1	+	+	+	+	chr1_10721812_10722235	10722020;10721974;10722038;10722052	Promoter (<=1kb)	1	10722138	10723011	874	1	CsaV3_1G015100	CsaV3_1G015100	0	.	CsaV3_1G015100	gnl|BL_ORD_ID|319278 sp|Q949Q5|PSAO_ARATH Photosystem I subunit O OS=Arabidopsis thaliana OX=3702 GN=PSAO PE=1 SV=1//8.82153e-68
chr1	10973233	10973695	10973462;10973478;10973469;10973481	412	512	548	714	13.311	14.5179	15.7234	20.3132	-0.372879017	0.310532427	1	+	+	+	+	chr1_10973232_10973695	10973462;10973478;10973469;10973481	Promoter (1-2kb)	1	10973145	10974812	1668	2	CsaV3_1G015440	CsaV3_1G015440	1117	GO:0030001::metal ion transport;GO:0046872::metal ion binding	CsaV3_1G015440	-//-
chr1	11006389	11006621	11006502;11006504;11006503;11006501	293	344	369	454	9.47562	9.7635	10.5968	12.9266	-0.290053786	0.313474413	1	+	+	+	+	chr1_11006388_11006621	11006502;11006504;11006503;11006501	Intron (CsaV3_1G015470/CsaV3_1G015470, intron 25 of 32)	1	10980392	10984506	4115	2	CsaV3_1G015460	CsaV3_1G015460	-21883	GO:0006355::regulation of transcription, DNA-templated	CsaV3_1G015460	gnl|BL_ORD_ID|433615 sp|F4JLE5|SFH1_ARATH Phosphatidylinositol/phosphatidylcholine transfer protein SFH1 OS=Arabidopsis thaliana OX=3702 GN=SFH1 PE=2 SV=1//6.40207e-23
chr1	11007534	11007761	11007651	84	144	106	74	2.73955	4.1035	3.06448	2.13075	0.397451868	0.435356744	1	-	+	-	-	chr1_11007533_11007761	11007651	Intron (CsaV3_1G015470/CsaV3_1G015470, intron 25 of 32)	1	10995349	11030262	34914	2	CsaV3_1G015470	CsaV3_1G015470	22501	GO:0004040::amidase activity;GO:0005576::extracellular region;GO:0009405::pathogenesis;GO:0030550::acetylcholine receptor inhibitor activity	CsaV3_1G015470	gnl|BL_ORD_ID|296569 sp|Q5F3U9|PDS5B_CHICK Sister chromatid cohesion protein PDS5 homolog B OS=Gallus gallus OX=9031 GN=PDS5B PE=2 SV=3//2.07155e-72
chr1	11064647	11064915	11064790;11064784	98	120	77	159	3.19077	3.4243	2.23392	4.5456	-0.035426709	0.954840589	1	-	+	-	+	chr1_11064646_11064915	11064790;11064784	Promoter (<=1kb)	1	11063822	11064739	918	2	CsaV3_1G015540	CsaV3_1G015540	0	GO:0006629::lipid metabolic process;GO:0016020::membrane;GO:0030001::metal ion transport;GO:0046873::metal ion transmembrane transporter activity;GO:0055085::transmembrane transport	CsaV3_1G015540	-//-
chr1	11121550	11122006	11121777;11121780;11121779;11121780	12240	14372	13415	10874	394.527	406.756	384.234	308.959	0.209054783	0.382570853	1	+	+	+	+	chr1_11121549_11122006	11121777;11121780;11121779;11121780	Distal Intergenic	1	11109475	11114320	4846	2	CsaV3_1G015600	CsaV3_1G015600	-7230	GO:0004672::protein kinase activity;GO:0005524::ATP binding;GO:0006468::protein phosphorylation;GO:0016020::membrane;GO:0016773::phosphotransferase activity, alcohol group as acceptor	CsaV3_1G015600	gnl|BL_ORD_ID|88392 sp|Q39183|D6KL2_ARATH Serine/threonine-protein kinase D6PKL2 OS=Arabidopsis thaliana OX=3702 GN=D6PKL2 PE=1 SV=1//0
chr1	11211538	11211758	11211646;11211647;11211646;11211645	764	731	835	792	24.656	20.7156	23.943	22.5291	-0.034575303	0.829239029	1	+	+	+	+	chr1_11211537_11211758	11211646;11211647;11211646;11211645	Exon (CsaV3_1G015650/CsaV3_1G015650, exon 5 of 6)	1	11207825	11212902	5078	1	CsaV3_1G015650	CsaV3_1G015650	3713	GO:0005576::extracellular region;GO:0009405::pathogenesis;GO:0016032::viral process;GO:0019012::virion;GO:0055085::transmembrane transport	CsaV3_1G015650	gnl|BL_ORD_ID|286737 sp|O23482|OPT3_ARATH Oligopeptide transporter 3 OS=Arabidopsis thaliana OX=3702 GN=OPT3 PE=2 SV=3//0
chr1	11204782	11205179	11204989;11204972;11204981;11204973	240	268	316	426	7.76743	7.6127	9.07888	12.1311	-0.463675563	0.306404595	1	+	+	+	+	chr1_11204781_11205179	11204989;11204972;11204981;11204973	Promoter (2-3kb)	1	11207825	11212902	5078	1	CsaV3_1G015650	CsaV3_1G015650	-2646	GO:0005576::extracellular region;GO:0009405::pathogenesis;GO:0016032::viral process;GO:0019012::virion;GO:0055085::transmembrane transport	CsaV3_1G015650	gnl|BL_ORD_ID|286737 sp|O23482|OPT3_ARATH Oligopeptide transporter 3 OS=Arabidopsis thaliana OX=3702 GN=OPT3 PE=2 SV=3//0
chr1	11241629	11241911	11241753	54	64	102	168	1.77265	1.8395	2.94992	4.80129	-1.101563735	0.267401448	1	-	-	-	+	chr1_11241628_11241911	11241753	Promoter (<=1kb)	1	11241789	11242379	591	1	CsaV3_1G015670	CsaV3_1G015670	0	.	CsaV3_1G015670	-//-
chr1	11288064	11288334	11288186;11288195	100	126	107	195	3.25523	3.5941	3.09312	5.56836	-0.338650691	0.596913464	1	-	+	-	+	chr1_11288063_11288334	11288186;11288195	Promoter (<=1kb)	1	11288337	11290272	1936	1	CsaV3_1G015730	CsaV3_1G015730	-3	GO:0006486::protein glycosylation;GO:0016757::transferase activity, transferring glycosyl groups	CsaV3_1G015730	gnl|BL_ORD_ID|157282 sp|O22893|GOLS1_ARATH Galactinol synthase 1 OS=Arabidopsis thaliana OX=3702 GN=GOLS1 PE=1 SV=1//1.58963e-176
chr1	11285292	11285687	11285496;11285489;11285489;11285497	246	258	308	462	7.96081	7.3297	8.84976	13.1538	-0.525100432	0.358676564	1	+	+	+	+	chr1_11285291_11285687	11285496;11285489;11285489;11285497	Promoter (2-3kb)	1	11288337	11290272	1936	1	CsaV3_1G015730	CsaV3_1G015730	-2650	GO:0006486::protein glycosylation;GO:0016757::transferase activity, transferring glycosyl groups	CsaV3_1G015730	gnl|BL_ORD_ID|157282 sp|O22893|GOLS1_ARATH Galactinol synthase 1 OS=Arabidopsis thaliana OX=3702 GN=GOLS1 PE=1 SV=1//1.58963e-176
chr1	11288909	11289230	11289065;11289066	101	83	128	212	3.28746	2.3772	3.69456	6.05133	-0.782804573	0.309296004	1	-	-	+	+	chr1_11288908_11289230	11289065;11289066	Promoter (<=1kb)	1	11288337	11290272	1936	1	CsaV3_1G015730	CsaV3_1G015730	572	GO:0006486::protein glycosylation;GO:0016757::transferase activity, transferring glycosyl groups	CsaV3_1G015730	gnl|BL_ORD_ID|157282 sp|O22893|GOLS1_ARATH Galactinol synthase 1 OS=Arabidopsis thaliana OX=3702 GN=GOLS1 PE=1 SV=1//1.58963e-176
chr1	11682980	11683231	11683101	28	72	68	133	0.93467	2.0659	1.97616	3.80694	-0.946606462	0.346507017	1	-	-	-	+	chr1_11682979_11683231	11683101	Promoter (<=1kb)	1	11680448	11682253	1806	2	CsaV3_1G017140	CsaV3_1G017140	-727	GO:0004869::cysteine-type endopeptidase inhibitor activity	CsaV3_1G017140	gnl|BL_ORD_ID|88028 sp|Q41916|CYT5_ARATH Cysteine proteinase inhibitor 5 OS=Arabidopsis thaliana OX=3702 GN=CYS5 PE=2 SV=2//1.74039e-30
chr1	11680816	11681038	11680929	34	52	96	136	1.12805	1.4999	2.77808	3.89217	-1.343803008	0.143240216	1	-	-	-	+	chr1_11680815_11681038	11680929	Promoter (1-2kb)	1	11680448	11682253	1806	2	CsaV3_1G017140	CsaV3_1G017140	1215	GO:0004869::cysteine-type endopeptidase inhibitor activity	CsaV3_1G017140	gnl|BL_ORD_ID|88028 sp|Q41916|CYT5_ARATH Cysteine proteinase inhibitor 5 OS=Arabidopsis thaliana OX=3702 GN=CYS5 PE=2 SV=2//1.74039e-30
chr1	11755075	11755403	11755243	62	78	105	254	2.03049	2.2357	3.03584	7.24455	-1.268874872	0.388264625	1	-	-	-	+	chr1_11755074_11755403	11755243	Promoter (1-2kb)	1	11748130	11753126	4997	2	CsaV3_1G017190	CsaV3_1G017190	-1949	GO:0005215::transporter activity;GO:0006814::sodium ion transport;GO:0016020::membrane;GO:0016021::integral component of membrane;GO:0055085::transmembrane transport	CsaV3_1G017190	gnl|BL_ORD_ID|467438 sp|Q8LG88|TDT_ARATH Tonoplast dicarboxylate transporter OS=Arabidopsis thaliana OX=3702 GN=TDT PE=2 SV=2//0
chr1	11754116	11754505	11754291;11754276;11754269;11754270	138	139	278	322	4.47997	3.962	7.99056	9.17643	-1.023985497	0.051569971	1	+	+	+	+	chr1_11754115_11754505	11754291;11754276;11754269;11754270	Promoter (<=1kb)	1	11748130	11753126	4997	2	CsaV3_1G017190	CsaV3_1G017190	-990	GO:0005215::transporter activity;GO:0006814::sodium ion transport;GO:0016020::membrane;GO:0016021::integral component of membrane;GO:0055085::transmembrane transport	CsaV3_1G017190	gnl|BL_ORD_ID|467438 sp|Q8LG88|TDT_ARATH Tonoplast dicarboxylate transporter OS=Arabidopsis thaliana OX=3702 GN=TDT PE=2 SV=2//0
chr1	11761987	11762497	11762301;11762311;11762321;11762323	466	544	652	916	15.0514	15.4235	18.7019	26.052	-0.554391922	0.301984827	1	+	+	+	+	chr1_11761986_11762497	11762301;11762311;11762321;11762323	Promoter (<=1kb)	1	11762019	11762862	844	2	CsaV3_1G017220	CsaV3_1G017220	365	GO:0009055::electron carrier activity	CsaV3_1G017220	gnl|BL_ORD_ID|493778 sp|O82081|UCC1_ARATH Uclacyanin 1 OS=Arabidopsis thaliana OX=3702 GN=UCC1 PE=1 SV=1//4.47058e-17
chr1	11774615	11774815	11774716	38	35	50	115	1.25697	1.0188	1.46064	3.29556	-1.063454623	0.402635736	1	-	-	-	+	chr1_11774614_11774815	11774716	Downstream (1-2kb)	1	11768558	11771240	2683	2	CsaV3_1G017230	CsaV3_1G017230	-3375	GO:0005094::Rho GDP-dissociation inhibitor activity;GO:0005737::cytoplasm	CsaV3_1G017230	gnl|BL_ORD_ID|148177 sp|Q9SFC6|GDIR_ARATH Rho GDP-dissociation inhibitor 1 OS=Arabidopsis thaliana OX=3702 GN=GDI1 PE=1 SV=1//6.967e-100
chr1	11776994	11777212	11777101;11777100;11777100;11777101	732	890	802	633	23.6246	25.2153	22.9979	18.0119	0.252091539	0.344426515	1	+	+	+	+	chr1_11776993_11777212	11777101;11777100;11777100;11777101	Promoter (1-2kb)	1	11776766	11778987	2222	2	CsaV3_1G017240	CsaV3_1G017240	1775	GO:0005515::protein binding	CsaV3_1G017240	gnl|BL_ORD_ID|76909 sp|Q9SU30|CPR1_ARATH F-box protein CPR1 OS=Arabidopsis thaliana OX=3702 GN=CPR1 PE=1 SV=2//8.08422e-77
chr1	11791723	11791924	11791815	32	50	62	116	1.06359	1.4433	1.80432	3.32397	-1.032579154	0.321986758	1	-	-	-	+	chr1_11791722_11791924	11791815	Promoter (2-3kb)	1	11786799	11789437	2639	2	CsaV3_1G017250	CsaV3_1G017250	-2286	GO:0000276::mitochondrial proton-transporting ATP synthase complex, coupling factor F(o);GO:0000775::chromosome, centromeric region;GO:0001503::ossification;GO:0003677::DNA binding;GO:0003682::chromatin binding;GO:0003887::DNA-directed DNA polymerase activity;GO:0005576::extracellular region;GO:0005634::nucleus;GO:0005789::endoplasmic reticulum membrane;GO:0005944::phosphatidylinositol 3-kinase c…	CsaV3_1G017250	-//-
chr1	11790937	11791201	11791073	64	102	105	174	2.09495	2.9149	3.03584	4.97175	-0.6766007	0.342023472	1	-	-	-	+	chr1_11790936_11791201	11791073	Promoter (1-2kb)	1	11786799	11789437	2639	2	CsaV3_1G017250	CsaV3_1G017250	-1500	GO:0000276::mitochondrial proton-transporting ATP synthase complex, coupling factor F(o);GO:0000775::chromosome, centromeric region;GO:0001503::ossification;GO:0003677::DNA binding;GO:0003682::chromatin binding;GO:0003887::DNA-directed DNA polymerase activity;GO:0005576::extracellular region;GO:0005634::nucleus;GO:0005789::endoplasmic reticulum membrane;GO:0005944::phosphatidylinositol 3-kinase c…	CsaV3_1G017250	-//-
chr1	11834418	11834643	11834529	29	42	53	132	0.9669	1.2169	1.54656	3.77853	-1.285965173	0.39101846	1	-	-	-	+	chr1_11834417_11834643	11834529	Promoter (<=1kb)	1	11834646	11836590	1945	1	CsaV3_1G017280	CsaV3_1G017280	-3	GO:0004553::hydrolase activity, hydrolyzing O-glycosyl compounds;GO:0005618::cell wall;GO:0005975::carbohydrate metabolic process;GO:0006073::cellular glucan metabolic process;GO:0016762::xyloglucan:xyloglucosyl transferase activity;GO:0048046::apoplast	CsaV3_1G017280	gnl|BL_ORD_ID|512118 sp|Q8LER3|XTH7_ARATH Probable xyloglucan endotransglucosylase/hydrolase protein 7 OS=Arabidopsis thaliana OX=3702 GN=XTH7 PE=2 SV=2//3.32645e-160
chr1	11842370	11842701	11842502;11842500;11842503;11842504	2368	2572	2693	2877	76.3529	72.8159	77.1562	81.764	-0.0913567	0.243407217	1	+	+	+	+	chr1_11842369_11842701	11842502;11842500;11842503;11842504	Promoter (<=1kb)	1	11839032	11842824	3793	2	CsaV3_1G017290	CsaV3_1G017290	123	GO:0016020::membrane	CsaV3_1G017290	gnl|BL_ORD_ID|3953 sp|Q9ZUT8|AB33G_ARATH ABC transporter G family member 33 OS=Arabidopsis thaliana OX=3702 GN=ABCG33 PE=2 SV=1//9.56735e-17
chr1	11942021	11942240	11942129;11942128;11942129;11942128	218	249	250	252	7.05837	7.075	7.18864	7.18773	-0.024593938	0.042920458	1	+	+	+	+	chr1_11942020_11942240	11942129;11942128;11942129;11942128	Promoter (2-3kb)	1	11944303	11944469	167	2	CsaV3_1G018360	CsaV3_1G018360	2229	.	CsaV3_1G018360	-//-
chr1	12094715	12095151	12094951;12094946;12094928;12094959	248	285	361	523	8.02527	8.0938	10.3677	14.8868	-0.64777197	0.292391025	1	+	+	+	+	chr1_12094714_12095151	12094951;12094946;12094928;12094959	Exon (CsaV3_1G018460/CsaV3_1G018460, exon 4 of 4)	1	12097607	12100250	2644	2	CsaV3_1G018470	CsaV3_1G018470	5099	.	CsaV3_1G018470	-//-
chr1	12122006	12122205	12122109	70	52	65	110	2.28833	1.4999	1.89024	3.15351	-0.412972843	0.502271415	1	-	-	-	+	chr1_12122005_12122205	12122109	Distal Intergenic	1	12127518	12127766	249	2	CsaV3_1G019470	CsaV3_1G019470	5561	GO:0035556::intracellular signal transduction	CsaV3_1G019470	-//-
chr1	12219869	12220153	12220018;12220016;12220014;12220019	224	229	239	296	7.25175	6.509	6.8736	8.43777	-0.154044272	0.49555631	1	+	+	+	+	chr1_12219868_12220153	12220018;12220016;12220014;12220019	Distal Intergenic	1	12225796	12230200	4405	2	CsaV3_1G019530	CsaV3_1G019530	10047	GO:0003824::catalytic activity;GO:0004672::protein kinase activity;GO:0005524::ATP binding;GO:0006468::protein phosphorylation	CsaV3_1G019530	gnl|BL_ORD_ID|289204 sp|Q9SL76|P2C19_ARATH Protein phosphatase 2C and cyclic nucleotide-binding/kinase domain-containing protein OS=Arabidopsis thaliana OX=3702 GN=At2g20050/At2g20040 PE=2 SV=2//0
chr1	12231567	12231766	12231664	35	68	89	100	1.16028	1.9527	2.5776	2.86941	-0.807168208	0.176667876	1	-	-	-	+	chr1_12231566_12231766	12231664	Promoter (<=1kb)	1	12230970	12231585	616	2	CsaV3_1G019550	CsaV3_1G019550	0	.	CsaV3_1G019550	-//-
chr1	12272816	12273097	12272931;12272959;12272962	82	126	137	169	2.67509	3.5941	3.95232	4.8297	-0.486273766	0.186845147	1	-	+	+	+	chr1_12272815_12273097	12272931;12272959;12272962	Promoter (2-3kb)	1	12268063	12270366	2304	2	CsaV3_1G019570	CsaV3_1G019570	-2450	.	CsaV3_1G019570	-//-
chr1	12315255	12315675	12315344;12315556;12315532;12315401;12315563	133	154	154	231	4.31882	4.3865	4.4392	6.59112	-0.341505409	0.475278804	1	+	+	+	+	chr1_12315254_12315675	12315344;12315556;12315532;12315401;12315563	Distal Intergenic	1	12330536	12330908	373	1	CsaV3_1G019580	CsaV3_1G019580	-14861	.	CsaV3_1G019580	gnl|BL_ORD_ID|216745 sp|Q948T6|LGUL_ORYSJ Lactoylglutathione lyase OS=Oryza sativa subsp. japonica OX=39947 GN=GLYI-11 PE=1 SV=2//3.24643e-12
chr1	12634486	12634867	12634674;12634678;12634680;12634675	1442	1663	1522	2039	46.5079	47.0912	43.6187	57.9564	-0.117980222	0.676788826	1	+	+	+	+	chr1_12634485_12634867	12634674;12634678;12634680;12634675	Distal Intergenic	1	12581595	12582922	1328	2	CsaV3_1G020820	CsaV3_1G020820	-51564	GO:0004553::hydrolase activity, hydrolyzing O-glycosyl compounds;GO:0005618::cell wall;GO:0005975::carbohydrate metabolic process;GO:0006073::cellular glucan metabolic process;GO:0016762::xyloglucan:xyloglucosyl transferase activity;GO:0048046::apoplast	CsaV3_1G020820	gnl|BL_ORD_ID|512104 sp|Q9SVV2|XTH26_ARATH Probable xyloglucan endotransglucosylase/hydrolase protein 26 OS=Arabidopsis thaliana OX=3702 GN=XTH26 PE=2 SV=1//5.52303e-118
chr1	12626425	12626788	12626597;12626598;12626592;12626600	811	904	885	1177	26.1708	25.6115	25.375	33.467	-0.184387237	0.542945782	1	+	+	+	+	chr1_12626424_12626788	12626597;12626598;12626592;12626600	Distal Intergenic	1	12581595	12582922	1328	2	CsaV3_1G020820	CsaV3_1G020820	-43503	GO:0004553::hydrolase activity, hydrolyzing O-glycosyl compounds;GO:0005618::cell wall;GO:0005975::carbohydrate metabolic process;GO:0006073::cellular glucan metabolic process;GO:0016762::xyloglucan:xyloglucosyl transferase activity;GO:0048046::apoplast	CsaV3_1G020820	gnl|BL_ORD_ID|512104 sp|Q9SVV2|XTH26_ARATH Probable xyloglucan endotransglucosylase/hydrolase protein 26 OS=Arabidopsis thaliana OX=3702 GN=XTH26 PE=2 SV=1//5.52303e-118
chr1	12633247	12633488	12633369;12633362;12633361;12633368	503	550	503	696	16.2439	15.5933	14.4346	19.8018	-0.104817548	0.732432541	1	+	+	+	+	chr1_12633246_12633488	12633369;12633362;12633361;12633368	Distal Intergenic	1	12581595	12582922	1328	2	CsaV3_1G020820	CsaV3_1G020820	-50325	GO:0004553::hydrolase activity, hydrolyzing O-glycosyl compounds;GO:0005618::cell wall;GO:0005975::carbohydrate metabolic process;GO:0006073::cellular glucan metabolic process;GO:0016762::xyloglucan:xyloglucosyl transferase activity;GO:0048046::apoplast	CsaV3_1G020820	gnl|BL_ORD_ID|512104 sp|Q9SVV2|XTH26_ARATH Probable xyloglucan endotransglucosylase/hydrolase protein 26 OS=Arabidopsis thaliana OX=3702 GN=XTH26 PE=2 SV=1//5.52303e-118
chr1	12635799	12637616	12635913;12636303;12636785;12637102;12635911;12636280;12636784;12637137;12637472;12635916;12636299;12636784;12637128;12637497;12635916;12636305;12636780;12637133;12637477;12637476	3974	4249	4343	5723	128.114	120.275	124.412	162.619	-0.208605275	0.492537446	1	+	+	+	+	chr1_12635798_12637616	12635913;12636303;12636785;12637102;12635911;12636280;12636784;12637137;12637472;12635916;12636299;12636784;12637128;12637497;12635916;12636305;12636780;12637133;12637477;12637476	Distal Intergenic	1	12581595	12582922	1328	2	CsaV3_1G020820	CsaV3_1G020820	-52877	GO:0004553::hydrolase activity, hydrolyzing O-glycosyl compounds;GO:0005618::cell wall;GO:0005975::carbohydrate metabolic process;GO:0006073::cellular glucan metabolic process;GO:0016762::xyloglucan:xyloglucosyl transferase activity;GO:0048046::apoplast	CsaV3_1G020820	gnl|BL_ORD_ID|512104 sp|Q9SVV2|XTH26_ARATH Probable xyloglucan endotransglucosylase/hydrolase protein 26 OS=Arabidopsis thaliana OX=3702 GN=XTH26 PE=2 SV=1//5.52303e-118
chr1	12628756	12629091	12628920;12628918;12628921;12628926	742	714	788	1018	23.9469	20.2345	22.597	28.9498	-0.222443734	0.443169815	1	+	+	+	+	chr1_12628755_12629091	12628920;12628918;12628921;12628926	Distal Intergenic	1	12581595	12582922	1328	2	CsaV3_1G020820	CsaV3_1G020820	-45834	GO:0004553::hydrolase activity, hydrolyzing O-glycosyl compounds;GO:0005618::cell wall;GO:0005975::carbohydrate metabolic process;GO:0006073::cellular glucan metabolic process;GO:0016762::xyloglucan:xyloglucosyl transferase activity;GO:0048046::apoplast	CsaV3_1G020820	gnl|BL_ORD_ID|512104 sp|Q9SVV2|XTH26_ARATH Probable xyloglucan endotransglucosylase/hydrolase protein 26 OS=Arabidopsis thaliana OX=3702 GN=XTH26 PE=2 SV=1//5.52303e-118
chr1	12630698	12631030	12630860;12630866;12630870;12630862	693	778	825	836	22.3676	22.0457	23.6566	23.7792	-0.094984508	0.042084385	1	+	+	+	+	chr1_12630697_12631030	12630860;12630866;12630870;12630862	Distal Intergenic	1	12581595	12582922	1328	2	CsaV3_1G020820	CsaV3_1G020820	-47776	GO:0004553::hydrolase activity, hydrolyzing O-glycosyl compounds;GO:0005618::cell wall;GO:0005975::carbohydrate metabolic process;GO:0006073::cellular glucan metabolic process;GO:0016762::xyloglucan:xyloglucosyl transferase activity;GO:0048046::apoplast	CsaV3_1G020820	gnl|BL_ORD_ID|512104 sp|Q9SVV2|XTH26_ARATH Probable xyloglucan endotransglucosylase/hydrolase protein 26 OS=Arabidopsis thaliana OX=3702 GN=XTH26 PE=2 SV=1//5.52303e-118
chr1	12609682	12610056	12609862;12609867;12609856;12609868	557	655	647	783	17.9843	18.5648	18.5587	22.2734	-0.159867886	0.451721225	1	+	+	+	+	chr1_12609681_12610056	12609862;12609867;12609856;12609868	Distal Intergenic	1	12581595	12582922	1328	2	CsaV3_1G020820	CsaV3_1G020820	-26760	GO:0004553::hydrolase activity, hydrolyzing O-glycosyl compounds;GO:0005618::cell wall;GO:0005975::carbohydrate metabolic process;GO:0006073::cellular glucan metabolic process;GO:0016762::xyloglucan:xyloglucosyl transferase activity;GO:0048046::apoplast	CsaV3_1G020820	gnl|BL_ORD_ID|512104 sp|Q9SVV2|XTH26_ARATH Probable xyloglucan endotransglucosylase/hydrolase protein 26 OS=Arabidopsis thaliana OX=3702 GN=XTH26 PE=2 SV=1//5.52303e-118
chr1	12616691	12618238	12617003;12617417;12617665;12618038;12616999;12617436;12617671;12618039;12617002;12617438;12617652;12618035;12616991;12617453;12617654;12618035	2987	3342	3452	4901	96.3032	94.6069	98.8939	139.266	-0.319037091	0.449882905	1	+	+	+	+	chr1_12616690_12618238	12617003;12617417;12617665;12618038;12616999;12617436;12617671;12618039;12617002;12617438;12617652;12618035;12616991;12617453;12617654;12618035	Distal Intergenic	1	12581595	12582922	1328	2	CsaV3_1G020820	CsaV3_1G020820	-33769	GO:0004553::hydrolase activity, hydrolyzing O-glycosyl compounds;GO:0005618::cell wall;GO:0005975::carbohydrate metabolic process;GO:0006073::cellular glucan metabolic process;GO:0016762::xyloglucan:xyloglucosyl transferase activity;GO:0048046::apoplast	CsaV3_1G020820	gnl|BL_ORD_ID|512104 sp|Q9SVV2|XTH26_ARATH Probable xyloglucan endotransglucosylase/hydrolase protein 26 OS=Arabidopsis thaliana OX=3702 GN=XTH26 PE=2 SV=1//5.52303e-118
chr1	12632715	12632962	12632835;12632836;12632842;12632844	528	623	621	720	17.0497	17.6592	17.8141	20.4836	-0.141952109	0.399287629	1	+	+	+	+	chr1_12632714_12632962	12632835;12632836;12632842;12632844	Distal Intergenic	1	12581595	12582922	1328	2	CsaV3_1G020820	CsaV3_1G020820	-49793	GO:0004553::hydrolase activity, hydrolyzing O-glycosyl compounds;GO:0005618::cell wall;GO:0005975::carbohydrate metabolic process;GO:0006073::cellular glucan metabolic process;GO:0016762::xyloglucan:xyloglucosyl transferase activity;GO:0048046::apoplast	CsaV3_1G020820	gnl|BL_ORD_ID|512104 sp|Q9SVV2|XTH26_ARATH Probable xyloglucan endotransglucosylase/hydrolase protein 26 OS=Arabidopsis thaliana OX=3702 GN=XTH26 PE=2 SV=1//5.52303e-118
chr1	12627338	12627703	12627517;12627516;12627524;12627526	656	689	699	854	21.1751	19.527	20.048	24.2905	-0.123456732	0.544533997	1	+	+	+	+	chr1_12627337_12627703	12627517;12627516;12627524;12627526	Distal Intergenic	1	12581595	12582922	1328	2	CsaV3_1G020820	CsaV3_1G020820	-44416	GO:0004553::hydrolase activity, hydrolyzing O-glycosyl compounds;GO:0005618::cell wall;GO:0005975::carbohydrate metabolic process;GO:0006073::cellular glucan metabolic process;GO:0016762::xyloglucan:xyloglucosyl transferase activity;GO:0048046::apoplast	CsaV3_1G020820	gnl|BL_ORD_ID|512104 sp|Q9SVV2|XTH26_ARATH Probable xyloglucan endotransglucosylase/hydrolase protein 26 OS=Arabidopsis thaliana OX=3702 GN=XTH26 PE=2 SV=1//5.52303e-118
chr1	12652829	12653655	12652986;12653442;12652974;12652985;12653015;12653435;12653436;12653447	1233	1384	1327	1816	39.7718	39.1955	38.0339	51.621	-0.183127071	0.57557885	1	+	+	+	+	chr1_12652828_12653655	12652986;12653442;12652974;12652985;12653015;12653435;12653436;12653447	Distal Intergenic	1	12701573	12701797	225	2	CsaV3_1G021820	CsaV3_1G021820	48142	.	CsaV3_1G021820	-//-
chr1	12653891	12655224	12654050;12654295;12654756;12655041;12654076;12654254;12654058;12654295;12654753;12655052;12654046;12654299;12654758;12655049;12654762;12655051	2561	2874	2912	4030	82.5733	81.3625	83.4283	114.521	-0.272000024	0.471268909	1	+	+	+	+	chr1_12653890_12655224	12654050;12654295;12654756;12655041;12654076;12654254;12654058;12654295;12654753;12655052;12654046;12654299;12654758;12655049;12654762;12655051	Distal Intergenic	1	12701573	12701797	225	2	CsaV3_1G021820	CsaV3_1G021820	46573	.	CsaV3_1G021820	-//-
chr1	12657060	12657769	12657184;12657184;12657186;12657559;12657189;12657557;12657570;12657562	1815	1961	1911	2002	58.5297	55.5246	54.7597	56.9052	0.030545069	0.589933688	1	+	+	+	+	chr1_12657059_12657769	12657184;12657184;12657186;12657559;12657189;12657557;12657570;12657562	Distal Intergenic	1	12701573	12701797	225	2	CsaV3_1G021820	CsaV3_1G021820	44028	.	CsaV3_1G021820	-//-
chr1	12759028	12759254	12759132	437	518	523	796	14.1167	14.6877	15.0074	22.6428	-0.386368322	0.452563312	1	-	-	-	+	chr1_12759027_12759254	12759132	Distal Intergenic	1	12787603	12790795	3193	2	CsaV3_1G021830	CsaV3_1G021830	31541	.	CsaV3_1G021830	gnl|BL_ORD_ID|441327 sp|Q84X40|SPER1_ARATH Protein SPEAR1 OS=Arabidopsis thaliana OX=3702 GN=SPEAR1 PE=1 SV=1//2.65811e-18
chr1	12759444	12759878	12759630;12759643;12759636;12759649	1390	1677	1671	2170	44.8319	47.4874	47.8861	61.6781	-0.247072286	0.42424274	1	+	+	+	+	chr1_12759443_12759878	12759630;12759643;12759636;12759649	Distal Intergenic	1	12787603	12790795	3193	2	CsaV3_1G021830	CsaV3_1G021830	30917	.	CsaV3_1G021830	gnl|BL_ORD_ID|441327 sp|Q84X40|SPER1_ARATH Protein SPEAR1 OS=Arabidopsis thaliana OX=3702 GN=SPEAR1 PE=1 SV=1//2.65811e-18
chr1	12760617	12760949	12760713;12760729;12760723;12760725	756	804	877	1260	24.3981	22.7815	25.1459	35.825	-0.369957655	0.415918683	1	+	+	+	+	chr1_12760616_12760949	12760713;12760729;12760723;12760725	Distal Intergenic	1	12787603	12790795	3193	2	CsaV3_1G021830	CsaV3_1G021830	29846	.	CsaV3_1G021830	gnl|BL_ORD_ID|441327 sp|Q84X40|SPER1_ARATH Protein SPEAR1 OS=Arabidopsis thaliana OX=3702 GN=SPEAR1 PE=1 SV=1//2.65811e-18
chr1	12761204	12762290	12761318;12761562;12762001;12761332;12761559;12762001;12761324;12761605;12761998;12761321;12761574;12761998	3654	3989	4003	5218	117.801	112.917	114.675	148.272	-0.188641473	0.511357361	1	+	+	+	+	chr1_12761203_12762290	12761318;12761562;12762001;12761332;12761559;12762001;12761324;12761605;12761998;12761321;12761574;12761998	Distal Intergenic	1	12787603	12790795	3193	2	CsaV3_1G021830	CsaV3_1G021830	28505	.	CsaV3_1G021830	gnl|BL_ORD_ID|441327 sp|Q84X40|SPER1_ARATH Protein SPEAR1 OS=Arabidopsis thaliana OX=3702 GN=SPEAR1 PE=1 SV=1//2.65811e-18
chr1	12762819	12763661	12763044;12763517;12763042;12763483;12763049;12763489;12763048;12763517	3912	4478	4422	5640	126.116	126.756	126.675	160.261	-0.182321686	0.49546241	1	+	+	+	+	chr1_12762818_12763661	12763044;12763517;12763042;12763483;12763049;12763489;12763048;12763517	Distal Intergenic	1	12787603	12790795	3193	2	CsaV3_1G021830	CsaV3_1G021830	27134	.	CsaV3_1G021830	gnl|BL_ORD_ID|441327 sp|Q84X40|SPER1_ARATH Protein SPEAR1 OS=Arabidopsis thaliana OX=3702 GN=SPEAR1 PE=1 SV=1//2.65811e-18
chr1	12764302	12764880	12764447;12764441;12764446;12764458;12764704;12764771	1232	1432	1487	2203	39.7396	40.5539	42.6163	62.6156	-0.390217002	0.430049667	1	+	+	+	+	chr1_12764301_12764880	12764447;12764441;12764446;12764458;12764704;12764771	Distal Intergenic	1	12787603	12790795	3193	2	CsaV3_1G021830	CsaV3_1G021830	25915	.	CsaV3_1G021830	gnl|BL_ORD_ID|441327 sp|Q84X40|SPER1_ARATH Protein SPEAR1 OS=Arabidopsis thaliana OX=3702 GN=SPEAR1 PE=1 SV=1//2.65811e-18
chr1	12773482	12773696	12773591;12773588	100	139	112	136	3.25523	3.962	3.23632	3.89217	0.017848723	0.935099618	1	-	+	-	+	chr1_12773481_12773696	12773591;12773588	Distal Intergenic	1	12787603	12790795	3193	2	CsaV3_1G021830	CsaV3_1G021830	17099	.	CsaV3_1G021830	gnl|BL_ORD_ID|441327 sp|Q84X40|SPER1_ARATH Protein SPEAR1 OS=Arabidopsis thaliana OX=3702 GN=SPEAR1 PE=1 SV=1//2.65811e-18
chr1	12808271	12808583	12808424;12808426	80	109	128	208	2.61063	3.113	3.69456	5.93769	-0.750942424	0.321257823	1	-	-	+	+	chr1_12808270_12808583	12808424;12808426	Promoter (<=1kb)	1	12808287	12814862	6576	1	CsaV3_1G021840	CsaV3_1G021840	0	GO:0003676::nucleic acid binding;GO:0003746::translation elongation factor activity;GO:0005622::intracellular;GO:0006414::translational elongation	CsaV3_1G021840	gnl|BL_ORD_ID|114871 sp|Q7VCB5|EFTS_PROMA Elongation factor Ts OS=Prochlorococcus marinus (strain SARG / CCMP1375 / SS120) OX=167539 GN=tsf PE=3 SV=1//1.59635e-75
chr1	12831753	12832132	12831939;12831964;12831953;12831958	294	330	384	616	9.50785	9.3673	11.0264	17.529	-0.597275484	0.37647136	1	+	+	+	+	chr1_12831752_12832132	12831939;12831964;12831953;12831958	Distal Intergenic	1	12823937	12827995	4059	2	CsaV3_1G021860	CsaV3_1G021860	-3758	GO:0005634::nucleus;GO:0006355::regulation of transcription, DNA-templated	CsaV3_1G021860	gnl|BL_ORD_ID|186007 sp|Q9ZSY8|IAA27_ARATH Auxin-responsive protein IAA27 OS=Arabidopsis thaliana OX=3702 GN=IAA27 PE=1 SV=1//4.61612e-103
chr1	12829951	12830225	12830084;12830079	96	120	114	234	3.12631	3.4243	3.2936	6.67635	-0.605957011	0.495761537	1	-	+	-	+	chr1_12829950_12830225	12830084;12830079	Promoter (1-2kb)	1	12823937	12827995	4059	2	CsaV3_1G021860	CsaV3_1G021860	-1956	GO:0005634::nucleus;GO:0006355::regulation of transcription, DNA-templated	CsaV3_1G021860	gnl|BL_ORD_ID|186007 sp|Q9ZSY8|IAA27_ARATH Auxin-responsive protein IAA27 OS=Arabidopsis thaliana OX=3702 GN=IAA27 PE=1 SV=1//4.61612e-103
chr1	12850971	12851576	12851166	139	150	145	243	4.5122	4.2733	4.18144	6.93204	-0.339114343	0.552336095	1	-	-	-	+	chr1_12850970_12851576	12851166	Distal Intergenic	1	12823937	12827995	4059	2	CsaV3_1G021860	CsaV3_1G021860	-22976	GO:0005634::nucleus;GO:0006355::regulation of transcription, DNA-templated	CsaV3_1G021860	gnl|BL_ORD_ID|186007 sp|Q9ZSY8|IAA27_ARATH Auxin-responsive protein IAA27 OS=Arabidopsis thaliana OX=3702 GN=IAA27 PE=1 SV=1//4.61612e-103
chr1	13241992	13242544	13242075;13242366	102	103	158	250	3.31969	2.9432	4.55376	7.13091	-0.899716545	0.277007269	1	-	-	-	+	chr1_13241991_13242544	13242075;13242366	Promoter (1-2kb)	1	13241994	13243612	1619	2	CsaV3_1G022880	CsaV3_1G022880	1068	GO:0005515::protein binding	CsaV3_1G022880	gnl|BL_ORD_ID|129089 sp|Q9LM18|FB303_ARATH F-box protein At1g22220 OS=Arabidopsis thaliana OX=3702 GN=At1g22220 PE=2 SV=1//3.71e-50
chr1	13284855	13285098	13284974	66	60	112	149	2.15941	1.7263	3.23632	4.2615	-0.948292958	0.13668455	1	-	-	-	+	chr1_13284854_13285098	13284974	Distal Intergenic	1	13278059	13279147	1089	2	CsaV3_1G022920	CsaV3_1G022920	-5708	GO:0003700::sequence-specific DNA binding transcription factor activity;GO:0006355::regulation of transcription, DNA-templated	CsaV3_1G022920	gnl|BL_ORD_ID|338509 sp|Q8H1E4|RAP24_ARATH Ethylene-responsive transcription factor RAP2-4 OS=Arabidopsis thaliana OX=3702 GN=RAP2-4 PE=1 SV=1//3.31476e-61
chr1	13279735	13280055	13279908;13279895	96	114	152	228	3.12631	3.2545	4.38192	6.50589	-0.770902315	0.279387658	1	-	-	+	+	chr1_13279734_13280055	13279908;13279895	Promoter (<=1kb)	1	13278059	13279147	1089	2	CsaV3_1G022920	CsaV3_1G022920	-588	GO:0003700::sequence-specific DNA binding transcription factor activity;GO:0006355::regulation of transcription, DNA-templated	CsaV3_1G022920	gnl|BL_ORD_ID|338509 sp|Q8H1E4|RAP24_ARATH Ethylene-responsive transcription factor RAP2-4 OS=Arabidopsis thaliana OX=3702 GN=RAP2-4 PE=1 SV=1//3.31476e-61
chr1	13283436	13283972	13283698;13283716;13283694;13283685	215	252	358	504	6.96168	7.1599	10.2818	14.3471	-0.80245068	0.234319455	1	+	+	+	+	chr1_13283435_13283972	13283698;13283716;13283694;13283685	Distal Intergenic	1	13278059	13279147	1089	2	CsaV3_1G022920	CsaV3_1G022920	-4289	GO:0003700::sequence-specific DNA binding transcription factor activity;GO:0006355::regulation of transcription, DNA-templated	CsaV3_1G022920	gnl|BL_ORD_ID|338509 sp|Q8H1E4|RAP24_ARATH Ethylene-responsive transcription factor RAP2-4 OS=Arabidopsis thaliana OX=3702 GN=RAP2-4 PE=1 SV=1//3.31476e-61
chr1	13276468	13276805	13276650;13276646;13276670	108	131	133	211	3.51307	3.7356	3.83776	6.02292	-0.443970828	0.442027197	1	-	+	+	+	chr1_13276467_13276805	13276650;13276646;13276670	Promoter (2-3kb)	1	13278059	13279147	1089	2	CsaV3_1G022920	CsaV3_1G022920	2342	GO:0003700::sequence-specific DNA binding transcription factor activity;GO:0006355::regulation of transcription, DNA-templated	CsaV3_1G022920	gnl|BL_ORD_ID|338509 sp|Q8H1E4|RAP24_ARATH Ethylene-responsive transcription factor RAP2-4 OS=Arabidopsis thaliana OX=3702 GN=RAP2-4 PE=1 SV=1//3.31476e-61
chr1	13293844	13294043	13293962	46	55	41	88	1.51481	1.5848	1.20288	2.52849	-0.26761872	0.716865665	1	-	-	-	+	chr1_13293843_13294043	13293962	Exon (CsaV3_1G022930/CsaV3_1G022930, exon 10 of 10)	1	13292418	13298387	5970	2	CsaV3_1G022930	CsaV3_1G022930	4344	GO:0005515::protein binding;GO:0055036::virion membrane	CsaV3_1G022930	gnl|BL_ORD_ID|544066 sp|Q9Y7K5|YGI3_SCHPO Uncharacterized WD repeat-containing protein C2A9.03 OS=Schizosaccharomyces pombe (strain 972 / ATCC 24843) OX=284812 GN=SPBC2A9.03 PE=4 SV=2//2.76222e-34
chr1	13300545	13300866	13300690;13300704;13300687;13300714	114	160	193	264	3.70645	4.5563	5.55616	7.52865	-0.663199053	0.210626915	1	+	+	+	+	chr1_13300544_13300866	13300690;13300704;13300687;13300714	Promoter (2-3kb)	1	13292418	13298387	5970	2	CsaV3_1G022930	CsaV3_1G022930	-2158	GO:0005515::protein binding;GO:0055036::virion membrane	CsaV3_1G022930	gnl|BL_ORD_ID|544066 sp|Q9Y7K5|YGI3_SCHPO Uncharacterized WD repeat-containing protein C2A9.03 OS=Schizosaccharomyces pombe (strain 972 / ATCC 24843) OX=284812 GN=SPBC2A9.03 PE=4 SV=2//2.76222e-34
chr1	13298352	13298607	13298470;13298467;13298481	68	132	116	167	2.22387	3.7639	3.35088	4.77288	-0.440128813	0.415979446	1	-	+	+	+	chr1_13298351_13298607	13298470;13298467;13298481	Promoter (<=1kb)	1	13292418	13298387	5970	2	CsaV3_1G022930	CsaV3_1G022930	0	GO:0005515::protein binding;GO:0055036::virion membrane	CsaV3_1G022930	gnl|BL_ORD_ID|544066 sp|Q9Y7K5|YGI3_SCHPO Uncharacterized WD repeat-containing protein C2A9.03 OS=Schizosaccharomyces pombe (strain 972 / ATCC 24843) OX=284812 GN=SPBC2A9.03 PE=4 SV=2//2.76222e-34
chr1	13313470	13313709	13313584	62	89	76	123	2.03049	2.547	2.20528	3.52284	-0.323504982	0.538258659	1	-	-	-	+	chr1_13313469_13313709	13313584	Distal Intergenic	1	13307902	13310340	2439	2	CsaV3_1G022940	CsaV3_1G022940	-3130	GO:0016020::membrane;GO:0055114::oxidation-reduction process	CsaV3_1G022940	gnl|BL_ORD_ID|276630 sp|Q2QD36|NU1C_CUCSA NAD(P)H-quinone oxidoreductase subunit 1, chloroplastic OS=Cucumis sativus OX=3659 GN=ndhA PE=3 SV=1//1.00661e-50
chr1	13307824	13308313	13308067;13308060;13308060;13308078	25901	30019	26906	21025	834.821	849.566	770.616	597.349	0.300192327	0.317203736	1	+	+	+	+	chr1_13307823_13308313	13308067;13308060;13308060;13308078	Promoter (2-3kb)	1	13307902	13310340	2439	2	CsaV3_1G022940	CsaV3_1G022940	2027	GO:0016020::membrane;GO:0055114::oxidation-reduction process	CsaV3_1G022940	gnl|BL_ORD_ID|276630 sp|Q2QD36|NU1C_CUCSA NAD(P)H-quinone oxidoreductase subunit 1, chloroplastic OS=Cucumis sativus OX=3659 GN=ndhA PE=3 SV=1//1.00661e-50
chr1	13330215	13330517	13330364;13330362	88	109	132	242	2.86847	3.113	3.80912	6.90363	-0.840756884	0.367480026	1	-	-	+	+	chr1_13330214_13330517	13330364;13330362	Promoter (1-2kb)	1	13324417	13328299	3883	2	CsaV3_1G022960	CsaV3_1G022960	-1916	.	CsaV3_1G022960	gnl|BL_ORD_ID|159039 sp|Q6MEW4|GPMA_PARUW 2,3-bisphosphoglycerate-dependent phosphoglycerate mutase OS=Protochlamydia amoebophila (strain UWE25) OX=264201 GN=gpmA PE=3 SV=1//5.67106e-96
chr1	13332714	13332983	13332846;13332835	72	72	148	196	2.35279	2.0659	4.26736	5.59677	-1.158573093	0.139247515	1	-	-	+	+	chr1_13332713_13332983	13332846;13332835	Downstream (2-3kb)	1	13324417	13328299	3883	2	CsaV3_1G022960	CsaV3_1G022960	-4415	.	CsaV3_1G022960	gnl|BL_ORD_ID|159039 sp|Q6MEW4|GPMA_PARUW 2,3-bisphosphoglycerate-dependent phosphoglycerate mutase OS=Protochlamydia amoebophila (strain UWE25) OX=264201 GN=gpmA PE=3 SV=1//5.67106e-96
chr1	13337680	13338060	13337881;13337869;13337897;13337895	178	215	210	436	5.76917	6.1128	6.04304	12.4152	-0.635490947	0.489641393	1	+	+	+	+	chr1_13337679_13338060	13337881;13337869;13337897;13337895	Promoter (<=1kb)	1	13335346	13338033	2688	2	CsaV3_1G022970	CsaV3_1G022970	0	.	CsaV3_1G022970	gnl|BL_ORD_ID|97909 sp|Q9LX15|DFC_ARATH Protein DOWNSTREAM OF FLC OS=Arabidopsis thaliana OX=3702 GN=DFC PE=2 SV=1//1.22272e-36
chr1	13412718	13412999	13412846;13412849	76	80	126	200	2.48171	2.2923	3.63728	5.71041	-0.969408302	0.268667503	1	-	-	+	+	chr1_13412717_13412999	13412846;13412849	Distal Intergenic	1	13418583	13419696	1114	1	CsaV3_1G023060	CsaV3_1G023060	-5584	.	CsaV3_1G023060	-//-
chr1	13464504	13464734	13464602	67	50	68	114	2.19164	1.4433	1.97616	3.26715	-0.528546294	0.416633215	1	-	-	-	+	chr1_13464503_13464734	13464602	Distal Intergenic	1	13443595	13454269	10675	1	CsaV3_1G023100	CsaV3_1G023100	20909	GO:0006886::intracellular protein transport;GO:0008536::Ran GTPase binding	CsaV3_1G023100	gnl|BL_ORD_ID|426139 sp|F4IRR2|SAD2_ARATH Importin beta-like SAD2 OS=Arabidopsis thaliana OX=3702 GN=SAD2 PE=1 SV=1//0
chr1	13463439	13463675	13463559	87	103	98	150	2.83624	2.9432	2.83536	4.28991	-0.302014974	0.524232847	1	-	-	-	+	chr1_13463438_13463675	13463559	Distal Intergenic	1	13443595	13454269	10675	1	CsaV3_1G023100	CsaV3_1G023100	19844	GO:0006886::intracellular protein transport;GO:0008536::Ran GTPase binding	CsaV3_1G023100	gnl|BL_ORD_ID|426139 sp|F4IRR2|SAD2_ARATH Importin beta-like SAD2 OS=Arabidopsis thaliana OX=3702 GN=SAD2 PE=1 SV=1//0
chr1	13449464	13449685	13449575;13449577;13449576;13449579	145	165	206	114	4.70558	4.6978	5.92848	3.26715	0.032231002	0.950404511	1	+	+	+	+	chr1_13449463_13449685	13449575;13449577;13449576;13449579	Exon (CsaV3_1G023100/CsaV3_1G023100, exon 15 of 22)	1	13443595	13454269	10675	1	CsaV3_1G023100	CsaV3_1G023100	5869	GO:0006886::intracellular protein transport;GO:0008536::Ran GTPase binding	CsaV3_1G023100	gnl|BL_ORD_ID|426139 sp|F4IRR2|SAD2_ARATH Importin beta-like SAD2 OS=Arabidopsis thaliana OX=3702 GN=SAD2 PE=1 SV=1//0
chr1	13606508	13606868	13606672;13606685;13606684;13606684	165	222	253	370	5.35018	6.3109	7.27456	10.5401	-0.611363538	0.292878241	1	+	+	+	+	chr1_13606507_13606868	13606672;13606685;13606684;13606684	Distal Intergenic	1	13599137	13599761	625	1	CsaV3_1G024120	CsaV3_1G024120	7371	.	CsaV3_1G024120	-//-
chr1	13652713	13653038	13652870;13652875;13652875	87	136	153	262	2.83624	3.8771	4.41056	7.47183	-0.823722431	0.320618971	1	-	+	+	+	chr1_13652712_13653038	13652870;13652875;13652875	Promoter (<=1kb)	1	13652746	13658038	5293	1	CsaV3_1G024160	CsaV3_1G024160	0	GO:0003777::microtubule motor activity;GO:0005524::ATP binding;GO:0007018::microtubule-based movement;GO:0008017::microtubule binding	CsaV3_1G024160	gnl|BL_ORD_ID|207557 sp|Q940Y8|KN13B_ARATH Kinesin-like protein KIN-13B OS=Arabidopsis thaliana OX=3702 GN=KIN13B PE=1 SV=1//0
chr1	13648547	13648877	13648708;13648717;13648711;13648735	160	166	225	338	5.18903	4.7261	6.47264	9.63099	-0.699682337	0.2951654	1	+	+	+	+	chr1_13648546_13648877	13648708;13648717;13648711;13648735	Distal Intergenic	1	13652746	13658038	5293	1	CsaV3_1G024160	CsaV3_1G024160	-3869	GO:0003777::microtubule motor activity;GO:0005524::ATP binding;GO:0007018::microtubule-based movement;GO:0008017::microtubule binding	CsaV3_1G024160	gnl|BL_ORD_ID|207557 sp|Q940Y8|KN13B_ARATH Kinesin-like protein KIN-13B OS=Arabidopsis thaliana OX=3702 GN=KIN13B PE=1 SV=1//0
chr1	13662429	13662857	13662664;13662664;13662653;13662665	328	392	504	742	10.6037	11.1219	14.4632	21.1086	-0.711337959	0.283269386	1	+	+	+	+	chr1_13662428_13662857	13662664;13662664;13662653;13662665	Promoter (<=1kb)	1	13663460	13666158	2699	1	CsaV3_1G024170	CsaV3_1G024170	-603	GO:0003677::DNA binding;GO:0003678::DNA helicase activity;GO:0003700::sequence-specific DNA binding transcription factor activity;GO:0004308::exo-alpha-sialidase activity;GO:0005524::ATP binding;GO:0005634::nucleus;GO:0005975::carbohydrate metabolic process;GO:0006270::DNA replication initiation;GO:0006355::regulation of transcription, DNA-templated;GO:0016020::membrane;GO:0033644::host cell memb…	CsaV3_1G024170	gnl|BL_ORD_ID|181048 sp|Q9LV52|HSFC1_ARATH Heat stress transcription factor C-1 OS=Arabidopsis thaliana OX=3702 GN=HSFC1 PE=1 SV=1//3.46669e-72
chr1	13664173	13664407	13664271	60	83	100	122	1.96603	2.3772	2.89264	3.49443	-0.556385908	0.122748779	1	-	-	-	+	chr1_13664172_13664407	13664271	Promoter (<=1kb)	1	13663460	13666158	2699	1	CsaV3_1G024170	CsaV3_1G024170	713	GO:0003677::DNA binding;GO:0003678::DNA helicase activity;GO:0003700::sequence-specific DNA binding transcription factor activity;GO:0004308::exo-alpha-sialidase activity;GO:0005524::ATP binding;GO:0005634::nucleus;GO:0005975::carbohydrate metabolic process;GO:0006270::DNA replication initiation;GO:0006355::regulation of transcription, DNA-templated;GO:0016020::membrane;GO:0033644::host cell memb…	CsaV3_1G024170	gnl|BL_ORD_ID|181048 sp|Q9LV52|HSFC1_ARATH Heat stress transcription factor C-1 OS=Arabidopsis thaliana OX=3702 GN=HSFC1 PE=1 SV=1//3.46669e-72
chr1	13677533	13677971	13677749;13677753;13677765;13677759	424	536	645	853	13.6978	15.1971	18.5014	24.2621	-0.565565059	0.233697933	1	+	+	+	+	chr1_13677532_13677971	13677749;13677753;13677765;13677759	Distal Intergenic	1	13673902	13674165	264	2	CsaV3_1G024180	CsaV3_1G024180	-3368	.	CsaV3_1G024180	-//-
chr1	13820138	13820505	13820299;13820309;13820334;13820278	130	205	264	312	4.22213	5.8298	7.5896	8.89233	-0.713412659	0.094678492	1	+	+	+	+	chr1_13820137_13820505	13820299;13820309;13820334;13820278	Downstream (2-3kb)	1	13823025	13824498	1474	2	CsaV3_1G024220	CsaV3_1G024220	3993	GO:0003677::DNA binding;GO:0004803::transposase activity;GO:0005219::ryanodine-sensitive calcium-release channel activity;GO:0006313::transposition, DNA-mediated;GO:0006874::cellular calcium ion homeostasis;GO:0016021::integral component of membrane;GO:0019031::viral envelope	CsaV3_1G024220	gnl|BL_ORD_ID|285272 sp|Q3E9B4|OFP8_ARATH Transcription repressor OFP8 OS=Arabidopsis thaliana OX=3702 GN=OFP8 PE=1 SV=1//1.52171e-16
chr1	13847945	13848294	13848113;13848109	104	115	139	227	3.38415	3.2828	4.0096	6.47748	-0.65351422	0.364797682	1	-	-	+	+	chr1_13847944_13848294	13848113;13848109	Promoter (1-2kb)	1	13847780	13849404	1625	2	CsaV3_1G024230	CsaV3_1G024230	1110	GO:0005215::transporter activity;GO:0006810::transport;GO:0016020::membrane;GO:0016021::integral component of membrane;GO:0022857::transmembrane transporter activity;GO:0055085::transmembrane transport	CsaV3_1G024230	gnl|BL_ORD_ID|308256 sp|Q8GXR2|PLT6_ARATH Probable polyol transporter 6 OS=Arabidopsis thaliana OX=3702 GN=PLT6 PE=2 SV=2//7.55806e-165
chr1	13881931	13882149	13882039;13882039;13882038;13882038	1533	1502	1553	1726	49.4408	42.5349	44.5066	49.0641	-0.024804095	0.867329057	1	+	+	+	+	chr1_13881930_13882149	13882039;13882039;13882038;13882038	Promoter (<=1kb)	1	13882759	13887440	4682	1	CsaV3_1G024260	CsaV3_1G024260	-610	GO:0008152::metabolic process;GO:0016491::oxidoreductase activity	CsaV3_1G024260	gnl|BL_ORD_ID|283237 sp|Q5N800|NYC1_ORYSJ Probable chlorophyll(ide) b reductase NYC1, chloroplastic OS=Oryza sativa subsp. japonica OX=39947 GN=NYC1 PE=1 SV=1//0
chr1	13882756	13883147	13882922;13882928;13882922;13882939	252	365	345	575	8.15419	10.3578	9.90944	16.3642	-0.505156098	0.429956648	1	+	+	+	+	chr1_13882755_13883147	13882922;13882928;13882922;13882939	Promoter (<=1kb)	1	13882759	13887440	4682	1	CsaV3_1G024260	CsaV3_1G024260	0	GO:0008152::metabolic process;GO:0016491::oxidoreductase activity	CsaV3_1G024260	gnl|BL_ORD_ID|283237 sp|Q5N800|NYC1_ORYSJ Probable chlorophyll(ide) b reductase NYC1, chloroplastic OS=Oryza sativa subsp. japonica OX=39947 GN=NYC1 PE=1 SV=1//0
chr1	13887834	13888099	13887972;13887953	56	88	120	132	1.83711	2.5187	3.46544	3.77853	-0.733839546	0.104067267	1	-	-	+	+	chr1_13887833_13888099	13887972;13887953	Promoter (<=1kb)	1	13888788	13889838	1051	1	CsaV3_1G024270	CsaV3_1G024270	-689	GO:0007049::cell cycle	CsaV3_1G024270	gnl|BL_ORD_ID|310724 sp|Q94HW2|POLR1_ARATH Retrovirus-related Pol polyprotein from transposon RE1 OS=Arabidopsis thaliana OX=3702 GN=RE1 PE=2 SV=1//2.45079e-10
chr1	14015557	14015782	14015669;14015674	73	74	127	152	2.38502	2.1225	3.66592	4.34673	-0.829945567	0.0889429	1	-	-	+	+	chr1_14015556_14015782	14015669;14015674	Distal Intergenic	1	14002430	14003075	646	2	CsaV3_1G024420	CsaV3_1G024420	-12482	.	CsaV3_1G024420	-//-
chr1	14123956	14125810	14124207;14125074;14125650;14124195;14125081;14125660;14124205;14125084;14125651;14124185;14124581;14125115;14125666	87896	103854	95702	73059	2832.92	2939.1	2740.93	2075.63	0.261073161	0.382681105	1	+	+	+	+	chr1_14123955_14125810	14124207;14125074;14125650;14124195;14125081;14125660;14124205;14125084;14125651;14124185;14124581;14125115;14125666	Distal Intergenic	1	14120614	14122956	2343	1	CsaV3_1G025460	CsaV3_1G025460	3342	.	CsaV3_1G025460	-//-
chr1	14125912	14126327	14126110;14126104;14126111;14126093	11293	14075	12695	6934	364.006	398.351	363.613	197.023	0.443402361	0.433885184	1	+	+	+	+	chr1_14125911_14126327	14126110;14126104;14126111;14126093	Distal Intergenic	1	14120614	14122956	2343	1	CsaV3_1G025460	CsaV3_1G025460	5298	.	CsaV3_1G025460	-//-
chr1	14136310	14136737	14136410;14136645;14136412;14136677;14136411;14136662	22101	25848	23571	17373	712.347	731.527	675.102	493.595	0.30504391	0.369001501	1	+	+	+	-	chr1_14136309_14136737	14136410;14136645;14136412;14136677;14136411;14136662	Promoter (1-2kb)	1	14136613	14137990	1378	2	CsaV3_1G025470	CsaV3_1G025470	1253	GO:0005515::protein binding	CsaV3_1G025470	gnl|BL_ORD_ID|540092 sp|Q4VZH4|YCF3_CUCSA Photosystem I assembly protein Ycf3 OS=Cucumis sativus OX=3659 GN=ycf3 PE=3 SV=1//2.36455e-16
chr1	14136933	14138533	14137063;14137538;14138204;14137072;14137538;14138194;14137076;14137541;14138194;14137072;14137540;14138199	142289	163366	148330	119369	4586.01	4623.29	4248.2	3391.3	0.269613283	0.317636047	1	+	+	+	+	chr1_14136932_14138533	14137063;14137538;14138204;14137072;14137538;14138194;14137076;14137541;14138194;14137072;14137540;14138199	Promoter (<=1kb)	1	14136613	14137990	1378	2	CsaV3_1G025470	CsaV3_1G025470	0	GO:0005515::protein binding	CsaV3_1G025470	gnl|BL_ORD_ID|540092 sp|Q4VZH4|YCF3_CUCSA Photosystem I assembly protein Ycf3 OS=Cucumis sativus OX=3659 GN=ycf3 PE=3 SV=1//2.36455e-16
chr1	14138723	14139376	14138996;14138996;14138993;14138995	75279	87025	77930	59922	2426.27	2462.84	2231.94	1702.41	0.313446559	0.321238229	1	+	+	+	+	chr1_14138722_14139376	14138996;14138996;14138993;14138995	Promoter (<=1kb)	1	14138714	14139685	972	1	CsaV3_1G025490	CsaV3_1G025490	9	.	CsaV3_1G025490	gnl|BL_ORD_ID|472342 sp|Q4VZL0|TI214_CUCSA Protein TIC 214 OS=Cucumis sativus OX=3659 GN=TIC214 PE=3 SV=2//6.00258e-13
chr1	14140415	14140893	14140550;14140555;14140550;14140551	41444	47131	43788	34138	1335.77	1333.84	1254.12	969.889	0.263466369	0.361458817	1	+	+	+	+	chr1_14140414_14140893	14140550;14140555;14140550;14140551	Promoter (<=1kb)	1	14139818	14145742	5925	1	CsaV3_1G025500	CsaV3_1G025500	597	.	CsaV3_1G025500	gnl|BL_ORD_ID|472342 sp|Q4VZL0|TI214_CUCSA Protein TIC 214 OS=Cucumis sativus OX=3659 GN=TIC214 PE=3 SV=2//2.77502e-20
chr1	14141286	14142046	14141550;14141545;14141542;14141517;14141948	59861	69509	63046	48339	1929.35	1967.13	1805.67	1373.34	0.293593857	0.34356943	1	+	+	+	+	chr1_14141285_14142046	14141550;14141545;14141542;14141517;14141948	Promoter (1-2kb)	1	14139818	14145742	5925	1	CsaV3_1G025500	CsaV3_1G025500	1468	.	CsaV3_1G025500	gnl|BL_ORD_ID|472342 sp|Q4VZL0|TI214_CUCSA Protein TIC 214 OS=Cucumis sativus OX=3659 GN=TIC214 PE=3 SV=2//2.77502e-20
chr1	14143265	14144171	14143370;14143763;14143380;14143777;14143386;14143742;14143392;14143689	43768	52463	48243	37567	1410.67	1484.73	1381.71	1067.31	0.241558115	0.381680655	1	+	+	+	+	chr1_14143264_14144171	14143370;14143763;14143380;14143777;14143386;14143742;14143392;14143689	Intron (CsaV3_1G025500/CsaV3_1G025500, intron 3 of 3)	1	14139818	14145742	5925	1	CsaV3_1G025500	CsaV3_1G025500	3447	.	CsaV3_1G025500	gnl|BL_ORD_ID|472342 sp|Q4VZL0|TI214_CUCSA Protein TIC 214 OS=Cucumis sativus OX=3659 GN=TIC214 PE=3 SV=2//2.77502e-20
chr1	14145483	14146154	14145852;14145849;14145851;14145847	44339	52418	47829	36595	1429.08	1483.46	1369.85	1039.69	0.273520112	0.364601665	1	+	+	+	+	chr1_14145482_14146154	14145852;14145849;14145851;14145847	Exon (CsaV3_1G025500/CsaV3_1G025500, exon 4 of 4)	1	14139818	14145742	5925	1	CsaV3_1G025500	CsaV3_1G025500	5665	.	CsaV3_1G025500	gnl|BL_ORD_ID|472342 sp|Q4VZL0|TI214_CUCSA Protein TIC 214 OS=Cucumis sativus OX=3659 GN=TIC214 PE=3 SV=2//2.77502e-20
chr1	14146813	14147462	14147012;14147037;14147048;14147075	25980	31759	29130	21406	837.368	898.808	834.312	608.173	0.267356888	0.40786632	1	+	+	+	+	chr1_14146812_14147462	14147012;14147037;14147048;14147075	Downstream (<1kb)	1	14139818	14145742	5925	1	CsaV3_1G025500	CsaV3_1G025500	6995	.	CsaV3_1G025500	gnl|BL_ORD_ID|472342 sp|Q4VZL0|TI214_CUCSA Protein TIC 214 OS=Cucumis sativus OX=3659 GN=TIC214 PE=3 SV=2//2.77502e-20
chr1	14171447	14171652	14171549	54	58	78	116	1.77265	1.6697	2.26256	3.32397	-0.69855866	0.290212706	1	-	-	-	+	chr1_14171446_14171652	14171549	Promoter (<=1kb)	1	14170943	14171392	450	2	CsaV3_1G025530	CsaV3_1G025530	-55	.	CsaV3_1G025530	-//-
chr1	14216874	14217084	14216943	18	40	46	88	0.61237	1.1603	1.34608	2.52849	-1.12811222	0.296052793	1	-	-	-	+	chr1_14216873_14217084	14216943	Promoter (<=1kb)	1	14212304	14217343	5040	2	CsaV3_1G025550	CsaV3_1G025550	259	GO:0016021::integral component of membrane;GO:0022857::transmembrane transporter activity;GO:0050909::sensory perception of taste;GO:0055085::transmembrane transport	CsaV3_1G025550	gnl|BL_ORD_ID|446443 sp|Q8GW61|STP14_ARATH Sugar transport protein 14 OS=Arabidopsis thaliana OX=3702 GN=STP14 PE=2 SV=2//0
chr1	14242641	14242860	14242750;14242749;14242749;14242750	630	740	702	668	20.3371	20.9703	20.1339	19.0063	0.077749128	0.267973558	1	+	+	+	+	chr1_14242640_14242860	14242750;14242749;14242749;14242750	Distal Intergenic	1	14252619	14254693	2075	2	CsaV3_1G025560	CsaV3_1G025560	11833	GO:0004672::protein kinase activity;GO:0005524::ATP binding;GO:0006468::protein phosphorylation	CsaV3_1G025560	gnl|BL_ORD_ID|446910 sp|F4JTP5|STY46_ARATH Serine/threonine-protein kinase STY46 OS=Arabidopsis thaliana OX=3702 GN=STY46 PE=1 SV=1//3.07663e-31
chr1	14295432	14295641	14295543;14295597	70	105	123	130	2.28833	2.9998	3.55136	3.72171	-0.459806818	0.203673016	1	-	-	+	+	chr1_14295431_14295641	14295543;14295597	Distal Intergenic	1	14290853	14291352	500	2	CsaV3_1G025580	CsaV3_1G025580	-4080	GO:0005622::intracellular;GO:0042254::ribosome biogenesis	CsaV3_1G025580	-//-
chr1	14331187	14332314	14331310;14331622;14332097;14331619;14332097;14332090;14332093	1700	1794	1984	2450	54.8232	50.7985	56.8504	69.6329	-0.260040647	0.332954249	1	+	+	+	+	chr1_14331186_14332314	14331310;14331622;14332097;14331619;14332097;14332090;14332093	Promoter (1-2kb)	1	14330106	14330294	189	1	CsaV3_1G026590	CsaV3_1G026590	1081	.	CsaV3_1G026590	-//-
chr1	14337083	14337769	14337266;14337566;14337267;14337561;14337264;14337565;14337262;14337576	813	914	972	1167	26.2352	25.8945	27.8667	33.1829	-0.227876285	0.341243792	1	+	+	+	+	chr1_14337082_14337769	14337266;14337566;14337267;14337561;14337264;14337565;14337262;14337576	Distal Intergenic	1	14330106	14330294	189	1	CsaV3_1G026590	CsaV3_1G026590	6977	.	CsaV3_1G026590	-//-
chr1	14338924	14339168	14339054;14339055;14339057	126	169	175	272	4.09321	4.811	5.04064	7.75593	-0.523197638	0.376782742	1	-	+	+	+	chr1_14338923_14339168	14339054;14339055;14339057	Distal Intergenic	1	14330106	14330294	189	1	CsaV3_1G026590	CsaV3_1G026590	8818	.	CsaV3_1G026590	-//-
chr1	14340375	14340722	14340546;14340565;14340577;14340555	210	171	255	378	6.80053	4.8676	7.33184	10.7674	-0.633355754	0.276141183	1	+	+	+	+	chr1_14340374_14340722	14340546;14340565;14340577;14340555	Distal Intergenic	1	14330106	14330294	189	1	CsaV3_1G026590	CsaV3_1G026590	10269	.	CsaV3_1G026590	-//-
chr1	14340940	14341171	14341046;14341045;14341052;14341051	135	158	162	230	4.38328	4.4997	4.66832	6.56271	-0.338374596	0.431600243	1	+	+	+	+	chr1_14340939_14341171	14341046;14341045;14341052;14341051	Distal Intergenic	1	14330106	14330294	189	1	CsaV3_1G026590	CsaV3_1G026590	10834	.	CsaV3_1G026590	-//-
chr1	14341256	14341612	14341400;14341395;14341436;14341403	203	240	258	421	6.57492	6.8203	7.41776	11.989	-0.534841001	0.413400485	1	+	+	+	+	chr1_14341255_14341612	14341400;14341395;14341436;14341403	Distal Intergenic	1	14330106	14330294	189	1	CsaV3_1G026590	CsaV3_1G026590	11150	.	CsaV3_1G026590	-//-
chr1	14370888	14371107	14370991;14370993;14370992;14370992	188	228	239	274	6.09147	6.4807	6.8736	7.81275	-0.224242202	0.23292745	1	+	+	+	+	chr1_14370887_14371107	14370991;14370993;14370992;14370992	Promoter (1-2kb)	1	14372455	14372727	273	2	CsaV3_1G026610	CsaV3_1G026610	1620	.	CsaV3_1G026610	-//-
chr1	14429353	14429616	14429486	94	80	108	206	3.06185	2.2923	3.12176	5.88087	-0.74968897	0.40162063	1	-	-	-	+	chr1_14429352_14429616	14429486	Promoter (1-2kb)	1	14426233	14427781	1549	2	CsaV3_1G026650	CsaV3_1G026650	-1572	GO:0005634::nucleus;GO:0006355::regulation of transcription, DNA-templated	CsaV3_1G026650	gnl|BL_ORD_ID|185973 sp|Q38830|IAA12_ARATH Auxin-responsive protein IAA12 OS=Arabidopsis thaliana OX=3702 GN=IAA12 PE=1 SV=1//2.62392e-13
chr1	14431158	14431618	14431455;14431447;14431443;14431453	178	215	268	379	5.76917	6.1128	7.70416	10.7958	-0.6387481	0.274958845	1	+	+	+	+	chr1_14431157_14431618	14431455;14431447;14431443;14431453	Distal Intergenic	1	14426233	14427781	1549	2	CsaV3_1G026650	CsaV3_1G026650	-3377	GO:0005634::nucleus;GO:0006355::regulation of transcription, DNA-templated	CsaV3_1G026650	gnl|BL_ORD_ID|185973 sp|Q38830|IAA12_ARATH Auxin-responsive protein IAA12 OS=Arabidopsis thaliana OX=3702 GN=IAA12 PE=1 SV=1//2.62392e-13
chr1	14427559	14427780	14427665	69	73	106	145	2.2561	2.0942	3.06448	4.14786	-0.729352515	0.224028173	1	-	-	-	+	chr1_14427558_14427780	14427665	Promoter (<=1kb)	1	14426233	14427781	1549	2	CsaV3_1G026650	CsaV3_1G026650	1	GO:0005634::nucleus;GO:0006355::regulation of transcription, DNA-templated	CsaV3_1G026650	gnl|BL_ORD_ID|185973 sp|Q38830|IAA12_ARATH Auxin-responsive protein IAA12 OS=Arabidopsis thaliana OX=3702 GN=IAA12 PE=1 SV=1//2.62392e-13
chr1	14482909	14483319	14483195;14483180;14483203	114	169	166	250	3.70645	4.811	4.78288	7.13091	-0.484138956	0.362865401	1	-	+	+	+	chr1_14482908_14483319	14483195;14483180;14483203	Distal Intergenic	1	14461679	14461955	277	2	CsaV3_1G026690	CsaV3_1G026690	-20954	.	CsaV3_1G026690	-//-
chr1	14483642	14483841	14483737	63	100	70	90	2.06272	2.8583	2.03344	2.58531	0.091454921	0.78759784	1	-	+	-	-	chr1_14483641_14483841	14483737	Distal Intergenic	1	14461679	14461955	277	2	CsaV3_1G026690	CsaV3_1G026690	-21687	.	CsaV3_1G026690	-//-
chr1	14484383	14484587	14484477	40	70	60	114	1.32143	2.0093	1.74704	3.26715	-0.590178255	0.456152352	1	-	-	-	+	chr1_14484382_14484587	14484477	Distal Intergenic	1	14461679	14461955	277	2	CsaV3_1G026690	CsaV3_1G026690	-22428	.	CsaV3_1G026690	-//-
chr1	14486946	14487484	14487118;14487091;14487400;14487092;14487089;14487395	189	227	287	276	6.1237	6.4524	8.24832	7.86957	-0.357978298	0.020505196	1	+	+	+	+	chr1_14486945_14487484	14487118;14487091;14487400;14487092;14487089;14487395	Distal Intergenic	1	14461679	14461955	277	2	CsaV3_1G026690	CsaV3_1G026690	-24991	.	CsaV3_1G026690	-//-
chr1	14494767	14495161	14494977;14494948;14494962;14494980	212	220	362	426	6.86499	6.2543	10.3963	12.1311	-0.779991169	0.087466125	1	+	+	+	+	chr1_14494766_14495161	14494977;14494948;14494962;14494980	Distal Intergenic	1	14518132	14522544	4413	1	CsaV3_1G026700	CsaV3_1G026700	-22971	GO:0003677::DNA binding;GO:0046983::protein dimerization activity	CsaV3_1G026700	gnl|BL_ORD_ID|107176 sp|Q9M2N5|DSLE_ARATH Zinc finger BED domain-containing protein DAYSLEEPER OS=Arabidopsis thaliana OX=3702 GN=HAT PE=1 SV=1//0
chr1	14517836	14518097	14517959;14517956	48	70	110	148	1.57927	2.0093	3.17904	4.23309	-1.046479122	0.133641398	1	-	-	+	+	chr1_14517835_14518097	14517959;14517956	Promoter (<=1kb)	1	14518132	14522544	4413	1	CsaV3_1G026700	CsaV3_1G026700	-35	GO:0003677::DNA binding;GO:0046983::protein dimerization activity	CsaV3_1G026700	gnl|BL_ORD_ID|107176 sp|Q9M2N5|DSLE_ARATH Zinc finger BED domain-containing protein DAYSLEEPER OS=Arabidopsis thaliana OX=3702 GN=HAT PE=1 SV=1//0
chr1	14496972	14497301	14497122;14497121;14497111;14497109	136	165	204	322	4.41551	4.6978	5.8712	9.17643	-0.723489232	0.321794749	1	+	+	+	+	chr1_14496971_14497301	14497122;14497121;14497111;14497109	Distal Intergenic	1	14518132	14522544	4413	1	CsaV3_1G026700	CsaV3_1G026700	-20831	GO:0003677::DNA binding;GO:0046983::protein dimerization activity	CsaV3_1G026700	gnl|BL_ORD_ID|107176 sp|Q9M2N5|DSLE_ARATH Zinc finger BED domain-containing protein DAYSLEEPER OS=Arabidopsis thaliana OX=3702 GN=HAT PE=1 SV=1//0
chr1	14535014	14535225	14535124	40	52	78	118	1.32143	1.4999	2.26256	3.38079	-1.000176406	0.233101101	1	-	-	-	+	chr1_14535013_14535225	14535124	Distal Intergenic	1	14522625	14528059	5435	2	CsaV3_1G026710	CsaV3_1G026710	-6955	.	CsaV3_1G026710	gnl|BL_ORD_ID|347959 sp|Q8RX87|RFS6_ARATH Probable galactinol--sucrose galactosyltransferase 6 OS=Arabidopsis thaliana OX=3702 GN=RFS6 PE=2 SV=2//0
chr1	14527646	14528052	14527887;14527889;14527896;14527901	226	274	319	398	7.31621	7.7825	9.1648	11.3356	-0.441226765	0.231038291	1	+	+	+	+	chr1_14527645_14528052	14527887;14527889;14527896;14527901	Promoter (<=1kb)	1	14527747	14527903	157	1	CsaV3_1G026720	CsaV3_1G026720	0	.	CsaV3_1G026720	-//-
chr1	14568648	14568860	14568764	83	76	92	105	2.70732	2.1791	2.66352	3.01146	-0.215837436	0.355001601	1	-	-	-	+	chr1_14568647_14568860	14568764	Downstream (2-3kb)	1	14571751	14573067	1317	2	CsaV3_1G026750	CsaV3_1G026750	4207	.	CsaV3_1G026750	gnl|BL_ORD_ID|121534 sp|Q9SU35|ERLL1_ARATH pEARLI1-like lipid transfer protein 1 OS=Arabidopsis thaliana OX=3702 GN=AZI1 PE=1 SV=1//1.27839e-12
chr1	14572552	14573177	14572692;14573140	121	144	180	239	3.93206	4.1035	5.18384	6.8184	-0.57883321	0.245736515	1	-	-	-	+	chr1_14572551_14573177	14572692;14573140	Promoter (<=1kb)	1	14571751	14573067	1317	2	CsaV3_1G026750	CsaV3_1G026750	0	.	CsaV3_1G026750	gnl|BL_ORD_ID|121534 sp|Q9SU35|ERLL1_ARATH pEARLI1-like lipid transfer protein 1 OS=Arabidopsis thaliana OX=3702 GN=AZI1 PE=1 SV=1//1.27839e-12
chr1	14580097	14580346	14580220	47	44	88	164	1.54704	1.2735	2.54896	4.68765	-1.359342626	0.282928004	1	-	-	-	+	chr1_14580096_14580346	14580220	Distal Intergenic	1	14571751	14573067	1317	2	CsaV3_1G026750	CsaV3_1G026750	-7030	.	CsaV3_1G026750	gnl|BL_ORD_ID|121534 sp|Q9SU35|ERLL1_ARATH pEARLI1-like lipid transfer protein 1 OS=Arabidopsis thaliana OX=3702 GN=AZI1 PE=1 SV=1//1.27839e-12
chr1	14581382	14581717	14581531;14581532;14581543	96	182	218	254	3.12631	5.1789	6.27216	7.24455	-0.702655486	0.197304625	1	-	+	+	+	chr1_14581381_14581717	14581531;14581532;14581543	Distal Intergenic	1	14571751	14573067	1317	2	CsaV3_1G026750	CsaV3_1G026750	-8315	.	CsaV3_1G026750	gnl|BL_ORD_ID|121534 sp|Q9SU35|ERLL1_ARATH pEARLI1-like lipid transfer protein 1 OS=Arabidopsis thaliana OX=3702 GN=AZI1 PE=1 SV=1//1.27839e-12
chr1	14583068	14583469	14583272;14583266;14583273;14583285	300	340	451	640	9.70123	9.6503	12.9453	18.2108	-0.687067018	0.267080125	1	+	+	+	+	chr1_14583067_14583469	14583272;14583266;14583273;14583285	Distal Intergenic	1	14571751	14573067	1317	2	CsaV3_1G026750	CsaV3_1G026750	-10001	.	CsaV3_1G026750	gnl|BL_ORD_ID|121534 sp|Q9SU35|ERLL1_ARATH pEARLI1-like lipid transfer protein 1 OS=Arabidopsis thaliana OX=3702 GN=AZI1 PE=1 SV=1//1.27839e-12
chr1	14778453	14778755	14778600;14778588	92	110	124	254	2.99739	3.1413	3.58	7.24455	-0.818304329	0.422271485	1	-	-	+	+	chr1_14778452_14778755	14778600;14778588	Promoter (<=1kb)	1	14774291	14778852	4562	2	CsaV3_1G027870	CsaV3_1G027870	97	GO:0006974::cellular response to DNA damage stimulus;GO:0051726::regulation of cell cycle	CsaV3_1G027870	-//-
chr1	14792260	14792499	14792380	61	74	75	131	1.99826	2.1225	2.17664	3.75012	-0.524333197	0.455428447	1	-	-	-	+	chr1_14792259_14792499	14792380	Promoter (2-3kb)	1	14783103	14789422	6320	2	CsaV3_1G027880	CsaV3_1G027880	-2838	GO:0005543::phospholipid binding	CsaV3_1G027880	gnl|BL_ORD_ID|50604 sp|Q9LHS0|CAP10_ARATH Putative clathrin assembly protein At5g35200 OS=Arabidopsis thaliana OX=3702 GN=At5g35200 PE=1 SV=1//0
chr1	14808548	14808747	14808643	67	61	65	106	2.19164	1.7546	1.89024	3.03987	-0.321141137	0.545004348	1	-	-	-	+	chr1_14808547_14808747	14808643	Promoter (<=1kb)	1	14793991	14807651	13661	2	CsaV3_1G027890	CsaV3_1G027890	-897	GO:0008168::methyltransferase activity	CsaV3_1G027890	gnl|BL_ORD_ID|260310 sp|Q5ZHV2|NAA35_CHICK N-alpha-acetyltransferase 35, NatC auxiliary subunit OS=Gallus gallus OX=9031 GN=NAA35 PE=2 SV=1//2.90226e-63
chr1	14809363	14809810	14809543;14809540;14809528;14809556	188	256	306	463	6.09147	7.2731	8.79248	13.1822	-0.717428737	0.284325501	1	+	+	+	+	chr1_14809362_14809810	14809543;14809540;14809528;14809556	Promoter (1-2kb)	1	14793991	14807651	13661	2	CsaV3_1G027890	CsaV3_1G027890	-1712	GO:0008168::methyltransferase activity	CsaV3_1G027890	gnl|BL_ORD_ID|260310 sp|Q5ZHV2|NAA35_CHICK N-alpha-acetyltransferase 35, NatC auxiliary subunit OS=Gallus gallus OX=9031 GN=NAA35 PE=2 SV=1//2.90226e-63
chr1	14928786	14929008	14928894;14928897;14928897;14928895	362	446	464	430	11.6995	12.6501	13.3176	12.2447	-0.070119578	0.48774206	1	+	+	+	+	chr1_14928785_14929008	14928894;14928897;14928897;14928895	Exon (CsaV3_1G027990/CsaV3_1G027990, exon 6 of 10)	1	14925332	14931262	5931	1	CsaV3_1G027990	CsaV3_1G027990	3454	GO:0006810::transport;GO:0016020::membrane;GO:0016021::integral component of membrane;GO:0055085::transmembrane transport	CsaV3_1G027990	gnl|BL_ORD_ID|548561 sp|Q03730|YMB8_YEAST Uncharacterized vacuolar membrane protein YML018C OS=Saccharomyces cerevisiae (strain ATCC 204508 / S288c) OX=559292 GN=YML018C PE=1 SV=1//1.16196e-29
chr1	14925104	14925322	14925211;14925211;14925211;14925212	1206	1194	1210	1307	38.9016	33.8185	34.683	37.1603	0.017500564	0.895560678	1	+	+	+	+	chr1_14925103_14925322	14925211;14925211;14925211;14925212	Promoter (<=1kb)	1	14925332	14931262	5931	1	CsaV3_1G027990	CsaV3_1G027990	-10	GO:0006810::transport;GO:0016020::membrane;GO:0016021::integral component of membrane;GO:0055085::transmembrane transport	CsaV3_1G027990	gnl|BL_ORD_ID|548561 sp|Q03730|YMB8_YEAST Uncharacterized vacuolar membrane protein YML018C OS=Saccharomyces cerevisiae (strain ATCC 204508 / S288c) OX=559292 GN=YML018C PE=1 SV=1//1.16196e-29
chr1	14993585	14993903	14993728;14993738;14993746;14993767	126	162	180	236	4.09321	4.6129	5.18384	6.73317	-0.452922153	0.262790888	1	+	+	+	+	chr1_14993584_14993903	14993728;14993738;14993746;14993767	Distal Intergenic	1	15009088	15014094	5007	1	CsaV3_1G028050	CsaV3_1G028050	-15185	GO:0004427::inorganic diphosphatase activity;GO:0009678::hydrogen-translocating pyrophosphatase activity;GO:0015992::proton transport;GO:0016020::membrane	CsaV3_1G028050	gnl|BL_ORD_ID|39610 sp|P21616|AVP_VIGRR Pyrophosphate-energized vacuolar membrane proton pump OS=Vigna radiata var. radiata OX=3916 PE=1 SV=4//0
chr1	14997155	14997479	14997310;14997303;14997304;14997308	194	216	279	381	6.28485	6.1411	8.0192	10.8526	-0.60287588	0.262937055	1	+	+	+	+	chr1_14997154_14997479	14997310;14997303;14997304;14997308	Distal Intergenic	1	15009088	15014094	5007	1	CsaV3_1G028050	CsaV3_1G028050	-11609	GO:0004427::inorganic diphosphatase activity;GO:0009678::hydrogen-translocating pyrophosphatase activity;GO:0015992::proton transport;GO:0016020::membrane	CsaV3_1G028050	gnl|BL_ORD_ID|39610 sp|P21616|AVP_VIGRR Pyrophosphate-energized vacuolar membrane proton pump OS=Vigna radiata var. radiata OX=3916 PE=1 SV=4//0
chr1	15008013	15008282	15008121;15008154	83	117	102	136	2.70732	3.3394	2.94992	3.89217	-0.178284306	0.564787418	1	-	+	-	+	chr1_15008012_15008282	15008121;15008154	Promoter (<=1kb)	1	15009088	15014094	5007	1	CsaV3_1G028050	CsaV3_1G028050	-806	GO:0004427::inorganic diphosphatase activity;GO:0009678::hydrogen-translocating pyrophosphatase activity;GO:0015992::proton transport;GO:0016020::membrane	CsaV3_1G028050	gnl|BL_ORD_ID|39610 sp|P21616|AVP_VIGRR Pyrophosphate-energized vacuolar membrane proton pump OS=Vigna radiata var. radiata OX=3916 PE=1 SV=4//0
chr1	15009028	15009340	15009198;15009207;15009197	74	140	151	180	2.41725	3.9903	4.35328	5.14221	-0.567469619	0.263925113	1	-	+	+	+	chr1_15009027_15009340	15009198;15009207;15009197	Promoter (<=1kb)	1	15009088	15014094	5007	1	CsaV3_1G028050	CsaV3_1G028050	0	GO:0004427::inorganic diphosphatase activity;GO:0009678::hydrogen-translocating pyrophosphatase activity;GO:0015992::proton transport;GO:0016020::membrane	CsaV3_1G028050	gnl|BL_ORD_ID|39610 sp|P21616|AVP_VIGRR Pyrophosphate-energized vacuolar membrane proton pump OS=Vigna radiata var. radiata OX=3916 PE=1 SV=4//0
chr1	15153209	15153578	15153431;15153441	111	135	130	170	3.60976	3.8488	3.75184	4.85811	-0.207107739	0.482797911	1	+	-	-	+	chr1_15153208_15153578	15153431;15153441	Distal Intergenic	1	15196005	15196256	252	2	CsaV3_1G028090	CsaV3_1G028090	42678	.	CsaV3_1G028090	-//-
chr1	15153831	15154040	15153950	67	63	71	115	2.19164	1.8112	2.06208	3.29556	-0.420573694	0.461686918	1	-	-	-	+	chr1_15153830_15154040	15153950	Distal Intergenic	1	15196005	15196256	252	2	CsaV3_1G028090	CsaV3_1G028090	42216	.	CsaV3_1G028090	-//-
chr1	15356545	15356763	15356653;15356653;15356652;15356651	392	365	392	402	12.6664	10.3578	11.2555	11.4492	0.020160055	0.912514915	1	+	+	+	+	chr1_15356544_15356763	15356653;15356653;15356652;15356651	Promoter (<=1kb)	1	15357536	15367783	10248	1	CsaV3_1G028310	CsaV3_1G028310	-773	GO:0016491::oxidoreductase activity;GO:0055114::oxidation-reduction process	CsaV3_1G028310	gnl|BL_ORD_ID|99574 sp|O80449|DIOX4_ARATH Probable 2-oxoglutarate-dependent dioxygenase ANS OS=Arabidopsis thaliana OX=3702 GN=ANS PE=2 SV=1//3.26333e-61
chr1	15380463	15380832	15380633;15380650;15380648;15380644	202	255	306	467	6.54269	7.2448	8.79248	13.2959	-0.679927773	0.310815585	1	+	+	+	+	chr1_15380462_15380832	15380633;15380650;15380648;15380644	Distal Intergenic	1	15373965	15377300	3336	2	CsaV3_1G028330	CsaV3_1G028330	-3163	GO:0005515::protein binding;GO:0016021::integral component of membrane;GO:0022900::electron transport chain	CsaV3_1G028330	gnl|BL_ORD_ID|303994 sp|F4IRM4|PHOX1_ARATH Protein PHOX1 OS=Arabidopsis thaliana OX=3702 GN=PHOX1 PE=1 SV=1//2.54309e-52
chr1	15385576	15385800	15385691	58	64	85	140	1.90157	1.8395	2.46304	4.00581	-0.790058299	0.327301462	1	-	-	-	+	chr1_15385575_15385800	15385691	Promoter (<=1kb)	1	15385621	15390932	5312	1	CsaV3_1G028340	CsaV3_1G028340	0	.	CsaV3_1G028340	gnl|BL_ORD_ID|287714 sp|Q8GWH3|OS9_ARATH Protein OS-9 homolog OS=Arabidopsis thaliana OX=3702 GN=OS9 PE=1 SV=1//2.73589e-103
chr1	15393607	15394062	15393876;15393859;15393849;15393880	190	249	281	381	6.15593	7.075	8.07648	10.8526	-0.516689822	0.265818827	1	+	+	+	+	chr1_15393606_15394062	15393876;15393859;15393849;15393880	Promoter (<=1kb)	1	15394898	15396406	1509	1	CsaV3_1G028350	CsaV3_1G028350	-836	GO:0005515::protein binding	CsaV3_1G028350	-//-
chr1	15395352	15395716	15395449;15395418	118	126	106	155	3.83537	3.5941	3.06448	4.43196	-0.012946338	0.968967546	1	-	+	-	+	chr1_15395351_15395716	15395449;15395418	Promoter (<=1kb)	1	15394898	15396406	1509	1	CsaV3_1G028350	CsaV3_1G028350	454	GO:0005515::protein binding	CsaV3_1G028350	-//-
chr1	15400706	15400929	15400807	53	74	74	112	1.74042	2.1225	2.148	3.21033	-0.472091634	0.376611514	1	-	-	-	+	chr1_15400705_15400929	15400807	Promoter (1-2kb)	1	15401937	15402095	159	2	CsaV3_1G028360	CsaV3_1G028360	1166	.	CsaV3_1G028360	-//-
chr1	15401010	15401402	15401196;15401252	72	100	138	212	2.35279	2.8583	3.98096	6.05133	-0.944993881	0.243305343	1	-	-	+	+	chr1_15401009_15401402	15401196;15401252	Promoter (<=1kb)	1	15401937	15402095	159	2	CsaV3_1G028360	CsaV3_1G028360	693	.	CsaV3_1G028360	-//-
chr1	15404085	15404536	15404386;15404390;15404397;15404394	260	356	366	403	8.41203	10.1031	10.5109	11.4776	-0.248044511	0.24768781	1	+	+	+	+	chr1_15404084_15404536	15404386;15404390;15404397;15404394	Promoter (<=1kb)	1	15402485	15403096	612	2	CsaV3_1G028370	CsaV3_1G028370	-989	.	CsaV3_1G028370	-//-
chr1	15419037	15419401	15419215;15419214;15419219;15419223	194	215	231	375	6.28485	6.1128	6.64448	10.6822	-0.482928563	0.436651606	1	+	+	+	+	chr1_15419036_15419401	15419215;15419214;15419219;15419223	Promoter (<=1kb)	1	15414988	15418431	3444	2	CsaV3_1G028390	CsaV3_1G028390	-606	GO:0005886::plasma membrane;GO:0006629::lipid metabolic process;GO:0016021::integral component of membrane	CsaV3_1G028390	-//-
chr1	15454714	15455044	15454853;15454868;15454869;15454865	182	184	192	268	5.89809	5.2355	5.52752	7.64229	-0.242315671	0.505895263	1	+	+	+	+	chr1_15454713_15455044	15454853;15454868;15454869;15454865	Promoter (1-2kb)	1	15456732	15459019	2288	1	CsaV3_1G028420	CsaV3_1G028420	-1688	.	CsaV3_1G028420	-//-
chr1	15460352	15460857	15460671;15460652;15460661;15460660	250	276	325	406	8.08973	7.8391	9.33664	11.5629	-0.391830887	0.264648301	1	+	+	+	+	chr1_15460351_15460857	15460671;15460652;15460661;15460660	Downstream (<1kb)	1	15461792	15464470	2679	2	CsaV3_1G028430	CsaV3_1G028430	3613	GO:0016021::integral component of membrane;GO:0022857::transmembrane transporter activity;GO:0055085::transmembrane transport	CsaV3_1G028430	gnl|BL_ORD_ID|154669 sp|Q9SL56|GLPT5_ARATH Putative glycerol-3-phosphate transporter 5 OS=Arabidopsis thaliana OX=3702 GN=At2g13100 PE=2 SV=2//0
chr1	15487670	15487888	15487777;15487779;15487777;15487777	1046	1042	1168	1148	33.7448	29.5169	33.4802	32.6431	-0.063826401	0.620213901	1	+	+	+	+	chr1_15487669_15487888	15487777;15487779;15487777;15487777	Promoter (2-3kb)	1	15482395	15485066	2672	2	CsaV3_1G028460	CsaV3_1G028460	-2604	GO:0003676::nucleic acid binding;GO:0005622::intracellular;GO:0008270::zinc ion binding	CsaV3_1G028460	-//-
chr1	15505673	15506003	15505826;15505820;15505821	92	131	138	272	2.99739	3.7356	3.98096	7.75593	-0.801730952	0.405573937	1	-	+	+	+	chr1_15505672_15506003	15505826;15505820;15505821	Distal Intergenic	1	15509686	15517213	7528	1	CsaV3_1G028500	CsaV3_1G028500	-3683	GO:0004672::protein kinase activity;GO:0005096::GTPase activator activity;GO:0005515::protein binding;GO:0005524::ATP binding;GO:0006468::protein phosphorylation	CsaV3_1G028500	gnl|BL_ORD_ID|81435 sp|Q05609|CTR1_ARATH Serine/threonine-protein kinase CTR1 OS=Arabidopsis thaliana OX=3702 GN=CTR1 PE=1 SV=1//2.89741e-48
chr1	15531589	15531952	15531786;15531789;15531782;15531776	125	163	158	282	4.06098	4.6412	4.55376	8.04003	-0.533263752	0.461765993	1	+	+	+	+	chr1_15531588_15531952	15531786;15531789;15531782;15531776	Promoter (<=1kb)	1	15529073	15531627	2555	2	CsaV3_1G028530	CsaV3_1G028530	0	.	CsaV3_1G028530	-//-
chr1	15556549	15556869	15556724	92	98	97	168	2.99739	2.8017	2.80672	4.80129	-0.391692614	0.530265593	1	-	-	-	+	chr1_15556548_15556869	15556724	Promoter (2-3kb)	1	15553818	15559224	5407	2	CsaV3_1G028570	CsaV3_1G028570	2355	GO:0005102::receptor binding;GO:0005198::structural molecule activity;GO:0005576::extracellular region;GO:0005577::fibrinogen complex;GO:0006260::DNA replication;GO:0006457::protein folding;GO:0006869::lipid transport;GO:0007155::cell adhesion;GO:0007165::signal transduction;GO:0008289::lipid binding;GO:0009401::phosphoenolpyruvate-dependent sugar phosphotransferase system;GO:0016020::membrane;GO…	CsaV3_1G028570	-//-
chr1	15600184	15600768	15600393;15600392;15600392;15600394;15600643	1559	1715	1718	1499	50.2788	48.5628	49.2322	42.615	0.105882624	0.476208353	1	+	+	+	+	chr1_15600183_15600768	15600393;15600392;15600392;15600394;15600643	Promoter (2-3kb)	1	15592142	15597278	5137	2	CsaV3_1G028620	CsaV3_1G028620	-2906	GO:0000166::nucleotide binding;GO:0046872::metal ion binding	CsaV3_1G028620	gnl|BL_ORD_ID|308447 sp|Q9M2A0|PMA8_ARATH ATPase 8, plasma membrane-type OS=Arabidopsis thaliana OX=3702 GN=AHA8 PE=3 SV=1//0
chr1	15602689	15602888	15602778;15602778	129	122	131	150	4.1899	3.4809	3.78048	4.28991	-0.073261347	0.696056586	1	+	-	-	+	chr1_15602688_15602888	15602778;15602778	Promoter (2-3kb)	1	15604905	15607710	2806	1	CsaV3_1G028630	CsaV3_1G028630	-2017	GO:0004553::hydrolase activity, hydrolyzing O-glycosyl compounds;GO:0005515::protein binding;GO:0005975::carbohydrate metabolic process;GO:0008270::zinc ion binding	CsaV3_1G028630	gnl|BL_ORD_ID|62811 sp|O81862|CHIC_ARATH Class V chitinase OS=Arabidopsis thaliana OX=3702 GN=ChiC PE=1 SV=1//1.65826e-71
chr1	15606271	15606582	15606435;15606468;15606435	114	102	136	216	3.70645	2.9149	3.92368	6.16497	-0.607535838	0.346644526	1	+	-	+	+	chr1_15606270_15606582	15606435;15606468;15606435	Promoter (1-2kb)	1	15604905	15607710	2806	1	CsaV3_1G028630	CsaV3_1G028630	1366	GO:0004553::hydrolase activity, hydrolyzing O-glycosyl compounds;GO:0005515::protein binding;GO:0005975::carbohydrate metabolic process;GO:0008270::zinc ion binding	CsaV3_1G028630	gnl|BL_ORD_ID|62811 sp|O81862|CHIC_ARATH Class V chitinase OS=Arabidopsis thaliana OX=3702 GN=ChiC PE=1 SV=1//1.65826e-71
chr1	15640170	15640976	15640329;15640629;15640341;15640629;15640346;15640632;15640344;15640633	29361	36074	32960	25220	946.337	1020.92	944.003	716.529	0.244539917	0.392478239	1	+	+	+	+	chr1_15640169_15640976	15640329;15640629;15640341;15640629;15640346;15640632;15640344;15640633	Distal Intergenic	1	15634051	15638413	4363	1	CsaV3_1G028690	CsaV3_1G028690	6119	GO:0000160::phosphorelay signal transduction system;GO:0006468::protein phosphorylation;GO:0007623::circadian rhythm	CsaV3_1G028690	gnl|BL_ORD_ID|287636 sp|Q6K8X6|ORR23_ORYSJ Two-component response regulator ORR23 OS=Oryza sativa subsp. japonica OX=39947 GN=RR23 PE=2 SV=1//6.97379e-131
chr1	15632831	15633111	15632957;15632931	68	80	126	188	2.22387	2.2923	3.63728	5.36949	-0.995910027	0.233915162	1	-	-	+	+	chr1_15632830_15633111	15632957;15632931	Promoter (<=1kb)	1	15634051	15638413	4363	1	CsaV3_1G028690	CsaV3_1G028690	-940	GO:0000160::phosphorelay signal transduction system;GO:0006468::protein phosphorylation;GO:0007623::circadian rhythm	CsaV3_1G028690	gnl|BL_ORD_ID|287636 sp|Q6K8X6|ORR23_ORYSJ Two-component response regulator ORR23 OS=Oryza sativa subsp. japonica OX=39947 GN=RR23 PE=2 SV=1//6.97379e-131
chr1	15731284	15731666	15731465;15731453;15731468;15731470	225	298	313	489	7.28398	8.4617	8.99296	13.9209	-0.541264447	0.373921265	1	+	+	+	+	chr1_15731283_15731666	15731465;15731453;15731468;15731470	Promoter (1-2kb)	1	15733121	15733763	643	1	CsaV3_1G028800	CsaV3_1G028800	-1455	.	CsaV3_1G028800	-//-
chr1	15748123	15748413	15748268	52	70	112	152	1.70819	2.0093	3.23632	4.34673	-1.028449374	0.158242005	1	-	-	-	+	chr1_15748122_15748413	15748268	Distal Intergenic	1	15745012	15746031	1020	1	CsaV3_1G028810	CsaV3_1G028810	3111	GO:0003677::DNA binding;GO:0003700::sequence-specific DNA binding transcription factor activity;GO:0006355::regulation of transcription, DNA-templated;GO:0009312::oligosaccharide biosynthetic process;GO:0009877::nodulation;GO:0016758::transferase activity, transferring hexosyl groups	CsaV3_1G028810	gnl|BL_ORD_ID|338994 sp|Q9C6P5|RAVL2_ARATH AP2/ERF and B3 domain-containing transcription factor At1g50680 OS=Arabidopsis thaliana OX=3702 GN=At1g50680 PE=2 SV=1//1.13087e-101
chr1	15753442	15753720	15753586;15753560;15753561	72	128	121	190	2.35279	3.6507	3.49408	5.42631	-0.571305362	0.35182604	1	-	+	+	+	chr1_15753441_15753720	15753586;15753560;15753561	Promoter (<=1kb)	1	15753213	15753604	392	2	CsaV3_1G028830	CsaV3_1G028830	0	.	CsaV3_1G028830	-//-
chr1	15756516	15756856	15756648;15756680;15756678;15756712	119	124	186	208	3.8676	3.5375	5.35568	5.93769	-0.608884935	0.047169726	1	+	+	+	+	chr1_15756515_15756856	15756648;15756680;15756678;15756712	Promoter (2-3kb)	1	15753213	15753604	392	2	CsaV3_1G028830	CsaV3_1G028830	-2912	.	CsaV3_1G028830	-//-
chr1	15773917	15774159	15774035	60	70	107	160	1.96603	2.0093	3.09312	4.57401	-0.947612015	0.242609435	1	-	-	-	+	chr1_15773916_15774159	15774035	Exon (CsaV3_1G028840/CsaV3_1G028840, exon 8 of 9)	1	15772905	15777418	4514	2	CsaV3_1G028840	CsaV3_1G028840	3259	GO:0019288::isopentenyl diphosphate biosynthetic process, methylerythritol 4-phosphate pathway;GO:0046872::metal ion binding;GO:0050992::dimethylallyl diphosphate biosynthetic process;GO:0051745::4-hydroxy-3-methylbut-2-en-1-yl diphosphate reductase activity	CsaV3_1G028840	gnl|BL_ORD_ID|422034 sp|Q56X72|RTNLS_ARATH Reticulon-like protein B21 OS=Arabidopsis thaliana OX=3702 GN=RTNLB21 PE=2 SV=2//5.01755e-89
chr1	15773520	15773725	15773615	50	76	100	118	1.64373	2.1791	2.89264	3.38079	-0.714613407	0.078303965	1	-	-	-	+	chr1_15773519_15773725	15773615	Exon (CsaV3_1G028840/CsaV3_1G028840, exon 9 of 9)	1	15772905	15777418	4514	2	CsaV3_1G028840	CsaV3_1G028840	3693	GO:0019288::isopentenyl diphosphate biosynthetic process, methylerythritol 4-phosphate pathway;GO:0046872::metal ion binding;GO:0050992::dimethylallyl diphosphate biosynthetic process;GO:0051745::4-hydroxy-3-methylbut-2-en-1-yl diphosphate reductase activity	CsaV3_1G028840	gnl|BL_ORD_ID|422034 sp|Q56X72|RTNLS_ARATH Reticulon-like protein B21 OS=Arabidopsis thaliana OX=3702 GN=RTNLB21 PE=2 SV=2//5.01755e-89
chr1	15768967	15769214	15769090	74	83	98	159	2.41725	2.3772	2.83536	4.5456	-0.622443147	0.371814293	1	-	-	-	+	chr1_15768966_15769214	15769090	Distal Intergenic	1	15772905	15777418	4514	2	CsaV3_1G028840	CsaV3_1G028840	8204	GO:0019288::isopentenyl diphosphate biosynthetic process, methylerythritol 4-phosphate pathway;GO:0046872::metal ion binding;GO:0050992::dimethylallyl diphosphate biosynthetic process;GO:0051745::4-hydroxy-3-methylbut-2-en-1-yl diphosphate reductase activity	CsaV3_1G028840	gnl|BL_ORD_ID|422034 sp|Q56X72|RTNLS_ARATH Reticulon-like protein B21 OS=Arabidopsis thaliana OX=3702 GN=RTNLB21 PE=2 SV=2//5.01755e-89
chr1	15790684	15791074	15790895;15790900;15790903;15790889	212	326	289	466	6.86499	9.2541	8.3056	13.2675	-0.420463204	0.459047556	1	+	+	+	+	chr1_15790683_15791074	15790895;15790900;15790903;15790889	Promoter (<=1kb)	1	15790639	15791144	506	2	CsaV3_1G028870	CsaV3_1G028870	70	.	CsaV3_1G028870	-//-
chr1	15805501	15805994	15805727;15805728;15805727;15805731	33618	38987	34796	27245	1083.54	1103.36	996.586	774.059	0.30461226	0.310608539	1	+	+	+	+	chr1_15805500_15805994	15805727;15805728;15805727;15805731	Promoter (1-2kb)	1	15792317	15804027	11711	2	CsaV3_1G028880	CsaV3_1G028880	-1474	GO:0004222::metalloendopeptidase activity;GO:0004601::peroxidase activity;GO:0008218::bioluminescence;GO:0047474::long-chain fatty acid luciferin component ligase activity;GO:0050664::oxidoreductase activity, acting on NAD(P)H, oxygen as acceptor;GO:0055114::oxidation-reduction process;GO:0098542::defense response to other organism	CsaV3_1G028880	gnl|BL_ORD_ID|131974 sp|Q9LVN1|FH13_ARATH Formin-like protein 13 OS=Arabidopsis thaliana OX=3702 GN=FH13 PE=2 SV=3//1.52185e-172
chr1	15819168	15819397	15819278	48	51	76	130	1.57927	1.4716	2.20528	3.72171	-0.958078917	0.307644277	1	-	-	-	+	chr1_15819167_15819397	15819278	Promoter (<=1kb)	1	15819193	15823700	4508	1	CsaV3_1G028900	CsaV3_1G028900	0	GO:0006629::lipid metabolic process	CsaV3_1G028900	gnl|BL_ORD_ID|127605 sp|P48627|FAD6C_BRANA Omega-6 fatty acid desaturase, chloroplastic OS=Brassica napus OX=3708 PE=1 SV=1//0
chr1	15842326	15842617	15842468;15842512	75	96	116	157	2.44948	2.7451	3.35088	4.48878	-0.59378398	0.242034827	1	-	-	+	+	chr1_15842325_15842617	15842468;15842512	Promoter (<=1kb)	1	15842628	15843064	437	1	CsaV3_1G028930	CsaV3_1G028930	-11	.	CsaV3_1G028930	-//-
chr1	15877868	15878395	15878056;15878065;15878175;15878153	152	229	230	384	4.93119	6.509	6.61584	10.9379	-0.617667431	0.374726696	1	+	+	+	+	chr1_15877867_15878395	15878056;15878065;15878175;15878153	Promoter (<=1kb)	1	15878071	15882494	4424	1	CsaV3_1G029010	CsaV3_1G029010	0	GO:0004185::serine-type carboxypeptidase activity;GO:0006508::proteolysis	CsaV3_1G029010	gnl|BL_ORD_ID|428374 sp|Q9M099|SCP24_ARATH Serine carboxypeptidase 24 OS=Arabidopsis thaliana OX=3702 GN=SCPL24 PE=1 SV=1//0
chr1	15888302	15888637	15888441;15888461;15888454;15888472	130	144	166	218	4.22213	4.1035	4.78288	6.22179	-0.402484533	0.312126531	1	+	+	+	+	chr1_15888301_15888637	15888441;15888461;15888454;15888472	Promoter (<=1kb)	1	15888388	15891899	3512	1	CsaV3_1G029030	CsaV3_1G029030	0	GO:0006260::DNA replication;GO:0007049::cell cycle;GO:0048309::endoplasmic reticulum inheritance;GO:0051028::mRNA transport	CsaV3_1G029030	-//-
chr1	15889166	15889437	15889299;15889302;15889294	105	78	117	155	3.41638	2.2357	3.37952	4.43196	-0.466814028	0.306932866	1	+	-	+	+	chr1_15889165_15889437	15889299;15889302;15889294	Promoter (<=1kb)	1	15889351	15889644	294	2	CsaV3_1G029040	CsaV3_1G029040	207	.	CsaV3_1G029040	-//-
chr1	15924465	15924852	15924663	84	112	122	186	2.73955	3.1979	3.52272	5.31267	-0.573450358	0.340089907	1	-	-	-	+	chr1_15924464_15924852	15924663	Promoter (2-3kb)	1	15915813	15922352	6540	2	CsaV3_1G029120	CsaV3_1G029120	-2113	GO:0003723::RNA binding;GO:0005515::protein binding	CsaV3_1G029120	gnl|BL_ORD_ID|189455 sp|Q93ZT6|IF4G1_ARATH Eukaryotic translation initiation factor isoform 4G-1 OS=Arabidopsis thaliana OX=3702 GN=EIF(ISO)4G1 PE=1 SV=1//0
chr1	15933217	15933598	15933385;15933372;15933419	113	168	216	286	3.67422	4.7827	6.21488	8.15367	-0.764710243	0.14879577	1	-	+	+	+	chr1_15933216_15933598	15933385;15933372;15933419	Distal Intergenic	1	15925434	15929924	4491	2	CsaV3_1G029130	CsaV3_1G029130	-3293	.	CsaV3_1G029130	gnl|BL_ORD_ID|337206 sp|F4INP9|QWRF4_ARATH QWRF motif-containing protein 4 OS=Arabidopsis thaliana OX=3702 GN=QWRF4 PE=3 SV=1//2.53726e-72
chr1	15935358	15935647	15935501;15935493;15935508	106	118	192	250	3.44861	3.3677	5.52752	7.13091	-0.893035627	0.169734309	1	-	+	+	+	chr1_15935357_15935647	15935501;15935493;15935508	Distal Intergenic	1	15925434	15929924	4491	2	CsaV3_1G029130	CsaV3_1G029130	-5434	.	CsaV3_1G029130	gnl|BL_ORD_ID|337206 sp|F4INP9|QWRF4_ARATH QWRF motif-containing protein 4 OS=Arabidopsis thaliana OX=3702 GN=QWRF4 PE=3 SV=1//2.53726e-72
chr1	15954496	15954715	15954603;15954599;15954604;15954605	154	191	157	176	4.99565	5.4336	4.52512	5.02857	0.126505443	0.321962767	1	+	+	+	+	chr1_15954495_15954715	15954603;15954599;15954604;15954605	Exon (CsaV3_1G029140/CsaV3_1G029140, exon 2 of 4)	1	15945134	15956309	11176	1	CsaV3_1G029140	CsaV3_1G029140	9362	GO:0004672::protein kinase activity;GO:0005515::protein binding;GO:0005524::ATP binding;GO:0006468::protein phosphorylation	CsaV3_1G029140	gnl|BL_ORD_ID|523391 sp|Q9ZUI0|Y2241_ARATH Putative leucine-rich repeat receptor-like serine/threonine-protein kinase At2g24130 OS=Arabidopsis thaliana OX=3702 GN=At2g24130 PE=3 SV=1//5.91889e-14
chr1	15938990	15939445	15939296;15939250;15939295;15939272	122	143	182	276	3.96429	4.0752	5.24112	7.86957	-0.705567726	0.303973791	1	+	+	+	+	chr1_15938989_15939445	15939296;15939250;15939295;15939272	Distal Intergenic	1	15945134	15956309	11176	1	CsaV3_1G029140	CsaV3_1G029140	-5689	GO:0004672::protein kinase activity;GO:0005515::protein binding;GO:0005524::ATP binding;GO:0006468::protein phosphorylation	CsaV3_1G029140	gnl|BL_ORD_ID|523391 sp|Q9ZUI0|Y2241_ARATH Putative leucine-rich repeat receptor-like serine/threonine-protein kinase At2g24130 OS=Arabidopsis thaliana OX=3702 GN=At2g24130 PE=3 SV=1//5.91889e-14
chr1	15939544	15939970	15939809;15939752;15939817	110	166	198	206	3.57753	4.7261	5.69936	5.88087	-0.479849842	0.207432464	1	-	+	+	+	chr1_15939543_15939970	15939809;15939752;15939817	Distal Intergenic	1	15945134	15956309	11176	1	CsaV3_1G029140	CsaV3_1G029140	-5164	GO:0004672::protein kinase activity;GO:0005515::protein binding;GO:0005524::ATP binding;GO:0006468::protein phosphorylation	CsaV3_1G029140	gnl|BL_ORD_ID|523391 sp|Q9ZUI0|Y2241_ARATH Putative leucine-rich repeat receptor-like serine/threonine-protein kinase At2g24130 OS=Arabidopsis thaliana OX=3702 GN=At2g24130 PE=3 SV=1//5.91889e-14
chr1	15973751	15974003	15973870;15973870;15973866;15973871	116	154	167	294	3.77091	4.3865	4.81152	8.38095	-0.693531632	0.387473842	1	+	+	+	+	chr1_15973750_15974003	15973870;15973870;15973866;15973871	Promoter (<=1kb)	1	15971039	15973723	2685	2	CsaV3_1G029170	CsaV3_1G029170	-28	.	CsaV3_1G029170	gnl|BL_ORD_ID|311914 sp|O65567|PP342_ARATH Pentatricopeptide repeat-containing protein At4g30825, chloroplastic OS=Arabidopsis thaliana OX=3702 GN=At4g30825 PE=2 SV=2//1.90239e-16
chr1	15983600	15983921	15983747;15983749;15983754	118	107	155	234	3.83537	3.0564	4.46784	6.67635	-0.6933453	0.281195016	1	+	-	+	+	chr1_15983599_15983921	15983747;15983749;15983754	Promoter (<=1kb)	1	15980144	15983471	3328	2	CsaV3_1G029190	CsaV3_1G029190	-129	GO:0005887::integral component of plasma membrane	CsaV3_1G029190	-//-
chr1	16000988	16001302	16001107	92	104	112	151	2.99739	2.9715	3.23632	4.31832	-0.339900342	0.38107451	1	-	-	-	+	chr1_16000987_16001302	16001107	Exon (CsaV3_1G029220/CsaV3_1G029220, exon 3 of 23)	1	15997882	16012900	15019	1	CsaV3_1G029220	CsaV3_1G029220	3106	GO:0005515::protein binding;GO:0016021::integral component of membrane	CsaV3_1G029220	gnl|BL_ORD_ID|487845 sp|F4JKH6|TSS_ARATH Protein TSS OS=Arabidopsis thaliana OX=3702 GN=TSS PE=1 SV=1//0
chr1	15997610	15997898	15997744;15997736	78	110	136	201	2.54617	3.1413	3.92368	5.73882	-0.764609479	0.249222569	1	-	-	+	+	chr1_15997609_15997898	15997744;15997736	Promoter (<=1kb)	1	15997882	16012900	15019	1	CsaV3_1G029220	CsaV3_1G029220	0	GO:0005515::protein binding;GO:0016021::integral component of membrane	CsaV3_1G029220	gnl|BL_ORD_ID|487845 sp|F4JKH6|TSS_ARATH Protein TSS OS=Arabidopsis thaliana OX=3702 GN=TSS PE=1 SV=1//0
chr1	16012799	16012998	16012895	52	49	55	99	1.70819	1.415	1.60384	2.841	-0.509111149	0.473488406	1	-	-	-	+	chr1_16012798_16012998	16012895	Promoter (<=1kb)	1	16008776	16013641	4866	2	CsaV3_1G029230	CsaV3_1G029230	643	GO:0016021::integral component of membrane	CsaV3_1G029230	gnl|BL_ORD_ID|172455 sp|Q84N34|HHP2_ARATH Heptahelical transmembrane protein 2 OS=Arabidopsis thaliana OX=3702 GN=HHP2 PE=2 SV=1//8.32452e-115
chr1	16026561	16026762	16026655	56	50	63	106	1.83711	1.4433	1.83296	3.03987	-0.570883751	0.399699587	1	-	-	-	+	chr1_16026560_16026762	16026655	Promoter (2-3kb)	1	16028988	16037962	8975	1	CsaV3_1G029250	CsaV3_1G029250	-2226	GO:0003677::DNA binding;GO:0003918::DNA topoisomerase type II (ATP-hydrolyzing) activity;GO:0005198::structural molecule activity;GO:0005515::protein binding;GO:0005694::chromosome;GO:0005737::cytoplasm;GO:0006265::DNA topological change;GO:0008899::homoserine O-succinyltransferase activity;GO:0016021::integral component of membrane;GO:0019281::L-methionine biosynthetic process from homoserine vi…	CsaV3_1G029250	gnl|BL_ORD_ID|28819 sp|Q949T8|ASHR3_ARATH Histone-lysine N-methyltransferase ASHR3 OS=Arabidopsis thaliana OX=3702 GN=ASHR3 PE=1 SV=1//0
chr1	16049091	16049309	16049204;16049199;16049201;16049203	224	250	268	284	7.25175	7.1033	7.70416	8.09685	-0.138458423	0.135044984	1	+	+	+	+	chr1_16049090_16049309	16049204;16049199;16049201;16049203	Distal Intergenic	1	16037281	16039278	1998	2	CsaV3_1G029260	CsaV3_1G029260	-9813	GO:0003824::catalytic activity;GO:0005737::cytoplasm;GO:0006541::glutamine metabolic process;GO:0008899::homoserine O-succinyltransferase activity;GO:0009236::cobalamin biosynthetic process;GO:0016787::hydrolase activity;GO:0019281::L-methionine biosynthetic process from homoserine via O-succinyl-L-homoserine and cystathionine	CsaV3_1G029260	gnl|BL_ORD_ID|149109 sp|O82225|GGP5_ARATH Gamma-glutamyl peptidase 5 OS=Arabidopsis thaliana OX=3702 GN=GGP5 PE=2 SV=1//5.54316e-87
chr1	16049752	16050288	16050112;16050078;16050094;16050108	208	290	290	470	6.73607	8.2353	8.33424	13.3811	-0.536508296	0.397176396	1	+	+	+	+	chr1_16049751_16050288	16050112;16050078;16050094;16050108	Distal Intergenic	1	16037281	16039278	1998	2	CsaV3_1G029260	CsaV3_1G029260	-10474	GO:0003824::catalytic activity;GO:0005737::cytoplasm;GO:0006541::glutamine metabolic process;GO:0008899::homoserine O-succinyltransferase activity;GO:0009236::cobalamin biosynthetic process;GO:0016787::hydrolase activity;GO:0019281::L-methionine biosynthetic process from homoserine via O-succinyl-L-homoserine and cystathionine	CsaV3_1G029260	gnl|BL_ORD_ID|149109 sp|O82225|GGP5_ARATH Gamma-glutamyl peptidase 5 OS=Arabidopsis thaliana OX=3702 GN=GGP5 PE=2 SV=1//5.54316e-87
chr1	16125520	16125800	16125676;16125667	68	108	117	156	2.22387	3.0847	3.37952	4.46037	-0.562510126	0.21470747	1	-	-	+	+	chr1_16125519_16125800	16125676;16125667	Promoter (<=1kb)	1	16124080	16126032	1953	2	CsaV3_1G029340	CsaV3_1G029340	232	.	CsaV3_1G029340	-//-
chr1	16178306	16178629	16178451;16178459;16178444;16178479	118	138	192	319	3.83537	3.9337	5.52752	9.0912	-0.91200318	0.305215416	1	+	+	+	+	chr1_16178305_16178629	16178451;16178459;16178444;16178479	Promoter (<=1kb)	1	16177673	16178733	1061	2	CsaV3_1G029370	CsaV3_1G029370	104	.	CsaV3_1G029370	-//-
chr1	16186253	16186935	16186376;16186772;16186751;16186773	146	231	250	410	4.73781	6.5656	7.18864	11.6765	-0.738964738	0.316168634	1	-	+	+	+	chr1_16186252_16186935	16186376;16186772;16186751;16186773	Promoter (1-2kb)	1	16184396	16187030	2635	1	CsaV3_1G029390	CsaV3_1G029390	1857	GO:0005886::plasma membrane;GO:0006629::lipid metabolic process;GO:0016021::integral component of membrane	CsaV3_1G029390	gnl|BL_ORD_ID|468085 sp|Q8S8Q6|TET8_ARATH Tetraspanin-8 OS=Arabidopsis thaliana OX=3702 GN=TET8 PE=2 SV=1//5.95473e-94
chr1	16227527	16227726	16227627	36	42	50	112	1.19251	1.2169	1.46064	3.21033	-0.955042267	0.419166347	1	-	-	-	+	chr1_16227526_16227726	16227627	Promoter (2-3kb)	1	16222390	16225236	2847	2	CsaV3_1G029410	CsaV3_1G029410	-2291	GO:0005515::protein binding;GO:0006417::regulation of translation;GO:0006886::intracellular protein transport;GO:0016192::vesicle-mediated transport;GO:0045182::translation regulator activity	CsaV3_1G029410	gnl|BL_ORD_ID|311593 sp|Q9ZUU3|PP190_ARATH Pentatricopeptide repeat-containing protein At2g37230 OS=Arabidopsis thaliana OX=3702 GN=At2g37230 PE=2 SV=1//0
chr1	16239483	16239708	16239593	60	72	81	142	1.96603	2.0659	2.34848	4.06263	-0.66910357	0.396851434	1	-	-	-	+	chr1_16239482_16239708	16239593	Distal Intergenic	1	16247796	16253459	5664	1	CsaV3_1G029420	CsaV3_1G029420	-8088	GO:0005506::iron ion binding;GO:0006633::fatty acid biosynthetic process;GO:0007049::cell cycle;GO:0008152::metabolic process;GO:0016021::integral component of membrane;GO:0016491::oxidoreductase activity;GO:0051301::cell division;GO:0055114::oxidation-reduction process	CsaV3_1G029420	gnl|BL_ORD_ID|59312 sp|Q8H1Z0|CER3_ARATH Protein ECERIFERUM 3 OS=Arabidopsis thaliana OX=3702 GN=CER3 PE=1 SV=1//0
chr1	16247309	16247801	16247462;16247463;16247715;16247466;16247490	151	157	208	250	4.89896	4.4714	5.98576	7.13091	-0.485225121	0.15591313	1	+	+	+	+	chr1_16247308_16247801	16247462;16247463;16247715;16247466;16247490	Promoter (<=1kb)	1	16247796	16253459	5664	1	CsaV3_1G029420	CsaV3_1G029420	0	GO:0005506::iron ion binding;GO:0006633::fatty acid biosynthetic process;GO:0007049::cell cycle;GO:0008152::metabolic process;GO:0016021::integral component of membrane;GO:0016491::oxidoreductase activity;GO:0051301::cell division;GO:0055114::oxidation-reduction process	CsaV3_1G029420	gnl|BL_ORD_ID|59312 sp|Q8H1Z0|CER3_ARATH Protein ECERIFERUM 3 OS=Arabidopsis thaliana OX=3702 GN=CER3 PE=1 SV=1//0
chr1	16264242	16264569	16264403;16264412	81	98	150	273	2.64286	2.8017	4.32464	7.78434	-1.153189977	0.304303757	1	-	-	+	+	chr1_16264241_16264569	16264403;16264412	Promoter (2-3kb)	1	16261583	16262320	738	1	CsaV3_1G029450	CsaV3_1G029450	2659	.	CsaV3_1G029450	-//-
chr1	16307690	16307910	16307797;16307798;16307798;16307796	238	236	268	200	7.70297	6.7071	7.70416	5.71041	0.103276534	0.712055715	1	+	+	+	+	chr1_16307689_16307910	16307797;16307798;16307798;16307796	Promoter (<=1kb)	1	16308637	16319341	10705	1	CsaV3_1G029500	CsaV3_1G029500	-727	GO:0005216::ion channel activity;GO:0005515::protein binding;GO:0005576::extracellular region;GO:0005634::nucleus;GO:0006811::ion transport;GO:0015031::protein transport;GO:0016020::membrane;GO:0042742::defense response to bacterium;GO:0055085::transmembrane transport	CsaV3_1G029500	gnl|BL_ORD_ID|69278 sp|Q8L7Z0|CNG17_ARATH Cyclic nucleotide-gated ion channel 17 OS=Arabidopsis thaliana OX=3702 GN=CNGC17 PE=1 SV=1//0
chr1	16332757	16332979	16332866;16332867;16332866;16332866	720	760	865	963	23.2378	21.5363	24.8022	27.3872	-0.221092383	0.158125138	1	+	+	+	+	chr1_16332756_16332979	16332866;16332867;16332866;16332866	Distal Intergenic	1	16321531	16326226	4696	2	CsaV3_1G029520	CsaV3_1G029520	-6531	GO:0005184::neuropeptide hormone activity;GO:0005515::protein binding;GO:0005524::ATP binding;GO:0019538::protein metabolic process	CsaV3_1G029520	gnl|BL_ORD_ID|437349 sp|Q9FHH2|SMAX1_ARATH Protein SUPPRESSOR OF MAX2 1 OS=Arabidopsis thaliana OX=3702 GN=SMAX1 PE=1 SV=1//0
chr1	16330177	16330776	16330309;16330580;16330311;16330581;16330583;16330307;16330586	2409	2558	2508	2666	77.6743	72.4197	71.8578	75.7695	0.02390677	0.745304057	1	+	+	+	+	chr1_16330176_16330776	16330309;16330580;16330311;16330581;16330583;16330307;16330586	Distal Intergenic	1	16321531	16326226	4696	2	CsaV3_1G029520	CsaV3_1G029520	-3951	GO:0005184::neuropeptide hormone activity;GO:0005515::protein binding;GO:0005524::ATP binding;GO:0019538::protein metabolic process	CsaV3_1G029520	gnl|BL_ORD_ID|437349 sp|Q9FHH2|SMAX1_ARATH Protein SUPPRESSOR OF MAX2 1 OS=Arabidopsis thaliana OX=3702 GN=SMAX1 PE=1 SV=1//0
chr1	16326345	16326544	16326441	140	152	149	198	4.54443	4.3299	4.296	5.65359	-0.164998875	0.572262028	1	-	-	-	+	chr1_16326344_16326544	16326441	Promoter (<=1kb)	1	16321531	16326226	4696	2	CsaV3_1G029520	CsaV3_1G029520	-119	GO:0005184::neuropeptide hormone activity;GO:0005515::protein binding;GO:0005524::ATP binding;GO:0019538::protein metabolic process	CsaV3_1G029520	gnl|BL_ORD_ID|437349 sp|Q9FHH2|SMAX1_ARATH Protein SUPPRESSOR OF MAX2 1 OS=Arabidopsis thaliana OX=3702 GN=SMAX1 PE=1 SV=1//0
chr1	16329566	16329785	16329674;16329673;16329675;16329679	284	312	322	314	9.18555	8.8579	9.25072	8.94915	-0.01245293	0.759147121	1	+	+	+	+	chr1_16329565_16329785	16329674;16329673;16329675;16329679	Distal Intergenic	1	16321531	16326226	4696	2	CsaV3_1G029520	CsaV3_1G029520	-3340	GO:0005184::neuropeptide hormone activity;GO:0005515::protein binding;GO:0005524::ATP binding;GO:0019538::protein metabolic process	CsaV3_1G029520	gnl|BL_ORD_ID|437349 sp|Q9FHH2|SMAX1_ARATH Protein SUPPRESSOR OF MAX2 1 OS=Arabidopsis thaliana OX=3702 GN=SMAX1 PE=1 SV=1//0
chr1	16350422	16350705	16350559	94	94	88	198	3.06185	2.6885	2.54896	5.65359	-0.512422713	0.573618555	1	-	-	-	+	chr1_16350421_16350705	16350559	Promoter (<=1kb)	1	16350343	16353829	3487	1	CsaV3_1G029550	CsaV3_1G029550	79	GO:0004143::diacylglycerol kinase activity;GO:0007205::protein kinase C-activating G-protein coupled receptor signaling pathway;GO:0016301::kinase activity	CsaV3_1G029550	gnl|BL_ORD_ID|98105 sp|F4JQ95|DGK7_ARATH Diacylglycerol kinase 7 OS=Arabidopsis thaliana OX=3702 GN=DGK7 PE=1 SV=1//0
chr1	16382694	16382918	16382806	70	68	77	112	2.28833	1.9527	2.23392	3.21033	-0.360318629	0.421612589	1	-	-	-	+	chr1_16382693_16382918	16382806	Promoter (1-2kb)	1	16381501	16381760	260	1	CsaV3_1G029600	CsaV3_1G029600	1193	.	CsaV3_1G029600	-//-
chr1	16425238	16425573	16425405;16425403;16425408;16425417	140	154	194	298	4.54443	4.3865	5.5848	8.49459	-0.65670251	0.326796857	1	+	+	+	+	chr1_16425237_16425573	16425405;16425403;16425408;16425417	Promoter (<=1kb)	1	16418603	16424385	5783	2	CsaV3_1G029650	CsaV3_1G029650	-853	GO:0005216::ion channel activity;GO:0005515::protein binding;GO:0005615::extracellular space;GO:0006811::ion transport;GO:0016020::membrane;GO:0055085::transmembrane transport	CsaV3_1G029650	gnl|BL_ORD_ID|13242 sp|Q38998|AKT1_ARATH Potassium channel AKT1 OS=Arabidopsis thaliana OX=3702 GN=AKT1 PE=1 SV=2//0
chr1	16444973	16445191	16445079;16445081;16445081;16445079	177	200	196	234	5.73694	5.6883	5.64208	6.67635	-0.108593923	0.546349565	1	+	+	+	+	chr1_16444972_16445191	16445079;16445081;16445081;16445079	Distal Intergenic	1	16457673	16459123	1451	1	CsaV3_1G029660	CsaV3_1G029660	-12482	.	CsaV3_1G029660	-//-
chr1	16448066	16448499	16448290;16448277;16448288;16448277	208	272	306	486	6.73607	7.7259	8.79248	13.8357	-0.645856464	0.34455644	1	+	+	+	+	chr1_16448065_16448499	16448290;16448277;16448288;16448277	Distal Intergenic	1	16457673	16459123	1451	1	CsaV3_1G029660	CsaV3_1G029660	-9174	.	CsaV3_1G029660	-//-
chr1	16454534	16454820	16454671;16454688;16454676	83	123	143	180	2.70732	3.5092	4.12416	5.14221	-0.575897102	0.149719536	1	-	+	+	+	chr1_16454533_16454820	16454671;16454688;16454676	Promoter (2-3kb)	1	16457673	16459123	1451	1	CsaV3_1G029660	CsaV3_1G029660	-2853	.	CsaV3_1G029660	-//-
chr1	16457715	16458080	16457885;16457897;16457889;16457888	185	156	234	302	5.99478	4.4431	6.7304	8.60823	-0.55534091	0.18641212	1	+	+	+	+	chr1_16457714_16458080	16457885;16457897;16457889;16457888	Promoter (<=1kb)	1	16457673	16459123	1451	1	CsaV3_1G029660	CsaV3_1G029660	42	.	CsaV3_1G029660	-//-
chr1	16497188	16497406	16497297	48	52	92	120	1.57927	1.4999	2.66352	3.43761	-0.986534951	0.156435821	1	-	-	-	+	chr1_16497187_16497406	16497297	Distal Intergenic	1	16501446	16504312	2867	1	CsaV3_1G029710	CsaV3_1G029710	-4040	GO:0005506::iron ion binding;GO:0016705::oxidoreductase activity, acting on paired donors, with incorporation or reduction of molecular oxygen;GO:0020037::heme binding;GO:0055114::oxidation-reduction process	CsaV3_1G029710	gnl|BL_ORD_ID|48677 sp|O48786|C734A_ARATH Cytochrome P450 734A1 OS=Arabidopsis thaliana OX=3702 GN=CYP734A1 PE=2 SV=1//0
chr1	16507286	16507538	16507398	64	83	102	136	2.09495	2.3772	2.94992	3.89217	-0.613468503	0.219057933	1	-	-	-	+	chr1_16507285_16507538	16507398	Intron (CsaV3_1G029720/CsaV3_1G029720, intron 4 of 4)	1	16506335	16511955	5621	2	CsaV3_1G029720	CsaV3_1G029720	4417	GO:0005179::hormone activity;GO:0005576::extracellular region	CsaV3_1G029720	-//-
chr1	16548041	16548613	16548178;16548466;16548212;16548422	141	168	224	320	4.57666	4.7827	6.444	9.11961	-0.733694948	0.257549002	1	-	-	+	+	chr1_16548040_16548613	16548178;16548466;16548212;16548422	Promoter (<=1kb)	1	16548045	16553447	5403	1	CsaV3_1G029760	CsaV3_1G029760	0	GO:0004806::triglyceride lipase activity;GO:0006508::proteolysis;GO:0006629::lipid metabolic process;GO:0008236::serine-type peptidase activity;GO:0016042::lipid catabolic process;GO:0016787::hydrolase activity	CsaV3_1G029760	gnl|BL_ORD_ID|225486 sp|Q9QYL8|LYPA2_RAT Acyl-protein thioesterase 2 OS=Rattus norvegicus OX=10116 GN=Lypla2 PE=1 SV=1//4.91674e-36
chr1	16669671	16669944	16669806	64	97	103	155	2.09495	2.7734	2.97856	4.43196	-0.606141889	0.300890569	1	-	-	-	+	chr1_16669670_16669944	16669806	Distal Intergenic	1	16663238	16663520	283	2	CsaV3_1G029870	CsaV3_1G029870	-6151	.	CsaV3_1G029870	-//-
chr1	16684577	16684820	16684702	66	73	92	134	2.15941	2.0942	2.66352	3.83535	-0.611501126	0.305453072	1	-	-	-	+	chr1_16684576_16684820	16684702	Promoter (<=1kb)	1	16684623	16689873	5251	1	CsaV3_1G029900	CsaV3_1G029900	0	GO:0005515::protein binding	CsaV3_1G029900	gnl|BL_ORD_ID|129310 sp|Q93W93|FBK22_ARATH F-box/kelch-repeat protein At1g55270 OS=Arabidopsis thaliana OX=3702 GN=At1g55270 PE=2 SV=1//0
chr1	16707369	16707601	16707482;16707484;16707482;16707484	828	854	912	1097	26.7187	24.1965	26.1483	31.1942	-0.171508388	0.406760953	1	+	+	+	+	chr1_16707368_16707601	16707482;16707484;16707482;16707484	Intron (CsaV3_1G029940/CsaV3_1G029940, intron 1 of 1)	1	16702530	16708723	6194	1	CsaV3_1G029940	CsaV3_1G029940	4839	.	CsaV3_1G029940	gnl|BL_ORD_ID|310724 sp|Q94HW2|POLR1_ARATH Retrovirus-related Pol polyprotein from transposon RE1 OS=Arabidopsis thaliana OX=3702 GN=RE1 PE=2 SV=1//2.61476e-18
chr1	16756117	16756335	16756224;16756225;16756226;16756224	330	350	452	380	10.6681	9.9333	12.9739	10.8242	-0.208104014	0.359958335	1	+	+	+	+	chr1_16756116_16756335	16756224;16756225;16756226;16756224	Distal Intergenic	1	16751020	16751849	830	1	CsaV3_1G030000	CsaV3_1G030000	5097	.	CsaV3_1G030000	-//-
chr1	16793561	16793779	16793668;16793668;16793668;16793668	2610	2799	2745	2894	84.1525	79.24	78.6454	82.2469	0.02224648	0.724406385	1	+	+	+	+	chr1_16793560_16793779	16793668;16793668;16793668;16793668	Distal Intergenic	1	16785872	16787316	1445	2	CsaV3_1G030020	CsaV3_1G030020	-6245	.	CsaV3_1G030020	gnl|BL_ORD_ID|432360 sp|Q00416|SEN1_YEAST Helicase SEN1 OS=Saccharomyces cerevisiae (strain ATCC 204508 / S288c) OX=559292 GN=SEN1 PE=1 SV=2//8.47937e-20
chr1	16806427	16806627	16806531	28	54	62	114	0.93467	1.5565	1.80432	3.26715	-1.025580507	0.300846967	1	-	-	-	+	chr1_16806426_16806627	16806531	Promoter (<=1kb)	1	16797274	16805574	8301	2	CsaV3_1G030030	CsaV3_1G030030	-853	GO:0055114::oxidation-reduction process	CsaV3_1G030030	gnl|BL_ORD_ID|11356 sp|Q39172|AER_ARATH NADPH-dependent oxidoreductase 2-alkenal reductase OS=Arabidopsis thaliana OX=3702 GN=AER PE=1 SV=1//7.22409e-97
chr1	16849122	16849593	16849342;16849330;16849331;16849368	6499	8802	7671	5596	209.495	249.125	219.726	159.011	0.276102901	0.400853689	1	+	+	+	+	chr1_16849121_16849593	16849342;16849330;16849331;16849368	Downstream (2-3kb)	1	16845625	16846038	414	2	CsaV3_1G030100	CsaV3_1G030100	-3084	.	CsaV3_1G030100	-//-
chr1	16942387	16942596	16942510	34	51	61	88	1.12805	1.4716	1.77568	2.52849	-0.727417659	0.227465016	1	-	-	-	+	chr1_16942386_16942596	16942510	Promoter (2-3kb)	1	16941555	16944650	3096	2	CsaV3_1G030190	CsaV3_1G030190	2054	.	CsaV3_1G030190	gnl|BL_ORD_ID|442628 sp|O48781|SPX2_ARATH SPX domain-containing protein 2 OS=Arabidopsis thaliana OX=3702 GN=SPX2 PE=2 SV=1//3.96441e-119
chr1	16948954	16949208	16949082;16949099	92	114	118	214	2.99739	3.2545	3.40816	6.10815	-0.606109874	0.438613685	1	-	-	+	+	chr1_16948953_16949208	16949082;16949099	Distal Intergenic	1	16941555	16944650	3096	2	CsaV3_1G030190	CsaV3_1G030190	-4304	.	CsaV3_1G030190	gnl|BL_ORD_ID|442628 sp|O48781|SPX2_ARATH SPX domain-containing protein 2 OS=Arabidopsis thaliana OX=3702 GN=SPX2 PE=2 SV=1//3.96441e-119
chr1	16952081	16952426	16952228;16952215;16952215	100	144	158	234	3.25523	4.1035	4.55376	6.67635	-0.609843353	0.292692194	1	-	+	+	+	chr1_16952080_16952426	16952228;16952215;16952215	Distal Intergenic	1	16941555	16944650	3096	2	CsaV3_1G030190	CsaV3_1G030190	-7431	.	CsaV3_1G030190	gnl|BL_ORD_ID|442628 sp|O48781|SPX2_ARATH SPX domain-containing protein 2 OS=Arabidopsis thaliana OX=3702 GN=SPX2 PE=2 SV=1//3.96441e-119
chr1	16957330	16957884	16957446;16957696;16957450;16957669;16957450;16957692;16957676	248	291	346	403	8.02527	8.2636	9.93808	11.4776	-0.394780963	0.178617741	1	+	+	+	+	chr1_16957329_16957884	16957446;16957696;16957450;16957669;16957450;16957692;16957676	Downstream (2-3kb)	1	16960665	16964821	4157	2	CsaV3_1G030200	CsaV3_1G030200	6937	GO:0003700::sequence-specific DNA binding transcription factor activity;GO:0006355::regulation of transcription, DNA-templated	CsaV3_1G030200	gnl|BL_ORD_ID|510028 sp|Q9XI33|WIN1_ARATH Ethylene-responsive transcription factor WIN1 OS=Arabidopsis thaliana OX=3702 GN=WIN1 PE=2 SV=1//2.63519e-35
chr1	16974920	16975300	16975107;16975101;16975105;16975098	242	234	308	572	7.83189	6.6505	8.84976	16.2789	-0.795034034	0.383367796	1	+	+	+	+	chr1_16974919_16975300	16975107;16975101;16975105;16975098	Distal Intergenic	1	16985123	16987085	1963	1	CsaV3_1G030210	CsaV3_1G030210	-9823	.	CsaV3_1G030210	-//-
chr1	17008129	17008447	17008268;17008265;17008271	108	178	184	246	3.51307	5.0657	5.2984	7.01727	-0.521652398	0.249270782	1	-	+	+	+	chr1_17008128_17008447	17008268;17008265;17008271	Promoter (<=1kb)	1	17008151	17010615	2465	1	CsaV3_1G030220	CsaV3_1G030220	0	GO:0003735::structural constituent of ribosome;GO:0005622::intracellular;GO:0005840::ribosome;GO:0006412::translation	CsaV3_1G030220	gnl|BL_ORD_ID|376779 sp|Q035A6|RL36_LACP3 50S ribosomal protein L36 OS=Lactobacillus paracasei (strain ATCC 334 / BCRC 17002 / CIP 107868 / KCTC 3260 / NRRL B-441) OX=321967 GN=rpmJ PE=3 SV=1//1.54033e-12
chr1	17005498	17005703	17005598	30	24	59	114	0.99913	0.7075	1.7184	3.26715	-1.546602356	0.272064997	1	-	-	-	+	chr1_17005497_17005703	17005598	Promoter (2-3kb)	1	17008151	17010615	2465	1	CsaV3_1G030220	CsaV3_1G030220	-2448	GO:0003735::structural constituent of ribosome;GO:0005622::intracellular;GO:0005840::ribosome;GO:0006412::translation	CsaV3_1G030220	gnl|BL_ORD_ID|376779 sp|Q035A6|RL36_LACP3 50S ribosomal protein L36 OS=Lactobacillus paracasei (strain ATCC 334 / BCRC 17002 / CIP 107868 / KCTC 3260 / NRRL B-441) OX=321967 GN=rpmJ PE=3 SV=1//1.54033e-12
chr1	17079170	17079501	17079312;17079302;17079319	106	152	162	276	3.44861	4.3299	4.66832	7.86957	-0.688728844	0.364630187	1	-	+	+	+	chr1_17079169_17079501	17079312;17079302;17079319	Distal Intergenic	1	17085215	17091000	5786	1	CsaV3_1G030300	CsaV3_1G030300	-5714	GO:0005337::nucleoside transmembrane transporter activity;GO:0005515::protein binding;GO:0006810::transport;GO:0015078::hydrogen ion transmembrane transporter activity;GO:0015991::ATP hydrolysis coupled proton transport;GO:0016021::integral component of membrane;GO:0033177::proton-transporting two-sector ATPase complex, proton-transporting domain;GO:0055085::transmembrane transport	CsaV3_1G030300	gnl|BL_ORD_ID|119918 sp|Q84XI3|ENT8_ARATH Equilibrative nucleotide transporter 8 OS=Arabidopsis thaliana OX=3702 GN=ETN8 PE=2 SV=1//7.05168e-59
chr1	17085690	17086076	17085859;17085845;17085843;17085847	127	135	148	269	4.12544	3.8488	4.26736	7.6707	-0.582149478	0.450749622	1	+	+	+	+	chr1_17085689_17086076	17085859;17085845;17085843;17085847	Promoter (<=1kb)	1	17085215	17091000	5786	1	CsaV3_1G030300	CsaV3_1G030300	475	GO:0005337::nucleoside transmembrane transporter activity;GO:0005515::protein binding;GO:0006810::transport;GO:0015078::hydrogen ion transmembrane transporter activity;GO:0015991::ATP hydrolysis coupled proton transport;GO:0016021::integral component of membrane;GO:0033177::proton-transporting two-sector ATPase complex, proton-transporting domain;GO:0055085::transmembrane transport	CsaV3_1G030300	gnl|BL_ORD_ID|119918 sp|Q84XI3|ENT8_ARATH Equilibrative nucleotide transporter 8 OS=Arabidopsis thaliana OX=3702 GN=ETN8 PE=2 SV=1//7.05168e-59
chr1	17080687	17081144	17080895;17080902;17080895;17080898	316	404	451	682	10.2169	11.4615	12.9453	19.404	-0.577476214	0.338944699	1	+	+	+	+	chr1_17080686_17081144	17080895;17080902;17080895;17080898	Distal Intergenic	1	17085215	17091000	5786	1	CsaV3_1G030300	CsaV3_1G030300	-4071	GO:0005337::nucleoside transmembrane transporter activity;GO:0005515::protein binding;GO:0006810::transport;GO:0015078::hydrogen ion transmembrane transporter activity;GO:0015991::ATP hydrolysis coupled proton transport;GO:0016021::integral component of membrane;GO:0033177::proton-transporting two-sector ATPase complex, proton-transporting domain;GO:0055085::transmembrane transport	CsaV3_1G030300	gnl|BL_ORD_ID|119918 sp|Q84XI3|ENT8_ARATH Equilibrative nucleotide transporter 8 OS=Arabidopsis thaliana OX=3702 GN=ETN8 PE=2 SV=1//7.05168e-59
chr1	17101615	17101973	17101761;17101779;17101784	105	139	178	264	3.41638	3.962	5.12656	7.52865	-0.77835545	0.259224264	1	-	+	+	+	chr1_17101614_17101973	17101761;17101779;17101784	Distal Intergenic	1	17094584	17101239	6656	1	CsaV3_1G030330	CsaV3_1G030330	7031	.	CsaV3_1G030330	gnl|BL_ORD_ID|282285 sp|Q9CAF4|NUP1_ARATH Nuclear pore complex protein NUP1 OS=Arabidopsis thaliana OX=3702 GN=NUP1 PE=1 SV=1//1.64718e-16
chr1	17260976	17261496	17261269;17261167;17261252;17261230	263	278	270	415	8.50872	7.8957	7.76144	11.8186	-0.255299126	0.576062483	1	+	+	+	+	chr1_17260975_17261496	17261269;17261167;17261252;17261230	Promoter (2-3kb)	1	17264230	17264453	224	2	CsaV3_1G030430	CsaV3_1G030430	2957	.	CsaV3_1G030430	gnl|BL_ORD_ID|310725 sp|Q9ZT94|POLR2_ARATH Retrovirus-related Pol polyprotein from transposon RE2 OS=Arabidopsis thaliana OX=3702 GN=RE2 PE=4 SV=1//1.17479e-10
chr1	17329219	17329438	17329337;17329331	106	108	124	86	3.44861	3.0847	3.58	2.47167	0.110480777	0.740779332	1	+	-	+	-	chr1_17329218_17329438	17329337;17329331	Promoter (2-3kb)	1	17325781	17327059	1279	2	CsaV3_1G030450	CsaV3_1G030450	-2160	GO:0003723::RNA binding;GO:0005576::extracellular region;GO:0016491::oxidoreductase activity;GO:0042742::defense response to bacterium;GO:0055114::oxidation-reduction process	CsaV3_1G030450	gnl|BL_ORD_ID|43166 sp|Q6NKN9|BH074_ARATH Transcription factor bHLH74 OS=Arabidopsis thaliana OX=3702 GN=BHLH74 PE=1 SV=1//8.06935e-17
chr1	17323920	17324322	17324140;17324151;17324134;17324144	206	280	220	418	6.67161	7.9523	6.32944	11.9038	-0.318241851	0.633295973	1	+	+	+	+	chr1_17323919_17324322	17324140;17324151;17324134;17324144	Promoter (2-3kb)	1	17325781	17327059	1279	2	CsaV3_1G030450	CsaV3_1G030450	2737	GO:0003723::RNA binding;GO:0005576::extracellular region;GO:0016491::oxidoreductase activity;GO:0042742::defense response to bacterium;GO:0055114::oxidation-reduction process	CsaV3_1G030450	gnl|BL_ORD_ID|43166 sp|Q6NKN9|BH074_ARATH Transcription factor bHLH74 OS=Arabidopsis thaliana OX=3702 GN=BHLH74 PE=1 SV=1//8.06935e-17
chr1	17373915	17374185	17374029;17374042	68	87	134	180	2.22387	2.4904	3.8664	5.14221	-0.934270132	0.171395732	1	-	-	+	+	chr1_17373914_17374185	17374029;17374042	Promoter (<=1kb)	1	17372663	17374010	1348	2	CsaV3_1G030460	CsaV3_1G030460	0	GO:0003700::sequence-specific DNA binding transcription factor activity;GO:0006355::regulation of transcription, DNA-templated	CsaV3_1G030460	gnl|BL_ORD_ID|106577 sp|Q9LYD3|DREB3_ARATH Dehydration-responsive element-binding protein 3 OS=Arabidopsis thaliana OX=3702 GN=DREB3 PE=2 SV=1//3.26238e-59
chr1	17368420	17368685	17368546	104	88	110	176	3.38415	2.5187	3.17904	5.02857	-0.475550499	0.414531346	1	-	-	-	+	chr1_17368419_17368685	17368546	Distal Intergenic	1	17372663	17374010	1348	2	CsaV3_1G030460	CsaV3_1G030460	5325	GO:0003700::sequence-specific DNA binding transcription factor activity;GO:0006355::regulation of transcription, DNA-templated	CsaV3_1G030460	gnl|BL_ORD_ID|106577 sp|Q9LYD3|DREB3_ARATH Dehydration-responsive element-binding protein 3 OS=Arabidopsis thaliana OX=3702 GN=DREB3 PE=2 SV=1//3.26238e-59
chr1	17384100	17384502	17384281;17384268;17384284	115	152	175	287	3.73868	4.3299	5.04064	8.18208	-0.71263228	0.341284755	1	-	+	+	+	chr1_17384099_17384502	17384281;17384268;17384284	3' UTR	1	17383382	17388344	4963	2	CsaV3_1G030470	CsaV3_1G030470	3842	GO:0003677::DNA binding;GO:0003899::DNA-directed RNA polymerase activity;GO:0005576::extracellular region;GO:0006351::transcription, DNA-templated;GO:0009405::pathogenesis	CsaV3_1G030470	gnl|BL_ORD_ID|156378 sp|Q9FFN2|GLYT3_ARATH Probable glycosyltransferase At5g03795 OS=Arabidopsis thaliana OX=3702 GN=At5g03795 PE=3 SV=2//5.93906e-99
chr1	17389250	17389564	17389396;17389384	118	100	128	251	3.83537	2.8583	3.69456	7.15932	-0.697341531	0.433026444	1	+	-	-	+	chr1_17389249_17389564	17389396;17389384	Promoter (<=1kb)	1	17383382	17388344	4963	2	CsaV3_1G030470	CsaV3_1G030470	-906	GO:0003677::DNA binding;GO:0003899::DNA-directed RNA polymerase activity;GO:0005576::extracellular region;GO:0006351::transcription, DNA-templated;GO:0009405::pathogenesis	CsaV3_1G030470	gnl|BL_ORD_ID|156378 sp|Q9FFN2|GLYT3_ARATH Probable glycosyltransferase At5g03795 OS=Arabidopsis thaliana OX=3702 GN=At5g03795 PE=3 SV=2//5.93906e-99
chr1	17421784	17422467	17422168;17422155;17422164;17422129	396	558	560	787	12.7953	15.8197	16.067	22.3871	-0.426365821	0.337940182	1	+	+	+	+	chr1_17421783_17422467	17422168;17422155;17422164;17422129	Promoter (<=1kb)	1	17422615	17426270	3656	1	CsaV3_1G030500	CsaV3_1G030500	-148	.	CsaV3_1G030500	-//-
chr1	17460000	17460319	17460148;17460140;17460147	86	143	120	212	2.80401	4.0752	3.46544	6.05133	-0.468229108	0.485864432	1	-	+	+	+	chr1_17459999_17460319	17460148;17460140;17460147	Promoter (<=1kb)	1	17459807	17464399	4593	1	CsaV3_1G030550	CsaV3_1G030550	193	GO:0033151::V(D)J recombination;GO:0043565::sequence-specific DNA binding	CsaV3_1G030550	-//-
chr1	17534824	17535719	17535077;17535403;17535076;17535389;17535077;17535399;17535073;17535396	18287	21252	19724	16446	589.422	601.46	564.924	467.259	0.206331694	0.347999508	1	+	+	+	+	chr1_17534823_17535719	17535077;17535403;17535076;17535389;17535077;17535399;17535073;17535396	Promoter (<=1kb)	1	17534982	17535458	477	1	CsaV3_1G030620	CsaV3_1G030620	0	.	CsaV3_1G030620	-//-
chr1	17558464	17558843	17558629;17558640;17558639;17558643	234	329	368	501	7.57405	9.339	10.5682	14.2618	-0.553947411	0.240387041	1	+	+	+	+	chr1_17558463_17558843	17558629;17558640;17558639;17558643	Promoter (1-2kb)	1	17559868	17560187	320	2	CsaV3_1G030640	CsaV3_1G030640	1344	.	CsaV3_1G030640	-//-
chr1	17564866	17565174	17565024;17565028;17565009;17565036	132	142	172	283	4.28659	4.0469	4.95472	8.06844	-0.644086837	0.37195771	1	+	+	+	+	chr1_17564865_17565174	17565024;17565028;17565009;17565036	Distal Intergenic	1	17559868	17560187	320	2	CsaV3_1G030640	CsaV3_1G030640	-4679	.	CsaV3_1G030640	-//-
chr1	17597187	17597405	17597295;17597295;17597295;17597294	406	490	468	556	13.1176	13.8953	13.4322	15.8244	-0.115113589	0.514508255	1	+	+	+	+	chr1_17597186_17597405	17597295;17597295;17597295;17597294	Distal Intergenic	1	17605174	17605509	336	1	CsaV3_1G030660	CsaV3_1G030660	-7769	GO:0008272::sulfate transport;GO:0015116::sulfate transmembrane transporter activity;GO:0016021::integral component of membrane	CsaV3_1G030660	gnl|BL_ORD_ID|448962 sp|Q94LW6|SUT35_ARATH Probable sulfate transporter 3.5 OS=Arabidopsis thaliana OX=3702 GN=SULTR3;5 PE=2 SV=1//3.44972e-34
chr1	17691473	17691830	17691587;17691593	94	136	117	189	3.06185	3.8771	3.37952	5.3979	-0.339079571	0.524016846	1	-	+	-	+	chr1_17691472_17691830	17691587;17691593	Promoter (2-3kb)	1	17694260	17697585	3326	1	CsaV3_1G030730	CsaV3_1G030730	-2430	GO:0005515::protein binding;GO:0007049::cell cycle;GO:0016538::cyclin-dependent protein serine/threonine kinase regulator activity	CsaV3_1G030730	gnl|BL_ORD_ID|223534 sp|Q9LHF1|LRX4_ARATH Leucine-rich repeat extensin-like protein 4 OS=Arabidopsis thaliana OX=3702 GN=LRX4 PE=1 SV=1//0
chr1	17704080	17704365	17704219;17704209	82	60	119	198	2.67509	1.7263	3.4368	5.65359	-1.046382979	0.24813199	1	-	-	+	+	chr1_17704079_17704365	17704219;17704209	Distal Intergenic	1	17694260	17697585	3326	1	CsaV3_1G030730	CsaV3_1G030730	9820	GO:0005515::protein binding;GO:0007049::cell cycle;GO:0016538::cyclin-dependent protein serine/threonine kinase regulator activity	CsaV3_1G030730	gnl|BL_ORD_ID|223534 sp|Q9LHF1|LRX4_ARATH Leucine-rich repeat extensin-like protein 4 OS=Arabidopsis thaliana OX=3702 GN=LRX4 PE=1 SV=1//0
chr1	17718600	17718902	17718770;17718768;17718786	92	120	150	153	2.99739	3.4243	4.32464	4.37514	-0.438025896	0.113886618	1	-	+	+	+	chr1_17718599_17718902	17718770;17718768;17718786	Promoter (<=1kb)	1	17718747	17719345	599	2	CsaV3_1G030740	CsaV3_1G030740	443	GO:0003735::structural constituent of ribosome;GO:0005622::intracellular;GO:0005840::ribosome;GO:0006412::translation	CsaV3_1G030740	-//-
chr1	17723435	17723653	17723542;17723542;17723542;17723543	200	196	232	262	6.47823	5.5751	6.67312	7.47183	-0.230855299	0.226766507	1	+	+	+	+	chr1_17723434_17723653	17723542;17723542;17723542;17723543	Distal Intergenic	1	17720108	17721861	1754	1	CsaV3_1G030750	CsaV3_1G030750	3327	GO:0004402::histone acetyltransferase activity;GO:0005634::nucleus;GO:0006355::regulation of transcription, DNA-templated;GO:0030001::metal ion transport;GO:0046872::metal ion binding	CsaV3_1G030750	gnl|BL_ORD_ID|262809 sp|Q8LDS4|NAKR1_ARATH Protein SODIUM POTASSIUM ROOT DEFECTIVE 1 OS=Arabidopsis thaliana OX=3702 GN=NAKR1 PE=1 SV=1//2.38781e-19
chr1	17777814	17778091	17777939;17777958;17777970	99	125	118	179	3.223	3.5658	3.40816	5.1138	-0.328028696	0.491136869	1	-	+	+	+	chr1_17777813_17778091	17777939;17777958;17777970	Promoter (<=1kb)	1	17777579	17782402	4824	1	CsaV3_1G030800	CsaV3_1G030800	235	GO:0005515::protein binding	CsaV3_1G030800	gnl|BL_ORD_ID|505130 sp|Q9LHF5|VIL1_ARATH VIN3-like protein 1 OS=Arabidopsis thaliana OX=3702 GN=VIL1 PE=1 SV=1//5.70301e-165
chr1	17853611	17853932	17853742;17853815	76	102	139	175	2.48171	2.9149	4.0096	5.00016	-0.739435245	0.129126119	1	-	-	+	+	chr1_17853610_17853932	17853742;17853815	Downstream (2-3kb)	1	17842805	17846403	3599	2	CsaV3_1G030830	CsaV3_1G030830	-7208	.	CsaV3_1G030830	gnl|BL_ORD_ID|88554 sp|J9U5U9|DAD2_PETHY Probable strigolactone esterase DAD2 OS=Petunia hybrida OX=4102 GN=DAD2 PE=1 SV=1//8.37145e-68
chr1	17854242	17854469	17854356	61	70	104	123	1.99826	2.0093	3.0072	3.52284	-0.704367709	0.12822913	1	-	-	-	+	chr1_17854241_17854469	17854356	Downstream (2-3kb)	1	17842805	17846403	3599	2	CsaV3_1G030830	CsaV3_1G030830	-7839	.	CsaV3_1G030830	gnl|BL_ORD_ID|88554 sp|J9U5U9|DAD2_PETHY Probable strigolactone esterase DAD2 OS=Petunia hybrida OX=4102 GN=DAD2 PE=1 SV=1//8.37145e-68
chr1	17865893	17866111	17866002	66	84	94	120	2.15941	2.4055	2.7208	3.43761	-0.431971502	0.243701007	1	-	-	-	+	chr1_17865892_17866111	17866002	Promoter (<=1kb)	1	17856794	17866068	9275	2	CsaV3_1G030840	CsaV3_1G030840	0	.	CsaV3_1G030840	gnl|BL_ORD_ID|171618 sp|Q0JJS8|HF101_ORYSJ Fe-S cluster assembly factor HCF101, chloroplastic OS=Oryza sativa subsp. japonica OX=39947 GN=HCF101 PE=3 SV=3//0
chr1	17925866	17926231	17926064;17926054;17926059;17926063	132	152	184	289	4.28659	4.3299	5.2984	8.2389	-0.651767824	0.342851447	1	+	+	+	+	chr1_17925865_17926231	17926064;17926054;17926059;17926063	Promoter (<=1kb)	1	17926107	17944290	18184	1	CsaV3_1G030910	CsaV3_1G030910	0	GO:0005515::protein binding	CsaV3_1G030910	gnl|BL_ORD_ID|161778 sp|F4IVL6|GRV2_ARATH DnaJ homolog subfamily C GRV2 OS=Arabidopsis thaliana OX=3702 GN=GRV2 PE=1 SV=1//0
chr1	17955896	17956172	17956021;17956051	87	86	126	134	2.83624	2.4621	3.63728	3.83535	-0.496075665	0.061413429	1	-	-	+	+	chr1_17955895_17956172	17956021;17956051	Distal Intergenic	1	17950674	17955145	4472	1	CsaV3_1G030920	CsaV3_1G030920	5222	GO:0005815::microtubule organizing center;GO:0006633::fatty acid biosynthetic process;GO:0016790::thiolester hydrolase activity	CsaV3_1G030920	gnl|BL_ORD_ID|128837 sp|Q9SQI3|FATB_GOSHI Palmitoyl-acyl carrier protein thioesterase, chloroplastic OS=Gossypium hirsutum OX=3635 GN=FATB1 PE=1 SV=1//0
chr1	17947432	17947686	17947558	74	94	112	156	2.41725	2.6885	3.23632	4.46037	-0.592115242	0.269062862	1	-	-	-	+	chr1_17947431_17947686	17947558	Promoter (2-3kb)	1	17950674	17955145	4472	1	CsaV3_1G030920	CsaV3_1G030920	-2988	GO:0005815::microtubule organizing center;GO:0006633::fatty acid biosynthetic process;GO:0016790::thiolester hydrolase activity	CsaV3_1G030920	gnl|BL_ORD_ID|128837 sp|Q9SQI3|FATB_GOSHI Palmitoyl-acyl carrier protein thioesterase, chloroplastic OS=Gossypium hirsutum OX=3635 GN=FATB1 PE=1 SV=1//0
chr1	17945653	17945874	17945762;17945760;17945762;17945762	574	650	643	634	18.5323	18.4233	18.4442	18.0404	0.01850536	0.443150444	1	+	+	+	+	chr1_17945652_17945874	17945762;17945760;17945762;17945762	Distal Intergenic	1	17950674	17955145	4472	1	CsaV3_1G030920	CsaV3_1G030920	-4800	GO:0005815::microtubule organizing center;GO:0006633::fatty acid biosynthetic process;GO:0016790::thiolester hydrolase activity	CsaV3_1G030920	gnl|BL_ORD_ID|128837 sp|Q9SQI3|FATB_GOSHI Palmitoyl-acyl carrier protein thioesterase, chloroplastic OS=Gossypium hirsutum OX=3635 GN=FATB1 PE=1 SV=1//0
chr1	17984654	17984872	17984760;17984759;17984757;17984758	183	178	219	276	5.93032	5.0657	6.3008	7.86957	-0.365895993	0.252737263	1	+	+	+	+	chr1_17984653_17984872	17984760;17984759;17984757;17984758	Intron (CsaV3_1G030960/CsaV3_1G030960, intron 4 of 6)	1	17978527	17978880	354	1	CsaV3_1G030950	CsaV3_1G030950	6127	.	CsaV3_1G030950	-//-
chr1	18081112	18081552	18081347;18081315;18081279;18081400	153	190	188	275	4.96342	5.4053	5.41296	7.84116	-0.354203079	0.441023785	1	+	+	+	+	chr1_18081111_18081552	18081347;18081315;18081279;18081400	Distal Intergenic	1	18070269	18074263	3995	2	CsaV3_1G030990	CsaV3_1G030990	-6849	GO:0016020::membrane	CsaV3_1G030990	gnl|BL_ORD_ID|41201 sp|Q1EBV7|BASS2_ARATH Sodium/pyruvate cotransporter BASS2, chloroplastic OS=Arabidopsis thaliana OX=3702 GN=BASS2 PE=1 SV=1//0
chr1	18092386	18092950	18092687;18092697;18092688;18092699	396	480	554	866	12.7953	13.6123	15.8952	24.6315	-0.617919514	0.350884602	1	+	+	+	+	chr1_18092385_18092950	18092687;18092697;18092688;18092699	Promoter (1-2kb)	1	18087634	18090604	2971	2	CsaV3_1G031000	CsaV3_1G031000	-1782	.	CsaV3_1G031000	gnl|BL_ORD_ID|348178 sp|Q8RX26|RGLG3_ARATH E3 ubiquitin-protein ligase RGLG3 OS=Arabidopsis thaliana OX=3702 GN=RGLG3 PE=1 SV=1//2.72849e-13
chr1	18120263	18120471	18120360	43	50	69	100	1.41812	1.4433	2.0048	2.86941	-0.768437137	0.258052952	1	-	-	-	+	chr1_18120262_18120471	18120360	Promoter (2-3kb)	1	18117705	18121287	3583	1	CsaV3_1G031010	CsaV3_1G031010	2558	GO:0004672::protein kinase activity;GO:0005515::protein binding;GO:0005524::ATP binding;GO:0005634::nucleus;GO:0006355::regulation of transcription, DNA-templated;GO:0006468::protein phosphorylation;GO:0008270::zinc ion binding	CsaV3_1G031010	gnl|BL_ORD_ID|532682 sp|Q9LVM0|Y5830_ARATH Probable inactive receptor kinase At5g58300 OS=Arabidopsis thaliana OX=3702 GN=At5g58300 PE=2 SV=1//0
chr1	18116780	18117128	18116947;18116959;18116949;18116950	122	156	178	292	3.96429	4.4431	5.12656	8.32413	-0.67795028	0.355224967	1	+	+	+	+	chr1_18116779_18117128	18116947;18116959;18116949;18116950	Promoter (<=1kb)	1	18117705	18121287	3583	1	CsaV3_1G031010	CsaV3_1G031010	-577	GO:0004672::protein kinase activity;GO:0005515::protein binding;GO:0005524::ATP binding;GO:0005634::nucleus;GO:0006355::regulation of transcription, DNA-templated;GO:0006468::protein phosphorylation;GO:0008270::zinc ion binding	CsaV3_1G031010	gnl|BL_ORD_ID|532682 sp|Q9LVM0|Y5830_ARATH Probable inactive receptor kinase At5g58300 OS=Arabidopsis thaliana OX=3702 GN=At5g58300 PE=2 SV=1//0
chr1	18120566	18120997	18120733;18120888	92	95	106	190	2.99739	2.7168	3.06448	5.42631	-0.571349784	0.446794645	1	-	-	-	+	chr1_18120565_18120997	18120733;18120888	Promoter (2-3kb)	1	18117705	18121287	3583	1	CsaV3_1G031010	CsaV3_1G031010	2861	GO:0004672::protein kinase activity;GO:0005515::protein binding;GO:0005524::ATP binding;GO:0005634::nucleus;GO:0006355::regulation of transcription, DNA-templated;GO:0006468::protein phosphorylation;GO:0008270::zinc ion binding	CsaV3_1G031010	gnl|BL_ORD_ID|532682 sp|Q9LVM0|Y5830_ARATH Probable inactive receptor kinase At5g58300 OS=Arabidopsis thaliana OX=3702 GN=At5g58300 PE=2 SV=1//0
chr1	18121796	18122104	18121943;18121947;18121944;18121949	187	232	279	381	6.05924	6.5939	8.0192	10.8526	-0.576736586	0.263088859	1	+	+	+	+	chr1_18121795_18122104	18121943;18121947;18121944;18121949	Downstream (1-2kb)	1	18117705	18121287	3583	1	CsaV3_1G031010	CsaV3_1G031010	4091	GO:0004672::protein kinase activity;GO:0005515::protein binding;GO:0005524::ATP binding;GO:0005634::nucleus;GO:0006355::regulation of transcription, DNA-templated;GO:0006468::protein phosphorylation;GO:0008270::zinc ion binding	CsaV3_1G031010	gnl|BL_ORD_ID|532682 sp|Q9LVM0|Y5830_ARATH Probable inactive receptor kinase At5g58300 OS=Arabidopsis thaliana OX=3702 GN=At5g58300 PE=2 SV=1//0
chr1	18128355	18128597	18128481	30	58	59	119	0.99913	1.6697	1.7184	3.4092	-0.942076312	0.363954698	1	-	-	-	+	chr1_18128354_18128597	18128481	Promoter (<=1kb)	1	18123893	18128779	4887	2	CsaV3_1G031020	CsaV3_1G031020	182	GO:0006417::regulation of translation;GO:0045182::translation regulator activity	CsaV3_1G031020	gnl|BL_ORD_ID|312007 sp|Q9FM64|PP431_ARATH Pentatricopeptide repeat-containing protein At5g55740, chloroplastic OS=Arabidopsis thaliana OX=3702 GN=CRR21 PE=2 SV=1//0
chr1	18152119	18152457	18152248;18152301	98	157	120	208	3.19077	4.4714	3.46544	5.93769	-0.295388028	0.61334649	1	-	+	-	+	chr1_18152118_18152457	18152248;18152301	Distal Intergenic	1	18161262	18164449	3188	1	CsaV3_1G031040	CsaV3_1G031040	-8805	.	CsaV3_1G031040	gnl|BL_ORD_ID|113430 sp|Q9ZQ85|EFM_ARATH Myb family transcription factor EFM OS=Arabidopsis thaliana OX=3702 GN=EFM PE=1 SV=2//6.16214e-85
chr1	18163522	18163774	18163629	62	68	65	110	2.03049	1.9527	1.89024	3.15351	-0.34057247	0.555132578	1	-	-	-	+	chr1_18163521_18163774	18163629	Promoter (2-3kb)	1	18161262	18164449	3188	1	CsaV3_1G031040	CsaV3_1G031040	2260	.	CsaV3_1G031040	gnl|BL_ORD_ID|113430 sp|Q9ZQ85|EFM_ARATH Myb family transcription factor EFM OS=Arabidopsis thaliana OX=3702 GN=EFM PE=1 SV=2//6.16214e-85
chr1	18214077	18214446	18214221;18214242;18214255;18214279	192	224	211	286	6.22039	6.3675	6.07168	8.15367	-0.176427672	0.575443437	1	+	+	+	+	chr1_18214076_18214446	18214221;18214242;18214255;18214279	Promoter (<=1kb)	1	18212758	18215379	2622	2	CsaV3_1G031060	CsaV3_1G031060	933	GO:0003677::DNA binding;GO:0005634::nucleus;GO:0006355::regulation of transcription, DNA-templated	CsaV3_1G031060	gnl|BL_ORD_ID|142458 sp|Q9LQT8|GAI_ARATH DELLA protein GAI OS=Arabidopsis thaliana OX=3702 GN=GAI PE=1 SV=1//2.08327e-126
chr1	18213397	18213744	18213569;18213583;18213556;18213562	217	213	251	408	7.02614	6.0562	7.21728	11.6197	-0.525947072	0.408654224	1	+	+	+	+	chr1_18213396_18213744	18213569;18213583;18213556;18213562	Promoter (1-2kb)	1	18212758	18215379	2622	2	CsaV3_1G031060	CsaV3_1G031060	1635	GO:0003677::DNA binding;GO:0005634::nucleus;GO:0006355::regulation of transcription, DNA-templated	CsaV3_1G031060	gnl|BL_ORD_ID|142458 sp|Q9LQT8|GAI_ARATH DELLA protein GAI OS=Arabidopsis thaliana OX=3702 GN=GAI PE=1 SV=1//2.08327e-126
chr1	18210284	18211199	18210537;18211038;18210481;18210560;18210547;18211041;18211047;18211051	588	773	869	1118	18.9835	21.9042	24.9168	31.7908	-0.471875188	0.226231098	1	+	+	+	+	chr1_18210283_18211199	18210537;18211038;18210481;18210560;18210547;18211041;18211047;18211051	Downstream (1-2kb)	1	18212758	18215379	2622	2	CsaV3_1G031060	CsaV3_1G031060	4180	GO:0003677::DNA binding;GO:0005634::nucleus;GO:0006355::regulation of transcription, DNA-templated	CsaV3_1G031060	gnl|BL_ORD_ID|142458 sp|Q9LQT8|GAI_ARATH DELLA protein GAI OS=Arabidopsis thaliana OX=3702 GN=GAI PE=1 SV=1//2.08327e-126
chr1	18212164	18212542	18212353;18212355;18212354;18212357	204	351	361	522	6.60715	9.9616	10.3677	14.8584	-0.606452415	0.272037826	1	+	+	+	+	chr1_18212163_18212542	18212353;18212355;18212354;18212357	Promoter (2-3kb)	1	18212758	18215379	2622	2	CsaV3_1G031060	CsaV3_1G031060	2837	GO:0003677::DNA binding;GO:0005634::nucleus;GO:0006355::regulation of transcription, DNA-templated	CsaV3_1G031060	gnl|BL_ORD_ID|142458 sp|Q9LQT8|GAI_ARATH DELLA protein GAI OS=Arabidopsis thaliana OX=3702 GN=GAI PE=1 SV=1//2.08327e-126
chr1	18238816	18239197	18239040;18239071	92	128	181	240	2.99739	3.6507	5.21248	6.84681	-0.859133152	0.150377669	1	-	-	+	+	chr1_18238815_18239197	18239040;18239071	Distal Intergenic	1	18249468	18250080	613	2	CsaV3_1G031070	CsaV3_1G031070	10883	.	CsaV3_1G031070	-//-
chr1	18321640	18321960	18321808;18321796;18321795	100	130	172	305	3.25523	3.7073	4.95472	8.69346	-0.971025035	0.321227449	1	-	+	+	+	chr1_18321639_18321960	18321808;18321796;18321795	Distal Intergenic	1	18312323	18312563	241	2	CsaV3_1G031120	CsaV3_1G031120	-9077	.	CsaV3_1G031120	-//-
chr1	18350457	18350656	18350552	51	56	77	113	1.67596	1.6131	2.23392	3.23874	-0.734566903	0.273497909	1	-	-	-	+	chr1_18350456_18350656	18350552	Promoter (<=1kb)	1	18351062	18355076	4015	1	CsaV3_1G031130	CsaV3_1G031130	-406	GO:0004315::3-oxoacyl-[acyl-carrier-protein] synthase activity;GO:0005634::nucleus;GO:0006633::fatty acid biosynthetic process;GO:0008610::lipid biosynthetic process;GO:0016020::membrane;GO:0016747::transferase activity, transferring acyl groups other than amino-acyl groups	CsaV3_1G031130	gnl|BL_ORD_ID|202929 sp|O48780|KCS11_ARATH 3-ketoacyl-CoA synthase 11 OS=Arabidopsis thaliana OX=3702 GN=KCS11 PE=1 SV=1//0
chr1	18392922	18393145	18393033;18393032;18393033;18393032	2636	2726	2625	2690	84.9905	77.1741	75.2086	76.4513	0.096619242	0.403128655	1	+	+	+	+	chr1_18392921_18393145	18393033;18393032;18393033;18393032	Promoter (<=1kb)	1	18391358	18392308	951	2	CsaV3_1G031170	CsaV3_1G031170	-614	GO:0005975::carbohydrate metabolic process	CsaV3_1G031170	gnl|BL_ORD_ID|463913 sp|Q9XAC0|TAL2_STRCO Transaldolase 2 OS=Streptomyces coelicolor (strain ATCC BAA-471 / A3(2) / M145) OX=100226 GN=tal2 PE=3 SV=1//1.25326e-21
chr1	18407687	18408164	18407837	122	168	160	260	3.96429	4.7827	4.61104	7.41501	-0.459304312	0.441338134	1	-	-	-	+	chr1_18407686_18408164	18407837	Exon (CsaV3_1G031190/CsaV3_1G031190, exon 6 of 6)	1	18404453	18408115	3663	1	CsaV3_1G031190	CsaV3_1G031190	3234	.	CsaV3_1G031190	gnl|BL_ORD_ID|424790 sp|A1XQR9|RUXE_PIG Small nuclear ribonucleoprotein E OS=Sus scrofa OX=9823 GN=SNRPE PE=3 SV=1//8.20478e-38
chr1	18434483	18434820	18434649;18434644;18434657;18434647	151	184	241	337	4.89896	5.2355	6.93088	9.60258	-0.706119454	0.247391867	1	+	+	+	+	chr1_18434482_18434820	18434649;18434644;18434657;18434647	Distal Intergenic	1	18430589	18431757	1169	1	CsaV3_1G031220	CsaV3_1G031220	3894	GO:0003677::DNA binding;GO:0004672::protein kinase activity;GO:0005524::ATP binding;GO:0006468::protein phosphorylation	CsaV3_1G031220	gnl|BL_ORD_ID|528169 sp|Q9LSC2|Y3589_ARATH PTI1-like tyrosine-protein kinase At3g15890 OS=Arabidopsis thaliana OX=3702 GN=At3g15890 PE=2 SV=1//2.92465e-81
chr1	18439871	18440089	18439966;18439981	83	72	82	111	2.70732	2.0659	2.37712	3.18192	-0.219872931	0.528318522	1	+	-	-	+	chr1_18439870_18440089	18439966;18439981	Intron (CsaV3_1G031230/CsaV3_1G031230, intron 2 of 2)	1	18437986	18448213	10228	2	CsaV3_1G031230	CsaV3_1G031230	8124	GO:0005515::protein binding;GO:0005622::intracellular;GO:0008270::zinc ion binding	CsaV3_1G031230	gnl|BL_ORD_ID|73290 sp|Q9FHH8|COL5_ARATH Zinc finger protein CONSTANS-LIKE 5 OS=Arabidopsis thaliana OX=3702 GN=COL5 PE=2 SV=2//3.00017e-97
chr1	18448066	18448658	18448402;18448415;18448437;18448384	240	348	393	450	7.76743	9.8767	11.2842	12.8129	-0.449671239	0.143501632	1	+	+	+	+	chr1_18448065_18448658	18448402;18448415;18448437;18448384	Promoter (<=1kb)	1	18437986	18448213	10228	2	CsaV3_1G031230	CsaV3_1G031230	0	GO:0005515::protein binding;GO:0005622::intracellular;GO:0008270::zinc ion binding	CsaV3_1G031230	gnl|BL_ORD_ID|73290 sp|Q9FHH8|COL5_ARATH Zinc finger protein CONSTANS-LIKE 5 OS=Arabidopsis thaliana OX=3702 GN=COL5 PE=2 SV=2//3.00017e-97
chr1	18445373	18445785	18445566;18445572;18445578;18445579	353	432	500	770	11.4094	12.2539	14.3486	21.9041	-0.615437166	0.34138909	1	+	+	+	+	chr1_18445372_18445785	18445566;18445572;18445578;18445579	Promoter (2-3kb)	1	18437986	18448213	10228	2	CsaV3_1G031230	CsaV3_1G031230	2428	GO:0005515::protein binding;GO:0005622::intracellular;GO:0008270::zinc ion binding	CsaV3_1G031230	gnl|BL_ORD_ID|73290 sp|Q9FHH8|COL5_ARATH Zinc finger protein CONSTANS-LIKE 5 OS=Arabidopsis thaliana OX=3702 GN=COL5 PE=2 SV=2//3.00017e-97
chr1	18439239	18439679	18439384;18439463;18439466;18439453	117	193	205	226	3.80314	5.4902	5.89984	6.44907	-0.41011461	0.301175962	1	+	+	+	+	chr1_18439238_18439679	18439384;18439463;18439466;18439453	Intron (CsaV3_1G031230/CsaV3_1G031230, intron 2 of 2)	1	18437986	18448213	10228	2	CsaV3_1G031230	CsaV3_1G031230	8534	GO:0005515::protein binding;GO:0005622::intracellular;GO:0008270::zinc ion binding	CsaV3_1G031230	gnl|BL_ORD_ID|73290 sp|Q9FHH8|COL5_ARATH Zinc finger protein CONSTANS-LIKE 5 OS=Arabidopsis thaliana OX=3702 GN=COL5 PE=2 SV=2//3.00017e-97
chr1	18454109	18454529	18454316;18454310;18454304;18454309	240	285	392	636	7.76743	8.0938	11.2555	18.0972	-0.887988562	0.298196382	1	+	+	+	+	chr1_18454108_18454529	18454316;18454310;18454304;18454309	Promoter (2-3kb)	1	18456551	18456773	223	2	CsaV3_1G031240	CsaV3_1G031240	2244	.	CsaV3_1G031240	-//-
chr1	18487842	18488094	18487969	60	100	104	174	1.96603	2.8583	3.0072	4.97175	-0.72587031	0.328735202	1	-	-	-	+	chr1_18487841_18488094	18487969	Promoter (1-2kb)	1	18489443	18493290	3848	1	CsaV3_1G031290	CsaV3_1G031290	-1349	GO:0008152::metabolic process;GO:0016758::transferase activity, transferring hexosyl groups	CsaV3_1G031290	gnl|BL_ORD_ID|494320 sp|A6XNC6|UGFGT_MEDTR Flavonoid 3-O-glucosyltransferase OS=Medicago truncatula OX=3880 GN=UGT78G1 PE=1 SV=1//3.83178e-133
chr1	18489421	18489778	18489583;18489535	72	96	135	220	2.35279	2.7451	3.89504	6.27861	-0.996865219	0.272582997	1	-	-	+	+	chr1_18489420_18489778	18489583;18489535	Promoter (<=1kb)	1	18489443	18493290	3848	1	CsaV3_1G031290	CsaV3_1G031290	0	GO:0008152::metabolic process;GO:0016758::transferase activity, transferring hexosyl groups	CsaV3_1G031290	gnl|BL_ORD_ID|494320 sp|A6XNC6|UGFGT_MEDTR Flavonoid 3-O-glucosyltransferase OS=Medicago truncatula OX=3880 GN=UGT78G1 PE=1 SV=1//3.83178e-133
chr1	18522159	18522451	18522285	72	78	91	197	2.35279	2.2357	2.63488	5.62518	-0.848132798	0.434888062	1	-	-	-	+	chr1_18522158_18522451	18522285	Promoter (<=1kb)	1	18521705	18532487	10783	1	CsaV3_1G031330	CsaV3_1G031330	454	GO:0008483::transaminase activity;GO:0030170::pyridoxal phosphate binding	CsaV3_1G031330	gnl|BL_ORD_ID|44133 sp|B0F481|BIODA_ARATH Bifunctional dethiobiotin synthetase/7,8-diamino-pelargonic acid aminotransferase, mitochondrial OS=Arabidopsis thaliana OX=3702 GN=BIO3-BIO1 PE=1 SV=1//0
chr1	18554390	18554806	18554593;18554591;18554574;18554609	306	350	410	558	9.89461	9.9333	11.771	15.8812	-0.47986165	0.307905776	1	+	+	+	+	chr1_18554389_18554806	18554593;18554591;18554574;18554609	Promoter (<=1kb)	1	18554661	18561029	6369	1	CsaV3_1G031390	CsaV3_1G031390	0	GO:0005085::guanyl-nucleotide exchange factor activity;GO:0005516::calmodulin binding;GO:0006950::response to stress;GO:0007264::small GTPase mediated signal transduction	CsaV3_1G031390	gnl|BL_ORD_ID|53447 sp|Q9FKL6|CB60B_ARATH Calmodulin-binding protein 60 B OS=Arabidopsis thaliana OX=3702 GN=CBP60B PE=2 SV=1//0
chr1	18575352	18575762	18575581;18575588;18575582;18575601	223	220	318	416	7.21952	6.2543	9.13616	11.847	-0.639073028	0.190889989	1	+	+	+	+	chr1_18575351_18575762	18575581;18575588;18575582;18575601	Promoter (<=1kb)	1	18571728	18576168	4441	2	CsaV3_1G031430	CsaV3_1G031430	406	GO:0004553::hydrolase activity, hydrolyzing O-glycosyl compounds;GO:0005618::cell wall;GO:0005975::carbohydrate metabolic process;GO:0006073::cellular glucan metabolic process;GO:0016762::xyloglucan:xyloglucosyl transferase activity;GO:0045444::fat cell differentiation;GO:0048046::apoplast	CsaV3_1G031430	gnl|BL_ORD_ID|512101 sp|Q38910|XTH23_ARATH Probable xyloglucan endotransglucosylase/hydrolase protein 23 OS=Arabidopsis thaliana OX=3702 GN=XTH23 PE=2 SV=1//2.08398e-138
chr1	18577405	18577651	18577539	33	57	88	127	1.09582	1.6414	2.54896	3.63648	-1.176164831	0.146850999	1	-	-	-	+	chr1_18577404_18577651	18577539	Promoter (1-2kb)	1	18571728	18576168	4441	2	CsaV3_1G031430	CsaV3_1G031430	-1237	GO:0004553::hydrolase activity, hydrolyzing O-glycosyl compounds;GO:0005618::cell wall;GO:0005975::carbohydrate metabolic process;GO:0006073::cellular glucan metabolic process;GO:0016762::xyloglucan:xyloglucosyl transferase activity;GO:0045444::fat cell differentiation;GO:0048046::apoplast	CsaV3_1G031430	gnl|BL_ORD_ID|512101 sp|Q38910|XTH23_ARATH Probable xyloglucan endotransglucosylase/hydrolase protein 23 OS=Arabidopsis thaliana OX=3702 GN=XTH23 PE=2 SV=1//2.08398e-138
chr1	18585544	18585755	18585646	60	64	97	117	1.96603	1.8395	2.80672	3.35238	-0.694622159	0.130097293	1	-	-	-	+	chr1_18585543_18585755	18585646	Promoter (<=1kb)	1	18584759	18585996	1238	1	CsaV3_1G031450	CsaV3_1G031450	785	GO:0004553::hydrolase activity, hydrolyzing O-glycosyl compounds;GO:0005618::cell wall;GO:0005975::carbohydrate metabolic process;GO:0006073::cellular glucan metabolic process;GO:0016762::xyloglucan:xyloglucosyl transferase activity;GO:0048046::apoplast	CsaV3_1G031450	gnl|BL_ORD_ID|512101 sp|Q38910|XTH23_ARATH Probable xyloglucan endotransglucosylase/hydrolase protein 23 OS=Arabidopsis thaliana OX=3702 GN=XTH23 PE=2 SV=1//1.56055e-137
chr1	18591431	18591672	18591550	56	68	66	150	1.83711	1.9527	1.91888	4.28991	-0.712186615	0.49336802	1	-	-	-	+	chr1_18591430_18591672	18591550	Promoter (<=1kb)	1	18591610	18593053	1444	1	CsaV3_1G031470	CsaV3_1G031470	0	GO:0003677::DNA binding;GO:0004553::hydrolase activity, hydrolyzing O-glycosyl compounds;GO:0005524::ATP binding;GO:0005618::cell wall;GO:0005634::nucleus;GO:0005975::carbohydrate metabolic process;GO:0006073::cellular glucan metabolic process;GO:0006260::DNA replication;GO:0016762::xyloglucan:xyloglucosyl transferase activity;GO:0016818::hydrolase activity, acting on acid anhydrides, in phosphor…	CsaV3_1G031470	gnl|BL_ORD_ID|512109 sp|P35694|XTH2_SOYBN Xyloglucan endotransglucosylase/hydrolase 2 OS=Glycine max OX=3847 PE=2 SV=1//2.36561e-95
chr1	18609913	18610162	18610033	42	57	39	127	1.38589	1.6414	1.1456	3.63648	-0.65961138	0.608887019	1	-	-	-	+	chr1_18609912_18610162	18610033	Promoter (2-3kb)	1	18604088	18612671	8584	2	CsaV3_1G031500	CsaV3_1G031500	2509	GO:0000276::mitochondrial proton-transporting ATP synthase complex, coupling factor F(o);GO:0003824::catalytic activity;GO:0008152::metabolic process;GO:0015078::hydrogen ion transmembrane transporter activity;GO:0015986::ATP synthesis coupled proton transport	CsaV3_1G031500	gnl|BL_ORD_ID|1971 sp|O24145|4CL1_TOBAC 4-coumarate--CoA ligase 1 OS=Nicotiana tabacum OX=4097 GN=4CL1 PE=2 SV=1//0
chr1	18634874	18635160	18635009;18635002	80	112	150	218	2.61063	3.1979	4.32464	6.22179	-0.860509721	0.219489154	1	-	-	+	+	chr1_18634873_18635160	18635009;18635002	Promoter (<=1kb)	1	18632193	18635178	2986	2	CsaV3_1G031540	CsaV3_1G031540	18	GO:0006486::protein glycosylation;GO:0008378::galactosyltransferase activity;GO:0016020::membrane	CsaV3_1G031540	gnl|BL_ORD_ID|40511 sp|Q9ASW1|B3GTG_ARATH Hydroxyproline O-galactosyltransferase GALT3 OS=Arabidopsis thaliana OX=3702 GN=GALT3 PE=2 SV=1//5.94436e-07
chr1	18654360	18654904	18654515;18654791;18654508;18654792;18654793;18654795	334	335	429	540	10.7971	9.5088	12.3152	15.3698	-0.44720555	0.214468175	1	+	+	+	+	chr1_18654359_18654904	18654515;18654791;18654508;18654792;18654793;18654795	Promoter (<=1kb)	1	18654172	18660313	6142	1	CsaV3_1G031570	CsaV3_1G031570	188	GO:0005125::cytokine activity;GO:0005576::extracellular region;GO:0006955::immune response;GO:0016020::membrane;GO:0016021::integral component of membrane;GO:0048193::Golgi vesicle transport	CsaV3_1G031570	-//-
chr1	18666638	18666947	18666788;18666784;18666787;18666809	152	182	206	309	4.93119	5.1789	5.92848	8.8071	-0.543508007	0.352820514	1	+	+	+	+	chr1_18666637_18666947	18666788;18666784;18666787;18666809	Promoter (<=1kb)	1	18666409	18667900	1492	2	CsaV3_1G031590	CsaV3_1G031590	953	GO:0007268::synaptic transmission;GO:0030354::melanin-concentrating hormone activity	CsaV3_1G031590	-//-
chr1	18676638	18676994	18676810;18676811;18676808;18676807	179	200	220	266	5.8014	5.6883	6.32944	7.58547	-0.276290448	0.302199777	1	+	+	+	+	chr1_18676637_18676994	18676810;18676811;18676808;18676807	Downstream (<1kb)	1	18671718	18676193	4476	1	CsaV3_1G031600	CsaV3_1G031600	4920	.	CsaV3_1G031600	gnl|BL_ORD_ID|159577 sp|Q8VZP1|GPP2_ARATH (DL)-glycerol-3-phosphatase 2 OS=Arabidopsis thaliana OX=3702 GN=GPP2 PE=1 SV=1//6.37848e-131
chr1	18677110	18677365	18677222	34	64	96	132	1.12805	1.8395	2.77808	3.77853	-1.143677745	0.112328928	1	-	-	-	+	chr1_18677109_18677365	18677222	Downstream (<1kb)	1	18671718	18676193	4476	1	CsaV3_1G031600	CsaV3_1G031600	5392	.	CsaV3_1G031600	gnl|BL_ORD_ID|159577 sp|Q8VZP1|GPP2_ARATH (DL)-glycerol-3-phosphatase 2 OS=Arabidopsis thaliana OX=3702 GN=GPP2 PE=1 SV=1//6.37848e-131
chr1	18682683	18682887	18682786	44	48	61	111	1.45035	1.3867	1.77568	3.18192	-0.805250297	0.372368878	1	-	-	-	+	chr1_18682682_18682887	18682786	Promoter (<=1kb)	1	18677514	18682818	5305	2	CsaV3_1G031610	CsaV3_1G031610	0	GO:0010181::FMN binding;GO:0016491::oxidoreductase activity;GO:0055114::oxidation-reduction process	CsaV3_1G031610	gnl|BL_ORD_ID|264804 sp|Q9SUM3|NCPR2_ARATH NADPH--cytochrome P450 reductase 2 OS=Arabidopsis thaliana OX=3702 GN=ATR2 PE=1 SV=1//0
chr1	18710617	18710860	18710730	58	72	98	140	1.90157	2.0659	2.83536	4.00581	-0.786023767	0.240750454	1	-	-	-	+	chr1_18710616_18710860	18710730	Distal Intergenic	1	18716067	18719027	2961	1	CsaV3_1G031650	CsaV3_1G031650	-5207	GO:0003700::sequence-specific DNA binding transcription factor activity;GO:0006355::regulation of transcription, DNA-templated	CsaV3_1G031650	gnl|BL_ORD_ID|12620 sp|Q6PQQ3|AIL5_ARATH AP2-like ethylene-responsive transcription factor AIL5 OS=Arabidopsis thaliana OX=3702 GN=AIL5 PE=2 SV=2//3.19658e-111
chr1	18748834	18749087	18748967	52	114	109	178	1.70819	3.2545	3.1504	5.08539	-0.730784706	0.322637433	1	-	-	-	+	chr1_18748833_18749087	18748967	Promoter (1-2kb)	1	18746252	18746950	699	2	CsaV3_1G031690	CsaV3_1G031690	-1884	.	CsaV3_1G031690	gnl|BL_ORD_ID|438422 sp|Q8K194|SNR27_MOUSE U4/U6.U5 small nuclear ribonucleoprotein 27 kDa protein OS=Mus musculus OX=10090 GN=Snrnp27 PE=1 SV=1//2.62819e-07
chr1	18788483	18788782	18788640;18788628;18788632;18788638	146	151	232	300	4.73781	4.3016	6.67312	8.55141	-0.752097175	0.172639322	1	+	+	+	+	chr1_18788482_18788782	18788640;18788628;18788632;18788638	Distal Intergenic	1	18794150	18796902	2753	1	CsaV3_1G031740	CsaV3_1G031740	-5368	.	CsaV3_1G031740	-//-
chr1	18846424	18846642	18846532;18846532;18846531;18846531	338	354	340	374	10.926	10.0465	9.76624	10.6538	0.038513154	0.701606144	1	+	+	+	+	chr1_18846423_18846642	18846532;18846532;18846531;18846531	Distal Intergenic	1	18849770	18856924	7155	1	CsaV3_1G031800	CsaV3_1G031800	-3128	GO:0000166::nucleotide binding;GO:0003924::GTPase activity;GO:0005525::GTP binding;GO:0006323::DNA packaging;GO:0046872::metal ion binding	CsaV3_1G031800	gnl|BL_ORD_ID|177732 sp|Q9SZW4|HMA2_ARATH Cadmium/zinc-transporting ATPase HMA2 OS=Arabidopsis thaliana OX=3702 GN=HMA2 PE=2 SV=1//0
chr1	18878505	18878761	18878630	82	93	71	140	2.67509	2.6602	2.06208	4.00581	-0.185628241	0.770537786	1	-	-	-	+	chr1_18878504_18878761	18878630	Exon (CsaV3_1G031820/CsaV3_1G031820, exon 2 of 7)	1	18871251	18882879	11629	2	CsaV3_1G031820	CsaV3_1G031820	4118	GO:0004190::aspartic-type endopeptidase activity;GO:0006508::proteolysis;GO:0008375::acetylglucosaminyltransferase activity;GO:0016020::membrane	CsaV3_1G031820	gnl|BL_ORD_ID|287621 sp|Q9LVD4|ORP4C_ARATH Oxysterol-binding protein-related protein 4C OS=Arabidopsis thaliana OX=3702 GN=ORP4C PE=2 SV=1//3.43748e-131
chr1	18951124	18951754	18951239;18951567;18951239;18951239;18951240;18951569;18951567;18951569	3237	3430	3517	3590	104.361	97.0973	100.756	102.02	-0.009405664	0.886117186	1	+	+	+	+	chr1_18951123_18951754	18951239;18951567;18951239;18951239;18951240;18951569;18951567;18951569	Promoter (2-3kb)	1	18946658	18953802	7145	2	CsaV3_1G031890	CsaV3_1G031890	2048	GO:0008270::zinc ion binding	CsaV3_1G031890	gnl|BL_ORD_ID|9879 sp|Q5E9J7|ADAT2_BOVIN tRNA-specific adenosine deaminase 2 OS=Bos taurus OX=9913 GN=DEADC1 PE=2 SV=1//5.16812e-38
chr1	19010161	19010485	19010305;19010309;19010316;19010334	176	181	190	289	5.70471	5.1506	5.47024	8.2389	-0.336737145	0.486494077	1	+	+	+	+	chr1_19010160_19010485	19010305;19010309;19010316;19010334	Promoter (<=1kb)	1	19009277	19010538	1262	2	CsaV3_1G031990	CsaV3_1G031990	53	.	CsaV3_1G031990	-//-
chr1	19017251	19017597	19017392;19017381;19017376;19017423	112	140	170	225	3.64199	3.9903	4.89744	6.42066	-0.568443895	0.235960062	1	+	+	+	+	chr1_19017250_19017597	19017392;19017381;19017376;19017423	Promoter (1-2kb)	1	19017073	19019018	1946	2	CsaV3_1G032000	CsaV3_1G032000	1421	GO:0003700::sequence-specific DNA binding transcription factor activity;GO:0006355::regulation of transcription, DNA-templated;GO:0043565::sequence-specific DNA binding	CsaV3_1G032000	gnl|BL_ORD_ID|510399 sp|Q9SV15|WRK11_ARATH Probable WRKY transcription factor 11 OS=Arabidopsis thaliana OX=3702 GN=WRKY11 PE=2 SV=2//1.93465e-74
chr1	19058153	19058449	19058318	98	90	102	188	3.19077	2.5753	2.94992	5.36949	-0.528892867	0.47691874	1	-	-	-	+	chr1_19058152_19058449	19058318	Promoter (1-2kb)	1	19059785	19062116	2332	1	CsaV3_1G032050	CsaV3_1G032050	-1336	GO:0005515::protein binding;GO:0009055::electron carrier activity;GO:0015035::protein disulfide oxidoreductase activity;GO:0045454::cell redox homeostasis	CsaV3_1G032050	gnl|BL_ORD_ID|161791 sp|Q8LFQ6|GRXC4_ARATH Glutaredoxin-C4 OS=Arabidopsis thaliana OX=3702 GN=GRXC4 PE=2 SV=2//3.40913e-49
chr1	19064505	19064704	19064603	49	57	78	106	1.6115	1.6414	2.26256	3.03987	-0.704927198	0.230338473	1	-	-	-	+	chr1_19064504_19064704	19064603	Promoter (2-3kb)	1	19062376	19066176	3801	1	CsaV3_1G032060	CsaV3_1G032060	2129	GO:0005515::protein binding;GO:0009055::electron carrier activity;GO:0015035::protein disulfide oxidoreductase activity;GO:0045454::cell redox homeostasis	CsaV3_1G032060	gnl|BL_ORD_ID|161791 sp|Q8LFQ6|GRXC4_ARATH Glutaredoxin-C4 OS=Arabidopsis thaliana OX=3702 GN=GRXC4 PE=2 SV=2//5.01478e-42
chr1	19061255	19061474	19061363;19061362;19061364;19061366	350	424	439	251	11.3127	12.0275	12.6016	7.15932	0.240166808	0.629172497	1	+	+	+	+	chr1_19061254_19061474	19061363;19061362;19061364;19061366	Promoter (<=1kb)	1	19062376	19066176	3801	1	CsaV3_1G032060	CsaV3_1G032060	-902	GO:0005515::protein binding;GO:0009055::electron carrier activity;GO:0015035::protein disulfide oxidoreductase activity;GO:0045454::cell redox homeostasis	CsaV3_1G032060	gnl|BL_ORD_ID|161791 sp|Q8LFQ6|GRXC4_ARATH Glutaredoxin-C4 OS=Arabidopsis thaliana OX=3702 GN=GRXC4 PE=2 SV=2//5.01478e-42
chr1	19091803	19092021	19091921;19091912;19091912;19091910	130	126	144	146	4.22213	3.5941	4.1528	4.17627	-0.091682497	0.563970448	1	+	+	+	+	chr1_19091802_19092021	19091921;19091912;19091912;19091910	Distal Intergenic	1	19087128	19089193	2066	1	CsaV3_1G032090	CsaV3_1G032090	4675	GO:0003677::DNA binding;GO:0003700::sequence-specific DNA binding transcription factor activity;GO:0006355::regulation of transcription, DNA-templated;GO:0043565::sequence-specific DNA binding	CsaV3_1G032090	gnl|BL_ORD_ID|167018 sp|Q05466|HAT4_ARATH Homeobox-leucine zipper protein HAT4 OS=Arabidopsis thaliana OX=3702 GN=HAT4 PE=1 SV=1//9.90388e-40
chr1	19147189	19147407	19147296;19147296;19147296;19147296	4690	4771	4750	4498	151.191	135.048	136.069	127.817	0.117305439	0.377367505	1	+	+	+	+	chr1_19147188_19147407	19147296;19147296;19147296;19147296	3' UTR	1	19141577	19146256	4680	1	CsaV3_1G032180	CsaV3_1G032180	5612	GO:0006812::cation transport;GO:0008324::cation transmembrane transporter activity;GO:0055085::transmembrane transport	CsaV3_1G032180	gnl|BL_ORD_ID|177164 sp|Q84TI7|HKT1_ARATH Sodium transporter HKT1 OS=Arabidopsis thaliana OX=3702 GN=HKT1 PE=1 SV=1//3.89927e-123
chr1	19160322	19160556	19160442	63	67	68	118	2.06272	1.9244	1.97616	3.38079	-0.426064804	0.507050246	1	-	-	-	+	chr1_19160321_19160556	19160442	Promoter (<=1kb)	1	19160224	19174493	14270	1	CsaV3_1G032200	CsaV3_1G032200	98	GO:0003824::catalytic activity;GO:0004553::hydrolase activity, hydrolyzing O-glycosyl compounds;GO:0005975::carbohydrate metabolic process;GO:0019013::viral nucleocapsid;GO:0043169::cation binding	CsaV3_1G032200	gnl|BL_ORD_ID|196043 sp|O04196|ISOA1_ARATH Isoamylase 1, chloroplastic OS=Arabidopsis thaliana OX=3702 GN=ISA1 PE=1 SV=1//0
chr1	19197023	19197300	19197154	78	88	99	182	2.54617	2.5187	2.864	5.19903	-0.67079685	0.421224041	1	-	-	-	+	chr1_19197022_19197300	19197154	Promoter (<=1kb)	1	19189624	19196039	6416	2	CsaV3_1G032230	CsaV3_1G032230	-984	GO:0003824::catalytic activity;GO:0003919::FMN adenylyltransferase activity;GO:0004129::cytochrome-c oxidase activity;GO:0009058::biosynthetic process;GO:0009231::riboflavin biosynthetic process	CsaV3_1G032230	gnl|BL_ORD_ID|298335 sp|Q9ZVI9|PECT1_ARATH Ethanolamine-phosphate cytidylyltransferase OS=Arabidopsis thaliana OX=3702 GN=PECT1 PE=1 SV=1//0
chr1	19300686	19300965	19300763	35	51	64	120	1.16028	1.4716	1.8616	3.43761	-1.009683589	0.331647787	1	-	-	-	+	chr1_19300685_19300965	19300763	Promoter (2-3kb)	1	19302538	19303729	1192	2	CsaV3_1G032350	CsaV3_1G032350	2764	.	CsaV3_1G032350	-//-
chr1	19339594	19339794	19339690	44	47	82	99	1.45035	1.3584	2.37712	2.841	-0.893601902	0.110224855	1	-	-	-	+	chr1_19339593_19339794	19339690	Promoter (<=1kb)	1	19339309	19340869	1561	1	CsaV3_1G032370	CsaV3_1G032370	285	GO:0016192::vesicle-mediated transport	CsaV3_1G032370	gnl|BL_ORD_ID|472497 sp|Q8LBM2|TIF5A_ARATH Protein TIFY 5A OS=Arabidopsis thaliana OX=3702 GN=TIFY5A PE=1 SV=1//1.10561e-06
chr1	19381222	19381452	19381334	89	95	93	170	2.9007	2.7168	2.69216	4.85811	-0.426600017	0.535608991	1	-	-	-	+	chr1_19381221_19381452	19381334	Promoter (<=1kb)	1	19368904	19381453	12550	2	CsaV3_1G032400	CsaV3_1G032400	1	GO:0003677::DNA binding;GO:0003700::sequence-specific DNA binding transcription factor activity;GO:0005507::copper ion binding;GO:0005634::nucleus;GO:0006355::regulation of transcription, DNA-templated;GO:0006511::ubiquitin-dependent protein catabolic process;GO:0031625::ubiquitin protein ligase binding	CsaV3_1G032400	gnl|BL_ORD_ID|82063 sp|Q8LGH4|CUL4_ARATH Cullin-4 OS=Arabidopsis thaliana OX=3702 GN=CUL4 PE=1 SV=1//0
chr1	19391792	19392073	19391937	40	90	58	160	1.32143	2.5753	1.68976	4.57401	-0.684767267	0.559819365	1	-	-	-	+	chr1_19391791_19392073	19391937	Promoter (1-2kb)	1	19393162	19396270	3109	1	CsaV3_1G032410	CsaV3_1G032410	-1089	GO:0004553::hydrolase activity, hydrolyzing O-glycosyl compounds;GO:0005975::carbohydrate metabolic process	CsaV3_1G032410	gnl|BL_ORD_ID|110196 sp|Q8L868|E1311_ARATH Glucan endo-1,3-beta-glucosidase 11 OS=Arabidopsis thaliana OX=3702 GN=At1g32860 PE=1 SV=1//4.59085e-121
chr1	19395776	19395975	19395952	78	80	112	92	2.54617	2.2923	3.23632	2.64213	-0.280884886	0.303078857	1	-	-	+	-	chr1_19395775_19395975	19395952	Promoter (2-3kb)	1	19393162	19396270	3109	1	CsaV3_1G032410	CsaV3_1G032410	2614	GO:0004553::hydrolase activity, hydrolyzing O-glycosyl compounds;GO:0005975::carbohydrate metabolic process	CsaV3_1G032410	gnl|BL_ORD_ID|110196 sp|Q8L868|E1311_ARATH Glucan endo-1,3-beta-glucosidase 11 OS=Arabidopsis thaliana OX=3702 GN=At1g32860 PE=1 SV=1//4.59085e-121
chr1	19460684	19460902	19460792;19460791;19460791;19460792	122	168	142	197	3.96429	4.7827	4.09552	5.62518	-0.152273563	0.645742599	1	+	+	+	+	chr1_19460683_19460902	19460792;19460791;19460791;19460792	Distal Intergenic	1	19440813	19443188	2376	2	CsaV3_1G032430	CsaV3_1G032430	-17496	GO:0016491::oxidoreductase activity;GO:0055114::oxidation-reduction process	CsaV3_1G032430	gnl|BL_ORD_ID|140903 sp|Q9XG83|G2OX_PHACN Gibberellin 2-beta-dioxygenase OS=Phaseolus coccineus OX=3886 GN=GA2OX1 PE=2 SV=1//6.65229e-164
chr1	19465413	19465801	19465591;19465577;19465594;19465589	156	192	245	378	5.06011	5.4619	7.04544	10.7674	-0.759507225	0.297579422	1	+	+	+	+	chr1_19465412_19465801	19465591;19465577;19465594;19465589	Distal Intergenic	1	19477439	19480813	3375	2	CsaV3_1G032440	CsaV3_1G032440	15012	.	CsaV3_1G032440	-//-
chr1	19469426	19469672	19469545	63	68	62	146	2.06272	1.9527	1.80432	4.17627	-0.57473692	0.559391022	1	-	-	-	+	chr1_19469425_19469672	19469545	Distal Intergenic	1	19477439	19480813	3375	2	CsaV3_1G032440	CsaV3_1G032440	11141	.	CsaV3_1G032440	-//-
chr1	19537743	19537946	19537853	41	44	58	92	1.35366	1.2735	1.68976	2.64213	-0.721492542	0.322670564	1	-	-	-	+	chr1_19537742_19537946	19537853	Exon (CsaV3_1G032500/CsaV3_1G032500, exon 3 of 3)	1	19534466	19538593	4128	1	CsaV3_1G032500	CsaV3_1G032500	3277	GO:0005516::calmodulin binding;GO:0015643::toxic substance binding;GO:0016020::membrane;GO:0016021::integral component of membrane;GO:0030153::bacteriocin immunity	CsaV3_1G032500	gnl|BL_ORD_ID|326435 sp|O49726|PUP21_ARATH Purine permease 21 OS=Arabidopsis thaliana OX=3702 GN=PUP21 PE=2 SV=2//3.821e-133
chr1	19532420	19532842	19532625;19532626;19532625;19532627	19733	23643	21205	15074	636.027	669.125	607.34	428.281	0.33372171	0.366993973	1	+	+	+	+	chr1_19532419_19532842	19532625;19532626;19532625;19532627	Promoter (1-2kb)	1	19534466	19538593	4128	1	CsaV3_1G032500	CsaV3_1G032500	-1624	GO:0005516::calmodulin binding;GO:0015643::toxic substance binding;GO:0016020::membrane;GO:0016021::integral component of membrane;GO:0030153::bacteriocin immunity	CsaV3_1G032500	gnl|BL_ORD_ID|326435 sp|O49726|PUP21_ARATH Purine permease 21 OS=Arabidopsis thaliana OX=3702 GN=PUP21 PE=2 SV=2//3.821e-133
chr1	19549573	19549772	19549669	48	74	65	108	1.57927	2.1225	1.89024	3.09669	-0.429936693	0.469849116	1	-	-	-	+	chr1_19549572_19549772	19549669	Promoter (<=1kb)	1	19549853	19551179	1327	1	CsaV3_1G032510	CsaV3_1G032510	-81	.	CsaV3_1G032510	gnl|BL_ORD_ID|53350 sp|P08221|CB21_CUCSA Chlorophyll a-b binding protein of LHCII type I, chloroplastic (Fragment) OS=Cucumis sativus OX=3659 PE=2 SV=1//2.03212e-174
chr1	19591128	19591507	19591287;19591296;19591330;19591335	170	188	212	332	5.51133	5.3487	6.10032	9.46053	-0.51889278	0.394655622	1	+	+	+	+	chr1_19591127_19591507	19591287;19591296;19591330;19591335	Promoter (1-2kb)	1	19589441	19589710	270	2	CsaV3_1G032550	CsaV3_1G032550	-1418	.	CsaV3_1G032550	-//-
chr1	19673664	19673914	19673792;19673787	92	102	138	178	2.99739	2.9149	3.98096	5.08539	-0.616804821	0.212752758	1	-	-	+	+	chr1_19673663_19673914	19673792;19673787	Promoter (<=1kb)	1	19667282	19673309	6028	2	CsaV3_1G032620	CsaV3_1G032620	-355	GO:0005216::ion channel activity;GO:0006811::ion transport;GO:0016020::membrane;GO:0019089::transmission of virus;GO:0055085::transmembrane transport	CsaV3_1G032620	gnl|BL_ORD_ID|201680 sp|Q39128|KAT1_ARATH Potassium channel KAT1 OS=Arabidopsis thaliana OX=3702 GN=KAT1 PE=1 SV=2//0
chr1	19676977	19677315	19677158	58	76	89	172	1.90157	2.1791	2.5776	4.91493	-0.876646909	0.379726943	1	-	-	-	+	chr1_19676976_19677315	19677158	Distal Intergenic	1	19667282	19673309	6028	2	CsaV3_1G032620	CsaV3_1G032620	-3668	GO:0005216::ion channel activity;GO:0006811::ion transport;GO:0016020::membrane;GO:0019089::transmission of virus;GO:0055085::transmembrane transport	CsaV3_1G032620	gnl|BL_ORD_ID|201680 sp|Q39128|KAT1_ARATH Potassium channel KAT1 OS=Arabidopsis thaliana OX=3702 GN=KAT1 PE=1 SV=2//0
chr1	19682630	19682849	19682739;19682739;19682737;19682738	322	416	466	448	10.4103	11.8011	13.3749	12.7561	-0.234462006	0.176684816	1	+	+	+	+	chr1_19682629_19682849	19682739;19682739;19682737;19682738	Promoter (2-3kb)	1	19685512	19685747	236	2	CsaV3_1G032630	CsaV3_1G032630	2898	.	CsaV3_1G032630	-//-
chr1	19745494	19745738	19745614;19745615;19745614;19745614	11144	11952	11154	8364	359.203	338.27	319.479	237.65	0.324125956	0.323150289	1	+	+	+	+	chr1_19745493_19745738	19745614;19745615;19745614;19745614	Promoter (<=1kb)	1	19746641	19751036	4396	1	CsaV3_1G032690	CsaV3_1G032690	-903	GO:0008152::metabolic process;GO:0008168::methyltransferase activity;GO:0016021::integral component of membrane	CsaV3_1G032690	-//-
chr1	19841267	19841503	19841382;19841383;19841383;19841382	664	732	792	899	21.433	20.7439	22.7115	25.569	-0.194987556	0.264836619	1	+	+	+	+	chr1_19841266_19841503	19841382;19841383;19841383;19841382	Intron (CsaV3_1G032770/CsaV3_1G032770, intron 4 of 4)	1	19834955	19845910	10956	1	CsaV3_1G032770	CsaV3_1G032770	6312	GO:0000155::phosphorelay sensor kinase activity;GO:0005515::protein binding;GO:0006355::regulation of transcription, DNA-templated;GO:0007165::signal transduction;GO:0009584::detection of visible light;GO:0018298::protein-chromophore linkage	CsaV3_1G032770	gnl|BL_ORD_ID|304522 sp|P55004|PHYE_IPONI Phytochrome E OS=Ipomoea nil OX=35883 GN=PHYE PE=2 SV=1//0
chr1	19858054	19858273	19858162;19858163;19858161;19858162	413	468	490	558	13.3432	13.2727	14.0622	15.8812	-0.169949694	0.318118807	1	+	+	+	+	chr1_19858053_19858273	19858162;19858163;19858161;19858162	Exon (CsaV3_1G032780/CsaV3_1G032780, exon 9 of 10)	1	19864226	19866634	2409	1	CsaV3_1G032790	CsaV3_1G032790	-5953	GO:0003735::structural constituent of ribosome;GO:0005622::intracellular;GO:0005840::ribosome;GO:0006412::translation	CsaV3_1G032790	gnl|BL_ORD_ID|373134 sp|P49211|RL321_ARATH 60S ribosomal protein L32-1 OS=Arabidopsis thaliana OX=3702 GN=RPL32A PE=2 SV=2//1.56307e-80
chr1	19864249	19864503	19864380	50	82	88	152	1.64373	2.3489	2.54896	4.34673	-0.788355536	0.330466421	1	-	-	-	+	chr1_19864248_19864503	19864380	Promoter (<=1kb)	1	19864226	19866634	2409	1	CsaV3_1G032790	CsaV3_1G032790	23	GO:0003735::structural constituent of ribosome;GO:0005622::intracellular;GO:0005840::ribosome;GO:0006412::translation	CsaV3_1G032790	gnl|BL_ORD_ID|373134 sp|P49211|RL321_ARATH 60S ribosomal protein L32-1 OS=Arabidopsis thaliana OX=3702 GN=RPL32A PE=2 SV=2//1.56307e-80
chr1	19879772	19879972	19879866	52	61	50	114	1.70819	1.7546	1.46064	3.26715	-0.449231057	0.611068648	1	-	-	-	+	chr1_19879771_19879972	19879866	Promoter (<=1kb)	1	19879771	19890545	10775	1	CsaV3_1G032820	CsaV3_1G032820	1	GO:0000776::kinetochore;GO:0005515::protein binding;GO:0005737::cytoplasm;GO:0051382::kinetochore assembly	CsaV3_1G032820	gnl|BL_ORD_ID|434522 sp|Q8L7W0|SH3P3_ARATH SH3 domain-containing protein 3 OS=Arabidopsis thaliana OX=3702 GN=SH3P3 PE=1 SV=1//2.98153e-171
chr1	19919520	19919740	19919629;19919629;19919628;19919629	370	400	400	480	11.9573	11.3483	11.4846	13.6652	-0.109870272	0.549468528	1	+	+	+	+	chr1_19919519_19919740	19919629;19919629;19919628;19919629	Promoter (<=1kb)	1	19919283	19919485	203	1	CsaV3_1G032840	CsaV3_1G032840	237	.	CsaV3_1G032840	-//-
chr1	19933222	19933426	19933326	73	83	54	123	2.38502	2.3772	1.5752	3.52284	-0.098308423	0.891300405	1	-	-	-	+	chr1_19933221_19933426	19933326	Promoter (1-2kb)	1	19930439	19931471	1033	2	CsaV3_1G032860	CsaV3_1G032860	-1751	.	CsaV3_1G032860	-//-
chr1	19972240	19972447	19972346	64	64	84	116	2.09495	1.8395	2.4344	3.32397	-0.549498517	0.270679348	1	-	-	-	+	chr1_19972239_19972447	19972346	Promoter (<=1kb)	1	19971803	19973971	2169	1	CsaV3_1G032900	CsaV3_1G032900	437	.	CsaV3_1G032900	-//-
chr1	20015500	20015903	20015721;20015729;20015727;20015754	218	234	259	372	7.05837	6.6505	7.4464	10.5969	-0.396353565	0.397238104	1	+	+	+	+	chr1_20015499_20015903	20015721;20015729;20015727;20015754	Promoter (<=1kb)	1	20015535	20015825	291	2	CsaV3_1G032950	CsaV3_1G032950	0	.	CsaV3_1G032950	-//-
chr1	20058832	20059086	20058959	66	90	110	172	2.15941	2.5753	3.17904	4.91493	-0.773571438	0.290800053	1	-	-	-	+	chr1_20058831_20059086	20058959	Promoter (<=1kb)	1	20054584	20057911	3328	2	CsaV3_1G033010	CsaV3_1G033010	-921	.	CsaV3_1G033010	gnl|BL_ORD_ID|42121 sp|Q9ZV88|BEH4_ARATH BES1/BZR1 homolog protein 4 OS=Arabidopsis thaliana OX=3702 GN=BEH4 PE=1 SV=1//9.60242e-85
[truncated: 8,095 more rows]
