# Supplementary material for: Integration of ATAC-seq and RNA-seq unveils transcription factors involved in low-nitrogen tolerance in cucumber
Source: Front Plant Sci. 2026 Mar 26;17:1798277. doi: 10.3389/fpls.2026.1798277 (PMC13062244; doi:10.3389/fpls.2026.1798277)
Supplement: Supplementary File 1 — Comprehensive datasets of transcriptional and chromatin accessibility changes. This compressed archive (ZIP format) contains three separate files: (1) List of differentially expressed genes (DEGs) identified by RNA-seq at 4 h under low-nitrogen stress; (2) List of DEGs identified by RNA-seq at 30 h; and (3) List of differentially accessible regions (DARs) identified by ATAC-seq at 4 h. [file DataSheet1.zip › Supplementary File 1/RNA_seq/C13_30H_mNvsC13_30H_pN_deg.xls]

gene_id	C13_30H_mN_1	C13_30H_mN_2	C13_30H_mN_3	C13_30H_pN_1	C13_30H_pN_2	C13_30H_pN_3	C13_30H_mN	C13_30H_pN	log2FoldChange	pvalue	padj	gene_name	gene_chr	gene_start	gene_end	gene_strand	gene_length	gene_biotype	gene_description	Family
CsaV3_1G040140	8.90181232605306	10.3102678458793	14.102471143408	0	0	0	11.1048504384468	0	5.92890031887786	4.55942343578941e-05	0.392314698730496	CsaV3_1G040140	chr1	25400576	25402062	-	723	protein_coding	- && sp|Q54I39|IST1L_DICDI IST1-like protein OS=Dictyostelium discoideum OX=44689 GN=DDB_G0289029 PE=3 SV=1 && PF03398:Regulator of Vps4 activity in the MVB pathway	B3
novel.461	5.93454155070204	10.3102678458793	17.1244292455669	0	0	0	11.1230795473827	0	5.93095183491397	6.60140934324854e-05	0.392314698730496	-	scaffold73	17433	18305	-	729	-	- && - && -	-
CsaV3_4G029740	20.7708954274571	2.06205356917585	2.01463873477258	24.3649558845412	70.9696954846027	96.4267432274418	8.28252924380186	63.9204648655286	-2.9403923074363	7.50266728040524e-05	0.392314698730496	CsaV3_4G029740	chr4	19342473	19344831	-	1157	protein_coding	- && sp|Q9FYE6|BH101_ARATH Transcription factor bHLH101 OS=Arabidopsis thaliana OX=3702 GN=BHLH101 PE=1 SV=1 && PF00010:Helix-loop-helix DNA-binding domain	bHLH
CsaV3_UNG060480	0.98909025845034	3.09308035376378	5.03659683693144	4.51202886750763	106.96881638259	19.9142187100152	3.03958914971519	43.7983546533708	-3.84921522836098	8.12371897769832e-05	0.392314698730496	CsaV3_UNG060480	scaffold72	131362	134147	-	897	protein_coding	- && - && -	MYB_related
CsaV3_5G004020	338.268868390016	353.642187113659	399.905788852357	557.686768023943	510.158970440042	700.142005173165	363.938948118677	589.32924787905	-0.695033598796973	0.000103099057985227	0.398312900620127	CsaV3_5G004020	chr5	2627784	2634063	+	1872	protein_coding	- && sp|Q9SUW2|APT3_ARATH Adenine phosphoribosyltransferase 3 OS=Arabidopsis thaliana OX=3702 GN=APT3 PE=1 SV=1 && PF00156:Phosphoribosyl transferase domain	bHLH
CsaV3_2G034600	53.4108739563184	139.18861591937	69.5050363496539	147.092141080749	275.650411447442	230.585690326491	87.3681754084474	217.776080951561	-1.31783106596301	0.000230274734697657	0.607212023245389	CsaV3_2G034600	chr2	22991331	22993639	+	1259	protein_coding	- && sp|F4IN23|BZP34_ARATH Basic leucine zipper 34 OS=Arabidopsis thaliana OX=3702 GN=BZIP34 PE=1 SV=1 && PF00170:bZIP transcription factor	bZIP
CsaV3_5G031760	4801.04411451795	2974.51227353617	2329.92969676449	838.334963582918	1630.24590352312	2105.66659939055	3368.4953616062	1524.74915549886	1.14383485089336	0.000286992485688655	0.607212023245389	CsaV3_5G031760	chr5	25883079	25886085	+	1473	protein_coding	- && sp|F4I5D5|WTR11_ARATH WAT1-related protein At1g70260 OS=Arabidopsis thaliana OX=3702 GN=At1g70260 PE=2 SV=1 && PF00892:EamA-like transporter family	GRAS
CsaV3_3G026730	52.421783697868	75.2649552749186	74.5416331865853	132.653648704724	179.995604489934	105.859794195344	67.4094573864573	139.503015796667	-1.04993334303314	0.000292379095574263	0.607212023245389	CsaV3_3G026730	chr3	22977813	22980952	+	2180	protein_coding	- && sp|Q9SGA2|GDPD1_ARATH Glycerophosphodiester phosphodiesterase GDPD1, chloroplastic OS=Arabidopsis thaliana OX=3702 GN=GDPD1 PE=1 SV=1 && PF03009:Glycerophosphoryl diester phosphodiesterase family	-
CsaV3_4G007140	100.887206361935	188.67790157959	108.790491677719	190.407618208822	556.44355445174	267.269777423888	132.785199873081	338.040316694816	-1.34786420262169	0.00029322497876238	0.607212023245389	CsaV3_4G007140	chr4	4840262	4842948	-	1957	protein_coding	- && sp|K4CI52|ABAH2_SOLLC Abscisic acid 8'-hydroxylase CYP707A2 OS=Solanum lycopersicum OX=4081 GN=CYP707A2 PE=2 SV=1 && PF00067:Cytochrome P450	G2-like
CsaV3_4G037270	681.483188072284	666.0433028438	739.372415661536	499.932798519845	482.388220033024	499.951701298802	695.632968859207	494.090906617224	0.493492953762118	0.000314340748172795	0.607212023245389	CsaV3_4G037270	chr4	26143290	26148646	+	4054	protein_coding	- && sp|Q9LE38|NLP4_ARATH Protein NLP4 OS=Arabidopsis thaliana OX=3702 GN=NLP4 PE=2 SV=1 && PF00564:PB1 domain|PF02042:RWP-RK domain	Nin-like
novel.357	30.6617980119605	15.4654017688189	27.1976229194298	0	5.14273155685527	6.28870064526795	24.4416075667364	3.81047740070774	2.7163958802415	0.000423964583798832	0.744520351385639	-	chr6	31101533	31109332	-	2912	-	- && sp|Q8H2D5|POLH_ARATH DNA polymerase eta OS=Arabidopsis thaliana OX=3702 GN=POLH PE=1 SV=1 && PF00817:impB/mucB/samB family	C2H2
novel.191	0.98909025845034	0	0	1.80481154700305	14.3996483591947	26.2029193552831	0.32969675281678	14.1357930871603	-5.28333040678178	0.000585141408777297	0.888664602981893	-	chr4	19372697	19373602	+	771	-	- && sp|O81016|AB32G_ARATH ABC transporter G family member 32 OS=Arabidopsis thaliana OX=3702 GN=ABCG32 PE=1 SV=1 && -	-
CsaV3_2G002760	116.71265049714	197.957142640882	136.995433964535	70.387650333119	90.5120754006527	73.3681741947927	150.555075700852	78.0892999761881	0.947599687244923	0.000598055590348636	0.888664602981893	CsaV3_2G002760	chr2	1235821	1239948	+	1597	protein_coding	- && - && -	MIKC_MADS
CsaV3_5G020270	25.7163467197088	39.1790178143412	41.3000940628378	71.2900561066206	143.996483591947	58.6945393558342	35.3984861989626	91.3270263514674	-1.36715029394995	0.00069693447206314	0.961620228345976	CsaV3_5G020270	chr5	15108942	15111512	+	2571	protein_coding	- && sp|M4IQQ5|CCL4_HUMLU 2-methylpropanoate--CoA ligase CCL4 OS=Humulus lupulus OX=3486 GN=CCL4 PE=1 SV=1 && PF13193:AMP-binding enzyme C-terminal domain|PF00501:AMP-binding enzyme	C2H2
CsaV3_4G017300	9070.94676024807	9861.77119458351	9060.83770963967	11577.8660740246	11990.7928979637	12616.1816111817	9331.18522149042	12061.6135277233	-0.370275185924655	0.00101819173421972	0.999958892150174	CsaV3_4G017300	chr4	10801059	10812731	+	1920	protein_coding	- && sp|Q2V452|CIPK3_ARATH CBL-interacting serine/threonine-protein kinase 3 OS=Arabidopsis thaliana OX=3702 GN=CIPK3 PE=1 SV=2 && PF01399:PCI domain|PF03822:NAF domain|PF00069:Protein kinase domain	YABBY
CsaV3_6G046720	129.570823856995	168.057365887832	135.988114597149	225.601443375382	311.649532345429	201.238420648574	144.538768113992	246.163132123128	-0.768261449834406	0.0010536888427083	0.999958892150174	CsaV3_6G046720	chr6	27568080	27570855	+	1252	protein_coding	- && sp|Q9USJ9|MNP1_SCHPO 54S ribosomal protein L12, mitochondrial OS=Schizosaccharomyces pombe (strain 972 / ATCC 24843) OX=284812 GN=mrpl12 PE=3 SV=2 && PF16320:Ribosomal protein L7/L12 dimerisation domain|PF00542:Ribosomal protein L7/L12 C-terminal domain	Dof
CsaV3_3G042990	429.265172167448	555.723436892892	564.098845736322	697.55966291668	738.496251564416	833.252835498003	516.36248493222	756.436249993033	-0.550680284286004	0.00109933845139089	0.999958892150174	CsaV3_3G042990	chr3	34899642	34900907	+	915	protein_coding	- && sp|P27057|GAST1_SOLLC Protein GAST1 OS=Solanum lycopersicum OX=4081 GN=GAST1 PE=2 SV=1 && PF02704:Gibberellin regulated protein	-
CsaV3_6G046960	555.868725249091	544.382142262425	738.365096294149	397.960946114173	410.38997823705	433.920344523488	612.871987935222	414.090422958237	0.565978903005684	0.00119838029819127	0.999958892150174	CsaV3_6G046960	chr6	27715754	27717181	-	1315	protein_coding	- && sp|P40267|H1_SOLPN Histone H1 OS=Solanum pennellii OX=28526 PE=2 SV=1 && PF00538:linker histone H1 and H5 family	BBR-BPC
CsaV3_3G032400	141.439906958399	250.539508654866	256.866438683504	272.526543597461	803.294669180792	369.985221296597	216.281951432256	481.93547802495	-1.15561846069751	0.001343490112156	0.999958892150174	CsaV3_3G032400	chr3	27948575	27952374	-	2606	protein_coding	- && sp|O64884|OFT20_ARATH O-fucosyltransferase 20 OS=Arabidopsis thaliana OX=3702 GN=OFUT20 PE=1 SV=1 && -	MIKC_MADS
CsaV3_6G043360	1049.42476421581	1286.72142716573	1136.25624641173	1490.77433782452	2018.00786291001	1536.5391909938	1157.46747926443	1681.77379724278	-0.538921846141995	0.00140061782143858	0.999958892150174	CsaV3_6G043360	chr6	25534840	25539366	-	3102	protein_coding	- && sp|Q3EDL4|Y1154_ARATH Probable serine/threonine-protein kinase At1g01540 OS=Arabidopsis thaliana OX=3702 GN=At1g01540 PE=1 SV=2 && PF00069:Protein kinase domain	bHLH
novel.407	40.5527005964639	19.5895089071706	18.1317486129532	1.80481154700305	10.2854631137105	5.24058387105662	26.0913193721959	5.7769528439234	2.19402149505368	0.00157370388277873	0.999958892150174	-	chr7	14103438	14111001	-	1718	-	- && - && -	-
CsaV3_4G005090	241.338023061883	300.028794315087	326.371475033157	414.2042500372	405.247246680195	464.315730975617	289.246097470042	427.922409231004	-0.565040984375802	0.00157885622014123	0.999958892150174	CsaV3_4G005090	chr4	3345127	3350392	+	2155	protein_coding	- && sp|O64989|C90B1_ARATH Cytochrome P450 90B1 OS=Arabidopsis thaliana OX=3702 GN=CYP90B1 PE=1 SV=2 && PF00067:Cytochrome P450	GATA
CsaV3_4G002210	2072.14409145346	1910.49263184143	2100.26088100041	2399.49695174056	2819.24543946806	3040.58676198705	2027.6325347651	2753.10971773189	-0.441009047296018	0.00161940574664566	0.999958892150174	CsaV3_4G002210	chr4	1320599	1324307	+	2210	protein_coding	- && sp|A8KYS5|TAL_FRASN Transaldolase OS=Frankia sp. (strain EAN1pec) OX=298653 GN=tal PE=3 SV=1 && PF00923:Transaldolase/Fructose-6-phosphate aldolase	bHLH
CsaV3_5G026450	9095.67401670933	9000.8638294526	8398.02156589949	12020.0449030403	12622.3203331456	10388.9334659826	8831.51980402047	11677.0995673895	-0.402968547092328	0.00162027049619486	0.999958892150174	CsaV3_5G026450	chr5	21611631	21615410	+	3357	protein_coding	- && sp|P09189|HSP7C_PETHY Heat shock cognate 70 kDa protein OS=Petunia hybrida OX=4102 GN=HSP70 PE=2 SV=1 && PF00012:Hsp70 protein	GATA
CsaV3_6G013350	345.192500199169	468.086160202919	417.030218097923	498.127986972842	750.838807300869	662.409801301557	410.102959500004	637.125531858423	-0.635099275590506	0.00171621112810157	0.999958892150174	CsaV3_6G013350	chr6	9450295	9452784	-	1772	protein_coding	- && sp|Q7VG78|GUAA_HELHP Probable GMP synthase [glutamine-hydrolyzing] OS=Helicobacter hepaticus (strain ATCC 51449 / 3B1) OX=235279 GN=guaA PE=3 SV=1 && PF03352:Methyladenine glycosylase	-
CsaV3_2G008620	12.8581733598544	4.1241071383517	34.2488584911338	1.80481154700305	2.05709262274211	2.09623354842265	17.07704632978	1.98604590605594	3.10822656022436	0.00171771591972384	0.999958892150174	CsaV3_2G008620	chr2	4969020	4975670	+	3017	protein_coding	- && sp|O64474|HMA4_ARATH Putative cadmium/zinc-transporting ATPase HMA4 OS=Arabidopsis thaliana OX=3702 GN=HMA4 PE=1 SV=2 && PF00122:E1-E2 ATPase|PF00702:haloacid dehalogenase-like hydrolase	Trihelix
CsaV3_2G026410	188.916239364015	181.460714087475	216.573663988052	258.990456994938	389.819052009629	279.847178714424	195.650205813181	309.552229239664	-0.66092396844249	0.00213327928973359	0.999958892150174	CsaV3_2G026410	chr2	18065214	18066086	-	873	protein_coding	- && sp|O23160|MYB73_ARATH Transcription factor MYB73 OS=Arabidopsis thaliana OX=3702 GN=MYB73 PE=1 SV=1 && PF00249:Myb-like DNA-binding domain	MYB
CsaV3_3G018960	17.8036246521061	15.4654017688189	84.6148268604482	10.8288692820183	10.2854631137105	2.09623354842265	39.2946177604577	7.73685531471716	2.33608778745242	0.00213345645528028	0.999958892150174	CsaV3_3G018960	chr3	14616110	14618079	-	1026	protein_coding	- && sp|P00303|BABL_CUCSA Basic blue protein OS=Cucumis sativus OX=3659 PE=1 SV=1 && PF02298:Plastocyanin-like domain	MYB
CsaV3_7G006260	2886.16537415809	3022.9705324118	3086.42654167159	2194.65084115571	2375.94197926713	2454.68948520292	2998.52081608049	2341.76076854192	0.356824381515864	0.00247843812355794	0.999958892150174	CsaV3_7G006260	chr7	3845614	3848627	-	1987	protein_coding	- && sp|F8WKW1|UGT2_GARJA 7-deoxyloganetin glucosyltransferase OS=Gardenia jasminoides OX=114476 GN=UGT85A24 PE=1 SV=1 && PF00201:UDP-glucoronosyl and UDP-glucosyl transferase	GRAS
novel.230	21.7599856859075	17.5274553379947	22.1610260824983	9.02405773501526	1.02854631137105	2.09623354842265	20.4828223688002	4.04961253160299	2.30142954153851	0.00249392843164053	0.999958892150174	-	chr4	26599765	26619094	-	6200	-	- && sp|P04323|POL3_DROME Retrovirus-related Pol polyprotein from transposon 17.6 OS=Drosophila melanogaster OX=7227 GN=pol PE=4 SV=1 && PF03949:Malic enzyme, NAD binding domain	ARF
CsaV3_4G033180	774.457672366616	1220.7357129521	867.301975319594	1204.71170762454	2187.71800428623	1404.47647744317	954.165120212772	1598.96872978465	-0.74474768758604	0.00249893423096853	0.999958892150174	CsaV3_4G033180	chr4	23465791	23470303	-	3634	protein_coding	- && sp|Q9MAH1|TTL1_ARATH TPR repeat-containing thioredoxin TTL1 OS=Arabidopsis thaliana OX=3702 GN=TTL1 PE=1 SV=1 && PF13432:Tetratricopeptide repeat|PF00085:Thioredoxin	TALE
CsaV3_7G004360	96.9308453281333	184.553794441239	319.320239461453	75.8020849741282	98.7404458916211	104.811677421132	200.268293076942	93.1180694289606	1.10592941199486	0.00289908700445358	0.999958892150174	CsaV3_7G004360	chr7	3137269	3140488	-	1349	protein_coding	- && sp|Q9M0I2|EXPB3_ARATH Expansin-B3 OS=Arabidopsis thaliana OX=3702 GN=EXPB3 PE=2 SV=2 && PF01357:Pollen allergen|PF03330:Lytic transglycolase	bHLH
CsaV3_2G020890	167.156253678107	92.7924106129134	142.032030801467	44.2178829015748	51.4273155685527	98.5229767758645	133.993565030829	64.7227250819973	1.0542941257148	0.00291265682871322	0.999958892150174	CsaV3_2G020890	chr2	15984733	15992525	+	2259	protein_coding	- && sp|F4J3R7|SPD1_ARATH Protein SEEDLING PLASTID DEVELOPMENT 1 OS=Arabidopsis thaliana OX=3702 GN=SPD1 PE=2 SV=1 && PF13401:AAA domain	WRKY
CsaV3_7G029880	835.781268390537	954.73080252842	698.072321598698	917.746671651052	1627.16026458901	1382.46602518474	829.528130839218	1309.12432047493	-0.657888764474866	0.00296335834241837	0.999958892150174	CsaV3_7G029880	chr7	18897801	18900559	-	2132	protein_coding	- && - && -	-
CsaV3_1G010800	287.825265209049	256.725669362394	312.269003889749	239.137529977904	128.568288921382	123.677779356936	285.606646153731	163.794532752074	0.798791525769711	0.00308873886372762	0.999958892150174	CsaV3_1G010800	chr1	6701902	6703000	-	732	protein_coding	- && - && PF04520:Senescence regulator	-
CsaV3_UNG147160	0.98909025845034	0	0	0.902405773501526	4.11418524548421	29.3472696779171	0.32969675281678	11.4546202323009	-4.98010879741101	0.00311432095695856	0.999958892150174	CsaV3_UNG147160	scaffold46	299883	314705	+	3183	protein_coding	- && sp|Q7XPJ0|KN14I_ORYSJ Kinesin-like protein KIN-14I OS=Oryza sativa subsp. japonica OX=39947 GN=KIN14I PE=2 SV=1 && PF00784:MyTH4 domain|PF16796:Microtubule binding|PF00373:FERM central domain|PF00225:Kinesin motor domain	bHLH
CsaV3_4G033330	125.614462823193	218.57767833264	116.849046616809	217.479791413868	450.503284380521	228.489456778069	153.680395924214	298.824177524153	-0.959260373740882	0.00369654980251637	0.999958892150174	CsaV3_4G033330	chr4	23609265	23612205	-	2144	protein_coding	- && sp|F4IN23|BZP34_ARATH Basic leucine zipper 34 OS=Arabidopsis thaliana OX=3702 GN=BZIP34 PE=1 SV=1 && PF00170:bZIP transcription factor	bZIP
CsaV3_2G000040	0.98909025845034	44.3341517372808	2.01463873477258	0	1.02854631137105	1.04811677421132	15.7792935768346	0.692221028527459	4.54974159024921	0.00376754624680182	0.999958892150174	CsaV3_2G000040	chr2	118042	121257	-	774	protein_coding	- && sp|O82359|LCKB2_ARATH Sphingoid long-chain bases kinase 2, mitochondrial OS=Arabidopsis thaliana OX=3702 GN=LCKB2 PE=2 SV=1 && PF12738:twin BRCT domain	-
CsaV3_3G041480	907.984857257412	1530.04374832848	1211.80519896571	1755.17922946047	1808.18441539031	1792.27968390136	1216.61126818387	1785.21444291738	-0.55336641764564	0.0038571033573408	0.999958892150174	CsaV3_3G041480	chr3	33839191	33840892	-	1278	protein_coding	- && sp|P46690|GASA4_ARATH Gibberellin-regulated protein 4 OS=Arabidopsis thaliana OX=3702 GN=GASA4 PE=1 SV=2 && PF02704:Gibberellin regulated protein	ZF-HD
CsaV3_3G041510	180.014427037962	179.398660518299	232.690773866233	333.890136195565	250.965299974537	303.953864521284	197.367953807498	296.269766897129	-0.58685067908543	0.00402432582670247	0.999958892150174	CsaV3_3G041510	chr3	33889986	33892132	-	1767	protein_coding	- && sp|P81392|MYB06_ANTMA Myb-related protein 306 OS=Antirrhinum majus OX=4151 GN=MYB306 PE=2 SV=1 && PF00249:Myb-like DNA-binding domain	MYB
CsaV3_6G004160	260.130737972439	148.467856980661	151.097905107943	243.649558845412	312.6780786568	427.63164387822	186.565500020348	327.986427126811	-0.812426904751649	0.00406292398991068	0.999958892150174	CsaV3_6G004160	chr6	3615844	3622256	-	1782	protein_coding	- && - && PF07690:Major Facilitator Superfamily	-
CsaV3_4G031200	328.377965805513	346.424999621543	263.917674255208	381.717642191146	563.643378631337	456.978913556137	312.906879894088	467.446644792873	-0.578342155945132	0.00427850619797192	0.999958892150174	CsaV3_4G031200	chr4	21385011	21422216	-	6491	protein_coding	- && sp|F4J8K6|RRP5_ARATH rRNA biogenesis protein RRP5 OS=Arabidopsis thaliana OX=3702 GN=RRP5 PE=2 SV=2 && PF00575:S1 RNA binding domain|PF05843:Suppressor of forked protein (Suf)	-
CsaV3_4G035710	376.84338846958	415.503794188934	267.946951724753	159.72582190977	192.338160226387	286.135879359692	353.431378127756	212.733287165283	0.734062042227306	0.00456912557053477	0.999958892150174	CsaV3_4G035710	chr4	25124407	25126139	-	1682	protein_coding	- && sp|Q8L9S3|GRXC6_ARATH Glutaredoxin-C6 OS=Arabidopsis thaliana OX=3702 GN=GRXC6 PE=2 SV=2 && PF00462:Glutaredoxin	-
CsaV3_1G034620	34.6181590457619	50.5203124448084	112.819769147264	9.02405773501526	41.1418524548421	7.33681741947927	65.9860802126115	19.1675758697789	1.78797865833628	0.00465465336360452	0.999958892150174	CsaV3_1G034620	chr1	21734704	21735624	+	219	protein_coding	- && - && -	-
CsaV3_3G010720	104.843567395736	104.133705243381	286.078700337706	70.387650333119	101.826084825734	45.0690212910869	165.018657658941	72.4275854833134	1.18787758375002	0.00489039372366734	0.999958892150174	CsaV3_3G010720	chr3	8515280	8517444	-	2043	protein_coding	- && sp|P50246|SAHH_MEDSA Adenosylhomocysteinase OS=Medicago sativa OX=3879 GN=SAHH PE=2 SV=1 && PF05221:S-adenosyl-L-homocysteine hydrolase|PF00670:S-adenosyl-L-homocysteine hydrolase, NAD binding domain	bHLH
CsaV3_3G008230	432.232442942799	396.945312066352	394.869192015425	295.989093708501	282.85023562704	322.819966457088	408.015649008192	300.553098597543	0.441417910394489	0.00491535160693193	0.999958892150174	CsaV3_3G008230	chr3	7043991	7046281	-	2291	protein_coding	- && sp|Q9AR73|HQGT_RAUSE Hydroquinone glucosyltransferase OS=Rauvolfia serpentina OX=4060 GN=AS PE=1 SV=1 && PF00201:UDP-glucoronosyl and UDP-glucosyl transferase	bHLH
CsaV3_5G003580	3.95636103380136	9.27924106129134	38.278135960679	4.51202886750763	1.02854631137105	1.04811677421132	17.1712460185906	2.19623065103	2.93525289869803	0.00510208491395746	0.999958892150174	CsaV3_5G003580	chr5	2270280	2271244	-	879	protein_coding	- && sp|F4IG60|ZPR1_ARATH Protein LITTLE ZIPPER 1 OS=Arabidopsis thaliana OX=3702 GN=ZPR1 PE=1 SV=1 && -	-
CsaV3_3G048350	1042.50113240666	994.940847127349	880.397127095616	728.241459215731	747.753168366756	763.029011625844	972.613035543208	746.341213069444	0.382225702844337	0.00510692042342282	0.999958892150174	CsaV3_3G048350	chr3	39498333	39503823	+	1781	protein_coding	- && sp|P92934|AAP6_ARATH Amino acid permease 6 OS=Arabidopsis thaliana OX=3702 GN=AAP6 PE=1 SV=1 && PF01490:Transmembrane amino acid transporter protein	MYB_related
CsaV3_5G015410	80.1163109344776	105.164732027968	67.4903976148813	129.94643138422	198.509438094613	116.340961937457	84.2571468591091	148.265610472097	-0.81528000722956	0.00518890458007002	0.999958892150174	CsaV3_5G015410	chr5	12763392	12764319	+	303	protein_coding	- && - && -	-
CsaV3_6G014290	209.687134791472	376.324776374593	231.683454498846	327.573295781054	722.039510582479	430.775994200854	272.565121888304	493.462933521463	-0.856098099321788	0.00520843669869345	0.999958892150174	CsaV3_6G014290	chr6	10382370	10385069	-	2432	protein_coding	- && sp|Q9ZUV3|IRX7_ARATH Probable glucuronoxylan glucuronosyltransferase IRX7 OS=Arabidopsis thaliana OX=3702 GN=IRX7 PE=2 SV=1 && PF03016:Exostosin family	NAC
CsaV3_3G010070	337.279778131566	527.885713709018	475.454741406328	480.982277276313	1340.19584371648	674.987202592093	446.873411082304	832.055107861629	-0.896551440560784	0.00529461184067403	0.999958892150174	CsaV3_3G010070	chr3	8131326	8133255	+	1326	protein_coding	- && sp|O80513|CCU41_ARATH Cyclin-U4-1 OS=Arabidopsis thaliana OX=3702 GN=CYCU4-1 PE=1 SV=1 && PF08613:Cyclin	WRKY
CsaV3_1G045800	211.665315308373	172.181473026184	196.427276640326	129.044025610718	147.082122526061	97.4748600016532	193.424688324961	124.533669379477	0.63465981567524	0.00536873719232299	0.999958892150174	CsaV3_1G045800	chr1	31623527	31633386	-	1590	protein_coding	- && - && PF01048:Phosphorylase superfamily	-
CsaV3_7G025140	36.5963395626626	54.6444195831601	109.797811045105	37.9010424870641	17.4852872933079	25.1548025810718	67.0128567303094	26.8470441204813	1.31393885382467	0.00553656197314935	0.999958892150174	CsaV3_7G025140	chr7	14477401	14480561	+	741	protein_coding	- && sp|Q9M2C3|VITH3_ARATH Vacuolar iron transporter homolog 3 OS=Arabidopsis thaliana OX=3702 GN=At3g43630 PE=2 SV=1 && PF01988:VIT family	-
CsaV3_5G003800	300.683438568903	269.097990777449	286.078700337706	221.991820281375	179.995604489934	204.382770971208	285.286709894686	202.123398580839	0.49611902294748	0.00557138306300888	0.999958892150174	CsaV3_5G003800	chr5	2454206	2458762	+	3251	protein_coding	- && sp|Q8H1H9|AMO_ARATH Primary amine oxidase OS=Arabidopsis thaliana OX=3702 GN=At1g62810 PE=2 SV=1 && PF01179:Copper amine oxidase, enzyme domain|PF02727:Copper amine oxidase, N2 domain|PF02728:Copper amine oxidase, N3 domain	-
CsaV3_6G052940	7.91272206760272	5.15513392293963	54.3952458388596	0.902405773501526	4.11418524548421	5.24058387105662	22.4877006098006	3.41905829668079	2.73584731298409	0.005595877207242	0.999958892150174	CsaV3_6G052940	chr6	30911668	30912825	+	213	protein_coding	- && - && -	-
CsaV3_5G013610	436.1888039766	557.785490462068	497.615767488827	610.026302887032	860.893262617571	658.217334204712	497.196687309165	709.712299903105	-0.513165027736974	0.00593071186926436	0.999958892150174	CsaV3_5G013610	chr5	10336742	10340681	-	2508	protein_coding	- && sp|Q9C9A6|PUB10_ARATH U-box domain-containing protein 10 OS=Arabidopsis thaliana OX=3702 GN=PUB10 PE=2 SV=1 && PF04564:U-box domain|PF00514:Armadillo/beta-catenin-like repeat	bHLH
CsaV3_UNG002020	11.8690831014041	11.3412946304672	1.00731936738629	0.902405773501526	0	0	8.07256569975252	0.300801924500509	4.50710169504688	0.00600697442631433	0.999958892150174	CsaV3_UNG002020	scaffold90	31486	44221	-	1077	protein_coding	- && sp|Q8RXU4|THA1_ARATH Probable low-specificity L-threonine aldolase 1 OS=Arabidopsis thaliana OX=3702 GN=THA1 PE=1 SV=1 && PF01212:Beta-eliminating lyase	MYB
CsaV3_4G005900	8.90181232605306	3.09308035376378	62.4538007779499	5.41443464100916	0	4.1924670968453	24.8162311525889	3.20230057928482	2.94187346152881	0.00677460982145555	0.999958892150174	CsaV3_4G005900	chr4	3888813	3895061	+	2610	protein_coding	- && sp|Q8L7I2|SBT36_ARATH Subtilisin-like protease SBT3.6 OS=Arabidopsis thaliana OX=3702 GN=SBT3.6 PE=2 SV=1 && PF17766:Fibronectin type-III domain|PF00082:Subtilase family|PF05922:Peptidase inhibitor I9	DBB
CsaV3_1G045550	74.1817693837755	126.816294504315	88.6441043299934	125.434402516712	303.421161854461	138.351414195895	96.5473894060279	189.068992855689	-0.969155126267874	0.00677976556943887	0.999958892150174	CsaV3_1G045550	chr1	31348594	31351177	+	1533	protein_coding	- && sp|Q38867|CP19C_ARATH Peptidyl-prolyl cis-trans isomerase CYP19-3 OS=Arabidopsis thaliana OX=3702 GN=CYP19-3 PE=2 SV=2 && PF00160:Cyclophilin type peptidyl-prolyl cis-trans isomerase/CLD	FAR1
CsaV3_3G034400	348.15977097452	292.811606822971	462.359589630306	319.45164381954	138.853752035092	155.121282583276	367.776989142599	204.475559479303	0.844476305420692	0.00680963759431152	0.999958892150174	CsaV3_3G034400	chr3	29183236	29183754	+	519	protein_coding	- && sp|P19243|HSP11_PEA 18.1 kDa class I heat shock protein OS=Pisum sativum OX=3888 GN=HSP18.1 PE=1 SV=1 && PF00011:Hsp20/alpha crystallin family	NF-YB
CsaV3_1G000670	9160.95397376705	7902.82030386645	7278.88974873332	9728.83664411995	10217.57905716	13039.6207879631	8114.22134212228	10995.3454964144	-0.43831729227529	0.00687653666181814	0.999958892150174	CsaV3_1G000670	chr1	394824	398213	+	2219	protein_coding	- && sp|Q9SZX3|ASSY_ARATH Argininosuccinate synthase, chloroplastic OS=Arabidopsis thaliana OX=3702 GN=At4g24830 PE=1 SV=3 && PF00764:Arginosuccinate synthase	G2-like
CsaV3_6G001390	170.123524453459	188.67790157959	166.207695618738	221.991820281375	328.106273327366	235.826274197548	175.003040550596	261.974789268763	-0.581248546250175	0.00696784649454876	0.999958892150174	CsaV3_6G001390	chr6	910541	912331	+	1130	protein_coding	- && sp|Q8W487|YB95_ARATH Uncharacterized protein At2g39795, mitochondrial OS=Arabidopsis thaliana OX=3702 GN=At2g39795 PE=1 SV=1 && PF02330:Mitochondrial glycoprotein	MYB
CsaV3_1G009480	153.308990059803	171.150446241596	160.16377941442	218.382197187369	306.506800788574	205.43088774542	161.541071905273	243.439961907121	-0.591267607178301	0.00697156632423289	0.999958892150174	CsaV3_1G009480	chr1	5889568	5893804	+	1881	protein_coding	- && sp|Q54FW9|Y0555_DICDI WD repeat-containing protein DDB_G0290555 OS=Dictyostelium discoideum OX=44689 GN=DDB_G0290555 PE=4 SV=1 && -	-
CsaV3_1G043850	18.7927149105565	32.9928571068136	109.797811045105	28.8769847520488	6.17127786822632	8.38493419369059	53.8611276874919	14.4777322713219	1.88365667787739	0.00721323001966344	0.999958892150174	CsaV3_1G043850	chr1	28999329	29001421	+	1923	protein_coding	- && sp|Q0V865|FAFL_ARATH Protein FAF-like, chloroplastic OS=Arabidopsis thaliana OX=3702 GN=At5g22090 PE=2 SV=1 && PF11250:Fantastic Four meristem regulator	-
CsaV3_1G038700	135.505365407697	172.181473026184	171.244292455669	211.162950999357	237.594197926713	243.163091617027	159.643710296516	230.640080181033	-0.530358315772928	0.007263647194536	0.999958892150174	CsaV3_1G038700	chr1	24380481	24387278	+	1425	protein_coding	- && sp|Q10LN5|SWT16_ORYSJ Bidirectional sugar transporter SWEET16 OS=Oryza sativa subsp. japonica OX=39947 GN=SWEET16 PE=3 SV=1 && PF03083:Sugar efflux transporter for intercellular exchange	DBB
CsaV3_4G004870	24.7272564612585	20.6205356917585	13.0951517760218	138.970489119235	263.30785571099	12.5774012905359	19.4809813096796	138.28524870692	-2.82748478597293	0.00755344420260831	0.999958892150174	CsaV3_4G004870	chr4	3139721	3143468	-	1810	protein_coding	- && sp|Q9LV33|BGL44_ARATH Beta-glucosidase 44 OS=Arabidopsis thaliana OX=3702 GN=BGLU44 PE=2 SV=1 && PF00232:Glycosyl hydrolase family 1	C2H2
CsaV3_1G041360	142.428997216849	134.03348199643	103.753894840788	155.213793042262	208.794901208324	224.296989681223	126.738791351356	196.101894643937	-0.627812524280619	0.00793942930583833	0.999958892150174	CsaV3_1G041360	chr1	26333635	26334853	-	1219	protein_coding	- && sp|Q84WE4|PMEI3_ARATH Pectinesterase inhibitor 3 OS=Arabidopsis thaliana OX=3702 GN=PMEI3 PE=2 SV=1 && PF04043:Plant invertase/pectin methylesterase inhibitor	Trihelix
CsaV3_6G008520	39.5636103380136	45.3651785218688	56.4098845736322	27.9745789785473	19.54237991605	22.0104522584378	47.1128911445048	23.1758037176784	1.018399880249	0.00794153623218245	0.999958892150174	CsaV3_6G008520	chr6	6818159	6819651	-	1228	protein_coding	- && sp|Q43385|DOF37_ARATH Dof zinc finger protein DOF3.7 OS=Arabidopsis thaliana OX=3702 GN=DOF3.7 PE=1 SV=2 && PF02701:Dof domain, zinc finger	Dof
CsaV3_4G033840	3.95636103380136	9.27924106129134	8.05855493909031	10.8288692820183	50.3987692571816	17.8179851615925	7.09805234472767	26.3485412335975	-1.89071914166143	0.00797906196654194	0.999958892150174	CsaV3_4G033840	chr4	23968658	23970718	-	1717	protein_coding	- && sp|Q84WQ5|CBSX5_ARATH CBS domain-containing protein CBSX5 OS=Arabidopsis thaliana OX=3702 GN=CBSX5 PE=2 SV=2 && -	-
CsaV3_1G038690	4102.74639205201	4458.15981655819	4310.31957304593	5605.74466499148	6742.12107103725	4775.22002330679	4290.40859388538	5707.69525311184	-0.411809034034439	0.00806439342421212	0.999958892150174	CsaV3_1G038690	chr1	24375480	24379881	-	3979	protein_coding	- && sp|P36181|HSP80_SOLLC Heat shock cognate protein 80 OS=Solanum lycopersicum OX=4081 GN=HSC80 PE=2 SV=1 && PF00183:Hsp90 protein|PF02518:Histidine kinase-, DNA gyrase B-, and HSP90-like ATPase	bZIP
CsaV3_5G012600	2.96727077535102	4.1241071383517	8.05855493909031	1.80481154700305	7.19982417959737	95.3786264532305	5.04997761759768	34.7944207266103	-2.7818483974412	0.00808222220196222	0.999958892150174	CsaV3_5G012600	chr5	8123721	8127866	-	456	protein_coding	- && sp|Q402F3|TOM3_TOBAC Tobamovirus multiplication protein 3 OS=Nicotiana tabacum OX=4097 GN=TOM3 PE=1 SV=1 && PF06454:Protein of unknown function (DUF1084)	-
CsaV3_2G021110	256.174376938638	250.539508654866	297.159213378955	158.823416136269	151.196307771545	228.489456778069	267.957699657486	179.503060228627	0.579546215958911	0.00808389234996811	0.999958892150174	CsaV3_2G021110	chr2	16104708	16108107	-	1629	protein_coding	- && sp|F4J3R7|SPD1_ARATH Protein SEEDLING PLASTID DEVELOPMENT 1 OS=Arabidopsis thaliana OX=3702 GN=SPD1 PE=2 SV=1 && PF13401:AAA domain	WRKY
CsaV3_3G002010	1198.77739324181	1301.15580214996	1052.64873891867	1316.61002353873	1870.92574038395	1680.13118906075	1184.19397810348	1622.55565099447	-0.454060923251163	0.00840122450767186	0.999958892150174	CsaV3_3G002010	chr3	1561311	1569775	-	4103	protein_coding	- && sp|Q9FUR2|IP5P2_ARATH Type I inositol polyphosphate 5-phosphatase 2 OS=Arabidopsis thaliana OX=3702 GN=IP5P2 PE=1 SV=2 && PF03372:Endonuclease/Exonuclease/phosphatase family	M-type_MADS
CsaV3_6G018620	764.566769782113	733.060043842016	828.016519991529	1155.98179585545	1028.54631137105	889.851141305414	775.214444538553	1024.79308284397	-0.403152497947365	0.00854526160821882	0.999958892150174	CsaV3_6G018620	chr6	13205536	13208448	+	2913	protein_coding	- && sp|P0DO21|GIP2_NICBE Probable aspartic proteinase GIP2 OS=Nicotiana benthamiana OX=4100 GN=GIP2 PE=1 SV=1 && PF14543:Xylanase inhibitor N-terminal|PF14541:Xylanase inhibitor C-terminal	FAR1
CsaV3_5G006870	99.8981161034844	103.102678458793	86.6294655952208	129.044025610718	211.880540142437	131.014596776416	96.5434200524993	157.313054176524	-0.703271990096818	0.00869873456975746	0.999958892150174	CsaV3_5G006870	chr5	4589674	4593016	+	2021	protein_coding	- && sp|Q9M3B8|PHIP1_ARATH Phragmoplastin interacting protein 1 OS=Arabidopsis thaliana OX=3702 GN=PHIP1 PE=1 SV=1 && PF00098:Zinc knuckle|PF00076:RNA recognition motif. (a.k.a. RRM, RBD, or RNP domain)	B3
CsaV3_3G008720	586.530523261052	700.067186735202	455.308354058602	631.684041451068	1200.31354537002	894.04360840226	580.635354684952	908.680398407782	-0.645762664257392	0.00871889133148814	0.999958892150174	CsaV3_3G008720	chr3	7303454	7305695	+	1479	protein_coding	- && sp|Q3EDL4|Y1154_ARATH Probable serine/threonine-protein kinase At1g01540 OS=Arabidopsis thaliana OX=3702 GN=At1g01540 PE=1 SV=2 && PF07714:Protein tyrosine kinase	bHLH
CsaV3_3G048370	200.785322465419	286.625446115443	187.36140233385	262.600080088944	446.389099135037	354.263469683428	224.924056971571	354.417549635803	-0.655398164076397	0.00872219018805083	0.999958892150174	CsaV3_3G048370	chr3	39513768	39516228	+	1633	protein_coding	- && - && PF06219:Protein of unknown function (DUF1005)	M-type_MADS
CsaV3_UNG223630	4.9454512922517	13.403348199643	7.05123557170402	10.8288692820183	78.1695196642	14.6736348389585	8.46667835453292	34.5573412617256	-2.02893832849956	0.00872445675393451	0.999958892150174	CsaV3_UNG223630	scaffold69	198063	204263	-	1766	protein_coding	- && sp|C0LGT1|Y5129_ARATH Probable LRR receptor-like serine/threonine-protein kinase At5g10290 OS=Arabidopsis thaliana OX=3702 GN=At5g10290 PE=1 SV=1 && PF00069:Protein kinase domain|PF08263:Leucine rich repeat N-terminal domain|PF13855:Leucine rich repeat	CO-like
CsaV3_6G014230	498.501490258971	453.651785218688	416.022898730537	532.4194063659	706.611315911913	620.485130333104	456.058724736065	619.838617536973	-0.441901576697445	0.00916658577349694	0.999958892150174	CsaV3_6G014230	chr6	10347201	10348923	-	978	protein_coding	- && sp|Q9FJH5|HIP3_ARATH Heavy metal-associated isoprenylated plant protein 3 OS=Arabidopsis thaliana OX=3702 GN=HIPP03 PE=1 SV=1 && PF00403:Heavy-metal-associated domain	MIKC_MADS
CsaV3_3G026200	0.98909025845034	1.03102678458793	25.1829841846572	0	0	1.04811677421132	9.06770040923183	0.349372258070441	4.67504559580404	0.0093259928637465	0.999958892150174	CsaV3_3G026200	chr3	22243786	22244413	-	528	protein_coding	- && sp|Q8L471|FLZ8_ARATH FCS-Like Zinc finger 8 OS=Arabidopsis thaliana OX=3702 GN=FLZ8 PE=1 SV=1 && PF04570:zinc-finger of the FCS-type, C2-C2	-
CsaV3_6G044700	532.130559046283	429.938169173165	323.349516930999	425.033119319219	875.292910976766	814.386733562199	428.472748383482	704.904254619395	-0.717470525169267	0.00939796835497768	0.999958892150174	CsaV3_6G044700	chr6	26472637	26474643	+	1912	protein_coding	- && sp|Q9LSK9|Y5566_ARATH Uncharacterized protein At5g65660 OS=Arabidopsis thaliana OX=3702 GN=At5g65660 PE=2 SV=1 && -	-
novel.137	194.850780914717	293.842633607559	255.859119316117	300.501122576008	579.071573301903	334.349250973412	248.184177946131	404.640648950441	-0.704866309220996	0.00955294606274961	0.999958892150174	-	chr3	31741659	31758165	+	2235	-	- && sp|Q43291|RL211_ARATH Large ribosomal subunit protein eL21z/eL21y OS=Arabidopsis thaliana OX=3702 GN=RPL21A PE=2 SV=2 && PF01157:Ribosomal protein L21e	-
CsaV3_2G029170	245.294384095684	205.174330132997	153.112543842716	117.312750555198	148.110668837432	127.870246453782	201.193752690466	131.097888615471	0.619267484804279	0.0096567408197314	0.999958892150174	CsaV3_2G029170	chr2	19067121	19071171	-	1731	protein_coding	- && sp|Q94AP3|WAT1_ARATH Protein WALLS ARE THIN 1 OS=Arabidopsis thaliana OX=3702 GN=WAT1 PE=1 SV=1 && PF00892:EamA-like transporter family	ERF
CsaV3_3G047190	10.8799928429537	65.9857142136273	36.2634972259064	53.24194063659	186.166882358161	72.3200574205814	37.7097347608291	103.909626805111	-1.46279527684127	0.0100850732243071	0.999958892150174	CsaV3_3G047190	chr3	38472710	38477560	+	2699	protein_coding	- && sp|Q9SJA4|CNG14_ARATH Probable cyclic nucleotide-gated ion channel 14 OS=Arabidopsis thaliana OX=3702 GN=CNGC14 PE=2 SV=2 && PF00027:Cyclic nucleotide-binding domain|PF00520:Ion transport protein	bHLH
CsaV3_3G048560	336.290687873116	300.028794315087	262.910354887821	246.356776165917	205.709262274211	163.506216776967	299.743279025341	205.190751739031	0.544793280412322	0.0101410656407113	0.999958892150174	CsaV3_3G048560	chr3	39659241	39659880	-	555	protein_coding	- && sp|Q9LYD3|DREB3_ARATH Dehydration-responsive element-binding protein 3 OS=Arabidopsis thaliana OX=3702 GN=DREB3 PE=2 SV=1 && PF00847:AP2 domain	ERF
CsaV3_3G023600	0.98909025845034	2.06205356917585	13.0951517760218	0	0	0	5.38209853454931	0	4.88407490498221	0.0101976603487534	0.999958892150174	CsaV3_3G023600	chr3	21328537	21330936	-	1661	protein_coding	- && sp|Q6F303|PHP5_ORYSJ Pseudo histidine-containing phosphotransfer protein 5 OS=Oryza sativa subsp. japonica OX=39947 GN=PHP5 PE=2 SV=1 && -	B3
CsaV3_4G005150	75.1708596422258	77.3270088440945	86.6294655952208	96.5574177646633	190.281067603645	119.485312260091	79.7091113605137	135.441265876133	-0.762898442540309	0.010449521068132	0.999958892150174	CsaV3_4G005150	chr4	3385340	3387119	+	897	protein_coding	- && sp|O80377|RSSA_DAUCA 40S ribosomal protein SA OS=Daucus carota OX=4039 GN=179B PE=2 SV=1 && PF00318:Ribosomal protein S2	-
CsaV3_5G026520	171.112614711909	192.802008717942	183.332124864305	285.160224426482	274.621865136071	213.81582193911	182.415582764719	257.865970500555	-0.500781997338556	0.0106849982307734	0.999958892150174	CsaV3_5G026520	chr5	21670377	21673247	-	2483	protein_coding	- && sp|P09189|HSP7C_PETHY Heat shock cognate 70 kDa protein OS=Petunia hybrida OX=4102 GN=HSP70 PE=2 SV=1 && PF00012:Hsp70 protein	GATA
CsaV3_6G028400	62.3126862823714	158.778124826541	81.5928687582894	64.9732156921099	23.6565651615342	51.3577219363549	100.894559955734	46.6625009299997	1.10830385980523	0.0109462474341103	0.999958892150174	CsaV3_6G028400	chr6	16732516	16737029	+	1842	protein_coding	- && sp|Q8L6H7|SFR2_ORYSJ Beta-glucosidase-like SFR2, chloroplastic OS=Oryza sativa subsp. japonica OX=39947 GN=SFR2 PE=2 SV=1 && PF00232:Glycosyl hydrolase family 1	NAC
CsaV3_4G026910	1.97818051690068	3.09308035376378	5.03659683693144	24.3649558845412	18.513833604679	4.1924670968453	3.36928590253197	15.6904188620218	-2.22650357492753	0.010985852745024	0.999958892150174	CsaV3_4G026910	chr4	15964227	15965322	+	1095	protein_coding	- && sp|O82133|DRE2B_ARATH Dehydration-responsive element-binding protein 2B OS=Arabidopsis thaliana OX=3702 GN=DREB2B PE=2 SV=1 && PF00847:AP2 domain	ERF
CsaV3_6G040110	184.959878330214	193.83303550253	158.149140679647	222.894226054877	394.961783566484	227.441340003857	178.980684837464	281.765783208406	-0.653938140761222	0.0111762936814381	0.999958892150174	CsaV3_6G040110	chr6	23076360	23085227	+	3941	protein_coding	- && sp|Q9UNX4|WDR3_HUMAN WD repeat-containing protein 3 OS=Homo sapiens OX=9606 GN=WDR3 PE=1 SV=1 && PF00400:WD domain, G-beta repeat|PF04003:Dip2/Utp12 Family	-
CsaV3_5G014690	1268.01371133334	1273.31807896609	1104.02202665537	1425.80112213241	1548.99074492481	1663.36132067337	1215.11793898493	1546.05106257686	-0.347239052013755	0.0111903956821734	0.999958892150174	CsaV3_5G014690	chr5	11752198	11757237	+	2659	protein_coding	- && - && PF10151:TMEM214, C-terminal, caspase 4 activator	-
CsaV3_5G035690	482.676046123766	361.890401390362	411.993621260992	346.523817024586	259.193670465505	293.472696779171	418.853356258373	299.730061423087	0.481837719489329	0.0117446347144935	0.999958892150174	CsaV3_5G035690	chr5	28256810	28260624	+	1755	protein_coding	- && sp|F4HW02|GAT1_ARATH GABA transporter 1 OS=Arabidopsis thaliana OX=3702 GN=GAT1 PE=1 SV=1 && PF01490:Transmembrane amino acid transporter protein	MYB_related
CsaV3_7G003100	165.178073161207	256.725669362394	318.312920094067	146.189735307247	182.052697112676	139.399530970106	246.738887539223	155.880654463343	0.662616519906891	0.0121190232722686	0.999958892150174	CsaV3_7G003100	chr7	2316097	2317706	-	1610	protein_coding	- && - && -	-
CsaV3_UNG188480	13.8472636183048	43.3031249526929	17.1244292455669	8.12165196151373	8.22837049096842	8.38493419369059	24.7582726055215	8.24498554872425	1.58469800169376	0.0121288398711553	0.999958892150174	CsaV3_UNG188480	scaffold78	134922	137150	+	441	protein_coding	- && sp|Q9M1A8|RPB8B_ARATH DNA-directed RNA polymerases II, IV and V subunit 8B OS=Arabidopsis thaliana OX=3702 GN=NRPB8B PE=1 SV=1 && PF03870:RNA polymerase Rpb8	MYB_related
CsaV3_1G033870	219.578037375975	154.654017688189	191.390679803395	143.482517986743	87.4264364665395	132.062713550627	188.54091162252	120.990556001303	0.638594543169044	0.0124089465928849	0.999958892150174	CsaV3_1G033870	chr1	21010210	21013533	-	1374	protein_coding	- && sp|Q9LRQ8|PMAT2_ARATH Phenolic glucoside malonyltransferase 2 OS=Arabidopsis thaliana OX=3702 GN=PMAT2 PE=1 SV=1 && PF02458:Transferase family	MYB
CsaV3_UNG156170	42.5308811133646	24.7446428301102	25.1829841846572	15.3408981495259	10.2854631137105	13.6255180647472	30.8195027093774	13.0839597759946	1.23323542049209	0.0124778412986911	0.999958892150174	CsaV3_UNG156170	scaffold66	345170	349958	-	1137	protein_coding	- && sp|Q9FJN7|GCL1_ARATH LanC-like protein GCL1 OS=Arabidopsis thaliana OX=3702 GN=GCL1 PE=2 SV=1 && PF05147:Lanthionine synthetase C-like protein	-
CsaV3_UNG131030	136.494455666147	37.1169642451653	109.797811045105	43.3154771280732	48.3416766344395	44.0209045168756	94.4697436521392	45.2260194264628	1.06399160416284	0.0125048233979103	0.999958892150174	CsaV3_UNG131030	scaffold66	71115	77501	-	2617	protein_coding	- && sp|Q8C8N2|SCAI_MOUSE Protein SCAI OS=Mus musculus OX=10090 GN=Scai PE=1 SV=2 && -	-
CsaV3_3G031670	41.5417908549143	58.7685267215118	34.2488584911338	26.1697674315443	16.4567409819368	23.0585690326491	44.8530586891866	21.8950258153767	1.02984729001122	0.0126604582692403	0.999958892150174	CsaV3_3G031670	chr3	27417234	27419117	-	1128	protein_coding	- && sp|O80522|GDL2_ARATH GDSL esterase/lipase At1g09390 OS=Arabidopsis thaliana OX=3702 GN=At1g09390 PE=2 SV=1 && PF00657:GDSL-like Lipase/Acylhydrolase	B3
CsaV3_3G034470	350.13795149142	282.501338977092	374.722804667699	248.16158771292	238.622744238084	251.548025810718	335.787365045404	246.110785920574	0.448471620961587	0.012815319625903	0.999958892150174	CsaV3_3G034470	chr3	29215798	29222047	+	4067	protein_coding	- && sp|Q3HRQ2|GLOX_VITPS Aldehyde oxidase GLOX OS=Vitis pseudoreticulata OX=231512 GN=GLOX PE=2 SV=1 && PF00854:POT family	TALE
CsaV3_1G032430	98.909025845034	38.1479910297533	36.2634972259064	26.1697674315443	16.4567409819368	32.4916200005511	57.7735047002312	25.0393761380107	1.20730451510504	0.0128935082879447	0.999958892150174	CsaV3_1G032430	chr1	19440813	19443188	-	1972	protein_coding	- && sp|Q9XG83|G2OX_PHACN Gibberellin 2-beta-dioxygenase OS=Phaseolus coccineus OX=3886 GN=GA2OX1 PE=2 SV=1 && PF03171:2OG-Fe(II) oxygenase superfamily|PF14226:non-haem dioxygenase in morphine synthesis N-terminal	STAT
novel.210	232.43621073583	287.656472900031	270.968909826912	342.91419393058	392.904690943742	333.301134199201	263.687197820924	356.373339691174	-0.434688483345473	0.0129782066811355	0.999958892150174	-	chr4	9760491	9762502	-	2012	-	- && - && -	-
CsaV3_6G050390	721.046798410298	735.122097411191	708.145515272561	932.185164027076	1032.66049661654	815.43485033641	721.43813703135	926.760170326675	-0.361445145475669	0.0133150586037931	0.999958892150174	CsaV3_6G050390	chr6	29380821	29383926	+	2826	protein_coding	- && sp|Q9UDY4|DNJB4_HUMAN DnaJ homolog subfamily B member 4 OS=Homo sapiens OX=9606 GN=DNAJB4 PE=1 SV=1 && PF00226:DnaJ domain|PF01556:DnaJ C terminal domain	G2-like
CsaV3_7G031520	263.09800874779	211.360490840525	276.005506663843	174.164314285795	185.13833604679	181.324201938559	250.154668750719	180.208950757048	0.473926442032179	0.0133405505886077	0.999958892150174	CsaV3_7G031520	chr7	19944502	19944861	-	360	protein_coding	- && - && -	-
CsaV3_5G035760	228.479849702029	241.260267593575	299.173852113728	204.846110584846	166.624502442111	172.939267744868	256.304656469777	181.469960257275	0.496555883483934	0.0134977403855459	0.999958892150174	CsaV3_5G035760	chr5	28288292	28295033	-	4162	protein_coding	- && sp|Q84WB7|GINT1_ARATH Glucosamine inositolphosphorylceramide transferase 1 OS=Arabidopsis thaliana OX=3702 GN=GINT1 PE=1 SV=1 && PF09258:Glycosyl transferase family 64 domain	bHLH
CsaV3_3G002970	2891.11082545034	2107.41874769772	1298.43466456093	1229.07666350908	1185.91389701082	1629.82158389861	2098.98807923633	1348.27071480617	0.638728251401417	0.0135040263530308	0.999958892150174	CsaV3_3G002970	chr3	2456721	2464079	+	2488	protein_coding	- && sp|Q05085|PTR7_ARATH Protein NRT1/ PTR FAMILY 6.3 OS=Arabidopsis thaliana OX=3702 GN=NPF6.3 PE=1 SV=1 && PF00854:POT family	C3H
CsaV3_5G027860	291.78162624285	293.842633607559	276.005506663843	301.40352834951	600.671045840695	408.765541942416	287.209922171417	436.94670537754	-0.604379035474781	0.0135780550563177	0.999958892150174	CsaV3_5G027860	chr5	23053261	23057274	+	3729	protein_coding	- && sp|P43298|TMK1_ARATH Receptor protein kinase TMK1 OS=Arabidopsis thaliana OX=3702 GN=TMK1 PE=1 SV=1 && PF00069:Protein kinase domain	GRAS
CsaV3_UNG024150	10.8799928429537	50.5203124448084	8.05855493909031	5.41443464100916	7.19982417959737	5.24058387105662	23.1529534089508	5.95161423055438	1.95930762006192	0.0136051221369257	0.999958892150174	CsaV3_UNG024150	scaffold31	60632	77551	-	2742	protein_coding	- && sp|F4JTP5|STY46_ARATH Serine/threonine-protein kinase STY46 OS=Arabidopsis thaliana OX=3702 GN=STY46 PE=1 SV=1 && PF03629:Carbohydrate esterase, sialic acid-specific acetylesterase|PF07714:Protein tyrosine kinase	bZIP
CsaV3_4G027000	274.967091849195	334.052678206488	256.866438683504	344.719005477583	527.64425773335	376.273921941865	288.628736246395	416.212395050933	-0.527625010259074	0.0137534765440183	0.999958892150174	CsaV3_4G027000	chr4	16103834	16105672	+	971	protein_coding	- && - && -	bHLH
CsaV3_6G031030	1039.53386163131	1236.20111472092	1036.53162904049	1555.74755351663	1347.39566789608	1338.44512066786	1104.08886846424	1413.86278069352	-0.357206306293939	0.0138995799114149	0.999958892150174	CsaV3_6G031030	chr6	17272150	17275926	+	561	protein_coding	- && sp|Q8L9J7|SWET1_ARATH Bidirectional sugar transporter SWEET1 OS=Arabidopsis thaliana OX=3702 GN=SWEET1 PE=1 SV=1 && PF03083:Sugar efflux transporter for intercellular exchange	DBB
CsaV3_4G029770	111.767199204888	161.871205180304	195.41995727294	204.846110584846	256.108031531392	247.355558713873	156.352787219378	236.103233610037	-0.594163363362532	0.0140790101527044	0.999958892150174	CsaV3_4G029770	chr4	19429525	19432587	+	2427	protein_coding	- && sp|O80366|ARR9_ARATH Two-component response regulator ARR9 OS=Arabidopsis thaliana OX=3702 GN=ARR9 PE=1 SV=1 && PF00072:Response regulator receiver domain	M-type_MADS
CsaV3_4G013350	4.9454512922517	9.27924106129134	3.02195810215887	0	1.02854631137105	0	5.74888348523397	0.342848770457018	4.01601127794994	0.0141194129868669	0.999958892150174	CsaV3_4G013350	chr4	9688071	9689626	-	1376	protein_coding	- && sp|Q42374|SY111_ARATH Syntaxin-related protein KNOLLE OS=Arabidopsis thaliana OX=3702 GN=KN PE=1 SV=1 && PF00804:Syntaxin|PF05739:SNARE domain	NAC
CsaV3_6G009370	505.425122068124	480.458481617974	405.949705056674	591.978187417001	622.270518379487	590.089743880976	463.944436247591	601.446149892488	-0.374356935503344	0.0143193227382553	0.999958892150174	CsaV3_6G009370	chr6	7542680	7547391	-	2759	protein_coding	- && sp|Q8W034|RNP1_ARATH Heterogeneous nuclear ribonucleoprotein 1 OS=Arabidopsis thaliana OX=3702 GN=RNP1 PE=1 SV=1 && PF00076:RNA recognition motif. (a.k.a. RRM, RBD, or RNP domain)	bHLH
CsaV3_6G017150	552.90145447374	575.312945800063	690.013766659608	481.884683049815	462.845840116974	451.738329685081	606.07605564447	465.48961761729	0.380436154821626	0.0144166141596418	0.999958892150174	CsaV3_6G017150	chr6	12741932	12743581	-	1650	protein_coding	- && sp|O22582|H2B_GOSHI Histone H2B OS=Gossypium hirsutum OX=3635 GN=HIS2B PE=2 SV=3 && PF00125:Core histone H2A/H2B/H3/H4	-
CsaV3_5G027910	24.7272564612585	19.5895089071706	36.2634972259064	11.7312750555198	12.3425557364526	9.43305096790192	26.8600875314452	11.1689605866248	1.26464906964983	0.0148149062796254	0.999958892150174	CsaV3_5G027910	chr5	23097481	23099780	-	1407	protein_coding	- && - && PF04640:PLATZ transcription factor	Trihelix
CsaV3_2G006460	209.687134791472	300.028794315087	107.783172310333	318.549238046039	256.108031531392	555.501890332002	205.833033805631	376.719719969811	-0.871876850716627	0.0148252070331879	0.999958892150174	CsaV3_2G006460	chr2	3078063	3084948	-	3193	protein_coding	- && sp|Q41238|LOX16_SOLTU Linoleate 9S-lipoxygenase 6 (Fragment) OS=Solanum tuberosum OX=4113 GN=LOX1.6 PE=1 SV=1 && PF01477:PLAT/LH2 domain|PF00305:Lipoxygenase	NF-YA
CsaV3_5G023120	75.1708596422258	93.8234373975013	112.819769147264	125.434402516712	208.794901208324	124.725896131148	93.9380220623305	152.985066618728	-0.702860277216327	0.0148348022910568	0.999958892150174	CsaV3_5G023120	chr5	17316574	17317139	-	477	protein_coding	- && - && -	-
CsaV3_7G001920	90.0072135189809	119.599107012199	97.70997863647	128.141619837217	199.537984405984	145.688231615374	102.438766389217	157.789278619525	-0.62232176668435	0.0148864325228921	0.999958892150174	CsaV3_7G001920	chr7	1568812	1575987	+	2555	protein_coding	- && sp|F4IMH3|NOC4_ARATH Protein NUCLEOLAR COMPLEX ASSOCIATED 4 OS=Arabidopsis thaliana OX=3702 GN=NOC4 PE=2 SV=1 && PF03914:CBF/Mak21 family	ERF
CsaV3_1G032220	168.145343936558	178.367633733711	156.134501944875	232.820689563394	217.023271699292	232.681923874914	167.549159871715	227.5086283792	-0.441738625392675	0.0152917957108861	0.999958892150174	CsaV3_1G032220	chr1	19182489	19186656	+	3855	protein_coding	- && - && PF10551:MULE transposase domain|PF03108:MuDR family transposase	B3
CsaV3_2G003730	0	1.03102678458793	26.1903035520435	0	1.02854631137105	0	9.07377677887714	0.342848770457018	4.6759118648539	0.0154740212406856	0.999958892150174	CsaV3_2G003730	chr2	1886401	1887896	-	1496	protein_coding	- && sp|Q6NNI3|LSH1_ARATH Protein LIGHT-DEPENDENT SHORT HYPOCOTYLS 1 OS=Arabidopsis thaliana OX=3702 GN=LSH1 PE=1 SV=1 && PF04852:Protein of unknown function (DUF640)	NF-YA
CsaV3_6G000930	1454.95177018045	2386.82700632105	1778.92600280419	2091.77658297654	4463.89099135037	2379.22507745971	1873.56825976856	2978.29755059554	-0.668650376471938	0.0158574676993393	0.999958892150174	CsaV3_6G000930	chr6	619820	623089	-	2631	protein_coding	- && sp|Q3EBF7|SLD2_ARATH Delta(8)-fatty-acid desaturase 2 OS=Arabidopsis thaliana OX=3702 GN=SLD2 PE=1 SV=1 && PF00173:Cytochrome b5-like Heme/Steroid binding domain|PF00487:Fatty acid desaturase	-
CsaV3_4G036670	316.508882704109	317.556249653081	268.954271092139	374.498396003133	439.18927495544	381.514505812922	301.006467816443	398.400725590498	-0.404040251159626	0.0160831297680187	0.999958892150174	CsaV3_4G036670	chr4	25785108	25790814	+	3580	protein_coding	- && sp|Q0E3C8|CLPB3_ORYSJ Chaperone protein ClpB3, mitochondrial OS=Oryza sativa subsp. japonica OX=39947 GN=CLPB3 PE=2 SV=3 && PF07724:AAA domain (Cdc48 subfamily)|PF02861:Clp amino terminal domain, pathogenicity island component|PF10431:C-terminal, D2-small domain, of ClpB protein|PF00004:ATPase family associated with various cellular activities (AAA)|PF17871:AAA lid domain	ARF
CsaV3_3G006650	69.2363180915238	46.3962053064567	159.156460047034	48.7299117690824	19.54237991605	53.4539554847775	91.5963278150047	40.5754157233033	1.17362875799023	0.0163859997499891	0.999958892150174	CsaV3_3G006650	chr3	5820860	5825813	+	2266	protein_coding	- && sp|Q93VV5|PTR16_ARATH Protein NRT1/ PTR FAMILY 4.3 OS=Arabidopsis thaliana OX=3702 GN=NPF4.3 PE=2 SV=1 && PF00854:POT family	ERF
CsaV3_7G005800	393.657922863235	382.510937082121	437.176605445649	369.083961362124	254.05093890865	223.248872907012	404.448488463668	282.127924392595	0.517481782375735	0.0165008639149757	0.999958892150174	CsaV3_7G005800	chr7	3479096	3481166	-	1177	protein_coding	- && sp|P0CH30|RING1_GOSHI E3 ubiquitin-protein ligase RING1 OS=Gossypium hirsutum OX=3635 GN=RING1 PE=1 SV=1 && PF13639:Ring finger domain	bZIP
CsaV3_UNG055470	17.8036246521061	136.095535565606	10.0731936738629	6.31684041451068	16.4567409819368	20.9623354842265	54.6574512971918	14.5786389602247	1.9110904829696	0.0169142763189084	0.999958892150174	CsaV3_UNG055470	scaffold92	104511	109483	+	1470	protein_coding	- && sp|Q93Z16|RPN2_ARATH Dolichyl-diphosphooligosaccharide--protein glycosyltransferase subunit 2 OS=Arabidopsis thaliana OX=3702 GN=RPN2 PE=1 SV=1 && PF05817:Oligosaccharyltransferase subunit Ribophorin II	-
CsaV3_5G034130	7.91272206760272	16.4964285534068	31.2269003889749	36.096230940061	48.3416766344395	41.924670968453	18.5453503366615	42.1208595143178	-1.18326531726	0.0171049434378363	0.999958892150174	CsaV3_5G034130	chr5	27196520	27197575	+	1056	protein_coding	- && sp|Q9SX25|CXE6_ARATH Probable carboxylesterase 6 OS=Arabidopsis thaliana OX=3702 GN=CXE6 PE=2 SV=1 && PF07859:alpha/beta hydrolase fold	NAC
CsaV3_5G013250	101.876296620385	116.506026658436	96.7026592690837	149.799358401253	149.139215148803	148.832581938008	105.028327515968	149.257051829355	-0.507493510191236	0.0171631826406448	0.999958892150174	CsaV3_5G013250	chr5	9700050	9705858	+	2473	protein_coding	- && sp|Q9LIH6|UNG_ARATH Uracil-DNA glycosylase, mitochondrial OS=Arabidopsis thaliana OX=3702 GN=UNG PE=1 SV=1 && PF03167:Uracil DNA glycosylase superfamily	B3
CsaV3_4G035310	52.421783697868	105.164732027968	109.797811045105	120.922373649204	244.794022106311	120.533429034302	89.1281089236473	162.083274929939	-0.862560328100809	0.0171859627500217	0.999958892150174	CsaV3_4G035310	chr4	24884098	24888333	+	3259	protein_coding	- && sp|Q6NKN9|BH074_ARATH Transcription factor bHLH74 OS=Arabidopsis thaliana OX=3702 GN=BHLH74 PE=1 SV=1 && PF00010:Helix-loop-helix DNA-binding domain	bHLH
CsaV3_5G000900	37.5854298211129	49.4892856602205	54.3952458388596	62.2659983716053	82.2837049096842	92.2342761305965	47.1566537733977	78.9279931372954	-0.740927029160182	0.0171903898148437	0.999958892150174	CsaV3_5G000900	chr5	441543	441770	+	195	protein_coding	- && - && -	-
CsaV3_2G031350	3.95636103380136	6.18616070752756	12.0878324086355	0	0	2.09623354842265	7.41011804998813	0.698744516140883	3.46196935572381	0.0173041906415728	0.999958892150174	CsaV3_2G031350	chr2	20631978	20634687	+	2205	protein_coding	- && sp|Q9T095|OPT6_ARATH Oligopeptide transporter 6 OS=Arabidopsis thaliana OX=3702 GN=OPT6 PE=2 SV=1 && PF03169:OPT oligopeptide transporter protein	M-type_MADS
CsaV3_4G011650	801.163109344776	779.456249148472	755.489525539716	565.808419985457	642.841444606908	652.976750333655	778.702961344321	620.54220497534	0.328247325176159	0.0175062047882226	0.999958892150174	CsaV3_4G011650	chr4	8644252	8646521	+	2270	protein_coding	- && - && -	MIKC_MADS
CsaV3_3G016210	283.868904175248	203.112276563821	309.247045787591	203.041299037843	132.682474166866	197.045953551729	265.40940884222	177.589908918813	0.578970623337439	0.0176757061804178	0.999958892150174	CsaV3_3G016210	chr3	12102692	12112790	-	1578	protein_coding	- && sp|P17407|21KD_DAUCA 21 kDa protein OS=Daucus carota OX=4039 PE=2 SV=1 && PF04043:Plant invertase/pectin methylesterase inhibitor	Trihelix
CsaV3_2G002660	152.319899801352	145.374776626898	146.061308271012	119.117562102201	97.71189958025	91.1861593563852	147.918661566421	102.671873679612	0.523976319961338	0.0179341940388811	0.999958892150174	CsaV3_2G002660	chr2	1164961	1168312	+	2266	protein_coding	- && sp|O48786|C734A_ARATH Cytochrome P450 734A1 OS=Arabidopsis thaliana OX=3702 GN=CYP734A1 PE=2 SV=1 && PF00067:Cytochrome P450	bHLH
CsaV3_6G031750	129.570823856995	79.3890624132703	66.483078247495	19.8529270170336	40.1133061434711	73.3681741947927	91.81432150592	44.4448024517658	1.05316735309552	0.0182187936448491	0.999958892150174	CsaV3_6G031750	chr6	17871026	17880293	-	2754	protein_coding	- && sp|Q9FH04|ADHL7_ARATH Alcohol dehydrogenase-like 7 OS=Arabidopsis thaliana OX=3702 GN=At5g42250 PE=2 SV=1 && PF08240:Alcohol dehydrogenase GroES-like domain|PF00107:Zinc-binding dehydrogenase	GRF
CsaV3_6G036940	58.3563252485701	45.3651785218688	45.329371532383	25.2673616580427	23.6565651615342	33.5397367747624	49.6836251009406	27.4878878647798	0.857031599384071	0.0183695108531169	0.999958892150174	CsaV3_6G036940	chr6	20757088	20758124	+	1037	protein_coding	- && - && -	-
CsaV3_3G047260	773.468582108166	796.983704486467	637.633159555521	524.297754404387	630.498888870456	542.924489041466	736.028482050051	565.907044105436	0.379542650277807	0.0186906456652944	0.999958892150174	CsaV3_3G047260	chr3	38563304	38566681	+	1526	protein_coding	- && sp|Q8GY54|GCT21_ARATH Gamma-glutamylcyclotransferase 2-1 OS=Arabidopsis thaliana OX=3702 GN=GGCT2;1 PE=1 SV=1 && -	-
CsaV3_5G003820	271.010730815393	205.174330132997	249.8152031118	164.237850777278	151.196307771545	201.238420648574	242.000088020063	172.224193065799	0.49188414640657	0.0187202905457589	0.999958892150174	CsaV3_5G003820	chr5	2463573	2466493	-	2069	protein_coding	- && sp|A0A4D6Q415|CYP1_CROXC Flavonoid 3'-monooxygenase CYP75B137 OS=Crocosmia x crocosmiiflora OX=1053288 GN=CYP75B137 PE=1 SV=1 && PF00067:Cytochrome P450	MYB
CsaV3_4G034040	22.7490759443578	12.3723214150551	15.1097905107943	30.6817962990519	62.7413249936342	23.0585690326491	16.7437292900691	38.8272301084451	-1.21035792609401	0.0188567636248587	0.999958892150174	CsaV3_4G034040	chr4	24108072	24109859	-	1788	protein_coding	- && sp|Q9SN12|MYB77_ARATH Transcription factor MYB77 OS=Arabidopsis thaliana OX=3702 GN=MYB77 PE=1 SV=1 && PF00249:Myb-like DNA-binding domain	MYB
CsaV3_5G011160	3295.64874115653	2156.90803335794	1888.72381384929	2143.21371206612	1382.3662424827	1449.54549873426	2447.09352945459	1658.37515109436	0.561065865908118	0.018974325944253	0.999958892150174	CsaV3_5G011160	chr5	7177442	7182492	+	2101	protein_coding	- && sp|Q93Z79|C14A1_ARATH Cytochrome P450 714A1 OS=Arabidopsis thaliana OX=3702 GN=CYP714A1 PE=2 SV=1 && PF00067:Cytochrome P450	bHLH
CsaV3_7G033180	72.2035888668748	59.7995535060997	175.273569925214	46.0226944485778	49.3702229458105	62.8870064526795	102.425570766063	52.7599746156893	0.958689216495183	0.0193354247695528	0.999958892150174	CsaV3_7G033180	chr7	20947196	20948893	-	1698	protein_coding	- && sp|Q9S7T5|OFP14_ARATH Transcription repressor OFP14 OS=Arabidopsis thaliana OX=3702 GN=OFP14 PE=1 SV=1 && PF04844:Transcriptional repressor, ovate	-
CsaV3_7G028800	419.374269582944	414.472767404346	537.908542184278	351.035845892094	273.5933188247	376.273921941865	457.251859723856	333.634362219553	0.454532255013593	0.0193485967829346	0.999958892150174	CsaV3_7G028800	chr7	18222416	18225293	-	717	protein_coding	- && sp|Q9LYC6|GRC11_ARATH Glutaredoxin-C11 OS=Arabidopsis thaliana OX=3702 GN=GRXC11 PE=3 SV=1 && PF00462:Glutaredoxin	MIKC_MADS
CsaV3_2G029070	7.91272206760272	48.4582588756325	41.3000940628378	34.291419393058	166.624502442111	63.9351232268908	32.5570250020244	88.2836816873531	-1.43901419508378	0.019469268784614	0.999958892150174	CsaV3_2G029070	chr2	19015092	19020819	-	2855	protein_coding	- && sp|Q67YU0|CKX5_ARATH Cytokinin dehydrogenase 5 OS=Arabidopsis thaliana OX=3702 GN=CKX5 PE=2 SV=1 && PF01565:FAD binding domain|PF09265:Cytokinin dehydrogenase 1, FAD and cytokinin binding	bHLH
CsaV3_4G033150	1754.6461184909	1515.60937334425	1812.16754192793	1441.14202028194	1178.71407283123	1387.70660905579	1694.14101125436	1335.85423405632	0.34263632782779	0.019491161965467	0.999958892150174	CsaV3_4G033150	chr4	23439699	23445777	-	3597	protein_coding	- && sp|Q02909|CAPP1_SOYBN Phosphoenolpyruvate carboxylase, housekeeping isozyme OS=Glycine max OX=3847 GN=PPC16 PE=2 SV=1 && PF00311:Phosphoenolpyruvate carboxylase	-
CsaV3_1G005240	137.483545924597	127.847321288903	69.5050363496539	124.531996743211	203.652169651469	231.633807100703	111.611967854385	186.605991165127	-0.739746868406695	0.0196986254860391	0.999958892150174	CsaV3_1G005240	chr1	3471708	3474344	-	1786	protein_coding	- && sp|Q9FMK7|BT1_ARATH BTB/POZ and TAZ domain-containing protein 1 OS=Arabidopsis thaliana OX=3702 GN=BT1 PE=1 SV=1 && PF02135:TAZ zinc finger|PF00651:BTB/POZ domain	C2H2
CsaV3_3G002990	137.483545924597	168.057365887832	172.251611823055	175.969125832798	254.05093890865	258.884843230197	159.264174545162	229.634969323882	-0.526341272117902	0.0198601287238628	0.999958892150174	CsaV3_3G002990	chr3	2520811	2528192	+	1192	protein_coding	- && sp|Q9SUW2|APT3_ARATH Adenine phosphoribosyltransferase 3 OS=Arabidopsis thaliana OX=3702 GN=APT3 PE=1 SV=1 && PF00156:Phosphoribosyl transferase domain	bHLH
CsaV3_6G006190	3.95636103380136	10.3102678458793	13.0951517760218	17.145709696529	22.6280188501632	32.4916200005511	9.12059355190079	24.0884495157477	-1.39969790908084	0.0199132629620056	0.999958892150174	CsaV3_6G006190	chr6	5216759	5217381	-	489	protein_coding	- && sp|Q40316|VESTR_MEDSA Vestitone reductase OS=Medicago sativa OX=3879 PE=1 SV=1 && PF01073:3-beta hydroxysteroid dehydrogenase/isomerase family	GeBP
CsaV3_5G039540	120.669011530942	136.095535565606	97.70997863647	142.580112213241	251.993846285908	157.217516131699	118.158175244339	183.930491543616	-0.637399972037389	0.0203170809531471	0.999958892150174	CsaV3_5G039540	chr5	31235994	31242661	-	2295	protein_coding	- && sp|Q3MKM6|YAOL_ARATH U3 snoRNP-associated protein-like EMB2271 OS=Arabidopsis thaliana OX=3702 GN=EMB2271 PE=2 SV=1 && PF00400:WD domain, G-beta repeat	-
CsaV3_6G046320	103.854477137286	65.9857142136273	115.841727249423	70.387650333119	38.056213520729	57.6464225816228	95.2273062001121	55.3634288118236	0.779579308692235	0.0204218280431878	0.999958892150174	CsaV3_6G046320	chr6	27387767	27391500	-	2229	protein_coding	- && sp|Q6Z2G9|TLP5_ORYSJ Tubby-like F-box protein 5 OS=Oryza sativa subsp. japonica OX=39947 GN=TULP5 PE=2 SV=1 && PF00646:F-box domain|PF01167:Tub family	Trihelix
CsaV3_7G008270	212.654405566823	242.291294378163	408.971663158833	206.650922131849	187.195428669532	173.98738451908	287.97245436794	189.277911773487	0.604722708179686	0.0209569878466066	0.999958892150174	CsaV3_7G008270	chr7	5166923	5168512	-	1590	protein_coding	- && - && PF13855:Leucine rich repeat	DBB
CsaV3_1G009120	122.647192047842	74.2339284903307	121.885643453741	78.5093022946328	43.1989450775842	68.1275903237361	106.255587997305	63.2786125653177	0.745553684427111	0.021317528415627	0.999958892150174	CsaV3_1G009120	chr1	5680088	5682761	-	1933	protein_coding	- && sp|Q9FMK7|BT1_ARATH BTB/POZ and TAZ domain-containing protein 1 OS=Arabidopsis thaliana OX=3702 GN=BT1 PE=1 SV=1 && PF00651:BTB/POZ domain|PF02135:TAZ zinc finger	C2H2
CsaV3_7G006510	0	1.03102678458793	0	4.51202886750763	5.14273155685527	5.24058387105662	0.343675594862642	4.96511476513984	-3.77861558410573	0.0216573473596663	0.999958892150174	CsaV3_7G006510	chr7	4046708	4046969	-	186	protein_coding	- && - && -	-
CsaV3_5G008550	8.90181232605306	8.24821427670341	20.1463873477258	27.9745789785473	16.4567409819368	51.3577219363549	12.4321379834941	31.9296806322797	-1.35862054670576	0.0217219003176427	0.999958892150174	CsaV3_5G008550	chr5	5232646	5234044	+	462	protein_coding	- && - && -	-
CsaV3_5G021940	111.767199204888	144.34374984231	104.761214208174	147.092141080749	184.109789735419	189.70913613225	120.290721085124	173.637022316139	-0.528562250932808	0.0218031464407429	0.999958892150174	CsaV3_5G021940	chr5	16645731	16659468	-	3510	protein_coding	- && sp|F4JFJ3|Y3206_ARATH ATP-dependent DNA helicase At3g02060, chloroplastic OS=Arabidopsis thaliana OX=3702 GN=At3g02060 PE=2 SV=1 && PF00270:DEAD/DEAH box helicase|PF00271:Helicase conserved C-terminal domain|PF02559:CarD-like/TRCF domain	HD-ZIP
CsaV3_2G028130	1121.62835308269	1357.8622753023	988.180299405949	1326.53648704724	2128.06231822671	1402.38024389475	1155.89030926364	1618.99301638957	-0.485966231626177	0.0218172949991196	0.999958892150174	CsaV3_2G028130	chr2	18563479	18568558	+	2504	protein_coding	- && sp|Q9SX80|R47CP_ARATH Polyadenylate-binding protein RBP47C' OS=Arabidopsis thaliana OX=3702 GN=RBP47C' PE=2 SV=1 && PF00076:RNA recognition motif. (a.k.a. RRM, RBD, or RNP domain)	MIKC_MADS
novel.249	126.603553081644	152.591964119013	129.944198392831	166.042662324281	329.134819638737	160.361866454333	136.379905197829	218.513116139117	-0.679418225631355	0.0221761921169586	0.999958892150174	-	chr5	15264210	15267780	+	3571	-	- && - && PF00498:FHA domain	-
CsaV3_1G039150	239.359842544982	348.487053190719	269.961590459525	307.72036876402	564.671924942708	401.428724522937	285.936162065076	424.607006076555	-0.569871473591424	0.0222571481723782	0.999958892150174	CsaV3_1G039150	chr1	24642337	24645926	+	1986	protein_coding	- && sp|Q0WRY5|PBL7_ARATH Probable serine/threonine-protein kinase PBL7 OS=Arabidopsis thaliana OX=3702 GN=PBL7 PE=1 SV=1 && PF07714:Protein tyrosine kinase	WRKY
CsaV3_3G040200	9.8909025845034	2.06205356917585	12.0878324086355	30.6817962990519	24.6851114729053	13.6255180647472	8.01359618743824	22.9974752789015	-1.52110489124297	0.0229040581251626	0.999958892150174	CsaV3_3G040200	chr3	32978843	32982632	-	378	protein_coding	- && sp|O80668|AVT1A_ARATH Amino acid transporter AVT1A OS=Arabidopsis thaliana OX=3702 GN=AVT1A PE=2 SV=2 && PF01490:Transmembrane amino acid transporter protein	-
CsaV3_6G008980	184.959878330214	134.03348199643	175.273569925214	63.1684041451068	68.9126028618605	156.169399357487	164.755643417286	96.0834687881516	0.781386168467321	0.0233053966098237	0.999958892150174	CsaV3_6G008980	chr6	7236157	7238301	+	2038	protein_coding	- && sp|Q9SLP1|C78A9_ARATH Cytochrome P450 78A9 OS=Arabidopsis thaliana OX=3702 GN=CYP78A9 PE=1 SV=1 && PF00067:Cytochrome P450	bHLH
CsaV3_3G023160	71.2144986084245	90.7303570437375	105.76853357556	71.2900561066206	51.4273155685527	36.6840870973964	89.2377964092408	53.1338195908565	0.742208392277348	0.0233814163563777	0.999958892150174	CsaV3_3G023160	chr3	20702424	20716865	+	2445	protein_coding	- && sp|Q9T042|PDI54_ARATH Protein disulfide-isomerase 5-4 OS=Arabidopsis thaliana OX=3702 GN=PDIL5-4 PE=2 SV=1 && -	MYB_related
CsaV3_5G002190	50.4436031809673	51.5513392293963	59.431842675791	83.9237369356419	91.5406217120237	73.3681741947927	53.8089283620516	82.9441776141528	-0.624738076875009	0.0236534161024713	0.999958892150174	CsaV3_5G002190	chr5	1307904	1311132	-	1436	protein_coding	- && - && -	-
CsaV3_1G003850	106.821747912637	143.312723057722	133.973475862376	184.090777794311	189.252521292274	163.506216776967	128.035982277578	178.949838621184	-0.484098343292513	0.023699111380942	0.999958892150174	CsaV3_1G003850	chr1	2391833	2392589	-	240	protein_coding	- && - && -	-
CsaV3_4G035240	54.3999642147687	111.350892735496	157.141821312261	123.629590969709	302.39261554309	172.939267744868	107.630892754175	199.653824752556	-0.890793805416723	0.0237961080183995	0.999958892150174	CsaV3_4G035240	chr4	24837851	24842030	+	1806	protein_coding	- && - && -	-
CsaV3_1G011160	23.7381662028082	18.5584821225827	17.1244292455669	10.8288692820183	6.17127786822632	6.28870064526795	19.8070258569859	7.76294926517086	1.34046068912215	0.0239149528692105	0.999958892150174	CsaV3_1G011160	chr1	6903507	6906111	+	2001	protein_coding	- && sp|Q9M0X5|CRK25_ARATH Cysteine-rich receptor-like protein kinase 25 OS=Arabidopsis thaliana OX=3702 GN=CRK25 PE=3 SV=1 && PF07714:Protein tyrosine kinase|PF01657:Salt stress response/antifungal	ERF
CsaV3_3G031260	100.887206361935	59.7995535060997	33.2415391237475	18.0481154700305	37.0276672093579	38.780320645819	64.642766330594	31.2853677750691	1.05309224937476	0.023925109512821	0.999958892150174	CsaV3_3G031260	chr3	27003519	27005776	+	1551	protein_coding	- && sp|A0A1D6F9Y9|C92C6_MAIZE Trimethyltridecatetraene synthase OS=Zea mays OX=4577 GN=CYP92C6 PE=1 SV=1 && PF00067:Cytochrome P450	MYB
CsaV3_7G001010	576.639620676548	555.723436892892	631.589243351203	480.982277276313	498.844961014961	375.225805167654	587.984100306881	451.684347819643	0.379908457175206	0.0241164842959824	0.999958892150174	CsaV3_7G001010	chr7	911053	912684	-	1032	protein_coding	- && sp|Q9SZN7|HIP26_ARATH Heavy metal-associated isoprenylated plant protein 26 OS=Arabidopsis thaliana OX=3702 GN=HIPP26 PE=1 SV=1 && PF00403:Heavy-metal-associated domain	MIKC_MADS
CsaV3_3G009720	136.494455666147	144.34374984231	119.871004718968	203.041299037843	153.253400394287	206.479004519631	133.569736742475	187.591234650587	-0.490813397861772	0.0243160500339954	0.999958892150174	CsaV3_3G009720	chr3	7913580	7914793	-	1101	protein_coding	- && - && PF07279:Protein of unknown function (DUF1442)	-
novel.226	0	1.03102678458793	15.1097905107943	0	0	0	5.38027243179408	0	4.88362708894262	0.0244377531449372	0.999958892150174	-	chr4	20449669	20450612	-	755	-	- && sp|P0DSP5|LECT_COCGR Lectin OS=Coccinia grandis OX=387127 PE=1 SV=1 && -	-
CsaV3_6G001870	642.908667992721	543.351115477837	765.562719213579	480.982277276313	408.332885614308	560.742474203058	650.607500894713	483.352545697893	0.428954609056817	0.0251343404694286	0.999958892150174	CsaV3_6G001870	chr6	1264811	1270297	+	4487	protein_coding	- && sp|O80875|SMXL7_ARATH Protein SMAX1-LIKE 7 OS=Arabidopsis thaliana OX=3702 GN=SMXL7 PE=1 SV=1 && -	ARF
CsaV3_2G029770	191.883510139366	237.136160455223	183.332124864305	206.650922131849	1871.95428669532	393.043790329247	204.117265152965	823.882999718804	-2.0129779071649	0.025188723781215	0.999958892150174	CsaV3_2G029770	chr2	19488661	19490442	+	1782	protein_coding	- && sp|O82161|PHI1_TOBAC Protein PHOSPHATE-INDUCED 1 OS=Nicotiana tabacum OX=4097 GN=PHI-1 PE=2 SV=1 && PF04674:Phosphate-induced protein 1 conserved region	MYB
CsaV3_1G003380	74.1817693837755	63.9236606444514	52.380607104087	30.6817962990519	43.1989450775842	40.8765541942416	63.4953457107713	38.2524318569593	0.735467572112629	0.0252582842082172	0.999958892150174	CsaV3_1G003380	chr1	2114899	2121412	+	2735	protein_coding	- && sp|Q94JW8|SPL6_ARATH Squamosa promoter-binding-like protein 6 OS=Arabidopsis thaliana OX=3702 GN=SPL6 PE=1 SV=2 && PF03110:SBP domain	SBP
CsaV3_3G002750	250.239835387936	315.494196083905	270.968909826912	303.208339896513	621.241972068116	344.830418715526	278.900980432918	423.093576893385	-0.600673412342199	0.0253167686884541	0.999958892150174	CsaV3_3G002750	chr3	2237855	2239792	+	1891	protein_coding	- && sp|Q940R4|ASP63_ARATH Probable aspartyl protease At4g16563 OS=Arabidopsis thaliana OX=3702 GN=At4g16563 PE=2 SV=1 && PF14543:Xylanase inhibitor N-terminal|PF14541:Xylanase inhibitor C-terminal	Trihelix
CsaV3_1G007060	63.3017765408218	55.675446367748	72.5269944518128	42.4130713545717	39.0847598321	36.6840870973964	63.8347391201275	39.393972761356	0.694868889754733	0.0253401086141037	0.999958892150174	CsaV3_1G007060	chr1	4473151	4477513	-	1999	protein_coding	- && sp|Q9LV37|MPK9_ARATH Mitogen-activated protein kinase 9 OS=Arabidopsis thaliana OX=3702 GN=MPK9 PE=2 SV=2 && PF00069:Protein kinase domain	HB-other
CsaV3_6G001470	65.2799570577225	49.4892856602205	194.412637905554	72.1924618801221	22.6280188501632	41.924670968453	103.060626874499	45.5817172329127	1.17321378151055	0.0253738251416449	0.999958892150174	CsaV3_6G001470	chr6	953846	954751	-	796	protein_coding	- && - && PF14368:Probable lipid transfer	-
CsaV3_2G012220	608.290508946959	600.057588630173	645.691714494611	554.979550703438	395.990329877855	473.748781943519	618.013270690581	474.906220841604	0.378980552986511	0.0257935419354465	0.999958892150174	CsaV3_2G012220	chr2	9709069	9712434	+	2043	protein_coding	- && sp|Q8VXY7|ENT1_ARATH Equilibrative nucleotide transporter 1 OS=Arabidopsis thaliana OX=3702 GN=ENT1 PE=1 SV=1 && PF01733:Nucleoside transporter	MYB_related
CsaV3_6G028440	90.9963037774313	167.026339103244	82.6001881256757	177.773937379801	151.196307771545	209.623354842265	113.540943668784	179.53119999787	-0.661787543865934	0.0258254606887812	0.999958892150174	CsaV3_6G028440	chr6	16747366	16749344	+	801	protein_coding	- && sp|B7J917|RS6_ACIF2 30S ribosomal protein S6 OS=Acidithiobacillus ferrooxidans (strain ATCC 23270 / DSM 14882 / CIP 104768 / NCIMB 8455) OX=243159 GN=rpsF PE=3 SV=1 && PF01250:Ribosomal protein S6	-
CsaV3_1G042210	1171.0828660052	866.062499053858	662.816143740178	470.153407994295	542.043906092545	813.338616787988	899.987169599746	608.511976958276	0.565289629076311	0.0260145412100084	0.999958892150174	CsaV3_1G042210	chr1	27047051	27054317	-	2450	protein_coding	- && sp|P14133|ASO_CUCSA L-ascorbate oxidase OS=Cucumis sativus OX=3659 PE=1 SV=1 && PF07732:Multicopper oxidase|PF07731:Multicopper oxidase|PF00394:Multicopper oxidase	ERF
CsaV3_UNG085680	108.799928429537	47.4272320910446	48.3513296345418	34.291419393058	34.9705745866158	40.8765541942416	68.192830051708	36.7128493913051	0.895615767009082	0.0261014461908779	0.999958892150174	CsaV3_UNG085680	scaffold94	17030	20640	+	555	protein_coding	- && sp|Q9LJG8|ASIL2_ARATH Trihelix transcription factor ASIL2 OS=Arabidopsis thaliana OX=3702 GN=ASIL2 PE=1 SV=1 && PF13837:Myb/SANT-like DNA-binding domain	Trihelix
CsaV3_4G028340	1073.16293041862	565.002677954184	1095.96347171628	746.289574685762	357.934116357126	627.821947752583	911.376360029695	577.348546265157	0.658244029904918	0.0261520821611506	0.999958892150174	CsaV3_4G028340	chr4	17728900	17732349	-	1624	protein_coding	- && sp|Q501F8|WTR32_ARATH WAT1-related protein At4g08300 OS=Arabidopsis thaliana OX=3702 GN=At4g08300 PE=2 SV=1 && PF00892:EamA-like transporter family	ERF
CsaV3_UNG186450	78.1381304175769	31.9618303222257	89.6514236973797	20.7553327905351	21.5994725387921	52.4058387105662	66.5837948123941	31.5868813466311	1.08135687937002	0.0262374444806945	0.999958892150174	CsaV3_UNG186450	scaffold78	101120	104649	+	1593	protein_coding	- && sp|Q9LV33|BGL44_ARATH Beta-glucosidase 44 OS=Arabidopsis thaliana OX=3702 GN=BGLU44 PE=2 SV=1 && PF00232:Glycosyl hydrolase family 1	C2H2
CsaV3_4G030920	0.98909025845034	0	35.2561778585201	1.80481154700305	1.02854631137105	0	12.0817560389901	0.944452619458035	3.64946344803083	0.0262504706075407	0.999958892150174	CsaV3_4G030920	chr4	20980227	20985342	-	1732	protein_coding	- && sp|Q9FN04|AAP4_ARATH Amino acid permease 4 OS=Arabidopsis thaliana OX=3702 GN=AAP4 PE=1 SV=1 && PF01490:Transmembrane amino acid transporter protein	MYB_related
CsaV3_3G010930	82.0944914513782	76.2959820595065	96.7026592690837	70.387650333119	41.1418524548421	46.1171380652983	85.0310442599895	52.5488802844198	0.688757136697419	0.0262784451342378	0.999958892150174	CsaV3_3G010930	chr3	8665307	8670413	-	3655	protein_coding	- && sp|Q9LMC8|MYOB5_ARATH Probable myosin-binding protein 5 OS=Arabidopsis thaliana OX=3702 GN=MYOB5 PE=2 SV=1 && PF04576:Zein-binding	G2-like
CsaV3_1G000640	112.756289463339	144.34374984231	87.6367849626071	142.580112213241	269.479133579216	143.591998066951	114.912274756085	185.217081286469	-0.688106754668851	0.0263015407435398	0.999958892150174	CsaV3_1G000640	chr1	366929	373470	+	2238	protein_coding	- && sp|O00566|MPP10_HUMAN U3 small nucleolar ribonucleoprotein protein MPP10 OS=Homo sapiens OX=9606 GN=MPHOSPH10 PE=1 SV=2 && PF04006:Mpp10 protein	WRKY
CsaV3_7G008590	338.268868390016	273.2220979158	411.993621260992	158.823416136269	282.85023562704	253.64425935914	341.161529188936	231.772637040816	0.559747953022735	0.0266253461495401	0.999958892150174	CsaV3_7G008590	chr7	5335127	5337281	+	1087	protein_coding	- && sp|Q43095|CAMT_POPTM Caffeoyl-CoA O-methyltransferase OS=Populus tremuloides OX=3693 PE=2 SV=1 && PF01596:O-methyltransferase	ERF
CsaV3_3G021730	26.7054369781592	29.8997767530499	17.1244292455669	11.7312750555198	8.22837049096842	12.5774012905359	24.5765476589253	10.8456822790081	1.17831971442774	0.0266449364496862	0.999958892150174	CsaV3_3G021730	chr3	18871712	18872832	-	789	protein_coding	- && - && -	Trihelix
CsaV3_6G006620	18.7927149105565	18.5584821225827	14.102471143408	8.12165196151373	6.17127786822632	5.24058387105662	17.1512227255157	6.51117123359889	1.38938496186232	0.0267577981819308	0.999958892150174	CsaV3_6G006620	chr6	5480000	5480299	+	300	protein_coding	- && sp|Q40235|CF9_SOLPI Receptor-like protein Cf-9 OS=Solanum pimpinellifolium OX=4084 GN=CF-9 PE=1 SV=1 && -	-
CsaV3_3G037070	361.017944334374	335.083704991076	615.472133473022	339.304570836574	300.335522920348	250.499909036506	437.191260932824	296.713334264476	0.558515032913916	0.0272834864675348	0.999958892150174	CsaV3_3G037070	chr3	30692680	30698868	+	2201	protein_coding	- && sp|Q43497|MDAR_SOLLC Monodehydroascorbate reductase OS=Solanum lycopersicum OX=4081 GN=AFRR PE=1 SV=1 && PF07992:Pyridine nucleotide-disulphide oxidoreductase	WRKY
CsaV3_7G028160	224.523488668227	259.818749716157	247.800564377027	275.233760917965	415.532709793905	312.338798714975	244.047600920471	334.368423142282	-0.453445303011621	0.0272845149629395	0.999958892150174	CsaV3_7G028160	chr7	17744511	17747683	+	2275	protein_coding	- && sp|Q9SY07|PP302_ARATH Pentatricopeptide repeat-containing protein At4g02820, mitochondrial OS=Arabidopsis thaliana OX=3702 GN=At4g02820 PE=2 SV=1 && PF13041:PPR repeat family	HSF
CsaV3_2G030250	110.778108946438	100.009598105029	97.70997863647	49.6323175425839	76.1124270414579	77.560641291638	102.832561895979	67.76846195856	0.606433696194524	0.0273639467632339	0.999958892150174	CsaV3_2G030250	chr2	19842803	19848017	+	2052	protein_coding	- && sp|Q9LEU8|ARLY_ARATH Argininosuccinate lyase, chloroplastic OS=Arabidopsis thaliana OX=3702 GN=At5g10920 PE=2 SV=1 && PF14698:Argininosuccinate lyase C-terminal|PF00206:Lyase	-
CsaV3_2G025520	75.1708596422258	44.3341517372808	25.1829841846572	18.0481154700305	25.7136577842763	27.2510361294944	48.2293318547213	23.6709364612671	1.0316258672138	0.0277910061707364	0.999958892150174	CsaV3_2G025520	chr2	17550585	17552272	+	1097	protein_coding	- && sp|Q8L9S3|GRXC6_ARATH Glutaredoxin-C6 OS=Arabidopsis thaliana OX=3702 GN=GRXC6 PE=2 SV=2 && PF00462:Glutaredoxin	-
CsaV3_7G027790	27.6945272366095	30.9308035376378	21.1537067151121	42.4130713545717	67.8840565504895	36.6840870973964	26.5930124964531	48.9937383341525	-0.880867605865723	0.0278560500748602	0.999958892150174	CsaV3_7G027790	chr7	17383982	17388971	-	1910	protein_coding	- && sp|Q9M1W4|HMT2_ARATH Homocysteine S-methyltransferase 2 OS=Arabidopsis thaliana OX=3702 GN=HMT-2 PE=1 SV=1 && PF02574:Homocysteine S-methyltransferase	-
CsaV3_3G034100	1779.37337495216	1637.27053392563	1393.12268509524	1245.31996743211	1230.14138839978	1376.17732453947	1603.25553132434	1283.87956012378	0.320650212539323	0.0279952045790675	0.999958892150174	CsaV3_3G034100	chr3	29062322	29067378	+	1545	protein_coding	- && sp|Q8S4F6|SQD2_ARATH Sulfoquinovosyl transferase SQD2 OS=Arabidopsis thaliana OX=3702 GN=SQD2 PE=1 SV=1 && PF13439:Glycosyltransferase Family 4|PF00534:Glycosyl transferases group 1	-
CsaV3_UNG002050	104.843567395736	179.398660518299	122.892962821127	121.824779422706	412.447070859792	198.09407032594	135.711730245054	244.121973536146	-0.846323770076391	0.0280215448720856	0.999958892150174	CsaV3_UNG002050	scaffold90	102402	105498	-	2758	protein_coding	- && sp|Q8H181|GTL2_ARATH Trihelix transcription factor GTL2 OS=Arabidopsis thaliana OX=3702 GN=At5g28300 PE=2 SV=1 && PF13837:Myb/SANT-like DNA-binding domain	Trihelix
CsaV3_3G047560	173.09079522881	354.673213898247	212.544386518507	293.281876387996	633.584527804569	305.001981295495	246.769465215188	410.622795162687	-0.734571913620387	0.0280624308474368	0.999958892150174	CsaV3_3G047560	chr3	38822234	38825807	+	1661	protein_coding	- && sp|Q9M1S3|ARP1_ARATH Probable RNA-binding protein ARP1 OS=Arabidopsis thaliana OX=3702 GN=ARP1 PE=2 SV=1 && -	G2-like
CsaV3_UNG051400	11.8690831014041	6.18616070752756	47.3440102671556	5.41443464100916	4.11418524548421	9.43305096790192	21.7997513586957	6.3205569514651	1.79059344019761	0.028211510545144	0.999958892150174	CsaV3_UNG051400	scaffold92	43304	44752	-	642	protein_coding	- && sp|Q8W034|RNP1_ARATH Heterogeneous nuclear ribonucleoprotein 1 OS=Arabidopsis thaliana OX=3702 GN=RNP1 PE=1 SV=1 && PF00076:RNA recognition motif. (a.k.a. RRM, RBD, or RNP domain)	bHLH
CsaV3_2G035160	359.039763817473	443.341517372808	366.664249728609	435.861988601237	866.035994174427	447.545862588235	389.68184363963	583.147948454633	-0.581229281135703	0.0284193977657249	0.999958892150174	CsaV3_2G035160	chr2	23523604	23525243	+	779	protein_coding	- && - && -	-
CsaV3_2G030100	114.734469980239	156.716071257365	126.922240290672	154.311387268761	256.108031531392	177.131734841714	132.790927176092	195.850384547289	-0.559755839373427	0.0285200958689523	0.999958892150174	CsaV3_2G030100	chr2	19704671	19708523	-	3042	protein_coding	- && sp|Q6YXH8|CCD41_ORYSJ Cyclin-D4-1 OS=Oryza sativa subsp. japonica OX=39947 GN=CYCD4-1 PE=2 SV=2 && PF00134:Cyclin, N-terminal domain|PF02984:Cyclin, C-terminal domain	LBD
CsaV3_2G014840	297.716167793552	373.231696020829	278.020145398616	344.719005477583	606.842323708921	408.765541942416	316.322669737666	453.442290376307	-0.518965728589202	0.0285576978039425	0.999958892150174	CsaV3_2G014840	chr2	12370721	12376985	-	3108	protein_coding	- && sp|O42832|SPB1_SCHPO AdoMet-dependent rRNA methyltransferase spb1 OS=Schizosaccharomyces pombe (strain 972 / ATCC 24843) OX=284812 GN=spb1 PE=1 SV=2 && PF11861:Domain of unknown function (DUF3381)|PF07780:Spb1 C-terminal domain|PF01728:FtsJ-like methyltransferase	GRAS
CsaV3_2G002790	419.374269582944	547.475222616189	478.476699508487	612.733520207536	752.895899923611	545.020722589889	481.775397235873	636.883380907012	-0.402832577833975	0.0285955235629437	0.999958892150174	CsaV3_2G002790	chr2	1249738	1251631	+	755	protein_coding	- && sp|Q5XH16|NH2L1_XENLA NHP2-like protein 1 OS=Xenopus laevis OX=8355 GN=snu13 PE=2 SV=1 && PF01248:Ribosomal protein L7Ae/L30e/S12e/Gadd45 family	MYB_related
CsaV3_1G012930	590.486884294853	629.957365383223	792.760342133009	837.432557809416	818.722863851358	923.390878080177	671.068197270362	859.848766580317	-0.357512180714827	0.0287437132405746	0.999958892150174	CsaV3_1G012930	chr1	8201350	8203655	+	1339	protein_coding	- && sp|Q8LEE9|FLA12_ARATH Fasciclin-like arabinogalactan protein 12 OS=Arabidopsis thaliana OX=3702 GN=FLA12 PE=2 SV=2 && PF02469:Fasciclin domain	HSF
CsaV3_3G038880	21.7599856859075	2.06205356917585	9.0658743064766	18.950521243532	28.7992967183895	45.0690212910869	10.9626378538533	30.9396130843362	-1.48943599714272	0.0288357561911107	0.999958892150174	CsaV3_3G038880	chr3	31971992	31973465	+	1037	protein_coding	- && sp|Q01417|PM1_SOYBN 18 kDa seed maturation protein OS=Glycine max OX=3847 GN=GMPM1 PE=2 SV=1 && PF03760:Late embryogenesis abundant (LEA) group 1	-
CsaV3_2G033550	31.6508882704109	37.1169642451653	81.5928687582894	32.4866078460549	23.6565651615342	16.7698683873812	50.1202404246219	24.3043471316568	1.03857514136207	0.0288665937123531	0.999958892150174	CsaV3_2G033550	chr2	22258597	22263376	-	1549	protein_coding	- && sp|Q93ZE2|TGA7_ARATH Transcription factor TGA7 OS=Arabidopsis thaliana OX=3702 GN=TGA7 PE=1 SV=1 && PF14144:Seed dormancy control|PF00170:bZIP transcription factor	bZIP
CsaV3_6G009320	432.232442942799	609.336829691464	410.986301893606	502.64001584035	1084.08781218509	623.629480655738	484.18519150929	736.785769560393	-0.605389849731362	0.0290241478641374	0.999958892150174	CsaV3_6G009320	chr6	7480747	7484653	+	3618	protein_coding	- && sp|Q9LK43|TMK4_ARATH Receptor-like kinase TMK4 OS=Arabidopsis thaliana OX=3702 GN=TMK4 PE=1 SV=1 && PF07714:Protein tyrosine kinase|PF13855:Leucine rich repeat	GRAS
CsaV3_4G003980	2.96727077535102	4.1241071383517	3.02195810215887	0	0	0	3.3711120052872	0	4.20856742122084	0.0290569972399868	0.999958892150174	CsaV3_4G003980	chr4	2425140	2426221	+	535	protein_coding	- && - && -	-
CsaV3_2G024860	387.723381312533	499.016963740556	331.408071870089	554.077144929937	746.724622055385	436.016578071911	406.049472307726	578.939448352411	-0.511928650955326	0.0291738749556951	0.999958892150174	CsaV3_2G024860	chr2	17199425	17204698	+	4376	protein_coding	- && sp|P0C0R3|LIP_STAEP Lipase OS=Staphylococcus epidermidis OX=1282 GN=lip PE=1 SV=1 && -	-
CsaV3_1G002060	177.047156262611	72.1718749211548	70.5123557170402	123.629590969709	168.681595064853	293.472696779171	106.577128966935	195.261294271244	-0.871523671033945	0.0292095848990849	0.999958892150174	CsaV3_1G002060	chr1	1326160	1333097	+	3759	protein_coding	- && sp|F4HVS0|BTSL2_ARATH Zinc finger protein BRUTUS-like At1g74770 OS=Arabidopsis thaliana OX=3702 GN=At1g74770 PE=2 SV=1 && PF14599:Zinc-ribbon|PF05495:CHY zinc finger|PF13639:Ring finger domain|PF01814:Hemerythrin HHE cation binding domain	Trihelix
CsaV3_2G007650	302.661619085804	331.990624637312	246.793245009641	388.936888379158	369.248125782208	389.899440006613	293.815162910919	382.694818055993	-0.381568180000037	0.0292096912269127	0.999958892150174	CsaV3_2G007650	chr2	3924994	3933618	-	2727	protein_coding	- && sp|Q05627|Y202_CLOB8 Uncharacterized protein Cbei_0202 OS=Clostridium beijerinckii (strain ATCC 51743 / NCIMB 8052) OX=290402 GN=Cbei_0202 PE=4 SV=2 && -	bZIP
CsaV3_5G014420	117.70174075559	113.412946304672	91.6660624321523	130.848837157721	121.368464741784	279.847178714424	107.593583164138	177.35482687131	-0.719448517744863	0.0293422344659619	0.999958892150174	CsaV3_5G014420	chr5	11414769	11416361	+	291	protein_coding	- && sp|P49420|DHAS_PROMA Aspartate-semialdehyde dehydrogenase OS=Prochlorococcus marinus (strain SARG / CCMP1375 / SS120) OX=167539 GN=asd PE=3 SV=2 && -	-
CsaV3_2G015580	86.0508524851796	93.8234373975013	79.5782300235168	130.848837157721	111.083001628074	125.774012905359	86.4841733020659	122.568617230385	-0.504230437247965	0.0296561522264912	0.999958892150174	CsaV3_2G015580	chr2	12952262	12952823	+	562	protein_coding	- && sp|Q9FJF9|SAU21_ARATH Auxin-responsive protein SAUR21 OS=Arabidopsis thaliana OX=3702 GN=SAUR21 PE=2 SV=1 && PF02519:Auxin responsive protein	NF-YC
CsaV3_5G039430	101.876296620385	152.591964119013	415.015579363151	129.044025610718	83.3122512210553	138.351414195895	223.161280034183	116.902563675889	0.932446539182046	0.0296786993106933	0.999958892150174	CsaV3_5G039430	chr5	31187932	31192151	+	1983	protein_coding	- && sp|Q56XQ6|PTR15_ARATH Protein NRT1/ PTR FAMILY 4.4 OS=Arabidopsis thaliana OX=3702 GN=NPF4.4 PE=2 SV=1 && PF00854:POT family	ERF
CsaV3_6G036780	511.359663618826	582.530133292178	872.338572156526	418.716278904708	561.586286008595	408.765541942416	655.409456355843	463.02270228524	0.501549929937903	0.0300052330214584	0.999958892150174	CsaV3_6G036780	chr6	20555048	20564205	-	2542	protein_coding	- && sp|P26568|H11_ARATH Histone H1.1 OS=Arabidopsis thaliana OX=3702 GN=At1g06760 PE=1 SV=1 && PF00538:linker histone H1 and H5 family	Nin-like
CsaV3_3G032730	820.944914513782	504.172097663496	777.650551622215	610.026302887032	301.364069231719	492.614883879322	700.922521266498	468.001751999358	0.582136499274488	0.0300217000589796	0.999958892150174	CsaV3_3G032730	chr3	28235793	28237872	+	1348	protein_coding	- && sp|Q9SAG8|DNAJ8_ARATH Chaperone protein dnaJ 8, chloroplastic OS=Arabidopsis thaliana OX=3702 GN=ATJ8 PE=2 SV=1 && PF00226:DnaJ domain	-
CsaV3_7G027830	1002.93752206864	944.42053468254	1065.74389069469	804.04354418986	564.671924942708	897.187958724894	1004.36731581529	755.301142619154	0.41107859347908	0.0300319661787143	0.999958892150174	CsaV3_7G027830	chr7	17436452	17444164	-	2675	protein_coding	- && sp|Q9SV13|SUT31_ARATH Sulfate transporter 3.1 OS=Arabidopsis thaliana OX=3702 GN=SULTR3;1 PE=2 SV=1 && PF00916:Sulfate permease family|PF01740:STAS domain	MIKC_MADS
CsaV3_1G004000	150.341719284452	124.754240935139	255.859119316117	127.239214063715	115.197186873558	98.5229767758645	176.985026511903	113.653125904379	0.638003453591618	0.0301164688823971	0.999958892150174	CsaV3_1G004000	chr1	2498806	2499782	-	977	protein_coding	- && sp|P82353|NLTP2_PRUAR Non-specific lipid-transfer protein 2 OS=Prunus armeniaca OX=36596 PE=1 SV=1 && PF14368:Probable lipid transfer	bHLH
CsaV3_3G044330	2974.19440716017	2375.48571169058	2127.45850391984	2061.09478667749	1567.50457852948	2079.46368003527	2492.37954092353	1902.68768174741	0.389429241733043	0.0304164683215408	0.999958892150174	CsaV3_3G044330	chr3	36184521	36185609	+	742	protein_coding	- && sp|O02414|DYL1_HELCR Dynein light chain LC6, flagellar outer arm OS=Heliocidaris crassispina OX=1043166 PE=3 SV=1 && PF01221:Dynein light chain type 1	bHLH
CsaV3_3G030670	228.479849702029	272.191071131213	257.87375805089	273.428949370962	575.98593436779	300.80951419865	252.84822629471	383.408132645801	-0.599994673521053	0.0304912828058398	0.999958892150174	CsaV3_3G030670	chr3	26487855	26490258	+	1374	protein_coding	- && sp|Q9LHP1|RL74_ARATH 60S ribosomal protein L7-4 OS=Arabidopsis thaliana OX=3702 GN=RPL7D PE=2 SV=1 && PF08079:Ribosomal L30 N-terminal domain|PF00327:Ribosomal protein L30p/L7e	bHLH
CsaV3_6G034030	415.417908549143	460.868972710803	598.347704227455	406.082598075687	340.448829063819	363.69652065133	491.544861829134	370.075982596945	0.40881797924536	0.0305743380197924	0.999958892150174	CsaV3_6G034030	chr6	18839941	18843062	-	2385	protein_coding	- && sp|Q9SX31|PERK9_ARATH Proline-rich receptor-like protein kinase PERK9 OS=Arabidopsis thaliana OX=3702 GN=PERK9 PE=1 SV=1 && PF00069:Protein kinase domain|PF00582:Universal stress protein family	bZIP
CsaV3_UNG210270	10.8799928429537	24.7446428301102	4.02927746954515	1.80481154700305	3.08563893411316	5.24058387105662	13.2179710475364	3.37701145072428	1.98114307799648	0.0307506146449504	0.999958892150174	CsaV3_UNG210270	scaffold18_1	1333957	1334142	-	186	protein_coding	- && - && -	-
CsaV3_1G038430	0.98909025845034	1.03102678458793	15.1097905107943	0.902405773501526	0	0	5.70996918461086	0.300801924500509	4.00784077208403	0.0311939522533982	0.999958892150174	CsaV3_1G038430	chr1	24177025	24179025	+	1164	protein_coding	- && sp|Q9M9W9|P2C34_ARATH Probable protein phosphatase 2C 34 OS=Arabidopsis thaliana OX=3702 GN=At3g05640 PE=1 SV=1 && PF00481:Protein phosphatase 2C	B3
CsaV3_4G033770	81.1054011929279	71.1408481365669	98.7172980038563	59.5587810511007	60.6842323708921	38.780320645819	83.6545157777837	53.007778022604	0.655818905942766	0.0317088703208248	0.999958892150174	CsaV3_4G033770	chr4	23932655	23935939	+	1766	protein_coding	- && sp|Q8GUK7|RMA3_ARATH E3 ubiquitin-protein ligase RMA3 OS=Arabidopsis thaliana OX=3702 GN=RMA3 PE=1 SV=1 && PF00097:Zinc finger, C3HC4 type (RING finger)	-
CsaV3_3G032790	43.519971371815	51.5513392293963	41.3000940628378	75.8020849741282	66.8555102391184	68.1275903237361	45.4571348880164	70.2617285123276	-0.630120928580271	0.0317095771867327	0.999958892150174	CsaV3_3G032790	chr3	28329493	28336405	+	4359	protein_coding	- && sp|Q9SAH5|PLMT_ARATH Phosphatidyl-N-methylethanolamine N-methyltransferase OS=Arabidopsis thaliana OX=3702 GN=PLMT PE=2 SV=1 && -	WRKY
CsaV3_1G005600	1041.51204214821	1035.15089172628	1069.77316816424	900.600961954523	782.723742953371	900.332309047527	1048.81203401291	861.219004651807	0.284094633894373	0.0317357417916105	0.999958892150174	CsaV3_1G005600	chr1	3626647	3627932	-	1109	protein_coding	- && sp|Q9SQL2|CB24_PEA Chlorophyll a-b binding protein P4, chloroplastic OS=Pisum sativum OX=3888 GN=lhcA-P4 PE=1 SV=1 && PF00504:Chlorophyll A-B binding protein	M-type_MADS
CsaV3_4G035630	411.461547515342	562.940624385008	337.451988074407	449.39807520376	825.922688030956	643.543699365753	437.284719991585	639.62148753349	-0.548220563860618	0.031856434193905	0.999958892150174	CsaV3_4G035630	chr4	25074016	25076446	-	1571	protein_coding	- && sp|Q9SZI6|GAT22_ARATH Putative GATA transcription factor 22 OS=Arabidopsis thaliana OX=3702 GN=GATA22 PE=1 SV=1 && PF00320:GATA zinc finger	GATA
CsaV3_6G039140	64.2908667992721	109.28883916632	116.849046616809	145.287329533746	230.394373747116	103.763560646921	96.8095841941339	159.815087975928	-0.723548369185311	0.0318622299049935	0.999958892150174	CsaV3_6G039140	chr6	22480415	22485640	-	2980	protein_coding	- && sp|Q9LPS1|HXK3_ARATH Hexokinase-3 OS=Arabidopsis thaliana OX=3702 GN=At1g50460 PE=1 SV=1 && PF00349:Hexokinase|PF03727:Hexokinase	G2-like
CsaV3_2G025560	208.698044533022	257.756696146982	241.756648172709	139.872894892737	204.68071596284	171.891150970657	236.070462950904	172.148253942078	0.457280222373627	0.0321938373253223	0.999958892150174	CsaV3_2G025560	chr2	17564303	17567793	+	1783	protein_coding	- && sp|Q8LE59|IRT3_ARATH Fe(2+) transport protein 3, chloroplastic OS=Arabidopsis thaliana OX=3702 GN=IRT3 PE=2 SV=3 && PF02535:ZIP Zinc transporter	NF-YC
CsaV3_2G015800	101.876296620385	108.257812381732	164.193056883965	86.6309542561465	71.9982417959737	90.1380425821739	124.775721962027	82.922412878098	0.589071673750798	0.0322103167713461	0.999958892150174	CsaV3_2G015800	chr2	13118481	13120876	+	1545	protein_coding	- && sp|A0A1P8B760|AMI4G_ARATH Probable amidase At4g34880 OS=Arabidopsis thaliana OX=3702 GN=At4g34880 PE=2 SV=1 && PF01425:Amidase	C3H
CsaV3_6G039450	72.2035888668748	59.7995535060997	109.797811045105	39.7058540340671	52.4558618799237	55.5501890332002	80.6003178060267	49.2373016490637	0.714529354848162	0.032265504305429	0.999958892150174	CsaV3_6G039450	chr6	22659545	22661199	-	1655	protein_coding	- && sp|Q8LEJ6|FLA11_ARATH Fasciclin-like arabinogalactan protein 11 OS=Arabidopsis thaliana OX=3702 GN=FLA11 PE=2 SV=2 && PF02469:Fasciclin domain	HSF
CsaV3_1G006410	240.348932803433	285.594419330856	193.405318538167	264.404891635947	493.702229458105	305.001981295495	239.782890224152	354.369700796516	-0.562891215250145	0.0322758625568041	0.999958892150174	CsaV3_1G006410	chr1	4089424	4094042	+	1827	protein_coding	- && sp|Q84T03|RH27_ORYSJ DEAD-box ATP-dependent RNA helicase 27 OS=Oryza sativa subsp. japonica OX=39947 GN=Os03g0802700 PE=3 SV=1 && PF00270:DEAD/DEAH box helicase|PF13959:Domain of unknown function (DUF4217)|PF00271:Helicase conserved C-terminal domain	WRKY
CsaV3_2G032350	371.897937177328	535.102901201134	452.286395956444	550.467521835931	868.093086797169	507.288518718281	453.095744778302	641.949709117127	-0.502580485547549	0.0330855487190121	0.999958892150174	CsaV3_2G032350	chr2	21316960	21317335	-	195	protein_coding	- && sp|Q6KAJ8|RL391_ORYSJ 60S ribosomal protein L39-1 OS=Oryza sativa subsp. japonica OX=39947 GN=RPL39A PE=3 SV=2 && -	-
CsaV3_6G038030	145.3962679922	692.849999243086	240.749328805323	444.886046336252	3786.07897215685	841.637769691693	359.665198680203	1690.8675960616	-2.23306487823225	0.0331554569756394	0.999958892150174	CsaV3_6G038030	chr6	21579579	21581174	+	1374	protein_coding	- && sp|P35694|XTH2_SOYBN Xyloglucan endotransglucosylase/hydrolase 2 OS=Glycine max OX=3847 PE=2 SV=1 && PF00722:Glycosyl hydrolases family 16|PF06955:Xyloglucan endo-transglycosylase (XET) C-terminus	MYB_related
CsaV3_4G006290	649.832299801873	602.119642199349	974.077828262541	575.734883493974	391.876144632371	605.811495494145	742.009923421254	524.474174540163	0.500388942928366	0.0332745722106818	0.999958892150174	CsaV3_4G006290	chr4	4197249	4202381	-	2710	protein_coding	- && sp|Q9FFR9|CHX18_ARATH Cation/H(+) antiporter 18 OS=Arabidopsis thaliana OX=3702 GN=CHX18 PE=2 SV=1 && PF00999:Sodium/hydrogen exchanger family	HSF
CsaV3_6G009310	179.025336779512	168.057365887832	111.812449779878	202.138893264342	278.736050381555	186.564785809616	152.965050815741	222.479909818504	-0.540019174507439	0.0336127473911863	0.999958892150174	CsaV3_6G009310	chr6	7468304	7478268	+	3357	protein_coding	- && sp|Q9XIF2|MTR4_ARATH DExH-box ATP-dependent RNA helicase DExH9 OS=Arabidopsis thaliana OX=3702 GN=MTR4 PE=2 SV=1 && PF00270:DEAD/DEAH box helicase|PF13234:rRNA-processing arch domain|PF08148:DSHCT (NUC185) domain	C3H
CsaV3_6G000550	9.8909025845034	18.5584821225827	16.1171098781806	4.51202886750763	2.05709262274211	8.38493419369059	14.8554981950889	4.98468522798011	1.57946696009251	0.0342584699535193	0.999958892150174	CsaV3_6G000550	chr6	366944	370203	+	2231	protein_coding	- && sp|A4IJ27|ROGF3_ARATH Rop guanine nucleotide exchange factor 3 OS=Arabidopsis thaliana OX=3702 GN=ROPGEF3 PE=2 SV=1 && PF03759:PRONE (Plant-specific Rop nucleotide exchanger)	bHLH
CsaV3_7G022690	60.3345057654708	17.5274553379947	14.102471143408	5.41443464100916	15.4281946705658	13.6255180647472	30.6548107489578	11.4893824587741	1.42573675247147	0.0344282814646782	0.999958892150174	CsaV3_7G022690	chr7	11569536	11570938	-	1312	protein_coding	- && - && -	-
CsaV3_6G014880	725.99224970255	1115.57098092414	871.33125278914	958.354931458621	2264.85897763906	1003.04775292024	904.298161138608	1408.75388733931	-0.63944325696418	0.0350455362233923	0.999958892150174	CsaV3_6G014880	chr6	10782514	10784690	-	1698	protein_coding	- && sp|O24415|RLA2B_MAIZE 60S acidic ribosomal protein P2B OS=Zea mays OX=4577 GN=RPP2B PE=1 SV=1 && PF00428:60s Acidic ribosomal protein	-
novel.346	0.98909025845034	0	0	0.902405773501526	7.19982417959737	6.28870064526795	0.32969675281678	4.79697686612228	-3.72190721809363	0.0350589456745214	0.999958892150174	-	chr6	16072384	16073095	-	539	-	- && - && -	-
CsaV3_7G035000	2.96727077535102	3.09308035376378	2.01463873477258	11.7312750555198	20.5709262274211	2.09623354842265	2.69166328796246	11.4661449437878	-2.09252770287163	0.0352741028556291	0.999958892150174	CsaV3_7G035000	chr7	22142359	22144409	+	1649	protein_coding	- && sp|Q8S3D2|BH087_ARATH Transcription factor bHLH87 OS=Arabidopsis thaliana OX=3702 GN=BHLH87 PE=1 SV=1 && PF00010:Helix-loop-helix DNA-binding domain	bHLH
CsaV3_5G003640	416.406998807593	479.427454833386	434.15464734349	474.665436861803	573.928841745048	681.275903237361	443.329700328156	576.62339394807	-0.378450977208427	0.0355079973173591	0.999958892150174	CsaV3_5G003640	chr5	2332642	2336646	+	2955	protein_coding	- && sp|Q9LNA5|ACR8_ARATH ACT domain-containing protein ACR8 OS=Arabidopsis thaliana OX=3702 GN=ACR8 PE=2 SV=1 && -	TCP
CsaV3_6G037230	4.9454512922517	16.4964285534068	56.4098845736322	10.8288692820183	9.25691680233948	3.14435032263397	25.9505881397636	7.74337880233059	1.73731881047128	0.0355535612932186	0.999958892150174	CsaV3_6G037230	chr6	20947201	20954016	-	2858	protein_coding	- && sp|A0A0M4M0T9|TPS28_TRIWF (-)-kolavenyl diphosphate synthase TPS28, chloroplastic OS=Tripterygium wilfordii OX=458696 GN=TPS28 PE=1 SV=1 && PF01397:Terpene synthase, N-terminal domain|PF03936:Terpene synthase family, metal binding domain	bHLH
CsaV3_4G004970	4.9454512922517	8.24821427670341	5.03659683693144	6.31684041451068	53.4844081912948	6.28870064526795	6.07675413529552	22.0299830836911	-1.85626342753639	0.0357123354775703	0.999958892150174	CsaV3_4G004970	chr4	3260289	3262088	+	1038	protein_coding	- && sp|Q40287|UFOG5_MANES Anthocyanidin 3-O-glucosyltransferase 5 OS=Manihot esculenta OX=3983 GN=GT5 PE=2 SV=1 && PF00201:UDP-glucoronosyl and UDP-glucosyl transferase	FAR1
CsaV3_5G006920	1.97818051690068	5.15513392293963	6.04391620431773	0	1.02854631137105	0	4.39241021471935	0.342848770457018	3.62792351465086	0.0358554427583596	0.999958892150174	CsaV3_5G006920	chr5	4609314	4612052	+	783	protein_coding	- && - && -	-
CsaV3_2G012120	110.778108946438	127.847321288903	193.405318538167	108.288692820183	97.71189958025	82.8012251626946	144.010249591169	96.2672725210426	0.579320821168849	0.0361306373533933	0.999958892150174	CsaV3_2G012120	chr2	9583496	9588594	-	4285	protein_coding	- && sp|Q9LVP0|Y5639_ARATH Probable leucine-rich repeat receptor-like protein kinase At5g63930 OS=Arabidopsis thaliana OX=3702 GN=At5g63930 PE=1 SV=1 && PF00069:Protein kinase domain|PF08263:Leucine rich repeat N-terminal domain|PF13855:Leucine rich repeat	MYB_related
CsaV3_6G048630	24.7272564612585	30.9308035376378	42.3074134302241	8.12165196151373	25.7136577842763	11.5292845163246	32.6551578097068	15.1215314207049	1.11834152294736	0.0361641308373324	0.999958892150174	CsaV3_6G048630	chr6	28492848	28494517	-	1478	protein_coding	- && sp|P54847|ACCO3_CUCME 1-aminocyclopropane-1-carboxylate oxidase 3 OS=Cucumis melo OX=3656 GN=ACO3 PE=2 SV=1 && PF03171:2OG-Fe(II) oxygenase superfamily|PF14226:non-haem dioxygenase in morphine synthesis N-terminal	STAT
CsaV3_3G032630	402.559735189288	283.53236576168	394.869192015425	213.870168319862	260.222216776876	314.435032263397	360.320430988798	262.842472453378	0.456809487222208	0.0363464669287943	0.999958892150174	CsaV3_3G032630	chr3	28139017	28142483	-	2083	protein_coding	- && sp|O24145|4CL1_TOBAC 4-coumarate--CoA ligase 1 OS=Nicotiana tabacum OX=4097 GN=4CL1 PE=2 SV=1 && PF00501:AMP-binding enzyme|PF13193:AMP-binding enzyme C-terminal domain	C2H2
CsaV3_5G029730	110.778108946438	115.474999873848	161.171098781806	85.728548482645	87.4264364665395	96.4267432274418	129.141402534031	89.8605760588754	0.524012883931843	0.0366154645403452	0.999958892150174	CsaV3_5G029730	chr5	24605888	24607222	-	1335	protein_coding	- && sp|Q0DJH7|AT5_ORYSJ Acyl transferase 5 OS=Oryza sativa subsp. japonica OX=39947 GN=AT5 PE=2 SV=1 && PF02458:Transferase family	Nin-like
CsaV3_1G030820	581.5850719688	597.995535060997	546.974416490755	527.004971724891	380.56213520729	441.257161942968	575.518341173517	449.608089625049	0.355040190279683	0.0369649365220023	0.999958892150174	CsaV3_1G030820	chr1	17832556	17846239	+	3709	protein_coding	- && sp|Q8VXZ0|NUD20_ARATH Nudix hydrolase 20, chloroplastic OS=Arabidopsis thaliana OX=3702 GN=NUDT20 PE=2 SV=1 && PF15916:Domain of unknown function (DUF4743)	-
CsaV3_6G015150	363.985215109725	352.611160329071	524.813390408256	330.280513101558	296.221337674863	300.80951419865	413.803255282351	309.103788325024	0.420422758212678	0.0369759966444729	0.999958892150174	CsaV3_6G015150	chr6	10992611	10996741	-	1703	protein_coding	- && sp|P24805|TSJT1_TOBAC Stem-specific protein TSJT1 OS=Nicotiana tabacum OX=4097 GN=TSJT1 PE=2 SV=1 && PF12481:Aluminium induced protein	-
CsaV3_3G008960	29.6727077535102	38.1479910297533	50.3659683693144	24.3649558845412	22.6280188501632	17.8179851615925	39.395555717526	21.6036532987656	0.863085299258492	0.0374534632123973	0.999958892150174	CsaV3_3G008960	chr3	7456986	7460196	+	1327	protein_coding	- && sp|Q9M2C9|SKIP4_ARATH F-box/kelch-repeat protein SKIP4 OS=Arabidopsis thaliana OX=3702 GN=SKIP4 PE=1 SV=1 && PF01344:Kelch motif|PF00646:F-box domain	bZIP
CsaV3_5G027060	46.487242147166	46.3962053064567	36.2634972259064	76.7044907476297	69.9411491732316	55.5501890332002	43.048981559843	67.3986096513538	-0.649067016663196	0.0375007302183697	0.999958892150174	CsaV3_5G027060	chr5	22084852	22089686	-	2697	protein_coding	- && sp|Q9LT57|CFM9_ARATH CRM-domain containing factor CFM9, mitochondrial OS=Arabidopsis thaliana OX=3702 GN=CFM9 PE=2 SV=1 && PF01985:CRS1 / YhbY (CRM) domain	NAC
CsaV3_6G006780	353.105222266771	256.725669362394	241.756648172709	218.382197187369	135.768113100979	235.826274197548	283.862513267291	196.658861495299	0.529221967936711	0.0378706974413636	0.999958892150174	CsaV3_6G006780	chr6	5550884	5554850	+	3652	protein_coding	- && sp|Q9C637|RLP6_ARATH Receptor-like protein 6 OS=Arabidopsis thaliana OX=3702 GN=RLP6 PE=3 SV=1 && PF08263:Leucine rich repeat N-terminal domain|PF13855:Leucine rich repeat	GATA
CsaV3_5G028420	224.523488668227	334.052678206488	250.822522479186	321.256455366543	613.013601577148	292.424580004959	269.799563117967	408.898212316217	-0.599683346410026	0.0380358332414916	0.999958892150174	CsaV3_5G028420	chr5	23610918	23612310	-	981	protein_coding	- && sp|P34893|CH10_ARATH 10 kDa chaperonin, mitochondrial OS=Arabidopsis thaliana OX=3702 GN=CPN10 PE=1 SV=1 && -	-
CsaV3_4G005780	80.1163109344776	111.350892735496	108.790491677719	129.044025610718	143.996483591947	147.784465163797	100.085898449231	140.274991455487	-0.486746554974675	0.0380782191744251	0.999958892150174	CsaV3_4G005780	chr4	3792684	3804973	+	2026	protein_coding	- && sp|Q3MHH6|PYRD2_BOVIN Pyridine nucleotide-disulfide oxidoreductase domain-containing protein 2 OS=Bos taurus OX=9913 GN=PYROXD2 PE=2 SV=1 && PF01593:Flavin containing amine oxidoreductase	-
CsaV3_5G040550	191.883510139366	213.422544409701	192.397999170781	153.408981495259	134.739566789608	163.506216776967	199.234684573283	150.551588353945	0.403908594263243	0.0381984463051988	0.999958892150174	CsaV3_5G040550	chr5	31868585	31871336	+	2316	protein_coding	- && - && PF01738:Dienelactone hydrolase family	-
CsaV3_5G026890	232.43621073583	290.749553253795	219.595622090211	323.061266913546	362.048301602611	291.376463230748	247.593795359945	325.495343915635	-0.395105199087192	0.0382140304407478	0.999958892150174	CsaV3_5G026890	chr5	21950874	21953646	+	1170	protein_coding	- && sp|P0CQ26|ATP23_CRYNJ Mitochondrial inner membrane protease ATP23 OS=Cryptococcus neoformans var. neoformans serotype D (strain JEC21 / ATCC MYA-565) OX=214684 GN=ATP23 PE=3 SV=1 && PF09768:Peptidase M76 family	-
CsaV3_7G031310	14.8363538767551	22.6825892609344	73.5343138191991	19.8529270170336	16.4567409819368	7.33681741947927	37.0177523189628	14.5488284728166	1.34152073946768	0.0382744920500548	0.999958892150174	CsaV3_7G031310	chr7	19795466	19795876	-	411	protein_coding	- && sp|P59226|H32_ARATH Histone H3.2 OS=Arabidopsis thaliana OX=3702 GN=HTR2 PE=1 SV=2 && PF00125:Core histone H2A/H2B/H3/H4	B3
CsaV3_6G006870	71.2144986084245	77.3270088440945	298.166532746341	71.2900561066206	97.71189958025	53.4539554847775	148.902680066287	74.1519703905494	1.00582784287603	0.0385362290036115	0.999958892150174	CsaV3_6G006870	chr6	5627007	5639474	-	2096	protein_coding	- && - && PF07468:Agglutinin domain|PF03318:Clostridium epsilon toxin ETX/Bacillus mosquitocidal toxin MTX2	-
CsaV3_2G015670	169.134434195008	129.909374858079	119.871004718968	110.995910140688	78.1695196642	101.667327098498	139.638271257352	96.9442523011287	0.525076649831875	0.0387192444065201	0.999958892150174	CsaV3_2G015670	chr2	13008185	13009476	+	1292	protein_coding	- && - && -	-
CsaV3_6G017040	56.3781447316694	65.9857142136273	113.827088514651	50.5347233160855	52.4558618799237	39.8284374200303	78.7303158199824	47.6063408720132	0.724470525125191	0.0388955844202933	0.999958892150174	CsaV3_6G017040	chr6	12706599	12711020	+	831	protein_coding	- && sp|P62785|H41_WHEAT Histone H4 variant TH011 OS=Triticum aestivum OX=4565 PE=3 SV=2 && PF15511:Centromere kinetochore component CENP-T histone fold	CO-like
CsaV3_4G006490	1.97818051690068	4.1241071383517	7.05123557170402	7.21924618801221	11.3140094250816	24.1066858068605	4.3845077423188	14.2133138066514	-1.69203680757862	0.0389916409436997	0.999958892150174	CsaV3_4G006490	chr4	4337274	4338943	-	1200	protein_coding	- && - && -	-
CsaV3_6G046520	11.8690831014041	24.7446428301102	89.6514236973797	21.6577385640366	12.3425557364526	14.6736348389585	42.0883832096313	16.2246430464826	1.37120340667927	0.039041265028162	0.999958892150174	CsaV3_6G046520	chr6	27482065	27484009	+	1625	protein_coding	- && sp|Q84UB4|BSMT2_PETHY S-adenosyl-L-methionine:benzoic acid/salicylic acid carboxyl methyltransferase 2 OS=Petunia hybrida OX=4102 GN=BSMT2 PE=1 SV=1 && PF03492:SAM dependent carboxyl methyltransferase	MYB_related
CsaV3_2G014610	6.92363180915238	2.06205356917585	72.5269944518128	9.92646350851679	3.08563893411316	6.28870064526795	27.1708932767137	6.4336010292993	2.0720185112237	0.0395418047877402	0.999958892150174	CsaV3_2G014610	chr2	12193894	12199097	-	1795	protein_coding	- && sp|O65009|BNM2A_BRANA BURP domain-containing protein BNM2A OS=Brassica napus OX=3708 GN=BNM2A PE=2 SV=1 && PF03181:BURP domain	-
CsaV3_4G023420	367.941576143527	326.835490714373	364.649610993836	306.817962990519	258.165124154134	269.36601097231	353.142225950579	278.116366038988	0.343574601599986	0.0397248425126061	0.999958892150174	CsaV3_4G023420	chr4	13654993	13657164	-	531	protein_coding	- && - && PF04398:Protein of unknown function, DUF538	FAR1
CsaV3_2G024250	10.8799928429537	3.09308035376378	12.0878324086355	2.70721732050458	2.05709262274211	1.04811677421132	8.68696853511766	1.937475572486	2.15159508405279	0.0397321062906491	0.999958892150174	CsaV3_2G024250	chr2	16833514	16834122	+	609	protein_coding	- && - && -	-
CsaV3_5G017200	162.210802385856	92.7924106129134	148.075947005784	103.776663952675	79.1980659755711	88.0418090337512	134.359720001518	90.3388463206659	0.571621925254945	0.0401144659228258	0.999958892150174	CsaV3_5G017200	chr5	13788693	13790770	+	879	protein_coding	- && sp|F4HT21|IAN9_ARATH Immune-associated nucleotide-binding protein 9 OS=Arabidopsis thaliana OX=3702 GN=IAN9 PE=2 SV=1 && PF04548:AIG1 family	-
CsaV3_2G036040	84.0726719682789	111.350892735496	90.658743064766	120.019967875703	196.452345471871	112.148494840612	95.3607692561803	142.873602729395	-0.582822695118748	0.0404737573374382	0.999958892150174	CsaV3_2G036040	chr2	24222906	24230026	-	2865	protein_coding	- && sp|Q20748|ATAD3_CAEEL ATPase family AAA domain-containing protein 3 OS=Caenorhabditis elegans OX=6239 GN=atad-3 PE=1 SV=2 && PF00004:ATPase family associated with various cellular activities (AAA)|PF12037:Domain of unknown function (DUF3523)	MYB_related
CsaV3_7G035290	46.487242147166	56.7064731523359	159.156460047034	72.1924618801221	27.7707504070184	23.0585690326491	87.4500584488452	41.0072604399299	1.08675072669155	0.0410738067082685	0.999958892150174	CsaV3_7G035290	chr7	22302514	22304425	-	453	protein_coding	- && sp|Q9LU15|AHP4_ARATH Histidine-containing phosphotransfer protein 4 OS=Arabidopsis thaliana OX=3702 GN=AHP4 PE=1 SV=2 && PF01627:Hpt domain	B3
CsaV3_2G015470	479.708775348415	612.429910045228	523.80607104087	601.904650925518	961.690801131935	623.629480655738	538.648252144838	729.074977571063	-0.436476466417176	0.0411508116740915	0.999958892150174	CsaV3_2G015470	chr2	12922005	12924570	-	1167	protein_coding	- && sp|Q9XHS0|RS12_HORVU 40S ribosomal protein S12 OS=Hordeum vulgare OX=4513 GN=RPS12 PE=2 SV=1 && PF01248:Ribosomal protein L7Ae/L30e/S12e/Gadd45 family	GATA
CsaV3_5G031640	46.487242147166	140.219642703958	88.6441043299934	132.653648704724	430.960904464471	159.313749680121	91.7836630603724	240.976100949772	-1.39261296447743	0.0412035110031601	0.999958892150174	CsaV3_5G031640	chr5	25788360	25791592	+	2956	protein_coding	- && sp|Q8LC45|XTH33_ARATH Probable xyloglucan endotransglucosylase/hydrolase protein 33 OS=Arabidopsis thaliana OX=3702 GN=XTH33 PE=1 SV=2 && PF06955:Xyloglucan endo-transglycosylase (XET) C-terminus|PF00722:Glycosyl hydrolases family 16	MYB_related
CsaV3_7G030560	407.50518648154	389.728124574236	661.808824372792	425.93552509272	311.649532345429	289.280229682326	486.347378476189	342.288429040158	0.505746801196444	0.0412345220327457	0.999958892150174	CsaV3_7G030560	chr7	19335061	19341035	-	1744	protein_coding	- && sp|P32289|GLNA_VIGAC Glutamine synthetase nodule isozyme OS=Vigna aconitifolia OX=3918 PE=2 SV=1 && PF00120:Glutamine synthetase, catalytic domain|PF03951:Glutamine synthetase, beta-Grasp domain	SBP
CsaV3_5G002500	1170.09377574675	1709.44240884678	1599.62315540943	1664.03624633681	3017.75487756267	1671.74625486706	1493.05311333432	2117.84579292218	-0.504267708878608	0.0413877716855011	0.999958892150174	CsaV3_5G002500	chr5	1519517	1521503	+	1091	protein_coding	- && sp|P0DKK8|RS10A_ORYSJ 40S ribosomal protein S10-1 OS=Oryza sativa subsp. japonica OX=39947 GN=RPS10-1 PE=2 SV=1 && PF03501:Plectin/S10 domain	MYB
CsaV3_2G008360	418.385179324494	532.00982084737	428.110731139173	471.958219541298	856.779077372087	582.752926461496	459.501910437012	637.163407791627	-0.471121757711218	0.0414434817755105	0.999958892150174	CsaV3_2G008360	chr2	4648913	4654482	+	2450	protein_coding	- && - && PF09177:Syntaxin 6, N-terminal	-
CsaV3_1G000600	34.6181590457619	25.7756696146982	52.380607104087	22.5601443375382	9.25691680233948	24.1066858068605	37.5914785881824	18.641248982246	1.00948289150306	0.0414694634399523	0.999958892150174	CsaV3_1G000600	chr1	349622	353054	-	2292	protein_coding	- && sp|Q8LBB2|KING1_ARATH SNF1-related protein kinase regulatory subunit gamma-1 OS=Arabidopsis thaliana OX=3702 GN=KING1 PE=1 SV=2 && PF00571:CBS domain	WRKY
CsaV3_5G010430	11.8690831014041	24.7446428301102	11.0805130412492	22.5601443375382	49.3702229458105	28.2991529037058	15.8980796575878	33.4098400623515	-1.07087140506101	0.0414768248258014	0.999958892150174	CsaV3_5G010430	chr5	6309859	6331633	-	2465	protein_coding	- && sp|Q54ND5|MINP1_DICDI Multiple inositol polyphosphate phosphatase 1 OS=Dictyostelium discoideum OX=44689 GN=mipp1 PE=1 SV=1 && PF00328:Histidine phosphatase superfamily (branch 2)	-
CsaV3_2G034260	188.916239364015	131.971428427255	161.171098781806	199.431675943837	239.651290549455	211.719588390688	160.686255524359	216.934184961327	-0.431649825074818	0.0414971034324138	0.999958892150174	CsaV3_2G034260	chr2	22663655	22666252	-	1731	protein_coding	- && sp|Q9SJ85|Y2474_ARATH BTB/POZ domain-containing protein At2g04740 OS=Arabidopsis thaliana OX=3702 GN=At2g04740 PE=2 SV=2 && PF00651:BTB/POZ domain|PF13637:Ankyrin repeats (many copies)	-
CsaV3_3G040140	6.92363180915238	14.434374984231	11.0805130412492	3.6096230940061	2.05709262274211	4.1924670968453	10.8128399448775	3.28639427119784	1.71478166728119	0.0418086177080239	0.999958892150174	CsaV3_3G040140	chr3	32951868	32952066	+	161	protein_coding	- && - && -	-
CsaV3_2G033780	70.2254083499741	86.6062499053858	73.5343138191991	45.1202886750763	60.6842323708921	47.1652548395096	76.7886573581863	50.9899252951593	0.592147286031522	0.0418870317975381	0.999958892150174	CsaV3_2G033780	chr2	22397430	22400227	-	2798	protein_coding	- && - && -	-
CsaV3_1G012290	275.956182107645	241.260267593575	238.73469007055	201.23648749084	149.139215148803	214.863938713321	251.983713257257	188.413213784321	0.419118495170755	0.0420695061808573	0.999958892150174	CsaV3_1G012290	chr1	7615364	7619634	+	1888	protein_coding	- && sp|Q9FNJ9|CA1P_ARATH Probable 2-carboxy-D-arabinitol-1-phosphatase OS=Arabidopsis thaliana OX=3702 GN=At5g22620 PE=1 SV=1 && PF00300:Histidine phosphatase superfamily (branch 1)	-
CsaV3_5G005450	1305.59914115445	1885.74798901132	1499.89853803818	1639.67129045227	3168.95118533421	1841.5411722893	1563.74855606798	2216.72121602526	-0.503328582461707	0.0422002513773581	0.999958892150174	CsaV3_5G005450	chr5	3520874	3523035	+	1124	protein_coding	- && sp|Q9STY6|RS202_ARATH 40S ribosomal protein S20-2 OS=Arabidopsis thaliana OX=3702 GN=RPS20B PE=2 SV=1 && PF00338:Ribosomal protein S10p/S20e	NAC
CsaV3_1G041350	267.054369781592	283.53236576168	243.771286907482	282.453007105978	426.846719218987	345.878535489737	264.786007483584	351.726087271567	-0.408541903109084	0.0423169811512863	0.999958892150174	CsaV3_1G041350	chr1	26322674	26333166	-	4310	protein_coding	- && sp|Q5ZKD5|RRP12_CHICK RRP12-like protein OS=Gallus gallus OX=9031 GN=RRP12 PE=2 SV=1 && PF08161:NUC173 domain	-
CsaV3_3G048100	102.865386878835	85.5752231207979	140.017392066694	53.24194063659	97.71189958025	57.6464225816228	109.486000688776	69.533420932821	0.657567403485793	0.0423679757539627	0.999958892150174	CsaV3_3G048100	chr3	39272026	39279212	-	2309	protein_coding	- && - && PF06045:Rhamnogalacturonate lyase family|PF14683:Polysaccharide lyase family 4, domain III|PF14686:Polysaccharide lyase family 4, domain II	-
CsaV3_2G027870	183.970788071763	146.405803411486	163.185737516579	140.775300666238	93.5977143347658	119.485312260091	164.520776333276	117.952775753698	0.478005111467724	0.0425814866957835	0.999958892150174	CsaV3_2G027870	chr2	18441885	18442701	+	817	protein_coding	- && - && -	-
CsaV3_5G027850	381.788839761831	640.267633229102	943.858247240952	930.380352480073	912.320578186124	1025.05820517868	655.304906743962	955.919711948291	-0.544776004278297	0.04291281167305	0.999958892150174	CsaV3_5G027850	chr5	23031938	23038293	+	2970	protein_coding	- && sp|Q9C5U0|AHK4_ARATH Histidine kinase 4 OS=Arabidopsis thaliana OX=3702 GN=AHK4 PE=1 SV=1 && PF00072:Response regulator receiver domain|PF00512:His Kinase A (phospho-acceptor) domain|PF02518:Histidine kinase-, DNA gyrase B-, and HSP90-like ATPase|PF03924:CHASE domain	Trihelix
CsaV3_1G044780	2.96727077535102	4.1241071383517	5.03659683693144	0.902405773501526	0	0	4.04265825021139	0.300801924500509	3.50894720144513	0.0431270436946849	0.999958892150174	CsaV3_1G044780	chr1	30185485	30188537	+	1249	protein_coding	- && sp|P52408|E13B_PRUPE Glucan endo-1,3-beta-glucosidase, basic isoform OS=Prunus persica OX=3760 GN=GNS1 PE=3 SV=1 && PF00332:Glycosyl hydrolases family 17	FAR1
CsaV3_3G035610	2.96727077535102	2.06205356917585	23.1683454498846	3.6096230940061	0	0	9.39922326480384	1.20320769800203	2.90928373039262	0.0438120681212574	0.999958892150174	CsaV3_3G035610	chr3	29810694	29813488	-	1677	protein_coding	- && sp|Q93ZH7|IQD2_ARATH Protein IQ-DOMAIN 2 OS=Arabidopsis thaliana OX=3702 GN=IQD2 PE=1 SV=1 && PF00612:IQ calmodulin-binding motif	TCP
CsaV3_3G045690	23.7381662028082	25.7756696146982	46.3366908997693	12.6336808290214	18.513833604679	17.8179851615925	31.9501755724252	16.3218331984309	0.973985335559232	0.0438400779750798	0.999958892150174	CsaV3_3G045690	chr3	37338045	37342538	-	2847	protein_coding	- && sp|P93024|ARFE_ARATH Auxin response factor 5 OS=Arabidopsis thaliana OX=3702 GN=ARF5 PE=1 SV=3 && PF02362:B3 DNA binding domain|PF02309:AUX/IAA family|PF06507:Auxin response factor	ARF
CsaV3_6G036550	64.2908667992721	47.4272320910446	74.5416331865853	31.5842020725534	44.2274913889553	40.8765541942416	62.0865773589674	38.8960825519168	0.678864772154675	0.0442618643449812	0.999958892150174	CsaV3_6G036550	chr6	20347169	20350749	+	2444	protein_coding	- && sp|P45726|PALY_CAMSI Phenylalanine ammonia-lyase OS=Camellia sinensis OX=4442 GN=PAL PE=2 SV=1 && PF00221:Aromatic amino acid lyase	-
CsaV3_7G010050	54.3999642147687	12.3723214150551	13.0951517760218	9.02405773501526	13.3711020478237	8.38493419369059	26.6224791352819	10.2600313255098	1.37897796530254	0.0442895113477625	0.999958892150174	CsaV3_7G010050	chr7	5654565	5657055	-	1229	protein_coding	- && sp|Q40193|RB11C_LOTJA Ras-related protein Rab11C OS=Lotus japonicus OX=34305 GN=RAB11C PE=2 SV=1 && PF00071:Ras family	TALE
CsaV3_7G031140	0.98909025845034	6.18616070752756	44.3220521649967	5.41443464100916	4.11418524548421	0	17.1657677103249	3.17620662883112	2.42014550015282	0.0443782409903434	0.999958892150174	CsaV3_7G031140	chr7	19726107	19729468	+	1390	protein_coding	- && sp|Q9SVY1|ZWIP2_ARATH Zinc finger protein WIP2 OS=Arabidopsis thaliana OX=3702 GN=WIP2 PE=1 SV=1 && -	C2H2
CsaV3_4G034800	33.6290687873116	79.3890624132703	54.3952458388596	30.6817962990519	42.1703987662132	13.6255180647472	55.8044590131472	28.8259043766708	0.95023846688999	0.0445476934826149	0.999958892150174	CsaV3_4G034800	chr4	24605411	24607480	-	1948	protein_coding	- && sp|W8JMU7|CYQ32_CATRO Cytochrome P450 81Q32 OS=Catharanthus roseus OX=4058 GN=CYP81Q32 PE=2 SV=1 && PF00067:Cytochrome P450	G2-like
CsaV3_2G036590	463.88333121321	730.99799027284	519.776793571325	775.166559437811	1001.80410727541	598.474678074666	571.552705019125	791.815114929294	-0.470522235290552	0.0445906590908781	0.999958892150174	CsaV3_2G036590	chr2	24705948	24708968	-	1565	protein_coding	- && sp|Q0JKZ0|SNL6_ORYSJ Cinnamoyl-CoA reductase-like SNL6 OS=Oryza sativa subsp. japonica OX=39947 GN=SNL6 PE=3 SV=1 && PF13460:NAD(P)H-binding	NAC
CsaV3_1G015820	76.1599499006762	10.3102678458793	19.1390679803395	10.8288692820183	14.3996483591947	15.7217516131699	35.2030952422983	13.650089751461	1.3712942272574	0.0454487902302893	0.999958892150174	CsaV3_1G015820	chr1	11352366	11355922	-	1924	protein_coding	- && sp|B9SA89|CSPLB_RICCO CASP-like protein 2B1 OS=Ricinus communis OX=3988 GN=RCOM_0864260 PE=2 SV=1 && PF04535:Domain of unknown function (DUF588)	MYB_related
CsaV3_4G003880	25.7163467197088	14.434374984231	45.329371532383	11.7312750555198	9.25691680233948	17.8179851615925	28.4933644121076	12.9353923398173	1.14285894024646	0.0455726004268531	0.999958892150174	CsaV3_4G003880	chr4	2381938	2383137	-	637	protein_coding	- && - && -	-
CsaV3_5G014480	351.127041749871	359.828347821186	313.276323257136	373.595990229632	488.55949790125	439.160928394545	341.410570942731	433.772138841809	-0.344539445180282	0.0456484470553857	0.999958892150174	CsaV3_5G014480	chr5	11473980	11482461	-	1119	protein_coding	- && sp|Q9SR15|SYWC_ARATH Tryptophan--tRNA ligase, cytoplasmic OS=Arabidopsis thaliana OX=3702 GN=At3g04600 PE=2 SV=1 && PF00579:tRNA synthetases class I (W and Y)	MYB
CsaV3_5G028320	1143.38833876859	1013.49932924993	1353.83722976717	1038.66904530026	859.8647163062	904.524776144373	1170.24163259523	934.352845916943	0.324430897719585	0.0461400149315348	0.999958892150174	CsaV3_5G028320	chr5	23491256	23495690	-	4021	protein_coding	- && sp|Q9CAC4|MYOB2_ARATH Myosin-binding protein 2 OS=Arabidopsis thaliana OX=3702 GN=MYOB2 PE=1 SV=1 && PF04576:Zein-binding	-
CsaV3_7G024990	0	1.03102678458793	22.1610260824983	0.902405773501526	1.02854631137105	0	7.73068428902876	0.643650694957526	3.56903775973647	0.0461889879445355	0.999958892150174	CsaV3_7G024990	chr7	14284157	14286569	-	1655	protein_coding	- && sp|P06525|ADH1_ARATH Alcohol dehydrogenase class-P OS=Arabidopsis thaliana OX=3702 GN=ADH1 PE=1 SV=2 && PF00107:Zinc-binding dehydrogenase|PF08240:Alcohol dehydrogenase GroES-like domain	GRF
CsaV3_3G001710	555.868725249091	425.814062034814	353.569097952587	317.646832272537	290.050059806637	386.755089683979	445.083961745497	331.483993921051	0.425695525791208	0.0462398530392293	0.999958892150174	CsaV3_3G001710	chr3	1295970	1297898	+	1929	protein_coding	- && sp|A0A3Q7HRZ6|MYC2_SOLLC Transcription factor MYC2 OS=Solanum lycopersicum OX=4081 GN=MYC2 PE=1 SV=1 && PF00010:Helix-loop-helix DNA-binding domain|PF14215:bHLH-MYC and R2R3-MYB transcription factors N-terminal	bHLH
CsaV3_5G023800	763.577679523663	1079.48504346356	1046.60482271435	1137.03127461192	1785.55639654015	1041.82807356606	963.222515233858	1321.47191490604	-0.456161968487905	0.046463534637168	0.999958892150174	CsaV3_5G023800	chr5	18250017	18252560	+	1069	protein_coding	- && sp|O49884|RL30_LUPLU 60S ribosomal protein L30 OS=Lupinus luteus OX=3873 GN=RPL30 PE=3 SV=1 && PF01248:Ribosomal protein L7Ae/L30e/S12e/Gadd45 family	-
CsaV3_6G016930	6.92363180915238	10.3102678458793	25.1829841846572	5.41443464100916	6.17127786822632	2.09623354842265	14.1389612798963	4.56064868588604	1.62562120028359	0.0465321754118247	0.999958892150174	CsaV3_6G016930	chr6	12632147	12634545	+	922	protein_coding	- && - && -	-
CsaV3_7G004450	519.272385686429	574.281919015475	665.838101842337	478.275059955809	510.158970440042	395.140023877669	586.464135514747	461.191351424507	0.346263772348253	0.0468210307717332	0.999958892150174	CsaV3_7G004450	chr7	3191225	3208732	+	2217	protein_coding	- && sp|Q75VR1|TPC1A_TOBAC Two pore calcium channel protein 1A OS=Nicotiana tabacum OX=4097 GN=TPC1A PE=2 SV=1 && PF00520:Ion transport protein|PF13499:EF-hand domain pair	-
CsaV3_5G035580	1541.00262266563	1710.47343563137	2383.31762323596	1662.23143478981	4118.2994307297	2568.93421359196	1878.26456051099	2783.15502637049	-0.56718095992205	0.0468447880245477	0.999958892150174	CsaV3_5G035580	chr5	28142394	28144562	+	897	protein_coding	- && sp|Q9LXM8|RLA24_ARATH 60S acidic ribosomal protein P2-4 OS=Arabidopsis thaliana OX=3702 GN=RPP2D PE=3 SV=1 && PF00428:60s Acidic ribosomal protein	-
CsaV3_6G013770	32.6399785288612	54.6444195831601	60.4391620431773	73.0948676536236	81.2551585983132	74.416290969004	49.2411867183995	76.2554390736469	-0.631654718865444	0.0468881651018848	0.999958892150174	CsaV3_6G013770	chr6	9957999	9960421	-	1382	protein_coding	- && sp|F4IDI6|BRG2_ARATH Probable BOI-related E3 ubiquitin-protein ligase 2 OS=Arabidopsis thaliana OX=3702 GN=BRG2 PE=1 SV=1 && PF13920:Zinc finger, C3HC4 type (RING finger)	-
CsaV3_1G002610	137.483545924597	140.219642703958	129.944198392831	157.018604589266	200.566530717355	183.420435486982	135.882462340462	180.335190264534	-0.406848344464586	0.0469261313914313	0.999958892150174	CsaV3_1G002610	chr1	1636575	1639068	-	1039	protein_coding	- && - && -	-
CsaV3_5G002920	302.661619085804	453.651785218688	323.349516930999	354.6454689861	835.179604833295	441.257161942968	359.88764041183	543.694078587454	-0.594879716300012	0.0469830344246179	0.999958892150174	CsaV3_5G002920	chr5	1834586	1837064	+	2479	protein_coding	- && sp|O76021|RL1D1_HUMAN Ribosomal L1 domain-containing protein 1 OS=Homo sapiens OX=9606 GN=RSL1D1 PE=1 SV=3 && PF00687:Ribosomal protein L1p/L10e family	bZIP
CsaV3_1G039760	78.1381304175769	47.4272320910446	78.5709106561305	49.6323175425839	25.7136577842763	47.1652548395096	68.0454243882507	40.8370767221233	0.734571015280248	0.0470746546855453	0.999958892150174	CsaV3_1G039760	chr1	25154173	25168357	-	8419	protein_coding	- && sp|Q9LHK4|AB8B_ARATH Putative ABC transporter B family member 8 OS=Arabidopsis thaliana OX=3702 GN=ABCB8 PE=5 SV=1 && PF00481:Protein phosphatase 2C	ERF
CsaV3_4G009650	818.966733996882	740.277231334131	890.470320769479	741.777545818254	623.299064690858	615.244546462047	816.571428700164	660.10705232372	0.306241199583266	0.0471073333719782	0.999958892150174	CsaV3_4G009650	chr4	7390295	7393787	+	3018	protein_coding	- && sp|Q9FMF5|RPT3_ARATH Root phototropism protein 3 OS=Arabidopsis thaliana OX=3702 GN=RPT3 PE=1 SV=2 && -	MYB
CsaV3_3G027600	105.832657654186	119.599107012199	81.5928687582894	130.848837157721	135.768113100979	161.409983228544	102.341544474892	142.675644495748	-0.478620282141302	0.0472536209721818	0.999958892150174	CsaV3_3G027600	chr3	23891190	23893197	-	1279	protein_coding	- && - && PF08241:Methyltransferase domain	-
CsaV3_5G011220	396.625193638586	364.983481744126	487.542573814964	240.039935751406	389.819052009629	294.520813553382	416.383749732559	308.126600438139	0.435665448570216	0.0473689390166842	0.999958892150174	CsaV3_5G011220	chr5	7234495	7242558	+	3948	protein_coding	- && sp|A0A1P8AWH8|XYN1_ARATH Endo-1,4-beta-xylanase 1 OS=Arabidopsis thaliana OX=3702 GN=XYN1 PE=1 SV=1 && PF00331:Glycosyl hydrolase family 10|PF02018:Carbohydrate binding domain	-
CsaV3_2G024290	108.799928429537	95.8854909666771	101.739256106015	147.092141080749	127.539742610011	138.351414195895	102.141558500743	137.661099295551	-0.431121729131857	0.0475315473349907	0.999958892150174	CsaV3_2G024290	chr2	16847868	16851977	+	2734	protein_coding	- && sp|Q7ZUC7|PGES2_DANRE Prostaglandin E synthase 2 OS=Danio rerio OX=7955 GN=ptges2 PE=2 SV=1 && PF13417:Glutathione S-transferase, N-terminal domain	-
CsaV3_6G008850	0	1.03102678458793	73.5343138191991	0.902405773501526	1.02854631137105	0	24.8551135345957	0.643650694957526	5.26214157411476	0.0476907194157261	0.999958892150174	CsaV3_6G008850	chr6	7124786	7126641	+	1856	protein_coding	- && - && PF01117:Aerolysin toxin|PF07468:Agglutinin domain	-
CsaV3_4G002050	127.592643340094	74.2339284903307	156.134501944875	98.3622293116663	38.056213520729	75.4644077432153	119.3203579251	70.6276168585369	0.753867557450831	0.0477531780877854	0.999958892150174	CsaV3_4G002050	chr4	1203374	1208284	-	3479	protein_coding	- && sp|Q9SAI4|NIP61_ARATH Aquaporin NIP6-1 OS=Arabidopsis thaliana OX=3702 GN=NIP6-1 PE=1 SV=1 && -	BES1
CsaV3_6G046310	70.2254083499741	90.7303570437375	62.4538007779499	86.6309542561465	128.568288921382	112.148494840612	74.4698553905538	109.115912672713	-0.549609492021516	0.0478072836945172	0.999958892150174	CsaV3_6G046310	chr6	27382662	27386858	-	2444	protein_coding	- && sp|Q20748|ATAD3_CAEEL ATPase family AAA domain-containing protein 3 OS=Caenorhabditis elegans OX=6239 GN=atad-3 PE=1 SV=2 && PF12037:Domain of unknown function (DUF3523)|PF00004:ATPase family associated with various cellular activities (AAA)	MYB_related
CsaV3_2G004580	16.8145343936558	15.4654017688189	13.0951517760218	6.31684041451068	6.17127786822632	6.28870064526795	15.1250293128321	6.25893964266831	1.27289042744577	0.0480552694687457	0.999958892150174	CsaV3_2G004580	chr2	2496070	2500853	+	3381	protein_coding	- && - && PF10539:Development and cell death domain	NAC
CsaV3_6G051890	152.319899801352	163.93325874948	135.988114597149	162.433039230275	323.992088081882	179.227968390136	150.747091049327	221.884365234098	-0.55661130907602	0.0481087132702765	0.999958892150174	CsaV3_6G051890	chr6	30204412	30206718	+	1280	protein_coding	- && sp|Q93Z17|HLP_ARATH 50S ribosomal protein HLP, mitochondrial OS=Arabidopsis thaliana OX=3702 GN=HLP PE=1 SV=1 && PF00238:Ribosomal protein L14p/L23e	-
CsaV3_3G030080	162.210802385856	206.205356917585	218.588302722825	213.870168319862	323.992088081882	259.932960004408	195.668154008755	265.931738802051	-0.441691190740695	0.0482845236125177	0.999958892150174	CsaV3_3G030080	chr3	25828341	25830502	-	2022	protein_coding	- && sp|Q94F39|AFP3_ARATH Ninja-family protein AFP3 OS=Arabidopsis thaliana OX=3702 GN=AFP3 PE=1 SV=1 && PF16135:TPL-binding domain in jasmonate signalling	LBD
CsaV3_2G011490	499.490580517422	678.415624258855	520.784112938711	589.270970096497	1134.48658144227	669.746618721036	566.230105904996	797.834723419935	-0.494429234500683	0.0486879319360614	0.999958892150174	CsaV3_2G011490	chr2	8806267	8808266	+	1314	protein_coding	- && sp|Q9FKC0|R13A4_ARATH 60S ribosomal protein L13a-4 OS=Arabidopsis thaliana OX=3702 GN=RPL13AD PE=2 SV=1 && PF00572:Ribosomal protein L13	bHLH
CsaV3_2G032850	149.352629026001	182.491740872063	162.178418149192	172.359502738791	293.13569874075	220.104522584378	164.674262682419	228.53324135464	-0.471493172247473	0.0487826547586675	0.999958892150174	CsaV3_2G032850	chr2	21694041	21700080	+	2351	protein_coding	- && sp|Q9P4X3|UTP7_SCHPO Probable U3 small nucleolar RNA-associated protein 7 OS=Schizosaccharomyces pombe (strain 972 / ATCC 24843) OX=284812 GN=utp7 PE=3 SV=1 && PF08149:BING4CT (NUC141) domain	bHLH
CsaV3_3G014180	0.98909025845034	3.09308035376378	5.03659683693144	0	0	0	3.03958914971519	0	4.05889576320156	0.049114879614	0.999958892150174	CsaV3_3G014180	chr3	10639718	10641609	+	951	protein_coding	- && sp|C6SZP8|CSPL5_SOYBN CASP-like protein 1E2 OS=Glycine max OX=3847 PE=2 SV=1 && PF04535:Domain of unknown function (DUF588)	LSD
CsaV3_4G027650	16.8145343936558	20.6205356917585	13.0951517760218	7.21924618801221	6.17127786822632	8.38493419369059	16.8434072871454	7.25848608330971	1.2145644975409	0.0492688654718553	0.999958892150174	CsaV3_4G027650	chr4	16958511	16958755	+	156	protein_coding	- && - && -	-
CsaV3_1G029300	75.1708596422258	81.4511159824462	84.6148268604482	96.5574177646633	147.082122526061	102.71544387271	80.4122674950401	115.451661387811	-0.520362483036452	0.0492997738938548	0.999958892150174	CsaV3_1G029300	chr1	16101432	16108633	-	2349	protein_coding	- && sp|Q75K12|NT5D_DICDI 5'-nucleotidase domain-containing protein DDB_G0275467 OS=Dictyostelium discoideum OX=44689 GN=DDB_G0275467 PE=3 SV=1 && PF05761:5' nucleotidase family	ZF-HD
CsaV3_6G048840	90.0072135189809	75.2649552749186	197.434596007713	92.0453888971556	69.9411491732316	51.3577219363549	120.902254933871	71.1147533355807	0.763192972788811	0.0493653791236228	0.999958892150174	CsaV3_6G048840	chr6	28620097	28624330	+	2041	protein_coding	- && sp|O04057|ASPR_CUCPE Aspartic proteinase OS=Cucurbita pepo OX=3663 PE=2 SV=1 && PF05184:Saposin-like type B, region 1|PF00026:Eukaryotic aspartyl protease|PF03489:Saposin-like type B, region 2	WRKY
CsaV3_6G016560	6.92363180915238	15.4654017688189	6.04391620431773	70.387650333119	11.3140094250816	6.28870064526795	9.47764992742967	29.3301201344895	-1.63840742673161	0.049418050844086	0.999958892150174	CsaV3_6G016560	chr6	12402437	12405878	+	1110	protein_coding	- && sp|Q40193|RB11C_LOTJA Ras-related protein Rab11C OS=Lotus japonicus OX=34305 GN=RAB11C PE=2 SV=1 && PF00071:Ras family	TALE
CsaV3_7G031320	530.152378529382	609.336829691464	476.462060773714	594.685404737506	841.350882701521	646.688049688387	538.650422998187	694.241445709138	-0.365737905897553	0.0494417509291195	0.999958892150174	CsaV3_7G031320	chr7	19800188	19805565	-	2124	protein_coding	- && sp|Q8GWW8|GFA2_ARATH Chaperone protein dnaJ GFA2, mitochondrial OS=Arabidopsis thaliana OX=3702 GN=GFA2 PE=2 SV=1 && PF00226:DnaJ domain|PF00684:DnaJ central domain|PF01556:DnaJ C terminal domain	C2H2
CsaV3_3G030580	73.1926791253252	73.2029017057428	55.4025652062459	102.874258179174	92.5691680233948	92.2342761305965	67.2660486791046	95.8925674443884	-0.512679899417209	0.0494431128845181	0.999958892150174	CsaV3_3G030580	chr3	26372479	26375257	-	2493	protein_coding	- && sp|Q9LMY5|PPR41_ARATH Putative pentatricopeptide repeat-containing protein At1g13630 OS=Arabidopsis thaliana OX=3702 GN=At1g13630 PE=3 SV=3 && PF12854:PPR repeat|PF13041:PPR repeat family	-
CsaV3_5G010820	1556.82806680084	1113.50892735496	1115.10253969662	1092.81339171035	727.182242139335	1036.587489695	1261.81317795081	952.194374514894	0.405981061483291	0.0495048251040368	0.999958892150174	CsaV3_5G010820	chr5	6758364	6766900	-	2087	protein_coding	- && sp|Q8VZR7|PTR30_ARATH Protein NRT1/ PTR FAMILY 5.1 OS=Arabidopsis thaliana OX=3702 GN=NPF5.1 PE=2 SV=2 && PF00854:POT family	TALE
CsaV3_2G016310	87.0399427436299	88.6683034745617	164.193056883965	96.5574177646633	66.8555102391184	30.3953864521284	113.300434367386	64.6027714853034	0.806175581265966	0.0495882244605998	0.999958892150174	CsaV3_2G016310	chr2	13521738	13523306	+	1302	protein_coding	- && - && -	-
CsaV3_4G033940	17.8036246521061	37.1169642451653	98.7172980038563	22.5601443375382	28.7992967183895	19.9142187100152	51.2126289670426	23.7578865886476	1.10813781383651	0.0496088865269997	0.999958892150174	CsaV3_4G033940	chr4	24043140	24047404	-	2118	protein_coding	- && sp|Q9SX98|LHTL8_ARATH Lysine histidine transporter-like 8 OS=Arabidopsis thaliana OX=3702 GN=AATL1 PE=1 SV=1 && PF01490:Transmembrane amino acid transporter protein	MYB_related
CsaV3_1G040010	618.181411531463	931.017186482897	884.426404565161	913.234642783544	1686.81595064853	879.369973563301	811.208334193174	1159.80685566512	-0.515648505513475	0.04975707876373	0.999958892150174	CsaV3_1G040010	chr1	25343081	25344947	+	1504	protein_coding	- && sp|P49689|RS30_ARATH 40S ribosomal protein S30 OS=Arabidopsis thaliana OX=3702 GN=RPS30A PE=3 SV=3 && -	-
CsaV3_3G016330	170.123524453459	204.143303348409	127.929559658059	212.96776254636	274.621865136071	204.382770971208	167.398795819976	230.65746621788	-0.462406035823797	0.0498580855834687	0.999958892150174	CsaV3_3G016330	chr3	12205497	12211512	+	2148	protein_coding	- && sp|Q93ZG9|FKB53_ARATH Peptidyl-prolyl cis-trans isomerase FKBP53 OS=Arabidopsis thaliana OX=3702 GN=FKBP53 PE=1 SV=1 && PF17800:Nucleoplasmin-like domain|PF00254:FKBP-type peptidyl-prolyl cis-trans isomerase	GeBP
CsaV3_2G026180	340.247048906917	296.935713961323	308.239726420204	416.911467357705	383.647774141403	372.08145484502	315.140829762815	390.880232114709	-0.311145468557072	0.0498906235553945	0.999958892150174	CsaV3_2G026180	chr2	17959015	17961776	-	2681	protein_coding	- && sp|A0A109QYD3|RMS3_PEA Strigolactone esterase RMS3 OS=Pisum sativum OX=3888 GN=RMS3 PE=1 SV=1 && PF12697:Alpha/beta hydrolase family	-
CsaV3_3G008270	960.40664095528	706.253347442729	665.838101842337	613.635925981038	577.014480679161	638.303115494696	777.499363413449	609.651174051632	0.351034294176526	0.050063790561507	0.999958892150174	CsaV3_3G008270	chr3	7060010	7064110	-	2582	protein_coding	- && sp|A0A314KSQ4|JAR6_NICAT Jasmonoyl--L-amino acid synthetase JAR6 OS=Nicotiana attenuata OX=49451 GN=JAR6 PE=1 SV=2 && PF03321:GH3 auxin-responsive promoter	ERF
CsaV3_7G012730	6.92363180915238	4.1241071383517	8.05855493909031	21.6577385640366	10.2854631137105	15.7217516131699	6.3687646288648	15.888317763639	-1.32189832931381	0.0502928406901003	0.999958892150174	CsaV3_7G012730	chr7	6741364	6743705	-	2168	protein_coding	- && sp|F4K3G5|EDM2_ARATH Protein ENHANCED DOWNY MILDEW 2 OS=Arabidopsis thaliana OX=3702 GN=EDM2 PE=1 SV=1 && -	ERF
CsaV3_3G036070	25.7163467197088	21.6515624763465	90.658743064766	25.2673616580427	22.6280188501632	15.7217516131699	46.0088840869404	21.2057107071253	1.1149757207875	0.0505632344032451	0.999958892150174	CsaV3_3G036070	chr3	30097035	30098741	+	1500	protein_coding	- && sp|Q9SJL9|XTH32_ARATH Probable xyloglucan endotransglucosylase/hydrolase protein 32 OS=Arabidopsis thaliana OX=3702 GN=XTH32 PE=2 SV=1 && PF06955:Xyloglucan endo-transglycosylase (XET) C-terminus|PF00722:Glycosyl hydrolases family 16	C2H2
CsaV3_7G028370	33.6290687873116	71.1408481365669	34.2488584911338	60.4611868246022	147.082122526061	51.3577219363549	46.3395918050041	86.3003437623392	-0.897147451912637	0.0505704714496408	0.999958892150174	CsaV3_7G028370	chr7	17873499	17876024	-	2053	protein_coding	- && sp|O82266|SWA1_ARATH Protein SLOW WALKER 1 OS=Arabidopsis thaliana OX=3702 GN=SWA1 PE=2 SV=1 && PF09384:UTP15 C terminal	-
CsaV3_3G036840	232.43621073583	273.2220979158	216.573663988052	246.356776165917	457.703108560119	305.001981295495	240.743990879894	336.35395534051	-0.481591056456101	0.0509340659431926	0.999958892150174	CsaV3_3G036840	chr3	30497104	30499704	-	1573	protein_coding	- && sp|Q9LUG5|RPF2_ARATH Ribosome production factor 2 homolog OS=Arabidopsis thaliana OX=3702 GN=At3g23620 PE=2 SV=1 && PF04427:Brix domain	FAR1
CsaV3_7G029400	1671.56253678107	2360.02030992176	2017.66069287474	2251.50240488631	3805.6213520729	2197.90087552115	2016.41451319252	2751.67487749345	-0.448475364463422	0.0509714918421785	0.999958892150174	CsaV3_7G029400	chr7	18606659	18608876	-	1224	protein_coding	- && sp|Q9SRX2|RL191_ARATH 60S ribosomal protein L19-1 OS=Arabidopsis thaliana OX=3702 GN=RPL19A PE=2 SV=1 && PF01280:Ribosomal protein L19e	-
CsaV3_6G010120	108.799928429537	320.649330006845	160.16377941442	243.649558845412	1113.91565521485	343.782301941314	196.537679283601	567.115838667192	-1.52884260840752	0.0510977021549826	0.999958892150174	CsaV3_6G010120	chr6	8231798	8233711	-	1914	protein_coding	- && sp|Q9SII5|EXOL5_ARATH Protein EXORDIUM-like 5 OS=Arabidopsis thaliana OX=3702 GN=EXL5 PE=2 SV=1 && PF04674:Phosphate-induced protein 1 conserved region	MYB
CsaV3_2G010400	6.92363180915238	6.18616070752756	34.2488584911338	5.41443464100916	6.17127786822632	3.14435032263397	15.7862170026046	4.91002094395648	1.68190206531028	0.0512739304677537	0.999958892150174	CsaV3_2G010400	chr2	7415944	7432049	-	2588	protein_coding	- && sp|Q9ZP55|DRP4C_ARATH Dynamin-related protein 4C OS=Arabidopsis thaliana OX=3702 GN=DRP4C PE=2 SV=1 && PF01031:Dynamin central region|PF02212:Dynamin GTPase effector domain|PF00350:Dynamin family	bZIP
CsaV3_3G013530	80.1163109344776	89.6993302591496	79.5782300235168	117.312750555198	124.454103675897	101.667327098498	83.1312904057146	114.478060443198	-0.462526850117192	0.0512989546688045	0.999958892150174	CsaV3_3G013530	chr3	10202714	10207650	-	1820	protein_coding	- && sp|Q3UHX9|CI114_MOUSE Putative methyltransferase C9orf114 homolog OS=Mus musculus OX=10090 GN=Spout1 PE=1 SV=1 && PF02598:Putative RNA methyltransferase	-
CsaV3_6G010060	629.061404374416	1065.05066847933	859.243420380504	933.087569800578	1653.90246868465	1009.33645356551	851.118497744749	1198.77549735025	-0.494043576547482	0.0513255714398899	0.999958892150174	CsaV3_6G010060	chr6	8158966	8160540	+	594	protein_coding	- && - && -	-
CsaV3_3G037160	45.4981518887156	43.3031249526929	37.2708165932927	71.2900561066206	66.8555102391184	53.4539554847775	42.0240311449004	63.8665072768388	-0.605783919817317	0.0514673546253323	0.999958892150174	CsaV3_3G037160	chr3	30762217	30767766	-	1834	protein_coding	- && sp|Q8GW19|FACE2_ARATH CAAX prenyl protease 2 OS=Arabidopsis thaliana OX=3702 GN=FACE2 PE=2 SV=2 && PF02517:CPBP intramembrane metalloprotease	-
CsaV3_3G032310	1031.6211395637	1375.38973064029	1160.431911229	1159.59141894946	842.379429012893	647.736166462598	1189.147593811	883.235671474984	0.428291435400628	0.0516723091928053	0.999958892150174	CsaV3_3G032310	chr3	27877725	27882592	-	1980	protein_coding	- && sp|Q9FI39|THAD_ARATH Cytochrome P450 705A5 OS=Arabidopsis thaliana OX=3702 GN=CYP705A5 PE=2 SV=1 && PF00067:Cytochrome P450	bHLH
CsaV3_3G006550	623.126862823714	722.749775996136	559.06224889939	719.217401480716	1038.83177448476	721.104340657391	634.979629239747	826.384505540957	-0.37990515400089	0.0517320337379308	0.999958892150174	CsaV3_3G006550	chr3	5696392	5700369	+	2462	protein_coding	- && - && -	FAR1
CsaV3_UNG100750	156.276260835154	119.599107012199	127.929559658059	117.312750555198	82.2837049096842	88.0418090337512	134.601642501804	95.8794214995446	0.486624125180705	0.0517947179314509	0.999958892150174	CsaV3_UNG100750	scaffold94	106854	108152	+	1299	protein_coding	- && sp|Q9LZW4|CIPKE_ARATH CBL-interacting serine/threonine-protein kinase 14 OS=Arabidopsis thaliana OX=3702 GN=CIPK14 PE=1 SV=1 && PF03822:NAF domain|PF00069:Protein kinase domain	YABBY
CsaV3_4G005280	92.974484294332	81.4511159824462	112.819769147264	59.5587810511007	69.9411491732316	71.2719406463701	95.7484564746808	66.9239569569008	0.519089775279411	0.0521057808273748	0.999958892150174	CsaV3_4G005280	chr4	3481016	3482887	-	1748	protein_coding	- && sp|Q9FH57|GATA5_ARATH GATA transcription factor 5 OS=Arabidopsis thaliana OX=3702 GN=GATA5 PE=2 SV=1 && PF00320:GATA zinc finger	GATA
CsaV3_3G000050	50.4436031809673	12.3723214150551	9.0658743064766	8.12165196151373	12.3425557364526	6.28870064526795	23.9605996341663	8.91763611441144	1.42844706821736	0.0522192849105317	0.999958892150174	CsaV3_3G000050	chr3	181308	185285	+	3618	protein_coding	- && sp|Q43062|PME_PRUPE Pectinesterase/pectinesterase inhibitor PPE8B OS=Prunus persica OX=3760 PE=2 SV=1 && -	Trihelix
CsaV3_UNG208380	7849.4202910619	15785.0200720412	2758.04042790366	4354.10785714486	3435.34467997932	3510.14307683372	8797.49359700224	3766.5318713193	1.22383943838457	0.0526719099555913	0.999958892150174	CsaV3_UNG208380	scaffold18_1	635492	637248	-	1757	protein_coding	- && - && -	FAR1
novel.456	4.9454512922517	1.03102678458793	6.04391620431773	0	1.02854631137105	0	4.00679809371912	0.342848770457018	3.49835227221078	0.0528342009505412	0.999958892150174	-	scaffold63	5291	17846	+	1047	-	- && - && -	-
CsaV3_7G003290	38.5745200795633	51.5513392293963	48.3513296345418	64.9732156921099	97.71189958025	54.5020722589889	46.1590629811671	72.3957291771163	-0.649280272810744	0.0528752686531928	0.999958892150174	CsaV3_7G003290	chr7	2441261	2445938	+	2163	protein_coding	- && sp|F4IN23|BZP34_ARATH Basic leucine zipper 34 OS=Arabidopsis thaliana OX=3702 GN=BZIP34 PE=1 SV=1 && PF00170:bZIP transcription factor	bZIP
CsaV3_7G029310	380.799749503381	421.689954896462	370.693527198154	416.009061584203	651.069815097877	469.556314846673	391.061077199332	512.211730509584	-0.388719587210504	0.0528779348137572	0.999958892150174	CsaV3_7G029310	chr7	18549248	18557223	-	3365	protein_coding	- && sp|P87137|YDM6_SCHPO Uncharacterized protein C57A7.06 OS=Schizosaccharomyces pombe (strain 972 / ATCC 24843) OX=284812 GN=SPAC57A7.06 PE=1 SV=1 && PF04615:Utp14 protein	-
CsaV3_6G012550	85.0617622267293	126.816294504315	102.746575473401	118.2151563287	294.164245052121	106.907910969555	104.874877401482	173.095770783459	-0.722355985234843	0.0530861010889018	0.999958892150174	CsaV3_6G012550	chr6	8643045	8643324	-	167	protein_coding	- && - && -	-
CsaV3_2G015990	713.134076342695	745.432365257071	842.118991134937	631.684041451068	634.61307411594	642.495582591542	766.895144244901	636.264232719517	0.269434352162204	0.0531283273249608	0.999958892150174	CsaV3_2G015990	chr2	13262617	13265888	+	3272	protein_coding	- && sp|O49607|SBT16_ARATH Subtilisin-like protease SBT1.6 OS=Arabidopsis thaliana OX=3702 GN=SBT1.6 PE=2 SV=1 && PF05922:Peptidase inhibitor I9|PF02225:PA domain|PF00082:Subtilase family|PF17766:Fibronectin type-III domain	bHLH
CsaV3_7G004410	232.43621073583	194.864062287118	192.397999170781	244.551964618914	339.420282752448	238.970624520182	206.566090731243	274.314290630514	-0.408341438029428	0.0532333561665454	0.999958892150174	CsaV3_7G004410	chr7	3175877	3176782	-	826	protein_coding	- && - && -	-
CsaV3_3G042910	12.8581733598544	14.434374984231	49.3586490019281	7.21924618801221	8.22837049096842	15.7217516131699	25.5503991153378	10.3897894307168	1.30463681027695	0.0532832444145808	0.999958892150174	CsaV3_3G042910	chr3	34817254	34820055	-	1587	protein_coding	- && sp|Q9LY84|GDL76_ARATH GDSL esterase/lipase At5g14450 OS=Arabidopsis thaliana OX=3702 GN=At5g14450 PE=2 SV=1 && PF00657:GDSL-like Lipase/Acylhydrolase	B3
CsaV3_4G000800	109.789018687988	162.902231964892	106.775852942947	150.701764174755	249.936753663166	153.025049034853	126.489034531942	184.554522290925	-0.544704375487252	0.0533340779895337	0.999958892150174	CsaV3_4G000800	chr4	452312	455782	+	1855	protein_coding	- && sp|Q9ASU7|PPAN_ARATH Peter Pan-like protein OS=Arabidopsis thaliana OX=3702 GN=PPAN PE=1 SV=1 && PF04427:Brix domain	MYB
CsaV3_5G003300	1059.31566680031	1049.58526671051	1209.79056023093	957.452525685119	897.920929826929	922.342761305965	1106.23049791392	925.905405606005	0.256552046485572	0.0534509127702811	0.999958892150174	CsaV3_5G003300	chr5	2084005	2092264	+	2954	protein_coding	- && sp|Q93ZQ5|SPXM3_ARATH SPX domain-containing membrane protein At4g22990 OS=Arabidopsis thaliana OX=3702 GN=At4g22990 PE=2 SV=2 && PF07690:Major Facilitator Superfamily	C3H
CsaV3_2G031900	34.6181590457619	44.3341517372808	54.3952458388596	60.4611868246022	107.997362693961	51.3577219363549	44.4491855406341	73.2720904849726	-0.720390280905535	0.0535714156398548	0.999958892150174	CsaV3_2G031900	chr2	21031867	21055758	-	5036	protein_coding	- && sp|Q9SD53|Y3720_ARATH UPF0481 protein At3g47200 OS=Arabidopsis thaliana OX=3702 GN=At3g47200 PE=2 SV=1 && PF03140:Plant protein of unknown function	CPP
CsaV3_4G010510	42.5308811133646	57.7374999369239	130.951517760218	44.2178829015748	41.1418524548421	46.1171380652983	77.073299603502	43.8256244739051	0.814331044354093	0.0535763505223132	0.999958892150174	CsaV3_4G010510	chr4	8403777	8404268	+	228	protein_coding	- && - && -	-
CsaV3_6G004620	37.5854298211129	23.7136160455223	49.3586490019281	77.6068965211312	38.056213520729	74.416290969004	36.8858982895211	63.3598003369547	-0.781277604540846	0.0536720811491965	0.999958892150174	CsaV3_6G004620	chr6	3941571	3944496	+	603	protein_coding	- && sp|Q6DFN1|NDUF3_XENTR NADH dehydrogenase [ubiquinone] 1 alpha subcomplex assembly factor 3 OS=Xenopus tropicalis OX=8364 GN=ndufaf3 PE=2 SV=1 && PF04430:Protein of unknown function (DUF498/DUF598)	-
CsaV3_6G005570	0.98909025845034	1.03102678458793	21.1537067151121	1.80481154700305	1.02854631137105	0	7.72460791938344	0.944452619458035	3.00142880253981	0.0538233056860085	0.999958892150174	CsaV3_6G005570	chr6	4776782	4781186	+	2212	protein_coding	- && sp|Q8RXC8|RBK2_ARATH Receptor-like cytosolic serine/threonine-protein kinase RBK2 OS=Arabidopsis thaliana OX=3702 GN=RBK2 PE=1 SV=1 && PF07714:Protein tyrosine kinase	bZIP
CsaV3_6G038150	315.519792445658	218.57767833264	134.980795229763	130.848837157721	119.311372119042	189.70913613225	223.026088669354	146.623115136338	0.606224276836859	0.0538300816298041	0.999958892150174	CsaV3_6G038150	chr6	21666955	21670803	-	3098	protein_coding	- && sp|Q43077|AMO_PEA Primary amine oxidase OS=Pisum sativum OX=3888 PE=1 SV=1 && PF02727:Copper amine oxidase, N2 domain|PF02728:Copper amine oxidase, N3 domain|PF01179:Copper amine oxidase, enzyme domain	-
CsaV3_5G027790	1619.14075308321	1532.10580189766	1597.60851667465	2129.6776254636	1658.01665393014	1947.40096648464	1582.95169055184	1911.69841529279	-0.272459530077496	0.0538562338358391	0.999958892150174	CsaV3_5G027790	chr5	22967887	22971060	-	2044	protein_coding	- && sp|Q38909|XTH28_ARATH Probable xyloglucan endotransglucosylase/hydrolase protein 28 OS=Arabidopsis thaliana OX=3702 GN=XTH28 PE=2 SV=1 && PF06955:Xyloglucan endo-transglycosylase (XET) C-terminus|PF00722:Glycosyl hydrolases family 16	NAC
CsaV3_3G004380	1540.01353240718	1519.7334804826	1713.45024392408	1958.22052849831	1704.30123794183	2078.41556326106	1591.06575227129	1913.64577656707	-0.266343229680261	0.0538797577972063	0.999958892150174	CsaV3_3G004380	chr3	3708765	3712674	+	1800	protein_coding	- && sp|Q9SJ41|C3H18_ARATH Zinc finger CCCH domain-containing protein 18 OS=Arabidopsis thaliana OX=3702 GN=At2g05160 PE=2 SV=1 && PF12872:OST-HTH/LOTUS domain	C3H
CsaV3_1G035820	41.5417908549143	49.4892856602205	38.278135960679	66.7780272391129	137.825205723721	33.5397367747624	43.1030708252712	79.3809899125321	-0.880929289181676	0.0541247748231982	0.999958892150174	CsaV3_1G035820	chr1	21895476	21896585	-	1110	protein_coding	- && sp|P05478|HSP16_SOYBN 18.5 kDa class I heat shock protein OS=Glycine max OX=3847 GN=HSP18.5-C PE=3 SV=1 && PF00011:Hsp20/alpha crystallin family	NF-YB
CsaV3_2G012300	690.385000398337	1047.52321314133	763.548080478807	1000.76800281319	1732.07198834885	837.445302594848	833.818764672826	1190.09509791896	-0.513261566253204	0.0541897744077372	0.999958892150174	CsaV3_2G012300	chr2	9854235	9858944	+	2388	protein_coding	- && sp|Q05046|CH62_CUCMA Chaperonin CPN60-2, mitochondrial OS=Cucurbita maxima OX=3661 GN=CPN60-2 PE=1 SV=1 && PF00118:TCP-1/cpn60 chaperonin family	bZIP
CsaV3_3G049320	375.854298211129	502.11004409432	360.620333524291	536.029029459906	537.929720847061	496.807350976168	412.861558609914	523.588700427712	-0.343277526560745	0.0542453128817655	0.999958892150174	CsaV3_3G049320	chr3	40181887	40185607	-	1122	protein_coding	- && sp|Q93ZB1|LOL1_ARATH Protein LOL1 OS=Arabidopsis thaliana OX=3702 GN=LOL1 PE=2 SV=1 && PF06943:LSD1 zinc finger	LSD
CsaV3_4G026030	96.9308453281333	86.6062499053858	250.822522479186	97.4598235381648	93.5977143347658	66.0313567753134	144.786539237568	85.6962982160814	0.755650277929385	0.0546138154903732	0.999958892150174	CsaV3_4G026030	chr4	15358092	15363400	+	4396	protein_coding	- && sp|O80434|LAC4_ARATH Laccase-4 OS=Arabidopsis thaliana OX=3702 GN=IRX12 PE=2 SV=2 && PF07731:Multicopper oxidase|PF00394:Multicopper oxidase|PF07732:Multicopper oxidase	bHLH
CsaV3_2G026170	182.981697813313	174.24352659536	172.251611823055	149.799358401253	102.854631137105	141.495764518529	176.492278743909	131.383251352296	0.424238002487413	0.0546942194333499	0.999958892150174	CsaV3_2G026170	chr2	17950407	17953082	+	2192	protein_coding	- && - && PF00514:Armadillo/beta-catenin-like repeat	-
CsaV3_5G030080	3982.07738052107	5471.65914580812	4440.26377143876	4942.47642146786	8547.21984749345	5209.14036783028	4631.33343258932	6232.9455455972	-0.428457267498868	0.0547565631702897	0.999958892150174	CsaV3_5G030080	chr5	24782148	24784748	+	1354	protein_coding	- && sp|Q6UNT2|RL5_CUCSA 60S ribosomal protein L5 OS=Cucumis sativus OX=3659 GN=RPL5 PE=2 SV=1 && PF17144:Ribosomal large subunit proteins 60S L5, and 50S L18|PF14204:Ribosomal L18 C-terminal region	-
CsaV3_3G042880	5.93454155070204	4.1241071383517	7.05123557170402	9.92646350851679	24.6851114729053	10.4811677421132	5.70329475358592	15.0309142411784	-1.3929386939252	0.0547887053231271	0.999958892150174	CsaV3_3G042880	chr3	34803177	34805800	-	1826	protein_coding	- && - && -	NAC
CsaV3_6G035590	155.287170576703	170.119419457008	139.010072699308	200.334081717339	213.937632765179	187.612902583827	154.80555424434	200.628205688782	-0.374414047561529	0.0548000868891552	0.999958892150174	CsaV3_6G035590	chr6	19568435	19595631	-	2203	protein_coding	- && sp|Q8L7M4|SDN5_ARATH Small RNA degrading nuclease 5 OS=Arabidopsis thaliana OX=3702 GN=SDN5 PE=2 SV=2 && PF00929:Exonuclease	CPP
CsaV3_6G017190	536.086920080084	597.995535060997	512.725557999621	544.15068142142	992.547190473066	678.131552914727	548.936004380234	738.276474936404	-0.427003378862407	0.0549942817385615	0.999958892150174	CsaV3_6G017190	chr6	12760556	12763802	-	1025	protein_coding	- && sp|Q9LUS7|RLF23_ARATH Rapid alkalinization factor 23 OS=Arabidopsis thaliana OX=3702 GN=RALF23 PE=1 SV=1 && PF05498:Rapid ALkalinization Factor (RALF)	HSF
CsaV3_2G026590	197.818051690068	396.945312066352	407.964343791447	406.082598075687	733.353520007561	379.418272264499	334.242569182622	506.284796782582	-0.599021707238711	0.0550070503026474	0.999958892150174	CsaV3_2G026590	chr2	18175477	18177713	+	2076	protein_coding	- && - && -	-
CsaV3_7G027900	362.996124851275	439.217410234457	377.744762769858	411.497032716696	664.4409171457	482.133716137209	393.31943261853	519.357221999868	-0.400444113364851	0.0550150501160341	0.999958892150174	CsaV3_7G027900	chr7	17527660	17531835	-	2174	protein_coding	- && sp|Q9M8Z5|NSN1_ARATH Guanine nucleotide-binding protein-like NSN1 OS=Arabidopsis thaliana OX=3702 GN=NSN1 PE=1 SV=1 && PF08701:GNL3L/Grn1 putative GTPase|PF01926:50S ribosome-binding GTPase	GRAS
CsaV3_7G031910	204.74168349922	175.274553379947	175.273569925214	107.386287046682	132.682474166866	168.746800648023	185.096602268127	136.271853953857	0.444828940468083	0.0550457908251882	0.999958892150174	CsaV3_7G031910	chr7	20253590	20257987	-	1308	protein_coding	- && sp|A0A059TC02|CCR1_PETHY Cinnamoyl-CoA reductase 1 OS=Petunia hybrida OX=4102 GN=CCR1 PE=1 SV=1 && PF01370:NAD dependent epimerase/dehydratase family	ERF
CsaV3_5G005100	1455.9408604389	1913.58571219519	1558.32306134659	1662.23143478981	3431.23049473383	1836.30058841824	1642.61654466023	2309.92083931396	-0.491746665075026	0.0550553688615953	0.999958892150174	CsaV3_5G005100	chr5	3289306	3291748	-	1388	protein_coding	- && sp|P41127|RL131_ARATH 60S ribosomal protein L13-1 OS=Arabidopsis thaliana OX=3702 GN=RPL13B PE=1 SV=1 && PF01294:Ribosomal protein L13e	-
CsaV3_5G029190	679.505007555384	434.062276311517	360.620333524291	307.72036876402	300.335522920348	438.112811620334	491.395872463731	348.722901101567	0.495569666564011	0.0550651344598203	0.999958892150174	CsaV3_5G029190	chr5	24264158	24268640	+	1942	protein_coding	- && sp|Q8RX86|AGAL2_ARATH Alpha-galactosidase 2 OS=Arabidopsis thaliana OX=3702 GN=AGAL2 PE=1 SV=1 && PF17801:Alpha galactosidase C-terminal beta sandwich domain|PF16499:Alpha galactosidase A	MYB_related
CsaV3_3G049990	2678.45641988352	3493.11874618389	2913.16761048115	3259.48965388751	5399.86813469803	3382.27283037994	3028.24759218285	4013.87687298849	-0.406465069635568	0.0550923579824724	0.999958892150174	CsaV3_3G049990	chr3	40777044	40781163	+	2314	protein_coding	- && sp|Q9SQ56|RGGA_TOBAC RGG repeats nuclear RNA binding protein A (Fragment) OS=Nicotiana tabacum OX=4097 GN=RggA PE=2 SV=1 && PF04774:Hyaluronan / mRNA binding family|PF09598:Stm1	ERF
CsaV3_1G045700	891.170322863756	1281.56629324279	1035.5243096731	1246.22237320561	2033.43605758057	1119.38871485769	1069.42030859322	1466.34904854796	-0.45536918786365	0.0551685958638234	0.999958892150174	CsaV3_1G045700	chr1	31545774	31548902	-	1658	protein_coding	- && sp|Q9SS17|RS241_ARATH 40S ribosomal protein S24-1 OS=Arabidopsis thaliana OX=3702 GN=RPS24A PE=2 SV=1 && PF01282:Ribosomal protein S24e	-
CsaV3_7G023360	384.756110537182	424.783035250226	702.101599068243	377.205613323638	353.819931111642	376.273921941865	503.880248285217	369.099822125715	0.448976750384784	0.0554755848315456	0.999958892150174	CsaV3_7G023360	chr7	12343459	12346365	+	2069	protein_coding	- && sp|Q8VZ80|PLT5_ARATH Polyol transporter 5 OS=Arabidopsis thaliana OX=3702 GN=PLT5 PE=1 SV=2 && PF00083:Sugar (and other) transporter	ERF
CsaV3_3G046070	2329.30755865055	2654.89397031391	2452.82265958561	2838.0661576623	3992.81678074243	2617.14758520568	2479.00806285002	3149.34350787013	-0.345251486970784	0.0557406191063223	0.999958892150174	CsaV3_3G046070	chr3	37647249	37651677	-	1983	protein_coding	- && - && -	-
CsaV3_6G032510	148.363538767551	70.109821351979	141.02471143408	39.7058540340671	121.368464741784	32.4916200005511	119.83269051787	64.5219795921342	0.895334296422041	0.0559227179625591	0.999958892150174	CsaV3_6G032510	chr6	18447357	18453981	-	2087	protein_coding	- && sp|Q9FZE0|BGL40_ARATH Beta-glucosidase 40 OS=Arabidopsis thaliana OX=3702 GN=BGLU40 PE=2 SV=1 && PF00232:Glycosyl hydrolase family 1	NAC
CsaV3_3G036060	376.84338846958	395.914285281764	395.876511382811	493.615958105335	459.760201182861	461.171380652983	389.544728378052	471.515846647059	-0.276036865357798	0.0559396326457998	0.999958892150174	CsaV3_3G036060	chr3	30087133	30090840	-	1476	protein_coding	- && - && PF13259:Protein of unknown function (DUF4050)	-
CsaV3_3G008730	146.38535825065	239.198214024399	126.922240290672	170.554691191788	364.105394225353	245.25932516545	170.835270855241	259.973136860864	-0.605118357062139	0.055993664079154	0.999958892150174	CsaV3_3G008730	chr3	7306399	7307253	+	345	protein_coding	- && - && -	-
CsaV3_4G028350	134.516275149246	156.716071257365	168.22233435351	183.18837202081	243.76547579494	184.468552261193	153.151560253374	203.807466692314	-0.411701754683169	0.0560351100018152	0.999958892150174	CsaV3_4G028350	chr4	17741608	17747847	-	1786	protein_coding	- && - && PF05768:Glutaredoxin-like domain (DUF836)	-
CsaV3_7G030540	81.1054011929279	97.947544535853	68.4977169822676	108.288692820183	126.51119629864	110.052261292189	82.5168875703495	114.950716803671	-0.478206527957324	0.0562018429998791	0.999958892150174	CsaV3_7G030540	chr7	19313843	19321188	-	3710	protein_coding	- && - && -	-
CsaV3_3G030260	244.305293837234	253.63258900863	208.515109048962	299.598716802507	301.364069231719	286.135879359692	235.484330631609	295.699555131306	-0.328786075143432	0.0562875637465516	0.999958892150174	CsaV3_3G030260	chr3	25985731	25989154	-	2178	protein_coding	- && sp|Q9C801|MOS2_ARATH Protein MOS2 OS=Arabidopsis thaliana OX=3702 GN=MOS2 PE=2 SV=1 && PF18131:KN17 SH3-like C-terminal domain|PF12656:G-patch domain	bHLH
CsaV3_3G005200	250.239835387936	272.191071131213	186.354082966463	249.063993486421	406.275792991566	314.435032263397	236.261663161871	323.258272913795	-0.451356296527293	0.0562904362560499	0.999958892150174	CsaV3_3G005200	chr3	4343806	4349530	+	2730	protein_coding	- && sp|Q9FFT9|RH32_ARATH DEAD-box ATP-dependent RNA helicase 32 OS=Arabidopsis thaliana OX=3702 GN=RH32 PE=2 SV=1 && PF00271:Helicase conserved C-terminal domain|PF00270:DEAD/DEAH box helicase|PF13959:Domain of unknown function (DUF4217)	WRKY
CsaV3_1G008700	412.450637773792	424.783035250226	606.406259166546	402.472974981681	357.934116357126	352.167236135005	481.213310730188	370.858109157937	0.375272338315578	0.0562926320470641	0.999958892150174	CsaV3_1G008700	chr1	5437919	5441343	+	2630	protein_coding	- && - && PF03080:Neprosin|PF14365:Neprosin activation peptide	G2-like
CsaV3_3G007620	402.559735189288	489.737722679265	437.176605445649	464.738973353286	845.465067947006	507.288518718281	443.158021104734	605.830853339524	-0.450682685666056	0.0564769436311014	0.999958892150174	CsaV3_3G007620	chr3	6722265	6725148	+	1080	protein_coding	- && sp|O48549|RS61_ARATH 40S ribosomal protein S6-1 OS=Arabidopsis thaliana OX=3702 GN=RPS6A PE=1 SV=2 && PF01092:Ribosomal protein S6e	NAC
CsaV3_4G034100	681.483188072284	744.401338472483	672.889337414041	771.556936343805	951.405338018224	826.964134852735	699.591287986269	849.975469738255	-0.280588161108422	0.0568192237382656	0.999958892150174	CsaV3_4G034100	chr4	24175477	24178962	-	1644	protein_coding	- && - && PF14389:Leucine-zipper of ternary complex factor MIP1|PF04784:Protein of unknown function, DUF547	FAR1
novel.312	32.6399785288612	31.9618303222257	27.1976229194298	24.3649558845412	56.5700471254079	89.0899258079626	30.5998105901722	56.6749762726372	-0.884353671296572	0.056823352792605	0.999958892150174	-	chr6	13922882	13927476	+	2160	-	- && - && -	-
CsaV3_5G001340	36.5963395626626	62.8926338598635	43.3147327976104	25.2673616580427	28.7992967183895	32.4916200005511	47.6012354067122	28.8527594589944	0.723831771139022	0.0568754852816652	0.999958892150174	CsaV3_5G001340	chr5	707223	712354	-	3772	protein_coding	- && sp|Q9C884|PMTI_ARATH Probable methyltransferase PMT18 OS=Arabidopsis thaliana OX=3702 GN=At1g33170 PE=2 SV=1 && PF03141:Putative S-adenosyl-L-methionine-dependent methyltransferase	NAC
CsaV3_5G033820	92.974484294332	72.1718749211548	106.775852942947	184.090777794311	90.5120754006527	132.062713550627	90.6407373861445	135.555188915197	-0.582721731110748	0.0570158982292644	0.999958892150174	CsaV3_5G033820	chr5	27001449	27006958	-	3351	protein_coding	- && sp|Q93ZF5|PHO11_ARATH Phosphate transporter PHO1 homolog 1 OS=Arabidopsis thaliana OX=3702 GN=PHO1-H1 PE=2 SV=1 && PF03105:SPX domain|PF03124:EXS family	NAC
CsaV3_3G036890	2.96727077535102	3.09308035376378	12.0878324086355	1.80481154700305	1.02854631137105	0	6.04939451258342	0.944452619458035	2.64252455425858	0.0571996921755977	0.999958892150174	CsaV3_3G036890	chr3	30521680	30522423	+	465	protein_coding	- && sp|O22165|RLP24_ARATH Probable ribosome biogenesis protein RLP24 OS=Arabidopsis thaliana OX=3702 GN=At2g44860 PE=1 SV=1 && PF01246:Ribosomal protein L24e	-
CsaV3_1G006650	16.8145343936558	29.8997767530499	82.6001881256757	25.2673616580427	18.513833604679	16.7698683873812	43.1048330907938	20.1836878833676	1.09110797332181	0.0572446120870362	0.999958892150174	CsaV3_1G006650	chr1	4277323	4279125	-	1192	protein_coding	- && sp|Q8GWK7|BEE3_ARATH Transcription factor BEE 3 OS=Arabidopsis thaliana OX=3702 GN=BEE3 PE=2 SV=1 && -	bHLH
CsaV3_2G001590	642.908667992721	922.768972206194	823.987242521984	847.359021317933	1647.73119081643	873.081272918033	796.554960906966	1122.7238283508	-0.495012750136913	0.0573164904751245	0.999958892150174	CsaV3_2G001590	chr2	445125	448255	+	912	protein_coding	- && sp|O82204|RL281_ARATH 60S ribosomal protein L28-1 OS=Arabidopsis thaliana OX=3702 GN=RPL28A PE=1 SV=1 && PF01778:Ribosomal L28e protein family	TCP
CsaV3_2G028820	94.9526648112327	79.3890624132703	243.771286907482	63.1684041451068	107.997362693961	72.3200574205814	139.371004710662	81.1619414198829	0.781421237065399	0.0574111954052919	0.999958892150174	CsaV3_2G028820	chr2	18895888	18898898	-	1340	protein_coding	- && sp|B2WSN0|EGS2_CLABR Eugenol synthase 2 OS=Clarkia breweri OX=36903 GN=EGS2 PE=1 SV=1 && PF05368:NmrA-like family	bHLH
CsaV3_2G019790	670.603195229331	978.444418573942	819.957965052439	945.721250629599	1530.47691132013	883.562440660146	823.001859618571	1119.92020086996	-0.444374777736356	0.0577341082657961	0.999958892150174	CsaV3_2G019790	chr2	15789056	15791702	+	1342	protein_coding	- && sp|P41098|RL34_TOBAC 60S ribosomal protein L34 OS=Nicotiana tabacum OX=4097 GN=RPL34 PE=2 SV=1 && PF01199:Ribosomal protein L34e	LSD
CsaV3_UNG160230	7.91272206760272	70.109821351979	23.1683454498846	10.8288692820183	15.4281946705658	14.6736348389585	33.7302962898221	13.6435662638475	1.30676235972031	0.057775682710287	0.999958892150174	CsaV3_UNG160230	scaffold66	398997	404154	-	1737	protein_coding	- && sp|C0LGT1|Y5129_ARATH Probable LRR receptor-like serine/threonine-protein kinase At5g10290 OS=Arabidopsis thaliana OX=3702 GN=At5g10290 PE=1 SV=1 && PF00069:Protein kinase domain|PF08263:Leucine rich repeat N-terminal domain|PF13855:Leucine rich repeat	CO-like
CsaV3_3G014610	449.046977336454	605.212722553113	473.440102671556	532.4194063659	1007.97538514363	583.801043235708	509.233267520374	708.065278248413	-0.475271328466692	0.0578661707351343	0.999958892150174	CsaV3_3G014610	chr3	10895516	10897967	-	965	protein_coding	- && sp|Q3E902|RS212_ARATH 40S ribosomal protein S21-2 OS=Arabidopsis thaliana OX=3702 GN=RPS21C PE=1 SV=2 && -	-
CsaV3_6G021510	82.0944914513782	71.1408481365669	136.995433964535	83.0213311621404	51.4273155685527	48.2133716137209	96.7435911841601	60.887339448138	0.663894053962481	0.058019187042071	0.999958892150174	CsaV3_6G021510	chr6	14567183	14569211	+	1930	protein_coding	- && sp|Q84TE9|DOF53_ARATH Dof zinc finger protein DOF5.3 OS=Arabidopsis thaliana OX=3702 GN=DOF5.3 PE=2 SV=1 && PF02701:Dof domain, zinc finger	Dof
CsaV3_3G030450	1037.55568111441	1109.38482021661	871.33125278914	1133.42165151792	1389.56606666229	1188.56442195564	1006.09058470672	1237.18404671195	-0.298133864592085	0.0580331555172019	0.999958892150174	CsaV3_3G030450	chr3	26220703	26226667	+	1969	protein_coding	- && sp|Q6YS30|RH5_ORYSJ DEAD-box ATP-dependent RNA helicase 5 OS=Oryza sativa subsp. japonica OX=39947 GN=Os07g0301200 PE=2 SV=1 && PF00271:Helicase conserved C-terminal domain|PF00270:DEAD/DEAH box helicase	WRKY
CsaV3_4G024310	691.374090656788	733.060043842016	599.355023594842	843.749398223927	1001.80410727541	705.382589044221	674.596386031215	850.312031514518	-0.334077993493608	0.0580819248082267	0.999958892150174	CsaV3_4G024310	chr4	14224281	14225931	+	908	protein_coding	- && sp|Q8RV04|TI141_ARATH Mitochondrial import inner membrane translocase subunit TIM14-1 OS=Arabidopsis thaliana OX=3702 GN=TIM14-1 PE=1 SV=1 && -	TCP
CsaV3_2G009260	1363.95546640302	1070.20580240227	1135.24892704435	1069.35084159931	780.666650330629	991.518468403913	1189.80339861654	947.178653444617	0.32875100276415	0.0583752211103097	0.999958892150174	CsaV3_2G009260	chr2	5766703	5773696	+	3548	protein_coding	- && sp|Q9SSY6|ETR1_CUCSA Ethylene receptor 1 OS=Cucumis sativus OX=3659 GN=ETR1 PE=2 SV=1 && PF00512:His Kinase A (phospho-acceptor) domain|PF02518:Histidine kinase-, DNA gyrase B-, and HSP90-like ATPase|PF00072:Response regulator receiver domain|PF01590:GAF domain	Trihelix
CsaV3_3G031420	1705.19160556839	1935.23727467154	1597.60851667465	1877.00400888317	2949.87082101218	1950.54531680727	1746.01246563819	2259.14004890088	-0.371596104163286	0.0584086323745086	0.999958892150174	CsaV3_3G031420	chr3	27125139	27131641	-	2806	protein_coding	- && sp|Q7XTT4|NUCL2_ORYSJ Nucleolin 2 OS=Oryza sativa subsp. japonica OX=39947 GN=Os04g0620700 PE=2 SV=2 && PF00076:RNA recognition motif. (a.k.a. RRM, RBD, or RNP domain)	bHLH
CsaV3_7G010010	176.058066004161	26.8066963992861	180.310166762146	67.6804330126144	27.7707504070184	30.3953864521284	127.724976388531	41.9488566239204	1.60472033970194	0.0585585412742816	0.999958892150174	CsaV3_7G010010	chr7	5623506	5630291	-	1557	protein_coding	- && sp|Q54G80|TF2AA_DICDI Transcription initiation factor IIA subunit 1 OS=Dictyostelium discoideum OX=44689 GN=gtf2a1 PE=3 SV=1 && PF03153:Transcription factor IIA, alpha/beta subunit	-
CsaV3_6G040710	301.672528827354	214.453571194289	267.946951724753	215.674979866865	182.052697112676	204.382770971208	261.357683915465	200.70348265025	0.380677255341444	0.0587109517832704	0.999958892150174	CsaV3_6G040710	chr6	23590527	23592492	-	1966	protein_coding	- && - && -	-
CsaV3_5G003530	302.661619085804	355.704240682835	315.290961991908	385.327265285152	481.359673721653	364.744637425541	324.552273920182	410.477192144115	-0.338783766122036	0.0587795909244796	0.999958892150174	CsaV3_5G003530	chr5	2250983	2253170	+	2188	protein_coding	- && sp|Q9LDH3|PT112_ARATH Probable sugar phosphate/phosphate translocator At1g12500 OS=Arabidopsis thaliana OX=3702 GN=At1g12500 PE=1 SV=1 && PF03151:Triose-phosphate Transporter family	GRF
CsaV3_1G000680	1043.49022266511	1134.12946304672	970.048550792996	1089.20376861634	1682.70176540304	1243.06649421463	1049.22274550161	1338.32400941134	-0.350822317642134	0.0589444332328864	0.999958892150174	CsaV3_1G000680	chr1	407157	411061	+	2286	protein_coding	- && sp|O94514|NOP56_SCHPO Nucleolar protein 56 OS=Schizosaccharomyces pombe (strain 972 / ATCC 24843) OX=284812 GN=nop56 PE=3 SV=1 && PF08156:NOP5NT (NUC127) domain|PF01798:snoRNA binding domain, fibrillarin	M-type_MADS
CsaV3_6G050170	7.91272206760272	10.3102678458793	27.1976229194298	4.51202886750763	7.19982417959737	5.24058387105662	15.1402042776373	5.65081230605387	1.42625306539733	0.0590908587492892	0.999958892150174	CsaV3_6G050170	chr6	29271296	29273925	+	1460	protein_coding	- && sp|Q9FZA2|AGP31_ARATH Non-classical arabinogalactan protein 31 OS=Arabidopsis thaliana OX=3702 GN=AGP31 PE=1 SV=1 && PF01190:Pollen proteins Ole e I like	MIKC_MADS
CsaV3_2G001770	308.596160636506	459.837945926215	424.081453669627	399.765757661176	779.638104019258	494.711117427745	397.505186744116	558.038326369393	-0.488980972756154	0.0594282685668258	0.999958892150174	CsaV3_2G001770	chr2	560098	563713	-	2102	protein_coding	- && - && PF06219:Protein of unknown function (DUF1005)	M-type_MADS
CsaV3_2G025870	4133.40819006397	4460.22187012737	4617.55198009875	4240.40472968367	3173.0653705797	3458.78535489737	4403.72734676336	3624.08515172025	0.280913447869081	0.0595124147307904	0.999958892150174	CsaV3_2G025870	chr2	17758562	17762365	-	2227	protein_coding	- && sp|O48651|SQE1_PANGI Squalene monooxygenase SE1 OS=Panax ginseng OX=4054 GN=SQE1 PE=2 SV=1 && PF08491:Squalene epoxidase	-
CsaV3_2G032810	107.810838171087	173.212499810772	143.039350168853	169.652285418287	254.05093890865	171.891150970657	141.354229383571	198.531458432531	-0.489907133439765	0.0595209994134621	0.999958892150174	CsaV3_2G032810	chr2	21682623	21685390	-	1160	protein_coding	- && sp|O22165|RLP24_ARATH Probable ribosome biogenesis protein RLP24 OS=Arabidopsis thaliana OX=3702 GN=At2g44860 PE=1 SV=1 && PF01246:Ribosomal protein L24e	-
CsaV3_6G009330	1157.2356023869	984.63057928147	1258.14188986547	1444.75164337594	1429.67937280576	1257.74012905359	1133.33602384461	1377.3903817451	-0.281442098873116	0.0597016163532374	0.999958892150174	CsaV3_6G009330	chr6	7500392	7501479	+	897	protein_coding	- && - && -	-
CsaV3_3G042170	364.974305368176	366.014508528714	348.532501115656	312.232397631528	287.992967183895	279.847178714424	359.840438337515	293.357514509949	0.293853271133001	0.0599204416565259	0.999958892150174	CsaV3_3G042170	chr3	34294356	34301095	-	2045	protein_coding	- && sp|F4KHA8|WTR41_ARATH WAT1-related protein At5g40230 OS=Arabidopsis thaliana OX=3702 GN=At5g40230 PE=3 SV=1 && PF00892:EamA-like transporter family	GRAS
CsaV3_3G045970	109.789018687988	86.6062499053858	194.412637905554	105.581475499679	63.7698713050053	80.704991614272	130.269302166309	83.3521128063186	0.642127739039531	0.0600933685703789	0.999958892150174	CsaV3_3G045970	chr3	37577193	37578409	+	1217	protein_coding	- && - && -	-
CsaV3_4G032090	1101.84654791368	201.050222994646	175.273569925214	753.508820873774	1595.2753289365	2783.79815230528	492.723446944513	1710.86076737185	-1.79578535097998	0.0604665409158784	0.999958892150174	CsaV3_4G032090	chr4	22614352	22622671	+	4281	protein_coding	- && sp|Q94A68|Y1669_ARATH Uncharacterized oxidoreductase At1g06690, chloroplastic OS=Arabidopsis thaliana OX=3702 GN=At1g06690 PE=1 SV=1 && PF00248:Aldo/keto reductase family	bHLH
CsaV3_5G003390	41.5417908549143	75.2649552749186	53.3879264714733	75.8020849741282	142.967937280576	60.7907729042568	56.7315575337687	93.1869317196538	-0.716100419461228	0.0607477469405946	0.999958892150174	CsaV3_5G003390	chr5	2170952	2172029	+	1043	protein_coding	- && - && PF06697:Protein of unknown function (DUF1191)	-
CsaV3_1G029160	174.07988548726	160.840178395716	157.141821312261	236.4303126574	220.108910633405	180.276085164348	164.020628398412	212.271769485051	-0.373291373589914	0.0607868494468443	0.999958892150174	CsaV3_1G029160	chr1	15970181	15971018	-	171	protein_coding	- && - && -	-
CsaV3_4G033630	886.224871571505	1088.76428452485	954.938760282202	1117.17834759489	1344.31002896197	1113.10001421243	976.642638792852	1191.52946358976	-0.286880923758647	0.0609716336775212	0.999958892150174	CsaV3_4G033630	chr4	23826244	23834598	-	1999	protein_coding	- && - && -	-
CsaV3_4G004900	54.3999642147687	57.7374999369239	56.4098845736322	36.096230940061	41.1418524548421	34.5878535489737	56.1824495751082	37.2753123146256	0.592199197422599	0.0610378586463228	0.999958892150174	CsaV3_4G004900	chr4	3217234	3220888	-	1317	protein_coding	- && sp|Q940M2|AGT21_ARATH Alanine--glyoxylate aminotransferase 2 homolog 1, mitochondrial OS=Arabidopsis thaliana OX=3702 GN=AGT2 PE=1 SV=1 && PF00202:Aminotransferase class-III	ERF
CsaV3_2G002190	42.5308811133646	59.7995535060997	43.3147327976104	63.1684041451068	86.3978901551685	68.1275903237361	48.5483891390249	72.5646282080038	-0.57934329960512	0.0610510215562379	0.999958892150174	CsaV3_2G002190	chr2	838568	841615	+	724	protein_coding	- && - && -	-
CsaV3_2G008330	1309.55550218825	1523.85758762095	1387.07876889092	1815.64041628507	1741.32890515119	1505.09568776746	1406.83061956671	1687.35500306791	-0.262629001890615	0.0612030616718385	0.999958892150174	CsaV3_2G008330	chr2	4628645	4634705	-	1338	protein_coding	- && - && -	-
CsaV3_1G003960	1786.29700676131	976.382365004766	828.016519991529	1174.02991132549	1781.44221129466	2331.01170584599	1196.89863058587	1762.16127615538	-0.557754706417078	0.0612192791819267	0.999958892150174	CsaV3_1G003960	chr1	2454211	2464204	-	4912	protein_coding	- && sp|Q8LPQ5|BTS_ARATH Zinc finger protein BRUTUS OS=Arabidopsis thaliana OX=3702 GN=BTS PE=1 SV=1 && PF14599:Zinc-ribbon|PF05495:CHY zinc finger|PF13639:Ring finger domain|PF01814:Hemerythrin HHE cation binding domain	Trihelix
novel.67	809.075831412378	1225.89084687504	1159.42459186162	1216.44298268006	2038.57878913743	1137.20670001929	1064.79709004968	1464.07615727892	-0.459366008070919	0.0613202109943483	0.999958892150174	-	chr1	22319100	22319683	-	476	-	- && - && PF05162:Ribosomal protein L41	-
CsaV3_1G001230	0	0	24.1756648172709	0.902405773501526	0	1.04811677421132	8.05855493909031	0.65017418257095	3.62342991836794	0.0613736345253052	0.999958892150174	CsaV3_1G001230	chr1	692578	695698	+	1556	protein_coding	- && sp|Q9FML4|LOB_ARATH Protein LATERAL ORGAN BOUNDARIES OS=Arabidopsis thaliana OX=3702 GN=LOB PE=1 SV=1 && PF03195:Lateral organ boundaries (LOB) domain	LBD
CsaV3_6G014680	267.054369781592	308.27700859179	294.137255276796	274.331355144464	657.241092966103	338.541718070258	289.822877883393	423.371388726942	-0.546073002504093	0.0614018955040948	0.999958892150174	CsaV3_6G014680	chr6	10661863	10664307	-	591	protein_coding	- && sp|Q6V9I6|HDT1_SOLCH Histone deacetylase HDT1 OS=Solanum chacoense OX=4108 GN=HDT1 PE=2 SV=1 && -	C2H2
CsaV3_1G043360	95.941755069683	91.7613838283254	143.039350168853	170.554691191788	134.739566789608	153.025049034853	110.24749635562	152.77310233875	-0.47154012205043	0.06173921884991	0.999958892150174	CsaV3_1G043360	chr1	28325257	28328137	+	1639	protein_coding	- && sp|Q94CK9|LRP1_ARATH Protein LATERAL ROOT PRIMORDIUM 1 OS=Arabidopsis thaliana OX=3702 GN=LRP1 PE=1 SV=1 && PF05142:Domain of unknown function (DUF702)	SRS
CsaV3_1G006340	165.178073161207	231.981026532283	198.441915375099	211.162950999357	506.044785194558	201.238420648574	198.53367168953	306.148718947496	-0.62441666830694	0.0617758937442586	0.999958892150174	CsaV3_1G006340	chr1	4041091	4042702	+	807	protein_coding	- && sp|Q9LEY9|NHP2_ARATH H/ACA ribonucleoprotein complex subunit 2-like protein OS=Arabidopsis thaliana OX=3702 GN=At5g08180 PE=1 SV=1 && PF01248:Ribosomal protein L7Ae/L30e/S12e/Gadd45 family	-
CsaV3_5G037230	582.57416222725	470.148213772094	656.77222753586	506.249638934356	382.619227830032	450.690212910869	569.831534511735	446.519693225086	0.35126189899096	0.0618923588443021	0.999958892150174	CsaV3_5G037230	chr5	29552087	29555944	-	3159	protein_coding	- && sp|K4BW79|ENOX_SOLLC 2-methylene-furan-3-one reductase OS=Solanum lycopersicum OX=4081 GN=EO PE=1 SV=1 && PF08240:Alcohol dehydrogenase GroES-like domain|PF13602:Zinc-binding dehydrogenase	HB-other
CsaV3_4G011950	1342.19548071711	1204.2392843987	1241.01746061991	1198.39486721003	817.694317539987	1021.91385485604	1262.48407524524	1012.66767986868	0.31762393235244	0.0619067782176844	0.999958892150174	CsaV3_4G011950	chr4	9215521	9222869	-	3482	protein_coding	- && sp|Q9ASS7|CAAT2_ARATH Cationic amino acid transporter 2, vacuolar OS=Arabidopsis thaliana OX=3702 GN=CAT2 PE=1 SV=1 && -	G2-like
CsaV3_3G003490	797.206748310974	804.200891978582	824.99456188937	948.428467950104	923.634587611206	976.844833564954	808.800734059642	949.635963042088	-0.231564062484191	0.0619619090885742	0.999958892150174	CsaV3_3G003490	chr3	2876197	2881229	-	2046	protein_coding	- && sp|P54873|HMCS_ARATH Hydroxymethylglutaryl-CoA synthase OS=Arabidopsis thaliana OX=3702 GN=HMGS PE=1 SV=2 && PF01154:Hydroxymethylglutaryl-coenzyme A synthase N terminal|PF08540:Hydroxymethylglutaryl-coenzyme A synthase C terminal	TCP
CsaV3_5G003160	829.846726839835	817.604240178225	811.899410113348	1057.61956654379	954.490976952337	907.669126467007	819.783459043803	973.259889987711	-0.248050090182848	0.0619719226203973	0.999958892150174	CsaV3_5G003160	chr5	1968211	1972957	+	2190	protein_coding	- && sp|Q42605|UGE1_ARATH Bifunctional UDP-glucose 4-epimerase and UDP-xylose 4-epimerase 1 OS=Arabidopsis thaliana OX=3702 GN=UGE1 PE=1 SV=2 && PF16363:GDP-mannose 4,6 dehydratase|PF00447:HSF-type DNA-binding	HSF
novel.108	2.96727077535102	4.1241071383517	4.02927746954515	4.51202886750763	13.3711020478237	15.7217516131699	3.70688512774929	11.2016275095004	-1.58832693875351	0.0621236967867111	0.999958892150174	-	chr2	24306668	24310016	-	1706	-	- && - && -	-
CsaV3_2G025380	998.981161034844	1182.58772192235	834.060436195847	1048.59550880877	1936.75270431169	1137.20670001929	1005.20977305101	1374.18497104658	-0.450907268145382	0.0622513581018369	0.999958892150174	CsaV3_2G025380	chr2	17457426	17461038	+	2652	protein_coding	- && sp|Q9C6I8|NOG1_ARATH Nucleolar GTP-binding protein 1 OS=Arabidopsis thaliana OX=3702 GN=At1g50920 PE=2 SV=1 && PF06858:Nucleolar GTP-binding protein 1 (NOG1)|PF17835:NOG1 N-terminal helical domain|PF08155:NOGCT (NUC087) domain	C3H
CsaV3_7G004400	23.7381662028082	42.272098168105	128.936879025445	45.1202886750763	24.6851114729053	24.1066858068605	64.9823811321194	31.304028651614	1.0496740536475	0.0623433270206886	0.999958892150174	CsaV3_7G004400	chr7	3172781	3174246	+	1228	protein_coding	- && sp|Q9FKT1|LLG1_ARATH GPI-anchored protein LLG1 OS=Arabidopsis thaliana OX=3702 GN=LLG1 PE=1 SV=1 && -	-
CsaV3_7G023030	1.97818051690068	7.21718749211548	64.4684395127225	11.7312750555198	4.11418524548421	4.1924670968453	24.5546025072462	6.67930913261645	1.86873108166449	0.062461102893559	0.999958892150174	CsaV3_7G023030	chr7	11924273	11928348	+	2470	protein_coding	- && sp|O81123|ZIP1_ARATH Zinc transporter 1 OS=Arabidopsis thaliana OX=3702 GN=ZIP1 PE=2 SV=1 && PF02535:ZIP Zinc transporter	NF-YC
CsaV3_4G035460	1367.91182743682	1552.72633758942	1444.49597283194	1546.72349578162	2056.06407643073	1713.67092583552	1455.04471261939	1772.15283268262	-0.284241678388355	0.0624923972755263	0.999958892150174	CsaV3_4G035460	chr4	25011588	25019498	-	5292	protein_coding	- && - && -	-
CsaV3_4G007040	0	2.06205356917585	12.0878324086355	0	0	1.04811677421132	4.71662865927044	0.349372258070441	3.73163197966998	0.0625072169635066	0.999958892150174	CsaV3_4G007040	chr4	4759877	4762161	-	2285	protein_coding	- && sp|A1XWY7|CFAT_PETHY Coniferyl alcohol acyltransferase OS=Petunia hybrida OX=4102 GN=CFAT PE=1 SV=1 && PF02458:Transferase family	FAR1
CsaV3_3G011280	1143.38833876859	1540.35401617436	1401.18124003433	1616.20874034123	1495.50633673351	2005.04738906626	1361.64119832576	1705.58748871367	-0.324889469559058	0.0625274409320032	0.999958892150174	CsaV3_3G011280	chr3	8895882	8901195	+	2212	protein_coding	- && sp|Q9M8Z8|PLY8_ARATH Probable pectate lyase 8 OS=Arabidopsis thaliana OX=3702 GN=At3g07010 PE=2 SV=1 && PF00544:Pectate lyase	AP2
CsaV3_6G003810	261.11982823089	281.470312192504	239.742009437937	316.744426499036	339.420282752448	312.338798714975	260.77738328711	322.834502655486	-0.308008961120032	0.0627463402953062	0.999958892150174	CsaV3_6G003810	chr6	3175238	3175778	+	225	protein_coding	- && - && -	-
CsaV3_3G015130	1684.42071014093	1625.92923929516	1923.97999170781	1518.74891680307	1429.67937280576	1477.84465163797	1744.77664704797	1475.42431374893	0.241836490825202	0.0628553071838275	0.999958892150174	CsaV3_3G015130	chr3	11237408	11239834	-	1031	protein_coding	- && - && PF00582:Universal stress protein family	-
CsaV3_4G017570	1415.38815984244	1478.49240909909	1356.85918786933	1616.20874034123	1670.35920966659	1661.26508712495	1416.91325227028	1649.27767904426	-0.219039767843763	0.0628978052680678	0.999958892150174	CsaV3_4G017570	chr4	10979421	10991427	-	1699	protein_coding	- && sp|Q18B61|NUSB_CLOD6 Transcription antitermination protein NusB OS=Clostridioides difficile (strain 630) OX=272563 GN=nusB PE=3 SV=1 && PF01029:NusB family	-
CsaV3_1G006200	66.2690473161728	59.7995535060997	74.5416331865853	50.5347233160855	33.9420282752448	49.2614883879322	66.8700780029526	44.5794133264208	0.583043822404314	0.0629539436585337	0.999958892150174	CsaV3_1G006200	chr1	3954235	3961284	-	3563	protein_coding	- && sp|Q94JW8|SPL6_ARATH Squamosa promoter-binding-like protein 6 OS=Arabidopsis thaliana OX=3702 GN=SPL6 PE=1 SV=2 && PF03110:SBP domain	SBP
CsaV3_3G003390	960.40664095528	1267.13191825856	1133.23428830957	1267.88011176964	1461.56430845827	1365.69615679736	1120.25761584114	1365.04685900842	-0.285075647291551	0.0629950644698252	0.999958892150174	CsaV3_3G003390	chr3	2820935	2822976	-	2042	protein_coding	- && sp|Q9LDH3|PT112_ARATH Probable sugar phosphate/phosphate translocator At1g12500 OS=Arabidopsis thaliana OX=3702 GN=At1g12500 PE=1 SV=1 && PF03151:Triose-phosphate Transporter family	GRF
CsaV3_5G017160	49.454512922517	49.4892856602205	89.6514236973797	43.3154771280732	33.9420282752448	40.8765541942416	62.8650740933724	39.3780198658532	0.673479672042245	0.063029492016629	0.999958892150174	CsaV3_5G017160	chr5	13737132	13741182	-	3677	protein_coding	- && sp|Q9ZPS9|BRL2_ARATH Serine/threonine-protein kinase BRI1-like 2 OS=Arabidopsis thaliana OX=3702 GN=BRL2 PE=1 SV=1 && PF13855:Leucine rich repeat|PF00069:Protein kinase domain	SBP
CsaV3_1G031280	1261.09007952418	1246.5113825668	1365.92506217581	1567.47882857215	1560.30475434989	1423.34257937898	1291.17550808893	1517.04205410034	-0.232715776703612	0.0630568543187984	0.999958892150174	CsaV3_1G031280	chr1	18484053	18485258	-	1206	protein_coding	- && sp|Q40374|PR1_MEDTR Pathogenesis-related protein PR-1 OS=Medicago truncatula OX=3880 GN=PR-1 PE=2 SV=1 && PF00188:Cysteine-rich secretory protein family	M-type_MADS
CsaV3_4G034620	21.7599856859075	17.5274553379947	32.2342197563612	14.4384923760244	10.2854631137105	11.5292845163246	23.8405535934212	12.0844133353532	0.976095714548734	0.0632469190520784	0.999958892150174	CsaV3_4G034620	chr4	24507917	24514716	-	5958	protein_coding	- && - && -	C2H2
CsaV3_3G017350	221.556217892876	192.802008717942	267.946951724753	167.847473871284	171.767233998966	186.564785809616	227.43505944519	175.393164559955	0.375699978713653	0.0636259062529797	0.999958892150174	CsaV3_3G017350	chr3	13005979	13006854	-	876	protein_coding	- && - && PF00168:C2 domain	-
CsaV3_2G013050	1051.40294473271	1480.55446266826	1360.88846533888	1438.43480296143	2318.34338583035	1420.19822905634	1297.61529091328	1725.65880594938	-0.411217207394186	0.0636541753040222	0.999958892150174	CsaV3_2G013050	chr2	10622707	10624936	+	1035	protein_coding	- && sp|Q945U1|RS15_ELAOL 40S ribosomal protein S15 OS=Elaeis oleifera OX=80265 GN=RPS15 PE=2 SV=1 && PF00203:Ribosomal protein S19	-
CsaV3_6G051930	211.665315308373	248.47745508569	182.324805496918	231.015878016391	364.105394225353	267.269777423888	214.155858630327	287.463683221877	-0.423889134641587	0.0636833125924519	0.999958892150174	CsaV3_6G051930	chr6	30223318	30225599	+	1023	protein_coding	- && sp|Q6TNS2|PK1IP_DANRE p21-activated protein kinase-interacting protein 1-like OS=Danio rerio OX=7955 GN=pak1ip1 PE=2 SV=1 && -	-
CsaV3_2G018050	606.312328430059	713.470534934845	614.464814105636	673.194707032138	1107.74437734662	745.211026464252	644.749225823513	842.050036947671	-0.384826297380505	0.0636910873650644	0.999958892150174	CsaV3_2G018050	chr2	15051025	15054352	-	1733	protein_coding	- && - && -	-
CsaV3_3G008220	333.323417097765	357.76629425201	361.627652891678	298.696311029005	253.022392597279	299.761397424439	350.905788080484	283.826700350241	0.305500245680886	0.0640664208853336	0.999958892150174	CsaV3_3G008220	chr3	7039817	7041262	-	1446	protein_coding	- && sp|Q9AR73|HQGT_RAUSE Hydroquinone glucosyltransferase OS=Rauvolfia serpentina OX=4060 GN=AS PE=1 SV=1 && PF00201:UDP-glucoronosyl and UDP-glucosyl transferase	bHLH
CsaV3_1G008950	48.4654226640667	42.272098168105	94.6880205343111	107.386287046682	101.826084825734	79.6568748400606	61.8085137888276	96.2897489041588	-0.640346340044604	0.0644530830564194	0.999958892150174	CsaV3_1G008950	chr1	5561946	5564076	-	1549	protein_coding	- && sp|A0A068Q609|C7124_PRUMU Phenylacetaldehyde oxime monooxygenase CYP71AN24 OS=Prunus mume OX=102107 GN=CYP71AN24 PE=1 SV=1 && PF00067:Cytochrome P450	HSF
CsaV3_7G002250	58.3563252485701	74.2339284903307	67.4903976148813	100.167040858669	97.71189958025	81.7531083884833	66.6935504512607	93.2106829424676	-0.484931290406241	0.0645577661991781	0.999958892150174	CsaV3_7G002250	chr7	1777269	1780028	+	2760	protein_coding	- && sp|Q9SZL5|PP356_ARATH Pentatricopeptide repeat-containing protein At4g38150 OS=Arabidopsis thaliana OX=3702 GN=At4g38150 PE=2 SV=1 && PF13041:PPR repeat family	-
CsaV3_1G032670	1614.19530179095	2219.80066721781	1865.55546839941	2016.87690377591	3761.39386068394	2026.00972455049	1899.85047913606	2601.42682967011	-0.453354261176864	0.0648143183101055	0.999958892150174	CsaV3_1G032670	chr1	19736169	19738723	+	1210	protein_coding	- && sp|P19951|RS142_MAIZE 40S ribosomal protein S14 OS=Zea mays OX=4577 PE=3 SV=1 && PF00411:Ribosomal protein S11	-
CsaV3_2G017640	0.98909025845034	5.15513392293963	5.03659683693144	0.902405773501526	0	0	3.72694033944047	0.300801924500509	3.39026797994539	0.0648570015039498	0.999958892150174	CsaV3_2G017640	chr2	14656649	14659981	+	1594	protein_coding	- && sp|H6U1I8|GLIP_TANCI GDSL lipase OS=Tanacetum cinerariifolium OX=118510 GN=GLIP PE=1 SV=1 && PF00657:GDSL-like Lipase/Acylhydrolase	ERF
CsaV3_7G000020	0	1.03102678458793	1.00731936738629	3.6096230940061	6.17127786822632	4.1924670968453	0.679448717324738	4.65778935302591	-2.78401160355538	0.0650705970685327	0.999958892150174	CsaV3_7G000020	chr7	82285	83194	-	910	protein_coding	- && - && -	-
CsaV3_UNG129000	0	5.15513392293963	12.0878324086355	0.902405773501526	1.02854631137105	0	5.74765544385836	0.643650694957526	3.13887587196377	0.0651404444672319	0.999958892150174	CsaV3_UNG129000	scaffold66	52509	54220	+	306	protein_coding	- && - && -	-
CsaV3_3G009800	77.1490401591265	79.3890624132703	66.483078247495	55.9491579570946	54.5129545026658	44.0209045168756	74.3403936066306	51.494338992212	0.527540215958437	0.0653095688529296	0.999958892150174	CsaV3_3G009800	chr3	7961890	7966169	-	1429	protein_coding	- && sp|Q8GXF0|RA51C_ARATH DNA repair protein RAD51 homolog 3 OS=Arabidopsis thaliana OX=3702 GN=RAD51C PE=1 SV=2 && PF08423:Rad51	-
CsaV3_1G000010	403.548825447739	596.964508276409	475.454741406328	514.37129089587	1132.42948881953	511.480985815126	491.989358376825	719.427255176842	-0.548029139206765	0.0653739398734323	0.999958892150174	CsaV3_1G000010	chr1	22415	23923	-	960	protein_coding	- && sp|P52855|RLA1_MAIZE 60S acidic ribosomal protein P1 OS=Zea mays OX=4577 GN=RPP1A PE=1 SV=1 && PF00428:60s Acidic ribosomal protein	-
CsaV3_7G022640	222.545308151327	219.608705117228	228.661496396687	268.916920503455	303.421161854461	262.029193552831	223.605169888414	278.122425303582	-0.314471685183663	0.0653822337280703	0.999958892150174	CsaV3_7G022640	chr7	11492839	11496444	-	1875	protein_coding	- && - && -	-
CsaV3_1G039500	899.083044931359	1210.42544510623	1058.69265512299	1144.25052079993	1985.09438094613	1135.11046647086	1056.06704838686	1421.48512273898	-0.428589759331652	0.0656383529031316	0.999958892150174	CsaV3_1G039500	chr1	24884528	24886597	-	900	protein_coding	- && sp|Q9SIK2|RS252_ARATH 40S ribosomal protein S25-2 OS=Arabidopsis thaliana OX=3702 GN=RPS25B PE=3 SV=1 && PF03297:S25 ribosomal protein	-
CsaV3_4G028680	1203.72284453406	1001.12700783488	554.025652062459	1159.59141894946	1199.28499905865	1440.11244776636	919.6251681438	1266.32962192482	-0.461382738203961	0.0658015543917989	0.999958892150174	CsaV3_4G028680	chr4	18051645	18057786	-	2492	protein_coding	- && sp|Q9Y7K5|YGI3_SCHPO Uncharacterized WD repeat-containing protein C2A9.03 OS=Schizosaccharomyces pombe (strain 972 / ATCC 24843) OX=284812 GN=SPBC2A9.03 PE=4 SV=2 && -	C3H
CsaV3_5G004670	740.828603579305	1121.75714163166	1067.75852942947	1034.15701643275	2069.43517847856	1046.0205406629	976.781424880145	1383.2042451914	-0.501803459808142	0.0661502157091704	0.999958892150174	CsaV3_5G004670	chr5	3044395	3046533	-	913	protein_coding	- && sp|P52866|RL36_DAUCA 60S ribosomal protein L36 OS=Daucus carota OX=4039 GN=RPL36 PE=3 SV=2 && PF01158:Ribosomal protein L36e	C3H
CsaV3_6G017030	14.8363538767551	29.8997767530499	56.4098845736322	16.2433039230275	23.6565651615342	4.1924670968453	33.7153384011457	14.6974453938023	1.19472551684954	0.0662498767521144	0.999958892150174	CsaV3_6G017030	chr6	12703873	12704547	+	675	protein_coding	- && sp|P62785|H41_WHEAT Histone H4 variant TH011 OS=Triticum aestivum OX=4565 PE=3 SV=2 && PF15511:Centromere kinetochore component CENP-T histone fold	CO-like
CsaV3_7G002070	138.472636183048	149.498883765249	348.532501115656	107.386287046682	188.223974980903	100.619210324287	212.168007021318	132.076490783957	0.684530922937403	0.0664198105735424	0.999958892150174	CsaV3_7G002070	chr7	1660381	1662639	+	1954	protein_coding	- && sp|O65493|XCP1_ARATH Cysteine protease XCP1 OS=Arabidopsis thaliana OX=3702 GN=XCP1 PE=1 SV=1 && PF00112:Papain family cysteine protease|PF08246:Cathepsin propeptide inhibitor domain (I29)	BBR-BPC
CsaV3_5G038200	496.523309742071	526.85468692443	474.447422038942	584.758941228989	634.61307411594	574.367992267806	499.275139568481	597.913335870911	-0.260079614196309	0.0665335682485434	0.999958892150174	CsaV3_5G038200	chr5	30327522	30331226	-	2358	protein_coding	- && sp|Q6R8G7|PHO13_ARATH Phosphate transporter PHO1 homolog 3 OS=Arabidopsis thaliana OX=3702 GN=PHO1;H3 PE=2 SV=2 && PF03105:SPX domain|PF03124:EXS family	ERF
CsaV3_4G002930	0.98909025845034	4.1241071383517	3.02195810215887	0	0	0	2.71171849965364	0	3.89338250682271	0.0665336135278271	0.999958892150174	CsaV3_4G002930	chr4	1818166	1820190	-	2025	protein_coding	- && sp|Q9FGH9|E70B1_ARATH Exocyst complex component EXO70B1 OS=Arabidopsis thaliana OX=3702 GN=EXO70B1 PE=1 SV=1 && PF03081:Exo70 exocyst complex subunit	GRAS
CsaV3_2G025710	5595.28359205357	7535.77476855315	5747.76431030616	6700.36286824883	11932.1657582156	6771.88247817937	6292.9408903043	8468.13703488126	-0.428291169686095	0.0667203411763079	0.999958892150174	CsaV3_2G025710	chr2	17658784	17660232	-	1449	protein_coding	- && - && -	-
CsaV3_1G036700	676.537736780033	677.384597474267	624.538007779499	756.216038194279	836.208151144666	757.788427754787	659.486780677933	783.404205697911	-0.248245674451372	0.0667450060897363	0.999958892150174	CsaV3_1G036700	chr1	22524354	22535677	+	2205	protein_coding	- && sp|O22928|PUSH_ARATH Putative tRNA pseudouridine synthase OS=Arabidopsis thaliana OX=3702 GN=At2g30320 PE=3 SV=1 && PF01416:tRNA pseudouridine synthase	bZIP
CsaV3_UNG174360	73.1926791253252	73.2029017057428	107.783172310333	69.4852445596175	56.5700471254079	45.0690212910869	84.7262510471336	57.0414376587041	0.567122556402204	0.0667454775118144	0.999958892150174	CsaV3_UNG174360	scaffold78	17035	19539	-	1743	protein_coding	- && sp|Q40287|UFOG5_MANES Anthocyanidin 3-O-glucosyltransferase 5 OS=Manihot esculenta OX=3983 GN=GT5 PE=2 SV=1 && PF00201:UDP-glucoronosyl and UDP-glucosyl transferase	FAR1
CsaV3_2G035490	119.679921272491	122.692187365963	162.178418149192	108.288692820183	102.854631137105	85.9455754853286	134.850175595882	99.029633147539	0.443820330653097	0.0669622333899571	0.999958892150174	CsaV3_2G035490	chr2	23753869	23765918	+	2932	protein_coding	- && sp|O22187|Y2232_ARATH Probable receptor-like protein kinase At2g23200 OS=Arabidopsis thaliana OX=3702 GN=At2g23200 PE=3 SV=1 && PF12819:Malectin-like domain|PF00069:Protein kinase domain	bHLH
CsaV3_3G008420	1068.21747912637	1306.3109360729	1184.60757604628	1201.10208453053	2205.20329157954	1339.49323744207	1186.37866374852	1581.93287118405	-0.41494413869158	0.0669992177078366	0.999958892150174	CsaV3_3G008420	chr3	7149986	7150375	-	237	protein_coding	- && sp|Q9M373|AGP20_ARATH Arabinogalactan protein 20 OS=Arabidopsis thaliana OX=3702 GN=AGP20 PE=1 SV=1 && -	-
CsaV3_4G006280	15.8254441352054	13.403348199643	176.2808892926	26.1697674315443	2.05709262274211	4.1924670968453	68.5032272091497	10.8064423837106	2.65884259233803	0.0670540377696062	0.999958892150174	CsaV3_4G006280	chr4	4174984	4180221	-	2940	protein_coding	- && sp|Q9FFR9|CHX18_ARATH Cation/H(+) antiporter 18 OS=Arabidopsis thaliana OX=3702 GN=CHX18 PE=2 SV=1 && PF00999:Sodium/hydrogen exchanger family	HSF
CsaV3_4G034220	346.181590457619	361.890401390362	373.715485300313	416.911467357705	490.616590523992	414.006125813473	360.595825716098	440.511394565057	-0.288506913421675	0.0670708984497027	0.999958892150174	CsaV3_4G034220	chr4	24244336	24250658	+	3673	protein_coding	- && sp|Q9FX08|P2C12_ARATH Probable protein phosphatase 2C 12 OS=Arabidopsis thaliana OX=3702 GN=At1g47380 PE=2 SV=1 && PF00481:Protein phosphatase 2C	B3
CsaV3_1G029480	58.3563252485701	49.4892856602205	43.3147327976104	69.4852445596175	71.9982417959737	76.5125245174267	50.386781235467	72.6653369576726	-0.526946289623055	0.0673705446093382	0.999958892150174	CsaV3_1G029480	chr1	16286226	16291283	-	3256	protein_coding	- && sp|Q6KAE5|XB32_ORYSJ Probable E3 ubiquitin-protein ligase XBOS32 OS=Oryza sativa subsp. japonica OX=39947 GN=XBOS32 PE=2 SV=2 && PF13637:Ankyrin repeats (many copies)|PF12796:Ankyrin repeats (3 copies)	-
CsaV3_5G033660	5.93454155070204	2.06205356917585	9.0658743064766	0.902405773501526	0	2.09623354842265	5.68748980878483	0.999546440641391	2.51885604104396	0.0673840467405817	0.999958892150174	CsaV3_5G033660	chr5	26900165	26903839	+	1580	protein_coding	- && sp|Q96519|PER11_ARATH Peroxidase 11 OS=Arabidopsis thaliana OX=3702 GN=PER11 PE=1 SV=1 && PF00141:Peroxidase	NAC
CsaV3_3G046540	340.247048906917	452.6207584341	365.656930361223	465.641379126787	549.243730272142	441.257161942968	386.174912567413	485.380757113966	-0.330045127501974	0.0674082169773523	0.999958892150174	CsaV3_3G046540	chr3	37996471	38000337	-	1766	protein_coding	- && sp|Q8H0V5|OCP3_ARATH Protein OVEREXPRESSOR OF CATIONIC PEROXIDASE 3 OS=Arabidopsis thaliana OX=3702 GN=OCP3 PE=1 SV=1 && PF00046:Homeodomain	HB-other
CsaV3_1G037310	170.123524453459	178.367633733711	167.215014986124	227.406254922385	207.766354896953	212.767705164899	171.902057724431	215.980104994745	-0.330119818071226	0.0677328595221215	0.999958892150174	CsaV3_1G037310	chr1	23225250	23231347	+	4205	protein_coding	- && - && -	MYB
CsaV3_7G001690	26.7054369781592	12.3723214150551	17.1244292455669	33.3890136195565	45.2560377003263	24.1066858068605	18.7340625462604	34.2505790422478	-0.868393647938962	0.0682153624183731	0.999958892150174	CsaV3_7G001690	chr7	1402246	1403106	-	861	protein_coding	- && - && PF03087:Arabidopsis protein of unknown function	-
CsaV3_3G005450	18.7927149105565	18.5584821225827	36.2634972259064	13.5360866025229	10.2854631137105	13.6255180647472	24.5382314196818	12.4823559269935	0.97373346972602	0.0683665094234365	0.999958892150174	CsaV3_3G005450	chr3	4581137	4584612	-	1605	protein_coding	- && sp|Q9FH36|GAUTC_ARATH Probable galacturonosyltransferase 12 OS=Arabidopsis thaliana OX=3702 GN=GAUT12 PE=2 SV=1 && PF01501:Glycosyl transferase family 8	C2H2
CsaV3_5G005970	761.599499006762	903.179463299023	822.979923154598	869.919165655471	1466.70704001512	921.294644531754	829.252961820128	1085.97361673412	-0.388867860005437	0.0684823277610167	0.999958892150174	CsaV3_5G005970	chr5	3947896	3951220	+	924	protein_coding	- && sp|Q94AH9|FBRL2_ARATH rRNA 2'-O-methyltransferase fibrillarin 2 OS=Arabidopsis thaliana OX=3702 GN=FIB2 PE=1 SV=2 && PF01269:Fibrillarin	SRS
CsaV3_4G034280	925.788481909518	1038.24397208004	876.367849626071	1040.47385684726	1234.25557364526	1129.86988259981	946.80010120521	1134.86643769744	-0.261181856427166	0.0684890044111598	0.999958892150174	CsaV3_4G034280	chr4	24284393	24290697	+	1850	protein_coding	- && sp|Q9SZB2|TIC22_ARATH Protein TIC 22, chloroplastic OS=Arabidopsis thaliana OX=3702 GN=TIC22 PE=1 SV=1 && PF04278:Tic22-like family	B3
CsaV3_3G027850	167.156253678107	189.708928364178	274.998187296457	189.50521243532	117.2542794963	143.591998066951	210.621123112914	150.117163332857	0.486408230772849	0.068536686969049	0.999958892150174	CsaV3_3G027850	chr3	24303509	24308929	+	3087	protein_coding	- && sp|Q52K88|NUD13_ARATH Nudix hydrolase 13, mitochondrial OS=Arabidopsis thaliana OX=3702 GN=NUDT13 PE=1 SV=1 && PF00293:NUDIX domain	ERF
CsaV3_3G043680	183.970788071763	148.467856980661	149.083266373171	204.846110584846	277.707504070184	168.746800648023	160.507303808532	217.100138434351	-0.435248292838617	0.0685921889478125	0.999958892150174	CsaV3_3G043680	chr3	35540353	35542132	-	675	protein_coding	- && sp|C4B8C4|EPFL3_ARATH EPIDERMAL PATTERNING FACTOR-like protein 3 OS=Arabidopsis thaliana OX=3702 GN=EPFL3 PE=1 SV=1 && PF17181:Epidermal patterning factor proteins	M-type_MADS
CsaV3_4G036210	815.999463221531	1052.67834706427	951.916802180043	1116.27594182139	1278.48306503422	1047.06865743711	940.198204155282	1147.27588809757	-0.287283789480831	0.0688986319515224	0.999958892150174	CsaV3_4G036210	chr4	25461413	25465597	+	1999	protein_coding	- && sp|Q570B4|KCS10_ARATH 3-ketoacyl-CoA synthase 10 OS=Arabidopsis thaliana OX=3702 GN=FDH PE=1 SV=2 && PF08392:FAE1/Type III polyketide synthase-like protein|PF08541:3-Oxoacyl-[acyl-carrier-protein (ACP)] synthase III C terminal	-
CsaV3_6G040530	0.98909025845034	0	0	0.902405773501526	3.08563893411316	7.33681741947927	0.32969675281678	3.77495404236465	-3.37528055233283	0.0692307015381358	0.999958892150174	CsaV3_6G040530	chr6	23467605	23468778	-	614	protein_coding	- && sp|P41099|RLA2_PARAR 60S acidic ribosomal protein P2 OS=Parthenium argentatum OX=35935 PE=3 SV=1 && PF00428:60s Acidic ribosomal protein	-
CsaV3_3G008030	223.534398409777	282.501338977092	176.2808892926	295.086687934999	349.705745866158	259.932960004408	227.438875559823	301.575131268522	-0.407383659685215	0.0692507700979443	0.999958892150174	CsaV3_3G008030	chr3	6949178	6955684	+	5931	protein_coding	- && sp|Q3HRP2|CNBL5_ORYSJ Calcineurin B-like protein 5 OS=Oryza sativa subsp. japonica OX=39947 GN=CBL5 PE=2 SV=1 && -	-
CsaV3_2G011060	851.606712525743	1214.54955224458	957.96071838436	1051.30272612928	2133.20504978356	1061.74229227607	1008.03899438489	1415.4166893963	-0.489565965087606	0.0693232985312767	0.999958892150174	CsaV3_2G011060	chr2	8299568	8302041	-	968	protein_coding	- && sp|Q9XHE4|RL37A_GOSHI 60S ribosomal protein L37a OS=Gossypium hirsutum OX=3635 GN=RPL37A PE=3 SV=1 && -	B3
CsaV3_3G038560	41.5417908549143	73.2029017057428	68.4977169822676	75.8020849741282	132.682474166866	74.416290969004	61.0808031809749	94.3002833699993	-0.626193548631433	0.0694722459526383	0.999958892150174	CsaV3_3G038560	chr3	31774568	31775545	+	748	protein_coding	- && sp|Q43291|RL211_ARATH 60S ribosomal protein L21-1 OS=Arabidopsis thaliana OX=3702 GN=RPL21A PE=2 SV=2 && PF01157:Ribosomal protein L21e	-
CsaV3_1G032610	654.777751094125	854.721204423391	697.065002231312	744.484763138759	1391.62315928503	841.637769691693	735.521319249609	992.581897371829	-0.432171674298242	0.0696319336712763	0.999958892150174	CsaV3_1G032610	chr1	19656967	19660393	-	1173	protein_coding	- && sp|Q9ATF5|RL18A_CASSA 60S ribosomal protein L18a OS=Castanea sativa OX=21020 GN=RPL18A PE=2 SV=1 && PF01775:Ribosomal proteins 50S-L18Ae/60S-L20/60S-L18A	-
CsaV3_2G035450	0.98909025845034	1.03102678458793	0	6.31684041451068	0	10.4811677421132	0.673372347679422	5.59933605220797	-3.05673706569664	0.0698084632859578	0.999958892150174	CsaV3_2G035450	chr2	23716685	23720050	+	1954	protein_coding	- && sp|W8JMU7|CYQ32_CATRO Cytochrome P450 81Q32 OS=Catharanthus roseus OX=4058 GN=CYP81Q32 PE=2 SV=1 && PF00067:Cytochrome P450	G2-like
CsaV3_6G031790	337.279778131566	329.928571068136	264.924993622594	264.404891635947	239.651290549455	238.970624520182	310.711114274099	247.675602235195	0.326371052254317	0.0699503688341697	0.999958892150174	CsaV3_6G031790	chr6	17912287	17917747	+	3351	protein_coding	- && sp|Q8LGN0|GLR27_ARATH Glutamate receptor 2.7 OS=Arabidopsis thaliana OX=3702 GN=GLR2.7 PE=2 SV=3 && PF00060:Ligand-gated ion channel|PF01094:Receptor family ligand binding region|PF00497:Bacterial extracellular solute-binding proteins, family 3	Nin-like
CsaV3_5G010420	1029.6429590468	1629.02231964892	1247.06137682423	1505.21283020055	2388.28453500359	1378.27355808789	1301.90888517332	1757.25697443067	-0.432691805607852	0.0700386628956869	0.999958892150174	CsaV3_5G010420	chr5	6306245	6308671	+	1235	protein_coding	- && sp|Q8VYK6|RS43_ARATH 40S ribosomal protein S4-3 OS=Arabidopsis thaliana OX=3702 GN=RPS4D PE=2 SV=2 && PF16121:40S ribosomal protein S4 C-terminus|PF08071:RS4NT (NUC023) domain|PF00900:Ribosomal family S4e|PF00467:KOW motif	NAC
CsaV3_2G002580	106.821747912637	16.4964285534068	11.0805130412492	55.0467521835931	190.281067603645	301.857630972861	44.7995631690976	182.395150253366	-2.02473895444989	0.0701435116060989	0.999958892150174	CsaV3_2G002580	chr2	1124148	1124975	+	828	protein_coding	- && - && -	-
CsaV3_5G024640	1.97818051690068	8.24821427670341	2.01463873477258	11.7312750555198	11.3140094250816	11.5292845163246	4.08034450945889	11.5248563323087	-1.50506129539431	0.0705573134956591	0.999958892150174	CsaV3_5G024640	chr5	19515645	19529606	-	819	protein_coding	- && - && PF17808:Fn3-like domain from Purple Acid Phosphatase	GRAS
CsaV3_4G035130	11.8690831014041	25.7756696146982	16.1171098781806	11.7312750555198	77.140973352829	30.3953864521284	17.920620864761	39.7558782868257	-1.14725411955154	0.0708446016408963	0.999958892150174	CsaV3_4G035130	chr4	24776400	24777126	+	549	protein_coding	- && - && -	-
CsaV3_2G007670	295.737987276652	375.293749590005	291.115297174637	335.694947742568	495.759322080848	410.861775490839	320.715678013765	414.105348438085	-0.36803509500676	0.0708939875166276	0.999958892150174	CsaV3_2G007670	chr2	3942147	3956217	+	3760	protein_coding	- && sp|P69243|RPO3A_TOBAC DNA-directed RNA polymerase 3A, chloroplastic OS=Nicotiana tabacum OX=4097 GN=RPOT3-SYL PE=3 SV=1 && PF00940:DNA-dependent RNA polymerase|PF14700:DNA-directed RNA polymerase N-terminal	-
CsaV3_1G045360	0	5.15513392293963	39.2854553280653	4.51202886750763	2.05709262274211	3.14435032263397	14.813529750335	3.2378239376279	2.18732739460065	0.0709185595562934	0.999958892150174	CsaV3_1G045360	chr1	31147271	31150710	+	1909	protein_coding	- && sp|F8WKW1|UGT2_GARJA 7-deoxyloganetin glucosyltransferase OS=Gardenia jasminoides OX=114476 GN=UGT85A24 PE=1 SV=1 && PF00201:UDP-glucoronosyl and UDP-glucosyl transferase	GRAS
CsaV3_7G030730	182.981697813313	230.949999747695	188.368721701236	212.96776254636	369.248125782208	237.922507745971	200.766806420748	273.37946535818	-0.444619678408378	0.0709370159118696	0.999958892150174	CsaV3_7G030730	chr7	19443678	19445839	-	735	protein_coding	- && - && -	-
CsaV3_5G032190	1273.94825288404	1223.82879330587	1222.88571200695	1196.59005566302	818.722863851358	1001.99963614603	1240.22091939895	1005.7708518868	0.30174205834014	0.0710061554624601	0.999958892150174	CsaV3_5G032190	chr5	26118090	26121530	+	2739	protein_coding	- && sp|Q9QYJ3|DNJB1_MOUSE DnaJ homolog subfamily B member 1 OS=Mus musculus OX=10090 GN=Dnajb1 PE=1 SV=3 && -	G2-like
CsaV3_3G020750	22.7490759443578	22.6825892609344	40.2927746954515	19.8529270170336	12.3425557364526	13.6255180647472	28.5748133002479	15.2736669394111	0.897230670487883	0.0710288543524871	0.999958892150174	CsaV3_3G020750	chr3	16961726	16964548	-	1705	protein_coding	- && sp|A4D998|BH075_ARATH Transcription factor bHLH75 OS=Arabidopsis thaliana OX=3702 GN=BHLH75 PE=2 SV=1 && PF00010:Helix-loop-helix DNA-binding domain	bHLH
CsaV3_6G046470	0	2.06205356917585	30.2195810215887	3.6096230940061	1.02854631137105	0	10.7605448635882	1.54605646845905	2.76989394398554	0.0711883661035596	0.999958892150174	CsaV3_6G046470	chr6	27448277	27453505	-	3082	protein_coding	- && sp|Q84UB5|BSMT1_PETHY S-adenosyl-L-methionine:benzoic acid/salicylic acid carboxyl methyltransferase 1 OS=Petunia hybrida OX=4102 GN=BSMT1 PE=1 SV=1 && -	MYB_related
CsaV3_1G029420	538.065100596985	656.764061782509	596.333065492683	671.389895485135	922.606041299835	658.217334204712	597.054075957392	750.737756996561	-0.330292803738818	0.0716136294749678	0.999958892150174	CsaV3_1G029420	chr1	16247796	16253459	+	2879	protein_coding	- && sp|Q8H1Z0|CER3_ARATH Very-long-chain aldehyde decarbonylase CER3 OS=Arabidopsis thaliana OX=3702 GN=CER3 PE=1 SV=1 && PF04116:Fatty acid hydroxylase superfamily|PF12076:WAX2 C-terminal domain	NAC
CsaV3_7G019940	0.98909025845034	2.06205356917585	1.00731936738629	3.6096230940061	9.25691680233948	5.24058387105662	1.35282106500416	6.0357079224674	-2.15692968408136	0.0716850771939518	0.999958892150174	CsaV3_7G019940	chr7	9180205	9180435	-	231	protein_coding	- && - && -	-
CsaV3_3G018330	222.545308151327	165.995312318656	221.610260824983	152.506575721758	109.025909005332	185.516669035404	203.383627098322	149.016384587498	0.449181976189758	0.0718067012064073	0.999958892150174	CsaV3_3G018330	chr3	14064192	14065481	+	1167	protein_coding	- && sp|Q8W3M4|Y4744_ARATH Uncharacterized protein At4g06744 OS=Arabidopsis thaliana OX=3702 GN=At4g06744 PE=2 SV=1 && -	C3H
CsaV3_7G033310	1090.96655507073	1582.62611434247	1423.34226611683	1444.75164337594	2893.30077388677	1401.33212712054	1365.64497851001	1913.12818146109	-0.48627818421896	0.0719723216454385	0.999958892150174	CsaV3_7G033310	chr7	21009908	21011426	+	799	protein_coding	- && sp|Q43292|RL372_ARATH 60S ribosomal protein L37-2 OS=Arabidopsis thaliana OX=3702 GN=RPL37B PE=3 SV=2 && -	GRAS
CsaV3_6G040290	1385.71545208893	1265.06986468939	1158.41727249423	1100.03263789836	1074.83089538275	1053.35735808238	1269.73419642418	1076.0736304545	0.238689038229294	0.0719751299367768	0.999958892150174	CsaV3_6G040290	chr6	23255539	23261401	+	3999	protein_coding	- && sp|Q8S9J0|TAUE4_ARATH Sulfite exporter TauE/SafE family protein 4 OS=Arabidopsis thaliana OX=3702 GN=At2g36630 PE=2 SV=1 && -	HSF
CsaV3_3G003740	20.7708954274571	14.434374984231	21.1537067151121	11.7312750555198	8.22837049096842	7.33681741947927	18.7863257089334	9.09882098865585	1.03880841291455	0.0722100767057353	0.999958892150174	CsaV3_3G003740	chr3	3164194	3167681	+	3383	protein_coding	- && sp|Q9CAN3|SCL28_ARATH Scarecrow-like protein 28 OS=Arabidopsis thaliana OX=3702 GN=SCL28 PE=1 SV=1 && PF03514:GRAS domain family	GRAS
CsaV3_2G014140	5.93454155070204	6.18616070752756	30.2195810215887	4.51202886750763	7.19982417959737	2.09623354842265	14.1134277599394	4.60269553184255	1.61544994391493	0.0724711215604484	0.999958892150174	CsaV3_2G014140	chr2	11776684	11778286	-	1509	protein_coding	- && - && -	-
CsaV3_1G045240	19.7818051690068	30.9308035376378	34.2488584911338	19.8529270170336	16.4567409819368	8.38493419369059	28.3204890659261	14.898200730887	0.917929240797282	0.0724810818613643	0.999958892150174	CsaV3_1G045240	chr1	30935673	30939340	-	3668	protein_coding	- && sp|Q9FGH9|E70B1_ARATH Exocyst complex component EXO70B1 OS=Arabidopsis thaliana OX=3702 GN=EXO70B1 PE=1 SV=1 && PF03081:Exo70 exocyst complex subunit	WRKY
CsaV3_6G033690	190.894419880916	174.24352659536	227.654177029301	150.701764174755	167.653048753482	140.447647744317	197.597374501859	152.934153557518	0.369859476489843	0.0725402684998187	0.999958892150174	CsaV3_6G033690	chr6	18596668	18603736	+	2595	protein_coding	- && sp|Q9LMX4|PPA1_ARATH Probable inactive purple acid phosphatase 1 OS=Arabidopsis thaliana OX=3702 GN=PAP1 PE=2 SV=1 && PF17808:Fn3-like domain from Purple Acid Phosphatase|PF00149:Calcineurin-like phosphoesterase|PF16656:Purple acid Phosphatase, N-terminal domain|PF14008:Iron/zinc purple acid phosphatase-like protein C	GRAS
CsaV3_2G007870	289.80344572595	269.097990777449	228.661496396687	295.086687934999	401.133061434711	310.242565166552	262.520977633362	335.487438178754	-0.353018751166639	0.0726463532915149	0.999958892150174	CsaV3_2G007870	chr2	4135341	4142428	+	2085	protein_coding	- && sp|Q9P775|YBEG_SCHPO Uncharacterized WD repeat-containing protein C17D11.16 OS=Schizosaccharomyces pombe (strain 972 / ATCC 24843) OX=284812 GN=SPBC1711.16 PE=1 SV=1 && -	-
novel.422	0	0	0	2.70721732050458	1.02854631137105	4.1924670968453	0	2.64274357624031	-3.83117670861283	0.0727453903896877	0.999958892150174	-	scaffold116	24163	24720	-	558	-	- && - && -	-
CsaV3_1G037170	2072.14409145346	2019.78147100775	2212.07333078029	1889.6376897122	1830.81243424047	1698.99729099656	2101.33296441383	1806.48247164974	0.217961845225467	0.0729529585703869	0.999958892150174	CsaV3_1G037170	chr1	23094846	23098981	+	2139	protein_coding	- && sp|P46265|TBB5_ORYSJ Tubulin beta-5 chain OS=Oryza sativa subsp. japonica OX=39947 GN=TUBB5 PE=1 SV=1 && PF00091:Tubulin/FtsZ family, GTPase domain|PF03953:Tubulin C-terminal domain	NAC
CsaV3_4G029960	64.2908667992721	74.2339284903307	93.6807011669248	87.533360029648	124.454103675897	114.244728389034	77.4018321521759	108.744064031527	-0.488518970065658	0.0731190793597807	0.999958892150174	CsaV3_4G029960	chr4	19698399	19700783	+	1344	protein_coding	- && sp|Q9SZB9|PER47_ARATH Peroxidase 47 OS=Arabidopsis thaliana OX=3702 GN=PER47 PE=2 SV=2 && PF00141:Peroxidase	NAC
CsaV3_3G038350	369.919756660427	342.300892483191	310.254365154977	397.960946114173	407.304339302937	440.209045168756	340.825004766199	415.158110195289	-0.284099966693431	0.0731368580685641	0.999958892150174	CsaV3_3G038350	chr3	31545567	31548284	-	2275	protein_coding	- && sp|Q67XX3|FB252_ARATH F-box protein At5g06550 OS=Arabidopsis thaliana OX=3702 GN=At5g06550 PE=2 SV=1 && PF13621:Cupin-like domain	GATA
CsaV3_3G020460	19.7818051690068	27.837723183874	16.1171098781806	33.3890136195565	32.9134819638737	40.8765541942416	21.2455460770205	35.7263499258906	-0.749967770588195	0.0733869190811996	0.999958892150174	CsaV3_3G020460	chr3	16594658	16597618	-	2218	protein_coding	- && sp|Q9FVV1|GDL28_ARATH GDSL esterase/lipase At1g71250 OS=Arabidopsis thaliana OX=3702 GN=At1g71250 PE=2 SV=1 && PF00657:GDSL-like Lipase/Acylhydrolase	C2H2
CsaV3_7G001960	916.886669583465	1197.02209690658	1054.66337765344	1163.20104204347	1924.41014857524	1103.66696324452	1056.1907147145	1397.09271795441	-0.403465890703391	0.0734614832438137	0.999958892150174	CsaV3_7G001960	chr7	1596113	1598386	+	1043	protein_coding	- && sp|P25460|RS11_MAIZE 40S ribosomal protein S11 OS=Zea mays OX=4577 GN=RPS11 PE=2 SV=1 && PF00366:Ribosomal protein S17|PF16205:Ribosomal_S17 N-terminal	MIKC_MADS
CsaV3_3G042060	0.98909025845034	3.09308035376378	25.1829841846572	0.902405773501526	4.11418524548421	1.04811677421132	9.75505159895711	2.02156926439902	2.28158744991382	0.0735180121974887	0.999958892150174	CsaV3_3G042060	chr3	34217470	34219983	-	1318	protein_coding	- && sp|Q9LFR3|GASAE_ARATH Gibberellin-regulated protein 14 OS=Arabidopsis thaliana OX=3702 GN=GASA14 PE=1 SV=1 && PF02704:Gibberellin regulated protein	-
CsaV3_6G017200	706.210444533543	1007.3131685424	906.58743064766	887.064875352	1827.72679530636	941.208863241769	873.370347907869	1218.66684463338	-0.480486097481467	0.0736339220739464	0.999958892150174	CsaV3_6G017200	chr6	12771046	12773599	+	1323	protein_coding	- && sp|Q3E902|RS212_ARATH 40S ribosomal protein S21-2 OS=Arabidopsis thaliana OX=3702 GN=RPS21C PE=1 SV=2 && -	-
CsaV3_UNG009100	136.494455666147	55.675446367748	46.3366908997693	51.437129089587	43.1989450775842	47.1652548395096	79.5021976445547	47.2671096688936	0.750277289595212	0.0736580553324162	0.999958892150174	CsaV3_UNG009100	scaffold70	164359	166229	-	458	protein_coding	- && sp|P37225|MAON_SOLTU NAD-dependent malic enzyme 59 kDa isoform, mitochondrial OS=Solanum tuberosum OX=4113 PE=1 SV=1 && PF00390:Malic enzyme, N-terminal domain	MYB_related
CsaV3_3G012070	256.174376938638	334.052678206488	260.895716153049	268.014514729953	497.81641470359	385.706972909767	283.707590432725	383.84596744777	-0.435219573194964	0.0737423008279189	0.999958892150174	CsaV3_3G012070	chr3	9322721	9326520	-	1845	protein_coding	- && sp|Q14978|NOLC1_HUMAN Nucleolar and coiled-body phosphoprotein 1 OS=Homo sapiens OX=9606 GN=NOLC1 PE=1 SV=2 && PF05022:SRP40, C-terminal domain	-
CsaV3_3G011910	14.8363538767551	18.5584821225827	125.914920923286	31.5842020725534	13.3711020478237	20.9623354842265	53.1032523075413	21.9725465348679	1.26988613447107	0.073807692454491	0.999958892150174	CsaV3_3G011910	chr3	9232360	9241503	+	5317	protein_coding	- && sp|Q8S403|PHO1_ARATH Phosphate transporter PHO1 OS=Arabidopsis thaliana OX=3702 GN=PHO1 PE=1 SV=1 && PF00732:GMC oxidoreductase|PF05199:GMC oxidoreductase	NAC
CsaV3_7G034100	10.8799928429537	3.09308035376378	4.02927746954515	1.80481154700305	1.02854631137105	1.04811677421132	6.00078355542089	1.29382487752848	2.20168812045422	0.0739585734993514	0.999958892150174	CsaV3_7G034100	chr7	21529705	21539741	+	2387	protein_coding	- && sp|Q94A27|SAC2_ARATH Phosphoinositide phosphatase SAC2 OS=Arabidopsis thaliana OX=3702 GN=SAC2 PE=2 SV=1 && PF02383:SacI homology domain	MYB
CsaV3_4G004050	1583.53350377899	2277.53816715473	1911.89215929918	1963.63496313932	4051.44392049058	2024.96160777628	1924.3212767443	2680.01349713539	-0.477826679550591	0.0739716625876882	0.999958892150174	CsaV3_4G004050	chr4	2494807	2496897	-	1105	protein_coding	- && sp|O65082|RL15B_PICMA 60S ribosomal protein L15-2 OS=Picea mariana OX=3335 GN=SB62 PE=2 SV=1 && PF00827:Ribosomal L15	-
CsaV3_6G013340	7.91272206760272	11.3412946304672	13.0951517760218	6.31684041451068	2.05709262274211	3.14435032263397	10.7830561580306	3.83942778662892	1.47039051600417	0.0739980110927049	0.999958892150174	CsaV3_6G013340	chr6	9438292	9440694	+	2243	protein_coding	- && sp|Q9LTW4|NANA_ARATH Aspartic proteinase NANA, chloroplast OS=Arabidopsis thaliana OX=3702 GN=NANA PE=1 SV=1 && PF14541:Xylanase inhibitor C-terminal|PF14543:Xylanase inhibitor N-terminal	G2-like
CsaV3_1G032790	1915.86783061831	2782.74129160281	2636.15478444992	2652.17056832098	4633.60113272659	2594.08901617303	2444.92130222368	3293.2869057402	-0.42970289471241	0.0740034584970503	0.999958892150174	CsaV3_1G032790	chr1	19864226	19866634	+	1114	protein_coding	- && sp|P49211|RL321_ARATH 60S ribosomal protein L32-1 OS=Arabidopsis thaliana OX=3702 GN=RPL32A PE=2 SV=2 && PF01655:Ribosomal protein L32	-
CsaV3_2G002310	7.91272206760272	10.3102678458793	14.102471143408	13.5360866025229	34.9705745866158	18.8661019358038	10.77515368563	22.4575877083142	-1.05561007970395	0.074061863462583	0.999958892150174	CsaV3_2G002310	chr2	905368	906952	-	1585	protein_coding	- && sp|Q9LV58|MBF1C_ARATH Multiprotein-bridging factor 1c OS=Arabidopsis thaliana OX=3702 GN=MBF1C PE=1 SV=1 && PF08523:Multiprotein bridging factor 1|PF01381:Helix-turn-helix	-
novel.209	52.421783697868	44.3341517372808	49.3586490019281	40.6082598075687	16.4567409819368	31.4435032263397	48.7048614790257	29.5028346719484	0.717332806162953	0.0742000671388934	0.999958892150174	-	chr4	8895602	8897261	-	1079	-	- && - && -	-
CsaV3_3G019010	205.730773757671	182.491740872063	182.324805496918	190.407618208822	316.792263902284	249.451792262295	190.182440042217	252.217224791134	-0.405503872988719	0.0742736094771314	0.999958892150174	CsaV3_3G019010	chr3	14660747	14667553	+	2169	protein_coding	- && sp|Q9ZPV5|NOC2L_ARATH Nucleolar complex protein 2 homolog OS=Arabidopsis thaliana OX=3702 GN=At2g18220 PE=3 SV=2 && PF03715:Noc2p family	GATA
CsaV3_6G048740	155.287170576703	179.398660518299	172.251611823055	185.895589341314	280.793143004297	201.238420648574	168.979147639353	222.642384331395	-0.396928638889067	0.0742851188593635	0.999958892150174	CsaV3_6G048740	chr6	28561411	28565248	+	1897	protein_coding	- && sp|Q2RQW1|RL4_RHORT 50S ribosomal protein L4 OS=Rhodospirillum rubrum (strain ATCC 11170 / ATH 1.1.1 / DSM 467 / LMG 4362 / NCIMB 8255 / S1) OX=269796 GN=rplD PE=3 SV=1 && -	TALE
CsaV3_5G001740	190.894419880916	236.105133670635	170.236973088283	240.942341524907	316.792263902284	225.345106455435	199.078842213278	261.026570627542	-0.390823834379915	0.0744964431672536	0.999958892150174	CsaV3_5G001740	chr5	1002677	1005179	+	1424	protein_coding	- && sp|Q58DG1|MYG1_BOVIN MYG1 exonuclease OS=Bos taurus OX=9913 GN=MYG1 PE=2 SV=1 && PF03690:Uncharacterised protein family (UPF0160)	-
CsaV3_3G012730	374.865207952679	480.458481617974	372.708165932927	466.543784900289	736.439158941674	431.824110975066	409.343951834526	544.93568493901	-0.412616786018053	0.0745150462847128	0.999958892150174	CsaV3_3G012730	chr3	9739627	9742123	+	1816	protein_coding	- && sp|Q9FG87|KCS20_ARATH 3-ketoacyl-CoA synthase 20 OS=Arabidopsis thaliana OX=3702 GN=KCS20 PE=2 SV=1 && PF08541:3-Oxoacyl-[acyl-carrier-protein (ACP)] synthase III C terminal|PF08392:FAE1/Type III polyketide synthase-like protein	-
CsaV3_5G012810	124.625372564743	117.537053443024	158.149140679647	240.942341524907	256.108031531392	101.667327098498	133.437188895805	199.572566718266	-0.581820010633567	0.074596762141821	0.999958892150174	CsaV3_5G012810	chr5	8876433	8887256	-	1886	protein_coding	- && sp|Q948R8|THH1_ARATH Protein TOM THREE HOMOLOG 1 OS=Arabidopsis thaliana OX=3702 GN=THH1 PE=2 SV=1 && PF06454:Protein of unknown function (DUF1084)	-
CsaV3_6G049520	444.101526044203	339.207812129428	420.052176200082	325.768484234051	317.820810213655	331.204900650778	401.120504791238	324.931398366162	0.304227821049357	0.0747198034802803	0.999958892150174	CsaV3_6G049520	chr6	28909541	28911777	-	609	protein_coding	- && sp|Q9LSQ5|FQR1_ARATH NAD(P)H dehydrogenase (quinone) FQR1 OS=Arabidopsis thaliana OX=3702 GN=FQR1 PE=1 SV=1 && PF03358:NADPH-dependent FMN reductase	M-type_MADS
CsaV3_5G039560	9.8909025845034	12.3723214150551	15.1097905107943	7.21924618801221	2.05709262274211	5.24058387105662	12.4576715034509	4.83897422727031	1.35109096527722	0.0748189776042398	0.999958892150174	CsaV3_5G039560	chr5	31245184	31247238	-	2055	protein_coding	- && sp|D4AZ24|ENG1_ARTBC Probable endo-1,3(4)-beta-glucanase ARB_01444 OS=Arthroderma benhamiae (strain ATCC MYA-4681 / CBS 112371) OX=663331 GN=ARB_01444 PE=1 SV=1 && PF17652:Glycosyl hydrolase family 81 C-terminal domain|PF03639:Glycosyl hydrolase family 81 N-terminal domain	YABBY
CsaV3_6G036610	265.076189264691	247.446428301102	312.269003889749	383.522453738149	348.677199554787	301.857630972861	274.930540485181	344.685761421932	-0.327067478802558	0.0749975416363375	0.999958892150174	CsaV3_6G036610	chr6	20390410	20399451	-	2300	protein_coding	- && sp|F4IUW3|AVT1C_ARATH Amino acid transporter AVT1C OS=Arabidopsis thaliana OX=3702 GN=AVT1C PE=1 SV=1 && PF01490:Transmembrane amino acid transporter protein	bHLH
CsaV3_6G008780	27.6945272366095	18.5584821225827	31.2269003889749	16.2433039230275	12.3425557364526	13.6255180647472	25.8266365827224	14.0704592414091	0.873442906604214	0.0750926399385394	0.999958892150174	CsaV3_6G008780	chr6	7057120	7060555	-	2601	protein_coding	- && sp|O81629|KLCR1_ARATH Protein KINESIN LIGHT CHAIN-RELATED 1 OS=Arabidopsis thaliana OX=3702 GN=KLCR1 PE=1 SV=1 && PF17874:MalT-like TPR region|PF13424:Tetratricopeptide repeat	MYB_related
CsaV3_7G003020	130.559914115445	175.274553379947	140.017392066694	122.727185196208	119.311372119042	88.0418090337512	148.617286520696	110.026788783	0.431377612319944	0.075228374408434	0.999958892150174	CsaV3_7G003020	chr7	2283966	2286657	+	1807	protein_coding	- && sp|Q8L8M9|IQD33_ARATH Protein IQ-DOMAIN 33 OS=Arabidopsis thaliana OX=3702 GN=IQD33 PE=1 SV=1 && -	-
CsaV3_5G003260	20.7708954274571	28.8687499684619	55.4025652062459	51.437129089587	89.4835290892816	41.924670968453	35.0140702007216	60.9484430491072	-0.799172830528534	0.0752991094070976	0.999958892150174	CsaV3_5G003260	chr5	2045459	2049141	+	2255	protein_coding	- && - && -	-
CsaV3_3G017360	227.490759443578	268.066963992861	186.354082966463	228.308660695886	548.215183960771	238.970624520182	227.303935467634	338.49815639228	-0.573966423751348	0.0753960404254439	0.999958892150174	CsaV3_3G017360	chr3	13016279	13019993	+	1381	protein_coding	- && sp|Q9FEF8|FBRL1_ARATH rRNA 2'-O-methyltransferase fibrillarin 1 OS=Arabidopsis thaliana OX=3702 GN=FIB1 PE=1 SV=1 && PF01269:Fibrillarin	SRS
CsaV3_3G043890	1579.57714274519	1718.72164990807	1406.21783687126	1456.48291843146	1249.68376831583	1221.05604195619	1568.17220984151	1309.07424290116	0.260125384742273	0.075411479810182	0.999958892150174	CsaV3_3G043890	chr3	35777164	35784141	-	4146	protein_coding	- && sp|Q9SCW1|BGAL1_ARATH Beta-galactosidase 1 OS=Arabidopsis thaliana OX=3702 GN=BGAL1 PE=2 SV=1 && PF02140:Galactose binding lectin domain|PF01301:Glycosyl hydrolases family 35|PF17834:Beta-sandwich domain in beta galactosidase	MYB_related
CsaV3_1G030190	28.6836174950599	36.0859374605774	40.2927746954515	36.096230940061	66.8555102391184	63.9351232268908	35.0207765503629	55.6289548020234	-0.663797967975134	0.0755180669580649	0.999958892150174	CsaV3_1G030190	chr1	16941555	16944650	-	1417	protein_coding	- && sp|O48781|SPX2_ARATH SPX domain-containing protein 2 OS=Arabidopsis thaliana OX=3702 GN=SPX2 PE=2 SV=1 && PF03105:SPX domain	ERF
CsaV3_5G038460	562.792357058244	873.279686545974	720.233347681196	739.07032849775	1637.44572770272	734.729858722138	718.768463761804	1037.08197164087	-0.528803006660905	0.0757509047053943	0.999958892150174	CsaV3_5G038460	chr5	30463543	30465427	-	827	protein_coding	- && sp|Q9SGA6|RS191_ARATH 40S ribosomal protein S19-1 OS=Arabidopsis thaliana OX=3702 GN=RPS19A PE=2 SV=1 && PF01090:Ribosomal protein S19e	NAC
CsaV3_5G037920	25.7163467197088	18.5584821225827	38.278135960679	17.145709696529	16.4567409819368	10.4811677421132	27.5176549343235	14.6945394735264	0.901386808213987	0.0757582152958534	0.999958892150174	CsaV3_5G037920	chr5	30044255	30048048	-	1412	protein_coding	- && sp|Q8LAT0|ATB20_ARATH Homeobox-leucine zipper protein ATHB-20 OS=Arabidopsis thaliana OX=3702 GN=ATHB-20 PE=1 SV=2 && PF02183:Homeobox associated leucine zipper|PF00046:Homeodomain	HD-ZIP
CsaV3_3G035080	399.592464413937	318.587276437669	362.634972259064	311.329991858026	227.308734813003	311.290681940763	360.27157103689	283.309802870597	0.346286866246239	0.0758865302453325	0.999958892150174	CsaV3_3G035080	chr3	29539371	29541919	-	1792	protein_coding	- && - && -	-
CsaV3_5G030540	284.857994433698	147.436830196073	79.5782300235168	173.261908512293	302.39261554309	356.35970323185	170.624351551096	277.338075762411	-0.699608185013756	0.0758881937514295	0.999958892150174	CsaV3_5G030540	chr5	25072066	25078651	-	5352	protein_coding	- && sp|Q9LK64|AB3C_ARATH ABC transporter C family member 3 OS=Arabidopsis thaliana OX=3702 GN=ABCC3 PE=1 SV=1 && PF00005:ABC transporter|PF00664:ABC transporter transmembrane region	bZIP
CsaV3_3G006020	2617.1328238596	2606.43571143828	2228.19044065847	2875.06479437586	2922.10007060516	2894.89853037168	2483.91965865212	2897.35446511757	-0.222106943304384	0.076096665695849	0.999958892150174	CsaV3_3G006020	chr3	5160982	5164917	-	1726	protein_coding	- && - && -	-
CsaV3_3G015840	45.4981518887156	64.9546874290394	66.483078247495	73.0948676536236	142.967937280576	61.8388896784681	58.9786391884167	92.6338982042227	-0.650756670610525	0.0761042782960548	0.999958892150174	CsaV3_3G015840	chr3	11754826	11758877	+	2420	protein_coding	- && sp|Q9FJL3|FKB65_ARATH Peptidyl-prolyl cis-trans isomerase FKBP65 OS=Arabidopsis thaliana OX=3702 GN=FKBP65 PE=1 SV=1 && PF00254:FKBP-type peptidyl-prolyl cis-trans isomerase|PF00515:Tetratricopeptide repeat	MYB_related
CsaV3_6G040590	0	1.03102678458793	9.0658743064766	0	0	0	3.36563369702151	0	4.20671159599005	0.0761294080640524	0.999958892150174	CsaV3_6G040590	chr6	23506154	23506465	-	312	protein_coding	- && - && -	TCP
CsaV3_3G013670	15.8254441352054	26.8066963992861	21.1537067151121	32.4866078460549	43.1989450775842	31.4435032263397	21.2619490832012	35.7096853833263	-0.748765998941059	0.0761656988850027	0.999958892150174	CsaV3_3G013670	chr3	10282592	10284652	-	2061	protein_coding	- && sp|P0DO21|GIP2_NICBE Probable aspartic proteinase GIP2 OS=Nicotiana benthamiana OX=4100 GN=GIP2 PE=1 SV=1 && PF14543:Xylanase inhibitor N-terminal|PF14541:Xylanase inhibitor C-terminal	FAR1
CsaV3_5G030740	43.519971371815	42.272098168105	49.3586490019281	64.0708099186083	70.9696954846027	59.7426561300455	45.0502395139494	64.9277205110855	-0.527148696140803	0.0763088434707162	0.999958892150174	CsaV3_5G030740	chr5	25201442	25206585	+	1948	protein_coding	- && sp|A1L4V7|DCYD2_ARATH D-cysteine desulfhydrase 2, mitochondrial OS=Arabidopsis thaliana OX=3702 GN=At3g26115 PE=2 SV=1 && -	GRAS
CsaV3_5G000500	425.308811133646	328.897544283548	410.986301893606	347.426222798088	258.165124154134	315.483149037609	388.397552436933	307.02483199661	0.338482721210557	0.0763654310224774	0.999958892150174	CsaV3_5G000500	chr5	229072	232419	+	2328	protein_coding	- && sp|Q6F3I7|DAP4_PSEMX Dipeptidyl aminopeptidase 4 OS=Pseudoxanthomonas mexicana OX=128785 GN=dap4 PE=1 SV=1 && PF00326:Prolyl oligopeptidase family|PF00930:Dipeptidyl peptidase IV (DPP IV) N-terminal region	NF-X1
CsaV3_3G010030	144.40717773375	165.995312318656	138.002753331922	199.431675943837	177.938511867192	192.853486454884	149.468414461442	190.074558088638	-0.347650768291463	0.0765157878419657	0.999958892150174	CsaV3_3G010030	chr3	8111370	8118355	+	2226	protein_coding	- && sp|Q9ZNU6|DET1_SOLLC Light-mediated development protein DET1 OS=Solanum lycopersicum OX=4081 GN=DET1 PE=1 SV=1 && PF09737:De-etiolated protein 1 Det1	-
CsaV3_6G033610	3.95636103380136	5.15513392293963	20.1463873477258	0.902405773501526	5.14273155685527	2.09623354842265	9.75262743482226	2.71379029292648	1.86135142933739	0.0765203981948649	0.999958892150174	CsaV3_6G033610	chr6	18539855	18543497	+	1110	protein_coding	- && sp|Q9LMH0|KTI12_ARATH Protein KTI12 homolog OS=Arabidopsis thaliana OX=3702 GN=KTI12 PE=1 SV=1 && PF08433:Chromatin associated protein KTI12	-
CsaV3_6G045360	17.8036246521061	29.8997767530499	43.3147327976104	14.4384923760244	18.513833604679	16.7698683873812	30.3393780675888	16.5740647893615	0.874137668501286	0.0766155815661728	0.999958892150174	CsaV3_6G045360	chr6	26872219	26874207	-	1505	protein_coding	- && - && PF00561:alpha/beta hydrolase fold	CAMTA
CsaV3_6G051870	55.389054473219	86.6062499053858	49.3586490019281	31.5842020725534	47.3131303230684	45.0690212910869	63.7846511268443	41.3221178955696	0.629259166987815	0.076986565743743	0.999958892150174	CsaV3_6G051870	chr6	30198014	30198322	+	309	protein_coding	- && - && -	-
CsaV3_5G005520	1159.2137829038	1700.16316778549	1308.50785823479	1565.67401702515	2384.1703497581	1497.75887034798	1389.29493630803	1815.86774571041	-0.386282131736582	0.0770132409617285	0.999958892150174	CsaV3_5G005520	chr5	3571008	3573459	-	1233	protein_coding	- && sp|P35685|RL7A1_ORYSJ 60S ribosomal protein L7a-1 OS=Oryza sativa subsp. japonica OX=39947 GN=RPL7A-1 PE=2 SV=1 && PF01248:Ribosomal protein L7Ae/L30e/S12e/Gadd45 family	MYB_related
CsaV3_5G004710	97.9199355865837	113.412946304672	83.6075074930619	64.9732156921099	70.9696954846027	78.6087580658493	98.3134631281058	71.517223080854	0.460521158830717	0.0771054216104894	0.999958892150174	CsaV3_5G004710	chr5	3065523	3069764	+	2008	protein_coding	- && - && PF03893:Lipase 3 N-terminal region|PF01764:Lipase (class 3)	-
CsaV3_4G033930	62.3126862823714	75.2649552749186	136.995433964535	73.9972734271251	56.5700471254079	45.0690212910869	91.5243585072751	58.5454472812067	0.64132379431416	0.0772668535469304	0.999958892150174	CsaV3_4G033930	chr4	24040378	24043667	+	2557	protein_coding	- && sp|A0A0G2RKY1|KO_SALMI Ent-kaurene oxidase OS=Salvia miltiorrhiza OX=226208 GN=KO PE=1 SV=1 && PF00067:Cytochrome P450	MYB
CsaV3_UNG071590	0	9.27924106129134	0	7.21924618801221	33.9420282752448	3.14435032263397	3.09308035376378	14.768541595297	-2.26170194788206	0.0773464355032554	0.999958892150174	CsaV3_UNG071590	scaffold93	55736	57292	-	315	protein_coding	- && sp|P37225|MAON_SOLTU NAD-dependent malic enzyme 59 kDa isoform, mitochondrial OS=Solanum tuberosum OX=4113 PE=1 SV=1 && PF00390:Malic enzyme, N-terminal domain	-
CsaV3_6G050140	539.054190855435	341.269865698604	610.435536636091	500.835204293347	203.652169651469	313.386915489186	496.91986439671	339.291429811334	0.549368750525494	0.0773731441428824	0.999958892150174	CsaV3_6G050140	chr6	29240194	29258743	-	4050	protein_coding	- && sp|Q8VY10|UBC24_ARATH Probable ubiquitin-conjugating enzyme E2 24 OS=Arabidopsis thaliana OX=3702 GN=UBC24 PE=1 SV=1 && PF00179:Ubiquitin-conjugating enzyme	NAC
CsaV3_5G021830	16.8145343936558	17.5274553379947	17.1244292455669	7.21924618801221	11.3140094250816	6.28870064526795	17.1554729924058	8.27398541945391	1.05432210376734	0.0774840325637454	0.999958892150174	CsaV3_5G021830	chr5	16485308	16491850	+	1749	protein_coding	- && sp|B3LFA4|SYCC2_ARATH Cysteine--tRNA ligase 2, cytoplasmic OS=Arabidopsis thaliana OX=3702 GN=At5g38830 PE=2 SV=1 && PF01406:tRNA synthetases class I (C) catalytic domain	NF-YA
CsaV3_3G020070	67.2581375746231	62.8926338598635	101.739256106015	54.1443464100916	55.5415008140369	49.2614883879322	77.2966758468339	52.9824452040202	0.544556423316502	0.0776669276078391	0.999958892150174	CsaV3_3G020070	chr3	15928939	15930368	+	1430	protein_coding	- && - && PF05553:Cotton fibre expressed protein	-
CsaV3_4G001020	14.8363538767551	22.6825892609344	50.3659683693144	17.145709696529	13.3711020478237	13.6255180647472	29.2949705023346	14.7141099363666	0.990144579559307	0.0778057651679452	0.999958892150174	CsaV3_4G001020	chr4	564042	570715	-	3589	protein_coding	- && sp|F4IL57|KN14I_ARATH Kinesin-like protein KIN-14I OS=Arabidopsis thaliana OX=3702 GN=KIN14I PE=2 SV=1 && PF00225:Kinesin motor domain|PF00307:Calponin homology (CH) domain	NAC
CsaV3_4G002360	249.250745129486	286.625446115443	182.324805496918	288.769847520488	343.534467997932	297.665163876016	239.400332247282	309.989826464812	-0.372648741267158	0.0778594211145977	0.999958892150174	CsaV3_4G002360	chr4	1415598	1423463	-	2439	protein_coding	- && sp|Q8Z9C3|PCNB_SALTI Poly(A) polymerase I OS=Salmonella typhi OX=90370 GN=pcnB PE=3 SV=2 && PF12627:Probable RNA and SrmB- binding site of polymerase A|PF01743:Poly A polymerase head domain	-
CsaV3_3G040570	206.719864016121	188.67790157959	376.737443402472	209.358139452354	139.882298346463	191.805369680672	257.378402999394	180.348602493163	0.512360758523517	0.0781722575725373	0.999958892150174	CsaV3_3G040570	chr3	33252701	33253947	-	1049	protein_coding	- && - && -	-
CsaV3_3G036620	6.92363180915238	16.4964285534068	33.2415391237475	11.7312750555198	5.14273155685527	6.28870064526795	18.8871998287689	7.72090241921435	1.27957253419974	0.0781802434473287	0.999958892150174	CsaV3_3G036620	chr3	30371955	30373431	-	1014	protein_coding	- && - && -	-
CsaV3_3G010880	342.225229423818	400.038392420115	333.422710604861	424.130713545717	539.986813469803	386.755089683979	358.562110816265	450.290872233166	-0.328623523189482	0.0783529376259181	0.999958892150174	CsaV3_3G010880	chr3	8622738	8626436	-	2194	protein_coding	- && - && -	-
CsaV3_3G040450	81.1054011929279	85.5752231207979	186.354082966463	87.533360029648	59.6556860595211	80.704991614272	117.678235760063	75.9646792344804	0.63027029700813	0.0785384362575198	0.999958892150174	CsaV3_3G040450	chr3	33177961	33181047	+	2612	protein_coding	- && sp|Q2HW56|NOOT1_MEDTR BTB/POZ domain and ankyrin repeat-containing protein NOOT1 OS=Medicago truncatula OX=3880 GN=NOOT1 PE=2 SV=1 && PF12796:Ankyrin repeats (3 copies)|PF00651:BTB/POZ domain|PF11900:Domain of unknown function (DUF3420)	MYB
CsaV3_3G001940	140.450816699948	116.506026658436	166.207695618738	211.162950999357	181.024150801305	163.506216776967	141.054846325707	185.231106192543	-0.394172187945795	0.0788313136771067	0.999958892150174	CsaV3_3G001940	chr3	1455486	1462595	-	1913	protein_coding	- && sp|B5BSX1|BAMO_GLYUR Beta-amyrin 11-oxidase OS=Glycyrrhiza uralensis OX=74613 GN=CYP88D6 PE=1 SV=1 && PF00067:Cytochrome P450	G2-like
CsaV3_2G035950	240.348932803433	288.687499684619	251.829841846572	287.867441746987	376.447949961805	314.435032263397	260.288758111541	326.250141324063	-0.325293858546018	0.0790660063016066	0.999958892150174	CsaV3_2G035950	chr2	24148593	24158907	-	2376	protein_coding	- && sp|P66586|RS5_XANAC 30S ribosomal protein S5 OS=Xanthomonas axonopodis pv. citri (strain 306) OX=190486 GN=rpsE PE=3 SV=1 && PF00333:Ribosomal protein S5, N-terminal domain|PF03719:Ribosomal protein S5, C-terminal domain	B3
CsaV3_3G028790	310.574341153407	353.642187113659	376.737443402472	433.154771280732	466.960025362458	378.370155490288	346.984657223179	426.16165071116	-0.296922354271837	0.0792042583220656	0.999958892150174	CsaV3_3G028790	chr3	25410432	25424540	+	2140	protein_coding	- && sp|Q9FKB0|LSM5_ARATH Sm-like protein LSM5 OS=Arabidopsis thaliana OX=3702 GN=LSM5 PE=1 SV=1 && PF01423:LSM domain	-
CsaV3_1G005550	4.9454512922517	2.06205356917585	6.04391620431773	0.902405773501526	1.02854631137105	0	4.35047368858176	0.643650694957526	2.7366765795542	0.0792672729597381	0.999958892150174	CsaV3_1G005550	chr1	3614812	3616314	+	1503	protein_coding	- && - && PF13499:EF-hand domain pair	Dof
CsaV3_6G017170	210.676225049922	229.918972963108	196.427276640326	224.69903760188	305.478254477203	277.750945166001	212.340824884452	269.309412415028	-0.341608632560786	0.0794355015912555	0.999958892150174	CsaV3_6G017170	chr6	12751769	12758126	-	2303	protein_coding	- && sp|A3KPF2|ANM14_ARATH Probable histone-arginine methyltransferase 1.4 OS=Arabidopsis thaliana OX=3702 GN=PRMT14 PE=1 SV=1 && PF06325:Ribosomal protein L11 methyltransferase (PrmA)	C2H2
CsaV3_6G005020	754.675867197609	615.522990398992	620.508730309954	564.906014211955	356.905570045755	607.907729042568	663.569195968852	509.90643776676	0.379830657118953	0.0795366382794127	0.999958892150174	CsaV3_6G005020	chr6	4242681	4253277	+	5258	protein_coding	- && sp|Q9SQI2|GIGAN_ARATH Protein GIGANTEA OS=Arabidopsis thaliana OX=3702 GN=GI PE=1 SV=2 && -	-
CsaV3_7G027870	268.043460040042	194.864062287118	213.551705885893	314.037209178531	290.050059806637	255.740492907563	225.486409404351	286.609253964244	-0.346412774429135	0.0796482025395494	0.999958892150174	CsaV3_7G027870	chr7	17493641	17493899	+	113	protein_coding	- && - && -	-
CsaV3_6G016570	38.5745200795633	197.957142640882	91.6660624321523	86.6309542561465	32.9134819638737	56.5983058074115	109.399241717532	58.7142473424772	0.894480703207435	0.0797957354882903	0.999958892150174	CsaV3_6G016570	chr6	12407663	12416416	+	1284	protein_coding	- && - && -	-
CsaV3_2G025170	56.3781447316694	72.1718749211548	193.405318538167	74.8996792006267	67.8840565504895	46.1171380652983	107.318446063664	62.9669579388048	0.767625284475266	0.0797983056706834	0.999958892150174	CsaV3_2G025170	chr2	17338517	17341760	+	2188	protein_coding	- && sp|Q9FXD6|ARR11_ARATH Two-component response regulator ARR11 OS=Arabidopsis thaliana OX=3702 GN=ARR11 PE=1 SV=1 && PF00249:Myb-like DNA-binding domain|PF00072:Response regulator receiver domain	ARR-B
CsaV3_1G041790	73.1926791253252	57.7374999369239	125.914920923286	74.8996792006267	39.0847598321	47.1652548395096	85.6150333285117	53.7165646240788	0.668448131117152	0.0798027794167192	0.999958892150174	CsaV3_1G041790	chr1	26682659	26689263	+	1512	protein_coding	- && sp|Q8W496|PTC52_ARATH Protochlorophyllide-dependent translocon component 52, chloroplastic OS=Arabidopsis thaliana OX=3702 GN=PTC52 PE=2 SV=1 && PF08417:Pheophorbide a oxygenase|PF00355:Rieske [2Fe-2S] domain	-
CsaV3_7G031590	97.9199355865837	93.8234373975013	123.900282188513	80.3141138416358	78.1695196642	74.416290969004	105.214551724199	77.63330815828	0.438029926944136	0.0798115324394328	0.999958892150174	CsaV3_7G031590	chr7	19990490	20001759	-	5148	protein_coding	- && sp|F4IRU3|MYO12_ARATH Myosin-12 OS=Arabidopsis thaliana OX=3702 GN=XI-F PE=2 SV=1 && PF02736:Myosin N-terminal SH3-like domain|PF00063:Myosin head (motor domain)|PF01843:DIL domain	NAC
CsaV3_7G026570	1502.42810258607	1398.07231990123	1402.18855940171	1641.47610199928	1987.15147356887	1519.76932260642	1434.22966062967	1716.13229939152	-0.258795312322935	0.0798512643417278	0.999958892150174	CsaV3_7G026570	chr7	16107295	16112508	-	1923	protein_coding	- && sp|Q9FJL3|FKB65_ARATH Peptidyl-prolyl cis-trans isomerase FKBP65 OS=Arabidopsis thaliana OX=3702 GN=FKBP65 PE=1 SV=1 && PF00254:FKBP-type peptidyl-prolyl cis-trans isomerase|PF00515:Tetratricopeptide repeat	MYB_related
CsaV3_3G045430	240.348932803433	170.119419457008	303.203129583273	223.796631828378	103.883177448476	164.554333551178	237.890493947904	164.078047609344	0.534142815056339	0.0798710372507108	0.999958892150174	CsaV3_3G045430	chr3	37097725	37102400	-	1902	protein_coding	- && sp|Q9FWS6|BBD1_ARATH Bifunctional nuclease 1 OS=Arabidopsis thaliana OX=3702 GN=BBD1 PE=2 SV=1 && PF02577:Bifunctional nuclease	bHLH
CsaV3_5G025390	306.617980119605	272.191071131213	185.346763599077	261.697674315443	397.018876189226	367.888987748175	254.718604949965	342.201846084281	-0.424801904465173	0.079975930709059	0.999958892150174	CsaV3_5G025390	chr5	20468098	20479389	-	2660	protein_coding	- && sp|Q8W3Z1|BAMS_BETPL Beta-amyrin synthase OS=Betula platyphylla OX=78630 GN=OSCBPY PE=1 SV=1 && PF13249:Squalene-hopene cyclase N-terminal domain|PF13243:Squalene-hopene cyclase C-terminal domain	-
CsaV3_1G029410	176.058066004161	204.143303348409	177.288208659987	191.310023982324	351.7628384889	216.960172261744	185.829859337519	253.344344910989	-0.446130802916757	0.0799787283179217	0.999958892150174	CsaV3_1G029410	chr1	16222390	16225236	-	2847	protein_coding	- && sp|Q9ZUU3|PP190_ARATH Pentatricopeptide repeat-containing protein At2g37230 OS=Arabidopsis thaliana OX=3702 GN=At2g37230 PE=2 SV=1 && PF13812:Pentatricopeptide repeat domain|PF13041:PPR repeat family|PF17177:Pentacotripeptide-repeat region of PRORP	-
CsaV3_3G022860	8.90181232605306	5.15513392293963	3.02195810215887	9.92646350851679	23.6565651615342	9.43305096790192	5.69296811705052	14.338693212651	-1.32735243445221	0.0801138875833787	0.999958892150174	CsaV3_3G022860	chr3	20376365	20401127	+	2950	protein_coding	- && sp|Q6NQ81|PP304_ARATH Pentatricopeptide repeat-containing protein At4g04790, mitochondrial OS=Arabidopsis thaliana OX=3702 GN=At4g04790 PE=2 SV=2 && PF13041:PPR repeat family	FAR1
CsaV3_3G037080	1471.76630457411	1177.43258799941	1175.5417017398	1063.9364069583	762.15281672595	1193.8050058267	1274.91353143777	1006.63140983698	0.340865623458198	0.08033828321535	0.999958892150174	CsaV3_3G037080	chr3	30706162	30710395	+	2100	protein_coding	- && sp|Q9LFA4|IQM3_ARATH IQ domain-containing protein IQM3 OS=Arabidopsis thaliana OX=3702 GN=IQM3 PE=2 SV=1 && -	FAR1
CsaV3_4G026440	223.534398409777	245.384374731926	278.020145398616	307.72036876402	334.277551195592	284.039645811269	248.97963951344	308.679188590294	-0.31028811225563	0.080677023954746	0.999958892150174	CsaV3_4G026440	chr4	15715919	15719604	+	2262	protein_coding	- && sp|Q8RX71|BAG4_ARATH BAG family molecular chaperone regulator 4 OS=Arabidopsis thaliana OX=3702 GN=BAG4 PE=1 SV=1 && PF00240:Ubiquitin family|PF02179:BAG domain	ERF
CsaV3_5G004330	1352.08638330161	1865.12745331956	1460.61308271012	1618.91595766174	3043.46853534695	1652.88015293126	1559.2756397771	2105.08821531331	-0.432925241174529	0.0808313878590133	0.999958892150174	CsaV3_5G004330	chr5	2872903	2875633	-	2547	protein_coding	- && sp|O65082|RL15B_PICMA 60S ribosomal protein L15-2 OS=Picea mariana OX=3335 GN=SB62 PE=2 SV=1 && PF00827:Ribosomal L15	-
CsaV3_1G042940	893.148503380657	1325.90044498007	1125.17573337048	1205.61411339804	2227.8313104297	1140.35105034192	1114.74156057707	1524.59882472322	-0.451652291036258	0.0810549428233861	0.999958892150174	CsaV3_1G042940	chr1	27833999	27836701	-	1182	protein_coding	- && sp|Q9FKC0|R13A4_ARATH 60S ribosomal protein L13a-4 OS=Arabidopsis thaliana OX=3702 GN=RPL13AD PE=2 SV=1 && PF00572:Ribosomal protein L13	bHLH
CsaV3_2G012950	96.9308453281333	140.219642703958	133.973475862376	85.728548482645	71.9982417959737	110.052261292189	123.707987964823	89.2596838569359	0.471265595930425	0.0811701513865811	0.999958892150174	CsaV3_2G012950	chr2	10521532	10522732	+	1201	protein_coding	- && - && -	-
CsaV3_6G042990	13.8472636183048	11.3412946304672	53.3879264714733	9.02405773501526	12.3425557364526	13.6255180647472	26.1921615734151	11.664043845405	1.17117300427964	0.0813245527090114	0.999958892150174	CsaV3_6G042990	chr6	25274806	25276291	+	948	protein_coding	- && sp|Q84TE9|DOF53_ARATH Dof zinc finger protein DOF5.3 OS=Arabidopsis thaliana OX=3702 GN=DOF5.3 PE=2 SV=1 && PF02701:Dof domain, zinc finger	Dof
CsaV3_2G032130	116.71265049714	104.133705243381	104.761214208174	71.2900561066206	55.5415008140369	103.763560646921	108.535856649565	76.8650391891928	0.499592554467357	0.0813378471298401	0.999958892150174	CsaV3_2G032130	chr2	21191377	21201056	-	2170	protein_coding	- && - && -	LBD
CsaV3_3G033260	82.0944914513782	81.4511159824462	162.178418149192	81.2165196151373	70.9696954846027	67.0794735495247	108.574675194339	73.0885628830883	0.569749724408646	0.0815221765215192	0.999958892150174	CsaV3_3G033260	chr3	28656221	28657798	-	1468	protein_coding	- && sp|Q9LZX1|LOR15_ARATH Protein LURP-one-related 15 OS=Arabidopsis thaliana OX=3702 GN=At5g01750 PE=1 SV=1 && PF04525:LURP-one-related	-
CsaV3_3G034870	721.046798410298	900.08638294526	671.882018046654	737.265516950747	1223.97011053155	995.710935500758	764.338399800737	985.648854327686	-0.366472579940651	0.081534127486724	0.999958892150174	CsaV3_3G034870	chr3	29407535	29409500	+	1500	protein_coding	- && sp|O80931|AS1_ARATH Transcription factor AS1 OS=Arabidopsis thaliana OX=3702 GN=AS1 PE=1 SV=1 && -	MYB
CsaV3_3G015540	84.0726719682789	108.257812381732	80.5855493909031	109.191098593685	147.082122526061	114.244728389034	90.9720112469714	123.505983169593	-0.440574598020428	0.0817843300206201	0.999958892150174	CsaV3_3G015540	chr3	11579753	11584456	-	1833	protein_coding	- && sp|Q9LRN8|RK3B_ARATH 50S ribosomal protein L3-2, mitochondrial OS=Arabidopsis thaliana OX=3702 GN=RPL3B PE=1 SV=1 && PF00297:Ribosomal protein L3	-
CsaV3_6G048560	55.389054473219	20.6205356917585	32.2342197563612	33.3890136195565	60.6842323708921	98.5229767758645	36.0812699737796	64.1987409221043	-0.826302055925286	0.0819551181604062	0.999958892150174	CsaV3_6G048560	chr6	28459298	28461844	+	2464	protein_coding	- && - && PF04720:PDDEXK-like family of unknown function	-
CsaV3_2G026260	139.461726441498	145.374776626898	133.973475862376	157.921010362767	220.108910633405	166.650567099601	139.603326310257	181.560162698591	-0.378013959053405	0.0819871274565841	0.999958892150174	CsaV3_2G026260	chr2	18007655	18009909	-	1291	protein_coding	- && sp|Q6CBX2|RMT2_YARLI Protein arginine N-methyltransferase 2 OS=Yarrowia lipolytica (strain CLIB 122 / E 150) OX=284591 GN=RMT2 PE=3 SV=1 && PF12796:Ankyrin repeats (3 copies)	-
CsaV3_1G038310	46.487242147166	49.4892856602205	51.3732877367007	65.8756214656114	65.8269639277474	76.5125245174267	49.1166051813624	69.4050366369285	-0.497965004593475	0.0822151934633874	0.999958892150174	CsaV3_1G038310	chr1	24080494	24084910	+	2829	protein_coding	- && sp|F4I532|PRFB2_ARATH Peptide chain release factor PrfB2, chloroplastic OS=Arabidopsis thaliana OX=3702 GN=PRFB2 PE=3 SV=1 && PF00472:RF-1 domain|PF03462:PCRF domain	Dof
CsaV3_6G046990	917.875759841916	1278.47321288903	987.172980038563	1000.76800281319	2290.57263542334	1169.69832001984	1061.1739842565	1487.01298608546	-0.486602116871371	0.0823725054193322	0.999958892150174	CsaV3_6G046990	chr6	27728408	27730673	-	1443	protein_coding	- && sp|P29766|RL8_SOLLC 60S ribosomal protein L8 OS=Solanum lycopersicum OX=4081 GN=RPL8 PE=2 SV=1 && PF00181:Ribosomal Proteins L2, RNA binding domain|PF03947:Ribosomal Proteins L2, C-terminal domain	M-type_MADS
CsaV3_1G007300	115.72356023869	108.257812381732	84.6148268604482	124.531996743211	185.13833604679	116.340961937457	102.865399826957	142.003764909152	-0.464256516902291	0.082381414019583	0.999958892150174	CsaV3_1G007300	chr1	4617836	4622950	+	2607	protein_coding	- && sp|Q84T03|RH27_ORYSJ DEAD-box ATP-dependent RNA helicase 27 OS=Oryza sativa subsp. japonica OX=39947 GN=Os03g0802700 PE=3 SV=1 && PF00270:DEAD/DEAH box helicase|PF00271:Helicase conserved C-terminal domain|PF13959:Domain of unknown function (DUF4217)	WRKY
CsaV3_7G021310	147.374448509101	213.422544409701	178.295528027373	203.943704811345	318.849356525026	204.382770971208	179.697506982058	242.391944102527	-0.431454029806753	0.0826355959277706	0.999958892150174	CsaV3_7G021310	chr7	9794543	9797677	-	1501	protein_coding	- && sp|Q9FKT1|LLG1_ARATH GPI-anchored protein LLG1 OS=Arabidopsis thaliana OX=3702 GN=LLG1 PE=1 SV=1 && -	-
CsaV3_7G032870	641.919577734271	735.122097411191	851.184865441414	681.316358993652	503.987692571816	610.003962590991	742.742180195625	598.43600471882	0.311010697940642	0.0828757333672229	0.999958892150174	CsaV3_7G032870	chr7	20688063	20689463	-	1321	protein_coding	- && sp|O24648|G3OX_PEA Gibberellin 3-beta-dioxygenase 1 OS=Pisum sativum OX=3888 GN=LE PE=1 SV=1 && PF14226:non-haem dioxygenase in morphine synthesis N-terminal|PF03171:2OG-Fe(II) oxygenase superfamily	STAT
CsaV3_5G004600	83.0835817098286	95.8854909666771	68.4977169822676	71.2900561066206	167.653048753482	129.966480002204	82.4889298862578	122.969861620769	-0.573520888552585	0.0830158769100291	0.999958892150174	CsaV3_5G004600	chr5	3003933	3005267	+	1335	protein_coding	- && sp|O80337|EF100_ARATH Ethylene-responsive transcription factor 1A OS=Arabidopsis thaliana OX=3702 GN=ERF1A PE=1 SV=2 && PF00847:AP2 domain	ERF
CsaV3_6G040310	1563.75169860999	2016.68839065398	1803.10166762146	1877.90641465668	3173.0653705797	1934.8235651941	1794.51391896181	2328.59845014349	-0.375781846535685	0.0834505319990687	0.999958892150174	CsaV3_6G040310	chr6	23264027	23265896	+	1005	protein_coding	- && sp|O65743|RL24_CICAR 60S ribosomal protein L24 OS=Cicer arietinum OX=3827 GN=RPL24 PE=2 SV=1 && PF01246:Ribosomal protein L24e	-
CsaV3_6G040800	372.887027435778	504.172097663496	463.366908997693	551.369927609432	693.24021386409	462.219497427194	446.808678032322	568.943212966905	-0.348840616568198	0.0837712279473783	0.999958892150174	CsaV3_6G040800	chr6	23639152	23641218	+	2067	protein_coding	- && - && -	-
CsaV3_1G042710	28.6836174950599	44.3341517372808	88.6441043299934	17.145709696529	47.3131303230684	23.0585690326491	53.8872911874447	29.1724696840822	0.889170334756231	0.0837883581360032	0.999958892150174	CsaV3_1G042710	chr1	27627110	27628633	-	1524	protein_coding	- && - && -	-
CsaV3_6G038170	276.945272366095	438.186383449869	308.239726420204	319.45164381954	592.442675349727	483.18183291142	341.123794078723	465.025384026896	-0.44643364720241	0.083810102929436	0.999958892150174	CsaV3_6G038170	chr6	21685054	21690997	-	3558	protein_coding	- && sp|Q43191|LOX15_SOLTU Probable linoleate 9S-lipoxygenase 5 OS=Solanum tuberosum OX=4113 GN=LOX1.5 PE=2 SV=1 && PF01477:PLAT/LH2 domain|PF00305:Lipoxygenase	NF-YA
CsaV3_1G038440	838.748539165888	1024.8406238804	1015.37792232538	1053.10753767628	1778.35657236055	968.459899371264	959.655695123889	1266.64133646937	-0.400305442060234	0.0838650869043371	0.999958892150174	CsaV3_1G038440	chr1	24180849	24182857	+	619	protein_coding	- && sp|Q6KAJ8|RL391_ORYSJ 60S ribosomal protein L39-1 OS=Oryza sativa subsp. japonica OX=39947 GN=RPL39A PE=3 SV=2 && -	-
CsaV3_4G013280	176.058066004161	246.415401516514	210.529747783734	238.235124204403	463.874386428345	205.43088774542	211.001071768136	302.513466126056	-0.519481994086511	0.0840507531923315	0.999958892150174	CsaV3_4G013280	chr4	9636172	9640425	-	3105	protein_coding	- && sp|Q43314|DHE1_ARATH Glutamate dehydrogenase 1 OS=Arabidopsis thaliana OX=3702 GN=GDH1 PE=1 SV=1 && PF04410:Gar1/Naf1 RNA binding region	-
CsaV3_7G028170	1356.04274433542	2069.27075666797	1778.92600280419	1842.71258949012	3485.7434492365	1787.03910003031	1734.74650126919	2371.83171291897	-0.45122889610808	0.0841135693446843	0.999958892150174	CsaV3_7G028170	chr7	17748926	17750982	+	969	protein_coding	- && sp|Q9SGA6|RS191_ARATH 40S ribosomal protein S19-1 OS=Arabidopsis thaliana OX=3702 GN=RPS19A PE=2 SV=1 && PF01090:Ribosomal protein S19e	NAC
CsaV3_2G031280	58.3563252485701	43.3031249526929	37.2708165932927	114.605533234694	48.3416766344395	58.6945393558342	46.3100889315185	73.8805830749891	-0.677790863234784	0.0841339027068586	0.999958892150174	CsaV3_2G031280	chr2	20594148	20596716	+	1907	protein_coding	- && sp|Q8VZQ0|NRX3_ARATH Probable nucleoredoxin 3 OS=Arabidopsis thaliana OX=3702 GN=At4g31240 PE=2 SV=1 && PF13905:Thioredoxin-like	GATA
CsaV3_1G034430	77.1490401591265	98.9785713204409	162.178418149192	72.1924618801221	86.3978901551685	73.3681741947927	112.76867654292	77.3195087433611	0.54491565448656	0.0841438246713421	0.999958892150174	CsaV3_1G034430	chr1	21589206	21592210	-	1280	protein_coding	- && sp|Q09893|YAI5_SCHPO Uncharacterized protein C24B11.05 OS=Schizosaccharomyces pombe (strain 972 / ATCC 24843) OX=284812 GN=SPAC24B11.05 PE=3 SV=1 && -	LBD
CsaV3_6G044340	5.93454155070204	14.434374984231	57.4172039410184	12.6336808290214	10.2854631137105	8.38493419369059	25.9287068253171	10.4346927121408	1.30980856868487	0.0843737621658003	0.999958892150174	CsaV3_6G044340	chr6	26200005	26204175	+	2971	protein_coding	- && sp|Q38914|ANT_ARATH AP2-like ethylene-responsive transcription factor ANT OS=Arabidopsis thaliana OX=3702 GN=ANT PE=1 SV=2 && PF00847:AP2 domain	AP2
CsaV3_5G032070	51.4326934394177	43.3031249526929	50.3659683693144	34.291419393058	25.7136577842763	35.635970323185	48.3672622538083	31.8803491668398	0.600582816308603	0.0844919293094175	0.999958892150174	CsaV3_5G032070	chr5	26044500	26045876	-	922	protein_coding	- && - && -	-
CsaV3_5G012820	293.759806759751	330.959597852724	211.537067151121	294.184282161497	484.445312655766	341.686068392892	278.752157254532	373.438554403385	-0.421260527332958	0.0845008254970844	0.999958892150174	CsaV3_5G012820	chr5	8890855	8892544	-	1160	protein_coding	- && sp|Q9AT35|RL23A_DAUCA 60S ribosomal protein L23a OS=Daucus carota OX=4039 GN=RPL23A PE=2 SV=1 && PF03939:Ribosomal protein L23, N-terminal domain|PF00276:Ribosomal protein L23	bHLH
CsaV3_5G017240	1.97818051690068	7.21718749211548	10.0731936738629	0	1.02854631137105	3.14435032263397	6.42285389429302	1.39096554466834	2.2423668586778	0.0846756308091916	0.999958892150174	CsaV3_5G017240	chr5	13804181	13806316	-	1285	protein_coding	- && sp|Q8GYB8|OPR2_ARATH 12-oxophytodienoate reductase 2 OS=Arabidopsis thaliana OX=3702 GN=OPR2 PE=1 SV=2 && PF00724:NADH:flavin oxidoreductase / NADH oxidase family	NAC
CsaV3_1G034400	22.7490759443578	16.4964285534068	21.1537067151121	30.6817962990519	34.9705745866158	33.5397367747624	20.1330704042922	33.06403588681	-0.71329086859854	0.0848449799823456	0.999958892150174	CsaV3_1G034400	chr1	21556529	21558136	+	150	protein_coding	- && - && -	-
CsaV3_6G002550	3354.99415666355	4691.17186987506	3791.55009884199	3834.32213160798	8120.37312827446	4245.92105233007	3945.90537512687	5400.20543740417	-0.452617886559786	0.0848489638096565	0.999958892150174	CsaV3_6G002550	chr6	1743989	1746894	-	1445	protein_coding	- && sp|P35684|RL3_ORYSJ 60S ribosomal protein L3 OS=Oryza sativa subsp. japonica OX=39947 GN=RPL3 PE=2 SV=2 && PF00297:Ribosomal protein L3	-
CsaV3_3G048920	44.5090616302653	68.0477677828031	52.380607104087	85.728548482645	120.339918430413	49.2614883879322	54.9791455057185	85.1099851003301	-0.631786512594125	0.0848913376392053	0.999958892150174	CsaV3_3G048920	chr3	39934243	39934836	+	288	protein_coding	- && - && -	-
CsaV3_3G045140	228.479849702029	236.105133670635	355.58373668736	240.039935751406	185.13833604679	195.997836777518	273.389573353341	207.058702858571	0.399677979790616	0.0853178001255961	0.999958892150174	CsaV3_3G045140	chr3	36884395	36888476	-	2649	protein_coding	- && sp|C0LGK4|Y2165_ARATH Probable LRR receptor-like serine/threonine-protein kinase At2g16250 OS=Arabidopsis thaliana OX=3702 GN=At2g16250 PE=1 SV=1 && PF07714:Protein tyrosine kinase|PF13855:Leucine rich repeat	CO-like
CsaV3_6G034270	1803.11154115497	2606.43571143828	2172.78787545222	2227.13744900177	4151.21291269357	2405.42799681499	2194.11170934849	2927.92611950344	-0.416178250814481	0.0853634718268156	0.999958892150174	CsaV3_6G034270	chr6	19140222	19142535	+	1229	protein_coding	- && sp|Q08069|RS8_MAIZE 40S ribosomal protein S8 OS=Zea mays OX=4577 GN=RPS8 PE=2 SV=2 && PF01201:Ribosomal protein S8e	bZIP
CsaV3_7G032110	209.687134791472	70.109821351979	109.797811045105	71.2900561066206	57.598593436779	113.196611614823	129.864922396186	80.6950870527408	0.688324880666481	0.0856157691038932	0.999958892150174	CsaV3_7G032110	chr7	20346971	20349314	+	2344	protein_coding	- && sp|P0C897|Y3264_ARATH Putative UPF0481 protein At3g02645 OS=Arabidopsis thaliana OX=3702 GN=At3g02645 PE=3 SV=1 && PF03140:Plant protein of unknown function	CPP
CsaV3_6G015040	292.770716501301	287.656472900031	259.888396785662	251.771210806926	206.737808585582	221.152639358589	280.105195395665	226.553886250366	0.304782559259801	0.0857145833499186	0.999958892150174	CsaV3_6G015040	chr6	10934241	10941916	+	5957	protein_coding	- && sp|Q9SWB4|PARP3_SOYBN Protein ADP-ribosyltransferase PARP3 OS=Glycine max OX=3847 GN=PARP3 PE=2 SV=1 && PF00777:Glycosyltransferase family 29 (sialyltransferase)	bZIP
CsaV3_3G010250	1532.10081033958	2189.90089046476	1906.85556246224	2050.26591739547	3346.88969720141	1970.45953551729	1876.28575442219	2455.87171670472	-0.388316181363509	0.085788812508703	0.999958892150174	CsaV3_3G010250	chr3	8236669	8238887	+	1263	protein_coding	- && sp|P42795|RL111_ARATH 60S ribosomal protein L11-1 OS=Arabidopsis thaliana OX=3702 GN=RPL11A PE=2 SV=2 && PF00673:ribosomal L5P family C-terminus|PF00281:Ribosomal protein L5	-
CsaV3_5G000990	150.341719284452	158.778124826541	183.332124864305	137.165677572232	121.368464741784	125.774012905359	164.150656325099	128.102718406458	0.356538930020552	0.0858225468754302	0.999958892150174	CsaV3_5G000990	chr5	494037	498454	-	1298	protein_coding	- && sp|Q557G3|TPPC1_DICDI Trafficking protein particle complex subunit 1 OS=Dictyostelium discoideum OX=44689 GN=trappc1-1 PE=3 SV=1 && PF04099:Sybindin-like family	-
CsaV3_1G004330	16074.6948803349	9915.38458738209	9707.53674350166	7798.59069460019	6003.62481947284	12191.6943176261	11899.2054037396	8664.63661056638	0.457684067817415	0.0858277333656462	0.999958892150174	CsaV3_1G004330	chr1	2708612	2713565	-	2064	protein_coding	- && sp|Q9M571|PEAMT_SPIOL Phosphoethanolamine N-methyltransferase OS=Spinacia oleracea OX=3562 GN=PEAMT PE=1 SV=1 && PF13489:Methyltransferase domain|PF08241:Methyltransferase domain	-
CsaV3_5G037840	93.9635745527823	84.54419633621	86.6294655952208	63.1684041451068	65.8269639277474	67.0794735495247	88.379078828071	65.358280540793	0.436330203846293	0.0859846957917695	0.999958892150174	CsaV3_5G037840	chr5	29961910	29967231	+	882	protein_coding	- && sp|Q84WW3|VIP2L_ARATH Inositol hexakisphosphate and diphosphoinositol-pentakisphosphate kinase VIP2 OS=Arabidopsis thaliana OX=3702 GN=VIP2 PE=1 SV=1 && PF18086:Diphosphoinositol pentakisphosphate kinase 2 N-terminal domain	-
CsaV3_5G038020	475.752414314614	404.162499558467	394.869192015425	478.275059955809	560.557739697224	504.144168395647	424.928035296169	514.325656016227	-0.274825274250624	0.0860569371101244	0.999958892150174	CsaV3_5G038020	chr5	30174070	30176768	-	2699	protein_coding	- && sp|Q9SEZ1|ZHD11_ARATH Zinc-finger homeodomain protein 11 OS=Arabidopsis thaliana OX=3702 GN=ZHD11 PE=1 SV=1 && PF04770:ZF-HD protein dimerisation region	ZF-HD
CsaV3_2G017150	232.43621073583	308.27700859179	270.968909826912	319.45164381954	416.561256105276	297.665163876016	270.560709718177	344.559354600278	-0.348832041956162	0.0860592400699537	0.999958892150174	CsaV3_2G017150	chr2	14334696	14337138	+	1151	protein_coding	- && - && -	-
CsaV3_2G009580	0	1.03102678458793	0	0.902405773501526	6.17127786822632	3.14435032263397	0.343675594862642	3.40601132145394	-3.22833177984363	0.0863797777095555	0.999958892150174	CsaV3_2G009580	chr2	6068961	6075111	-	421	protein_coding	- && - && -	-
CsaV3_6G014700	402.559735189288	438.186383449869	562.084207001549	450.300480977261	294.164245052121	341.686068392892	467.610108546902	362.050264807425	0.367815587705652	0.0864791703804846	0.999958892150174	CsaV3_6G014700	chr6	10669553	10671381	-	1716	protein_coding	- && - && -	C2H2
CsaV3_1G017040	9.8909025845034	9.27924106129134	5.03659683693144	9.02405773501526	48.3416766344395	6.28870064526795	8.06891349424206	21.2181450049076	-1.39169191298618	0.0865553793679307	0.999958892150174	CsaV3_1G017040	chr1	11559797	11562125	-	624	protein_coding	- && sp|O81263|KITH_ORYSJ Thymidine kinase OS=Oryza sativa subsp. japonica OX=39947 GN=TK PE=2 SV=2 && PF00265:Thymidine kinase	WRKY
CsaV3_3G040670	113.745379721789	104.133705243381	95.6953399016974	127.239214063715	138.853752035092	140.447647744317	104.524808288956	135.513537947708	-0.373457429615163	0.0865786908367557	0.999958892150174	CsaV3_3G040670	chr3	33336024	33351251	+	4295	protein_coding	- && sp|Q5ZKD5|RRP12_CHICK RRP12-like protein OS=Gallus gallus OX=9031 GN=RRP12 PE=2 SV=1 && PF08161:NUC173 domain	-
CsaV3_6G036380	86.0508524851796	91.7613838283254	65.4757588801088	41.5106655810702	45.2560377003263	77.560641291638	81.0959983978713	54.7757815243448	0.570089816706042	0.0865797053119264	0.999958892150174	CsaV3_6G036380	chr6	20233804	20242179	+	3023	protein_coding	- && - && PF03222:Tryptophan/tyrosine permease family	NAC
CsaV3_7G028320	152.319899801352	228.88794617852	214.559025253279	233.723095336895	368.219579470837	211.719588390688	198.588957077717	271.220754399473	-0.449580544648022	0.0866634164423092	0.999958892150174	CsaV3_7G028320	chr7	17845898	17850613	+	1943	protein_coding	- && sp|Q8LFS6|BRN1L_ARATH RNA-binding protein BRN1 OS=Arabidopsis thaliana OX=3702 GN=BRN1 PE=2 SV=1 && PF00076:RNA recognition motif. (a.k.a. RRM, RBD, or RNP domain)	GeBP
CsaV3_3G039780	497.512400000521	435.093303096105	386.810637076335	347.426222798088	309.592439722687	406.669308393994	439.80544672432	354.562656971589	0.311252233325359	0.0868217310304411	0.999958892150174	CsaV3_3G039780	chr3	32676430	32679619	+	1104	protein_coding	- && sp|Q9M1K3|SIP21_ARATH Probable aquaporin SIP2-1 OS=Arabidopsis thaliana OX=3702 GN=SIP2-1 PE=2 SV=1 && -	C3H
CsaV3_2G016130	603.345057654707	489.737722679265	400.913108219743	499.932798519845	709.696954846027	710.623172915278	497.998629517905	640.084308760383	-0.361288678284342	0.0868239962746944	0.999958892150174	CsaV3_2G016130	chr2	13357653	13361712	-	3545	protein_coding	- && - && PF13386:Cytochrome C biogenesis protein transmembrane region	-
CsaV3_4G034650	2002.90777336194	1851.72410511992	1742.66250557828	1819.25003937908	1188.99953594494	1528.15425680011	1865.76479468671	1512.13461070804	0.302839883909596	0.0869060106309575	0.999958892150174	CsaV3_4G034650	chr4	24530485	24535472	+	2301	protein_coding	- && sp|P43297|RD21A_ARATH Cysteine proteinase RD21A OS=Arabidopsis thaliana OX=3702 GN=RD21A PE=1 SV=1 && PF08246:Cathepsin propeptide inhibitor domain (I29)|PF00112:Papain family cysteine protease|PF00396:Granulin	BBR-BPC
CsaV3_1G042850	178.036246521061	191.770981933354	207.507789681575	168.749879644785	142.967937280576	144.640114841163	192.438339378664	152.119310588842	0.33743275245767	0.0869431751400593	0.999958892150174	CsaV3_1G042850	chr1	27749242	27754238	+	2716	protein_coding	- && sp|Q42438|CDPK8_ARATH Calcium-dependent protein kinase 8 OS=Arabidopsis thaliana OX=3702 GN=CPK8 PE=1 SV=1 && PF13499:EF-hand domain pair|PF00069:Protein kinase domain	C2H2
CsaV3_2G012580	617.192321273012	675.322543905092	1246.05405745684	663.268243523622	603.756684774808	617.34078001047	846.189640878314	628.121902769633	0.42980998252932	0.0869702115201183	0.999958892150174	CsaV3_2G012580	chr2	10109561	10115707	-	2585	protein_coding	- && sp|Q9FNL7|PTR3_ARATH Protein NRT1/ PTR FAMILY 5.2 OS=Arabidopsis thaliana OX=3702 GN=NPF5.2 PE=2 SV=1 && PF00854:POT family	TALE
CsaV3_7G031390	7.91272206760272	9.27924106129134	7.05123557170402	4.51202886750763	2.05709262274211	1.04811677421132	8.08106623353269	2.53907942148702	1.64394936315216	0.0873158882871703	0.999958892150174	CsaV3_7G031390	chr7	19832549	19837565	-	1949	protein_coding	- && sp|A2SY66|VICHY_VICSN Vicianin hydrolase (Fragment) OS=Vicia sativa subsp. nigra OX=3909 PE=1 SV=1 && PF00232:Glycosyl hydrolase family 1	EIL
CsaV3_2G031580	295.737987276652	348.487053190719	314.283642624522	277.94097823847	234.5085589926	268.317894198099	319.502894363964	260.25581047639	0.294965633011628	0.0873425484683148	0.999958892150174	CsaV3_2G031580	chr2	20788979	20791756	+	2074	protein_coding	- && sp|Q9LYE4|FLZ10_ARATH FCS-Like Zinc finger 10 OS=Arabidopsis thaliana OX=3702 GN=FLZ10 PE=1 SV=1 && PF04570:zinc-finger of the FCS-type, C2-C2	ERF
CsaV3_2G014930	17.8036246521061	29.8997767530499	80.5855493909031	34.291419393058	15.4281946705658	12.5774012905359	42.7629835986864	20.7656717847199	1.03446058579922	0.087342601102447	0.999958892150174	CsaV3_2G014930	chr2	12430471	12431796	+	1326	protein_coding	- && - && PF14364:Domain of unknown function (DUF4408)	-
CsaV3_4G035140	319.47615347946	404.162499558467	311.261684522363	322.158861140045	618.156333134003	443.35339549139	344.966779186763	461.222863255146	-0.418267917105247	0.0874097622518658	0.999958892150174	CsaV3_4G035140	chr4	24777676	24784667	-	4171	protein_coding	- && sp|Q8RXU6|PCN_ARATH WD repeat-containing protein PCN OS=Arabidopsis thaliana OX=3702 GN=PCN PE=2 SV=1 && -	-
CsaV3_3G038540	41.5417908549143	31.9618303222257	59.431842675791	64.0708099186083	51.4273155685527	88.0418090337512	44.3118212843103	67.8466448403041	-0.612951421361305	0.0874776739767603	0.999958892150174	CsaV3_3G038540	chr3	31722055	31729496	+	2348	protein_coding	- && sp|Q9FG08|ATXR4_ARATH Histone-lysine N-methyltransferase ATXR4 OS=Arabidopsis thaliana OX=3702 GN=ATXR4 PE=2 SV=2 && PF04788:Protein of unknown function (DUF620)	-
CsaV3_5G027780	200.785322465419	207.236383702173	201.463873477258	245.454370392415	248.908207351795	250.499909036506	203.161859881617	248.287495593572	-0.289302971477307	0.0875640849009126	0.999958892150174	CsaV3_5G027780	chr5	22959099	22963408	-	1618	protein_coding	- && - && -	-
CsaV3_2G003170	6.92363180915238	6.18616070752756	4.02927746954515	18.950521243532	10.2854631137105	10.4811677421132	5.7130233287417	13.2390506997853	-1.21882897509864	0.0876236991572483	0.999958892150174	CsaV3_2G003170	chr2	1493531	1493967	-	303	protein_coding	- && - && -	-
CsaV3_2G002770	367.941576143527	553.661383323716	474.447422038942	535.126623686405	832.093965899182	486.326183234054	465.350127168728	617.848924273214	-0.408902002818335	0.0877170249989369	0.999958892150174	CsaV3_2G002770	chr2	1240979	1242906	+	854	protein_coding	- && sp|O22969|Y2416_ARATH Uncharacterized protein At2g34160 OS=Arabidopsis thaliana OX=3702 GN=At2g34160 PE=1 SV=1 && PF01918:Alba	-
novel.442	4.9454512922517	8.24821427670341	4.02927746954515	21.6577385640366	12.3425557364526	7.33681741947927	5.74098101283342	13.7790372399895	-1.27360771171567	0.0877767571740092	0.999958892150174	-	scaffold41	346028	347864	+	503	-	- && - && -	-
CsaV3_7G023000	33.6290687873116	48.4582588756325	27.1976229194298	42.4130713545717	77.140973352829	52.4058387105662	36.4283168607913	57.3199611393223	-0.652434662330247	0.0879505107335416	0.999958892150174	CsaV3_7G023000	chr7	11914641	11915122	+	196	protein_coding	- && - && -	-
CsaV3_5G014650	435.19971371815	480.458481617974	524.813390408256	421.423496225213	414.504163482534	350.071002586582	480.157195248127	395.332887431443	0.27969009851137	0.0879556327962606	0.999958892150174	CsaV3_5G014650	chr5	11692393	11694431	+	1116	protein_coding	- && sp|Q9ZVF1|CAR10_ARATH Protein C2-DOMAIN ABA-RELATED 10 OS=Arabidopsis thaliana OX=3702 GN=CAR10 PE=2 SV=1 && PF00168:C2 domain	G2-like
CsaV3_7G031370	183.970788071763	228.88794617852	189.376041068622	157.921010362767	172.795780310337	143.591998066951	200.744925106302	158.102929580018	0.343930246383813	0.0879726266071911	0.999958892150174	CsaV3_7G031370	chr7	19824773	19828294	-	1903	protein_coding	- && sp|Q0WPS0|TBL14_ARATH Protein trichome birefringence-like 14 OS=Arabidopsis thaliana OX=3702 GN=TBL14 PE=2 SV=1 && PF14416:PMR5 N terminal Domain|PF13839:GDSL/SGNH-like Acyl-Esterase family found in Pmr5 and Cas1p	bZIP
CsaV3_2G009180	32.6399785288612	52.5823660139842	101.739256106015	29.7793905255504	51.4273155685527	27.2510361294944	62.3205335496202	36.1525807411991	0.786830667771459	0.0880055217010363	0.999958892150174	CsaV3_2G009180	chr2	5678104	5683831	+	4195	protein_coding	- && sp|Q9SWW6|CESA7_ARATH Cellulose synthase A catalytic subunit 7 [UDP-forming] OS=Arabidopsis thaliana OX=3702 GN=CESA7 PE=1 SV=1 && PF14569:Zinc-binding RING-finger|PF03552:Cellulose synthase	LBD
CsaV3_5G030340	561.803266799793	741.308258118719	726.277263885514	698.462068690181	1371.05223305761	699.093888398953	676.462929601342	922.869396715583	-0.447918741147367	0.0880537481426387	0.999958892150174	CsaV3_5G030340	chr5	24943898	24947233	+	1188	protein_coding	- && sp|P51413|RL172_ARATH 60S ribosomal protein L17-2 OS=Arabidopsis thaliana OX=3702 GN=RPL17B PE=2 SV=2 && PF00237:Ribosomal protein L22p/L17e	-
CsaV3_5G039610	304.639799602705	229.918972963108	234.705412601005	219.284602960871	198.509438094613	191.805369680672	256.421395055606	203.199803578719	0.335088244702315	0.0881589081859433	0.999958892150174	CsaV3_5G039610	chr5	31289044	31292273	+	2826	protein_coding	- && sp|O80763|NRX1_ARATH Probable nucleoredoxin 1 OS=Arabidopsis thaliana OX=3702 GN=At1g60420 PE=1 SV=1 && PF13905:Thioredoxin-like|PF03107:C1 domain	GATA
CsaV3_2G014880	40.5527005964639	32.9928571068136	29.2122616542024	14.4384923760244	23.6565651615342	24.1066858068605	34.2526064524933	20.7339144481397	0.731617284267005	0.088422635850431	0.999958892150174	CsaV3_2G014880	chr2	12401572	12401898	+	327	protein_coding	- && - && -	-
CsaV3_5G002600	75.1708596422258	60.8305802906876	66.483078247495	37.9010424870641	50.3987692571816	53.4539554847775	67.4948393934695	47.2512557430077	0.518989776483734	0.0884555009824513	0.999958892150174	CsaV3_5G002600	chr5	1582398	1584667	+	2270	protein_coding	- && sp|Q9XF92|BRH1_ARATH Brassinosteroid-responsive RING protein 1 OS=Arabidopsis thaliana OX=3702 GN=BRH1 PE=2 SV=1 && PF13639:Ring finger domain	TCP
CsaV3_1G012220	10.8799928429537	26.8066963992861	15.1097905107943	28.8769847520488	37.0276672093579	27.2510361294944	17.5988265843447	31.0518960303004	-0.821475553500922	0.0889691853280467	0.999958892150174	CsaV3_1G012220	chr1	7592048	7594434	+	1386	protein_coding	- && sp|Q9SKU6|PP166_ARATH Pentatricopeptide repeat-containing protein At2g20710, mitochondrial OS=Arabidopsis thaliana OX=3702 GN=At2g20710 PE=2 SV=1 && PF12854:PPR repeat|PF13041:PPR repeat family	HSF
CsaV3_1G003660	2695.27095427718	3321.9682999423	3181.1145622059	3312.7315945241	5231.18653963318	3178.93817618295	3066.11793880846	3907.61877011341	-0.349835393426773	0.0891583404145115	0.999958892150174	CsaV3_1G003660	chr1	2289372	2292902	-	393	protein_coding	- && sp|P46302|RS28_MAIZE 40S ribosomal protein S28 OS=Zea mays OX=4577 GN=RPS28 PE=3 SV=1 && PF01200:Ribosomal protein S28e	bHLH
CsaV3_5G026170	378.82156898648	364.983481744126	399.905788852357	318.549238046039	293.13569874075	338.541718070258	381.236946527654	316.742218285682	0.267492752215627	0.0892812009338931	0.999958892150174	CsaV3_5G026170	chr5	21284686	21288008	-	2433	protein_coding	- && sp|Q9C7A2|ITN1_ARATH Ankyrin repeat-containing protein ITN1 OS=Arabidopsis thaliana OX=3702 GN=ITN1 PE=1 SV=1 && PF13962:Domain of unknown function|PF12796:Ankyrin repeats (3 copies)	GRAS
CsaV3_4G023620	15.8254441352054	20.6205356917585	120.878324086355	36.096230940061	22.6280188501632	7.33681741947927	52.4414346377729	22.0203557365678	1.24681259751462	0.0893532961742524	0.999958892150174	CsaV3_4G023620	chr4	13743414	13747992	-	2336	protein_coding	- && sp|P19135|PER2_CUCSA Peroxidase 2 (Fragment) OS=Cucumis sativus OX=3659 PE=2 SV=1 && PF00141:Peroxidase	NAC
CsaV3_5G000950	190.894419880916	159.809151611129	270.968909826912	147.092141080749	156.3390393284	165.602450325389	207.224160439652	156.344543578179	0.40732163364879	0.0894831858364711	0.999958892150174	CsaV3_5G000950	chr5	471635	479383	+	2944	protein_coding	- && sp|Q6NW58|SPAST_DANRE Spastin OS=Danio rerio OX=7955 GN=spast PE=2 SV=2 && PF00004:ATPase family associated with various cellular activities (AAA)|PF17862:AAA+ lid domain	Trihelix
CsaV3_3G049650	622.137772565264	577.374999369239	513.732877367007	619.050360622047	850.607799503861	643.543699365753	571.081883100503	704.400619830554	-0.302237216580686	0.0896398116650101	0.999958892150174	CsaV3_3G049650	chr3	40483387	40485320	+	1579	protein_coding	- && sp|Q9LDD1|BRG3_ARATH Probable BOI-related E3 ubiquitin-protein ligase 3 OS=Arabidopsis thaliana OX=3702 GN=BRG3 PE=1 SV=1 && PF13920:Zinc finger, C3HC4 type (RING finger)	B3
CsaV3_7G033540	112.756289463339	123.723214150551	112.819769147264	141.67770643974	164.567409819368	141.495764518529	116.433090920385	149.246960259212	-0.357888755942411	0.0897402728781377	0.999958892150174	CsaV3_7G033540	chr7	21116122	21122402	+	4718	protein_coding	- && sp|F4J1H7|RNZ4_ARATH tRNAse Z TRZ4, mitochondrial OS=Arabidopsis thaliana OX=3702 GN=TRZ4 PE=2 SV=1 && PF13691:tRNase Z endonuclease	bHLH
CsaV3_4G001750	61.3235960239211	80.4200891978582	62.4538007779499	88.4357658031496	83.3122512210553	109.004144517978	68.0658286665764	93.5840538473942	-0.459083692435926	0.0897852292837341	0.999958892150174	CsaV3_4G001750	chr4	1008500	1013111	+	3571	protein_coding	- && sp|Q42556|PMA9_ARATH ATPase 9, plasma membrane-type OS=Arabidopsis thaliana OX=3702 GN=AHA9 PE=2 SV=2 && PF00702:haloacid dehalogenase-like hydrolase|PF00690:Cation transporter/ATPase, N-terminus|PF00122:E1-E2 ATPase	GRAS
CsaV3_4G005040	47.4763324056163	55.675446367748	49.3586490019281	36.9986367135626	25.7136577842763	38.780320645819	50.8368092584308	33.8308717145526	0.585684249944411	0.0899827357343619	0.999958892150174	CsaV3_4G005040	chr4	3290804	3298321	-	4246	protein_coding	- && sp|P53844|PDR17_YEAST Phosphatidylinositol transfer protein PDR17 OS=Saccharomyces cerevisiae (strain ATCC 204508 / S288c) OX=559292 GN=PDR17 PE=1 SV=1 && PF03765:CRAL/TRIO, N-terminal domain|PF00650:CRAL/TRIO domain	ARR-B
CsaV3_3G014940	946.559377336976	1360.95535565606	1170.50510490287	1239.9055327911	1689.90158958264	1393.99530970106	1159.3399459653	1441.26747735827	-0.31392895164402	0.090030900452434	0.999958892150174	CsaV3_3G014940	chr3	11083265	11087130	+	2095	protein_coding	- && sp|A7PZL3|PGLR_VITVI Probable polygalacturonase OS=Vitis vinifera OX=29760 GN=GSVIVT00026920001 PE=1 SV=1 && PF12708:Pectate lyase superfamily protein|PF00295:Glycosyl hydrolases family 28	MYB_related
CsaV3_2G004340	1230.42828151222	1897.08928364178	1519.03760601852	1604.47746528571	3088.72457304727	1625.62911680176	1548.85172372418	2106.27705171158	-0.443434818161545	0.0901337010804938	0.999958892150174	CsaV3_2G004340	chr2	2305376	2306594	+	414	protein_coding	- && sp|Q9SS17|RS241_ARATH 40S ribosomal protein S24-1 OS=Arabidopsis thaliana OX=3702 GN=RPS24A PE=2 SV=1 && PF01282:Ribosomal protein S24e	-
CsaV3_3G038670	913.919398808114	1038.24397208004	897.521556341183	1039.57145107376	1565.44748590674	991.518468403913	949.894975743113	1198.8458017948	-0.335666912705053	0.0901545526846854	0.999958892150174	CsaV3_3G038670	chr3	31843282	31845723	+	1913	protein_coding	- && sp|O95433|AHSA1_HUMAN Activator of 90 kDa heat shock protein ATPase homolog 1 OS=Homo sapiens OX=9606 GN=AHSA1 PE=1 SV=1 && PF08327:Activator of Hsp90 ATPase homolog 1-like protein|PF09229:Activator of Hsp90 ATPase, N-terminal	HB-other
CsaV3_2G032600	39.5636103380136	48.4582588756325	42.3074134302241	62.2659983716053	54.5129545026658	70.2238238721587	43.4430942146234	62.3342589154766	-0.521264179169115	0.0902302280797609	0.999958892150174	CsaV3_2G032600	chr2	21523479	21528218	+	2129	protein_coding	- && sp|Q6AU07|DBR1_ORYSJ Lariat debranching enzyme OS=Oryza sativa subsp. japonica OX=39947 GN=DBR1 PE=2 SV=1 && PF05011:Lariat debranching enzyme, C-terminal domain|PF00149:Calcineurin-like phosphoesterase	-
CsaV3_6G047280	265.076189264691	297.966740745911	285.07138097032	257.185645447935	230.394373747116	193.901603229095	282.704770326974	227.160540808049	0.313762005401972	0.0903044606367421	0.999958892150174	CsaV3_6G047280	chr6	27906553	27914406	+	3817	protein_coding	- && sp|Q9FKW9|MANA3_ARATH Probable alpha-mannosidase At5g66150 OS=Arabidopsis thaliana OX=3702 GN=At5g66150 PE=3 SV=1 && PF17677:Glycosyl hydrolases family 38 C-terminal beta sandwich domain|PF07748:Glycosyl hydrolases family 38 C-terminal domain|PF01074:Glycosyl hydrolases family 38 N-terminal domain|PF09261:Alpha mannosidase middle domain	-
CsaV3_2G019440	436.1888039766	413.441740619758	346.517862380883	329.378107328057	315.763717590913	339.589834844469	398.716135659081	328.243886587813	0.28066244801939	0.0904364881799432	0.999958892150174	CsaV3_2G019440	chr2	15464609	15468680	+	1998	protein_coding	- && sp|Q9SIT6|AB5G_ARATH ABC transporter G family member 5 OS=Arabidopsis thaliana OX=3702 GN=ABCG5 PE=2 SV=1 && PF01061:ABC-2 type transporter|PF00005:ABC transporter	Nin-like
CsaV3_4G004030	103.854477137286	95.8854909666771	164.193056883965	84.8261427091434	102.854631137105	70.2238238721587	121.311008329309	85.9681992394692	0.496826610673565	0.0905032423040672	0.999958892150174	CsaV3_4G004030	chr4	2466393	2472009	-	4267	protein_coding	- && sp|Q9FII5|TDR_ARATH Leucine-rich repeat receptor-like protein kinase TDR OS=Arabidopsis thaliana OX=3702 GN=TDR PE=1 SV=1 && PF08263:Leucine rich repeat N-terminal domain|PF13855:Leucine rich repeat|PF00069:Protein kinase domain	MYB_related
CsaV3_6G001680	450.036067594905	547.475222616189	460.344950895534	518.883319763377	761.124270414579	550.261306460945	485.952080368876	610.089632212967	-0.327864787027529	0.0905395140865283	0.999958892150174	CsaV3_6G001680	chr6	1127337	1130783	-	1413	protein_coding	- && sp|O04202|EIF3F_ARATH Eukaryotic translation initiation factor 3 subunit F OS=Arabidopsis thaliana OX=3702 GN=TIF3F1 PE=1 SV=1 && PF13012:Maintenance of mitochondrial structure and function|PF01398:JAB1/Mov34/MPN/PAD-1 ubiquitin protease	WOX
CsaV3_1G031800	1047.44658369891	1015.56138281911	1474.71555385353	1102.73985521886	732.32497369619	937.016396144924	1179.24117345718	924.027075019993	0.351464891187582	0.0905675451569415	0.999958892150174	CsaV3_1G031800	chr1	18849770	18856924	+	4270	protein_coding	- && sp|O64474|HMA4_ARATH Putative cadmium/zinc-transporting ATPase HMA4 OS=Arabidopsis thaliana OX=3702 GN=HMA4 PE=1 SV=2 && PF00122:E1-E2 ATPase|PF00702:haloacid dehalogenase-like hydrolase	Trihelix
CsaV3_4G032310	279.912543141446	427.876115603989	394.869192015425	344.719005477583	918.49185605435	373.129571619231	367.552616920287	545.446811050388	-0.569181248463022	0.090700749293221	0.999958892150174	CsaV3_4G032310	chr4	22844414	22844821	+	408	protein_coding	- && sp|P51419|RL273_ARATH 60S ribosomal protein L27-3 OS=Arabidopsis thaliana OX=3702 GN=RPL27C PE=2 SV=2 && PF01777:Ribosomal L27e protein family	GRAS
CsaV3_1G038650	44.5090616302653	47.4272320910446	47.3440102671556	55.9491579570946	101.826084825734	52.4058387105662	46.4267679961552	70.0603604977984	-0.59209453119542	0.0908642615374784	0.999958892150174	CsaV3_1G038650	chr1	24359652	24361742	-	2091	protein_coding	- && sp|Q43867|PME1_ARATH Pectinesterase 1 OS=Arabidopsis thaliana OX=3702 GN=PME1 PE=1 SV=1 && PF04043:Plant invertase/pectin methylesterase inhibitor	-
CsaV3_2G001620	1521.22081749662	2247.63839040168	1854.47495535816	2002.43841139989	3665.73905372643	1901.28382841934	1874.44472108549	2523.15376451522	-0.428722814346906	0.0909055529516293	0.999958892150174	CsaV3_2G001620	chr2	463655	465894	+	1255	protein_coding	- && sp|P46290|RL31_NICGU 60S ribosomal protein L31 OS=Nicotiana glutinosa OX=35889 GN=RPL31 PE=2 SV=1 && PF01198:Ribosomal protein L31e	-
CsaV3_2G029640	1726.95159125429	1838.32075692027	1827.27733243873	1609.89189992672	1553.10493017029	1544.92412518749	1797.51656020443	1569.30698509483	0.195729515717586	0.0909204732909563	0.999958892150174	CsaV3_2G029640	chr2	19406220	19411036	-	2520	protein_coding	- && sp|B6ETT4|SYT2_ARATH Synaptotagmin-2 OS=Arabidopsis thaliana OX=3702 GN=SYT2 PE=2 SV=1 && PF00168:C2 domain|PF17047:Synaptotagmin-like mitochondrial-lipid-binding domain	G2-like
CsaV3_5G012870	40.5527005964639	34.0238838914016	52.380607104087	28.8769847520488	17.4852872933079	32.4916200005511	42.3190638639842	26.2846306819693	0.686295932838938	0.0911089752031101	0.999958892150174	CsaV3_5G012870	chr5	8991242	9015970	-	12216	protein_coding	- && sp|B6SFA4|MAA3_ARATH Probable helicase MAGATAMA 3 OS=Arabidopsis thaliana OX=3702 GN=MAA3 PE=2 SV=1 && PF13086:AAA domain|PF13087:AAA domain	C3H
CsaV3_4G002900	20.7708954274571	13.403348199643	45.329371532383	12.6336808290214	15.4281946705658	12.5774012905359	26.5012050531611	13.5464255967077	0.969794407843826	0.0911263980083226	0.999958892150174	CsaV3_4G002900	chr4	1813365	1815534	-	1161	protein_coding	- && sp|Q680A6|GDPD3_ARATH Glycerophosphodiester phosphodiesterase GDPD3 OS=Arabidopsis thaliana OX=3702 GN=GDPD3 PE=2 SV=1 && PF03009:Glycerophosphoryl diester phosphodiesterase family	-
CsaV3_1G038710	3772.3902457296	4821.08124473314	4501.71025284932	5307.95075973598	6640.29498621152	4301.47124136328	4365.06058110402	5416.57232910359	-0.311406392348352	0.0911287070699059	0.999958892150174	CsaV3_1G038710	chr1	24388218	24391475	+	2820	protein_coding	- && sp|P36181|HSP80_SOLLC Heat shock cognate protein 80 OS=Solanum lycopersicum OX=4081 GN=HSC80 PE=2 SV=1 && PF00183:Hsp90 protein|PF02518:Histidine kinase-, DNA gyrase B-, and HSP90-like ATPase	bZIP
CsaV3_1G037130	379.810659244931	347.456026406131	311.261684522363	332.085324648562	531.758442978834	462.219497427194	346.176123391142	442.02108835153	-0.351392379111192	0.091314034140856	0.999958892150174	CsaV3_1G037130	chr1	23055393	23066434	-	3428	protein_coding	- && sp|Q2KJJ5|TBL3_BOVIN Transducin beta-like protein 3 OS=Bos taurus OX=9913 GN=TBL3 PE=2 SV=1 && PF08625:Utp13 specific WD40 associated domain	HD-ZIP
CsaV3_4G025830	97.9199355865837	97.947544535853	100.731936738629	113.703127461192	161.481770885255	118.43719548588	98.8664722870218	131.207364610776	-0.406921219835819	0.0913534003260557	0.999958892150174	CsaV3_4G025830	chr4	15197056	15209484	-	895	protein_coding	- && sp|P49964|SRP19_ORYSJ Signal recognition particle 19 kDa protein OS=Oryza sativa subsp. japonica OX=39947 GN=SRP19 PE=1 SV=1 && PF01922:SRP19 protein	CAMTA
CsaV3_5G031180	1100.85745765523	1397.04129311664	1249.076015559	1247.12477897911	2409.88400754238	1327.96395292575	1248.99158877696	1661.65757981574	-0.411717578141288	0.0913863958447427	0.999958892150174	CsaV3_5G031180	chr5	25508398	25509557	+	1160	protein_coding	- && sp|P49637|R27A3_ARATH 60S ribosomal protein L27a-3 OS=Arabidopsis thaliana OX=3702 GN=RPL27AC PE=2 SV=2 && PF00828:Ribosomal proteins 50S-L15, 50S-L18e, 60S-L27A	MIKC_MADS
CsaV3_3G039740	434.210623459699	670.167409982152	577.193997512343	594.685404737506	1124.20111832856	584.849160009919	560.524010318065	767.911894358662	-0.454020455661436	0.0915599412254984	0.999958892150174	CsaV3_3G039740	chr3	32652300	32655054	+	1746	protein_coding	- && sp|Q9SCM3|RS24_ARATH 40S ribosomal protein S2-4 OS=Arabidopsis thaliana OX=3702 GN=RPS2D PE=2 SV=1 && PF03719:Ribosomal protein S5, C-terminal domain|PF00333:Ribosomal protein S5, N-terminal domain	C2H2
CsaV3_2G001060	266.065279523141	291.780580038383	228.661496396687	285.160224426482	393.933237255113	312.338798714975	262.169118652737	330.47742013219	-0.333350212993334	0.0917143136513191	0.999958892150174	CsaV3_2G001060	chr2	172192	194140	-	3512	protein_coding	- && sp|Q7XJN0|RH17_ARATH DEAD-box ATP-dependent RNA helicase 17 OS=Arabidopsis thaliana OX=3702 GN=RH17 PE=2 SV=1 && PF13959:Domain of unknown function (DUF4217)|PF00271:Helicase conserved C-terminal domain|PF00270:DEAD/DEAH box helicase	WRKY
CsaV3_4G008470	1391.64999363963	1921.83392647189	1800.0797095193	1888.73528393869	2577.53705629586	1888.70642712881	1704.52120987694	2118.32625578779	-0.31352477128859	0.0920877094847437	0.999958892150174	CsaV3_4G008470	chr4	5961607	5968457	+	644	protein_coding	- && sp|P49636|RL40_NICSY Ubiquitin-60S ribosomal protein L40 OS=Nicotiana sylvestris OX=4096 GN=UBICEP52-7 PE=2 SV=2 && PF00240:Ubiquitin family|PF01020:Ribosomal L40e family	MYB_related
CsaV3_4G006540	1552.87170576703	2685.82477385155	2571.68634493719	1525.06575721758	1993.3227514371	1776.55793228819	2270.12760818526	1764.98214698096	0.363195927420372	0.0920988813193716	0.999958892150174	CsaV3_4G006540	chr4	4383025	4388335	+	2771	protein_coding	- && sp|Q42059|GUN6_ARATH Endoglucanase 6 OS=Arabidopsis thaliana OX=3702 GN=At1g64390 PE=2 SV=2 && PF00759:Glycosyl hydrolase family 9|PF09478:Carbohydrate binding domain CBM49	WRKY
CsaV3_3G001000	58.3563252485701	32.9928571068136	39.2854553280653	30.6817962990519	18.513833604679	31.4435032263397	43.5448792278163	26.8797110433569	0.695071468384409	0.0921163893958773	0.999958892150174	CsaV3_3G001000	chr3	787997	792095	+	2682	protein_coding	- && sp|F4KD71|DUR3_ARATH Urea-proton symporter DUR3 OS=Arabidopsis thaliana OX=3702 GN=DUR3 PE=1 SV=1 && PF00474:Sodium:solute symporter family	HD-ZIP
CsaV3_5G026240	1584.52259403744	1496.01986443708	988.180299405949	882.552846484492	856.779077372087	1358.35933937788	1356.24091929349	1032.56375441149	0.393676841017749	0.0923295846326807	0.999958892150174	CsaV3_5G026240	chr5	21344738	21352728	+	2921	protein_coding	- && sp|Q9FY46|SUT41_ARATH Sulfate transporter 4.1, chloroplastic OS=Arabidopsis thaliana OX=3702 GN=SULTR4;1 PE=1 SV=1 && PF00916:Sulfate permease family|PF01740:STAS domain	MIKC_MADS
CsaV3_3G007520	11.8690831014041	4.1241071383517	7.05123557170402	1.80481154700305	4.11418524548421	1.04811677421132	7.6814752704866	2.32237118889953	1.73213994742507	0.0923620445137012	0.999958892150174	CsaV3_3G007520	chr3	6669381	6672058	+	1321	protein_coding	- && - && PF00300:Histidine phosphatase superfamily (branch 1)	-
CsaV3_5G010880	589.497794036403	756.773659887538	691.021086026994	751.704009326771	1217.79883266333	688.61272065684	679.097513316978	886.038520882313	-0.383631561089946	0.0924915258155677	0.999958892150174	CsaV3_5G010880	chr5	6886129	6889723	-	1478	protein_coding	- && sp|Q9LYK9|RS263_ARATH 40S ribosomal protein S26-3 OS=Arabidopsis thaliana OX=3702 GN=RPS26C PE=2 SV=1 && PF01283:Ribosomal protein S26e	-
CsaV3_3G034430	298.705258052003	312.401115730142	366.664249728609	310.427586084525	475.188395853427	463.267614201405	325.923541170251	416.294532046452	-0.351819376837112	0.092519588642917	0.999958892150174	CsaV3_3G034430	chr3	29191114	29193993	-	2473	protein_coding	- && - && -	-
CsaV3_5G025590	2.96727077535102	2.06205356917585	41.3000940628378	7.21924618801221	4.11418524548421	1.04811677421132	15.4431394691216	4.12718273590258	1.89128012834425	0.0927520088869824	0.999958892150174	CsaV3_5G025590	chr5	20694405	20695263	-	859	protein_coding	- && - && PF16845:Aspartic acid proteinase inhibitor	-
CsaV3_6G052530	194.850780914717	161.871205180304	293.12993590941	164.237850777278	192.338160226387	105.859794195344	216.61730733481	154.145268399669	0.490289249883532	0.0927682546885868	0.999958892150174	CsaV3_6G052530	chr6	30614390	30616039	-	1650	protein_coding	- && sp|O64743|BBE15_ARATH Berberine bridge enzyme-like 15 OS=Arabidopsis thaliana OX=3702 GN=MEE23 PE=1 SV=1 && PF01565:FAD binding domain|PF08031:Berberine and berberine like	GRAS
CsaV3_3G041500	183.970788071763	197.957142640882	156.134501944875	196.724458623333	237.594197926713	245.25932516545	179.354144219173	226.525993905165	-0.335660525159225	0.0928254503669467	0.999958892150174	CsaV3_3G041500	chr3	33868099	33870888	+	2790	protein_coding	- && sp|Q9LHF0|ZHD9_ARATH Zinc-finger homeodomain protein 9 OS=Arabidopsis thaliana OX=3702 GN=ZHD9 PE=1 SV=1 && PF04770:ZF-HD protein dimerisation region	ZF-HD
CsaV3_2G004440	747.752235388457	864.000445484682	759.518803009262	832.018123168407	1272.31178716599	866.792572272765	790.4238279608	990.374160869055	-0.325097236233539	0.0928808798312053	0.999958892150174	CsaV3_2G004440	chr2	2380299	2384220	+	2613	protein_coding	- && sp|Q9MAB3|NOP5B_ARATH Probable nucleolar protein 5-2 OS=Arabidopsis thaliana OX=3702 GN=NOP5-2 PE=1 SV=1 && PF01798:snoRNA binding domain, fibrillarin|PF08156:NOP5NT (NUC127) domain	M-type_MADS
CsaV3_6G006720	0.98909025845034	2.06205356917585	0	3.6096230940061	7.19982417959737	4.1924670968453	1.01704794254206	5.00063812348292	-2.30112742932279	0.0930109987616842	0.999958892150174	CsaV3_6G006720	chr6	5518920	5524387	-	4007	protein_coding	- && sp|O80505|ALG8_ARATH Probable dolichyl pyrophosphate Glc1Man9GlcNAc2 alpha-1,3-glucosyltransferase OS=Arabidopsis thaliana OX=3702 GN=At2g44660 PE=2 SV=3 && PF03155:ALG6, ALG8 glycosyltransferase family	-
CsaV3_3G038180	102.865386878835	122.692187365963	122.892962821127	140.775300666238	169.710141376224	139.399530970106	116.150179021975	149.961657670856	-0.368383645015814	0.0930174567987496	0.999958892150174	CsaV3_3G038180	chr3	31445204	31448930	+	1388	protein_coding	- && sp|Q8L7K4|HSCB_ARATH Iron-sulfur cluster co-chaperone protein HscB homolog OS=Arabidopsis thaliana OX=3702 GN=HSCB PE=1 SV=1 && PF07743:HSCB C-terminal oligomerisation domain	-
CsaV3_4G003830	166.167163419657	178.367633733711	134.980795229763	161.530633456773	279.764596692926	201.238420648574	159.838530794377	214.177883599425	-0.42080590595872	0.093030656165652	0.999958892150174	CsaV3_4G003830	chr4	2347054	2350208	-	1191	protein_coding	- && sp|Q68EV5|CMS1_XENLA Protein CMSS1 OS=Xenopus laevis OX=8355 GN=cmss1 PE=2 SV=1 && PF14617:U3-containing 90S pre-ribosomal complex subunit	-
CsaV3_7G027550	26.7054369781592	43.3031249526929	45.329371532383	27.9745789785473	24.6851114729053	17.8179851615925	38.4459778210784	23.4925585376817	0.705342693631294	0.0931215006901217	0.999958892150174	CsaV3_7G027550	chr7	17119269	17125320	-	3807	protein_coding	- && sp|Q941F1|PLA15_ARATH Phospholipase A1-Igamma1, chloroplastic OS=Arabidopsis thaliana OX=3702 GN=DALL4 PE=1 SV=2 && PF01764:Lipase (class 3)	Trihelix
CsaV3_1G015560	202.76350298232	263.942856854509	224.632218927142	257.185645447935	337.363190129705	275.654711617578	230.446192921324	290.067849065073	-0.331565290303572	0.0932473118327072	0.999958892150174	CsaV3_1G015560	chr1	11083831	11089545	-	1481	protein_coding	- && sp|Q8TBZ6|TM10A_HUMAN tRNA methyltransferase 10 homolog A OS=Homo sapiens OX=9606 GN=TRMT10A PE=1 SV=1 && PF01746:tRNA (Guanine-1)-methyltransferase	-
CsaV3_6G002310	2631.96917773636	1851.72410511992	1463.63504081228	1948.29406498979	2773.98940176773	3120.24363682711	1982.44277455618	2614.17570119488	-0.398869628678137	0.0932597852912568	0.999958892150174	CsaV3_6G002310	chr6	1589795	1591365	+	1571	protein_coding	- && - && -	-
CsaV3_7G001200	0	0	0	1.80481154700305	2.05709262274211	3.14435032263397	0	2.33541816412638	-3.65062329458406	0.0932707182648338	0.999958892150174	CsaV3_7G001200	chr7	1057614	1059019	-	375	protein_coding	- && - && PF11833:Protein CHAPERONE-LIKE PROTEIN OF POR1-like	-
CsaV3_5G036410	98.909025845034	88.6683034745617	139.010072699308	77.6068965211312	74.0553344187158	86.9936922595399	108.862467339634	79.5519743997957	0.453320079550577	0.0932917382237698	0.999958892150174	CsaV3_5G036410	chr5	28707990	28712117	-	3127	protein_coding	- && sp|Q9C7C1|TET6_ARATH Tetraspanin-6 OS=Arabidopsis thaliana OX=3702 GN=TET6 PE=2 SV=1 && PF00335:Tetraspanin family	-
CsaV3_1G002290	1267.02462107489	1689.85289993961	1570.41089375522	1554.84514774313	2753.41847554031	1612.00359873702	1509.09613825657	1973.42240734015	-0.386915284639207	0.0932950694005383	0.999958892150174	CsaV3_1G002290	chr1	1471918	1473952	+	904	protein_coding	- && sp|P41098|RL34_TOBAC 60S ribosomal protein L34 OS=Nicotiana tabacum OX=4097 GN=RPL34 PE=2 SV=1 && PF01199:Ribosomal protein L34e	LSD
CsaV3_4G028270	1204.71193479251	1378.48281099406	1206.76860212877	1530.48019185859	1510.93453140408	1377.22544131368	1263.32111597178	1472.88005485878	-0.221671173977715	0.0933708161458972	0.999958892150174	CsaV3_4G028270	chr4	17675921	17679205	+	1872	protein_coding	- && sp|Q9XI19|PTAC6_ARATH PLASTID TRANSCRIPTIONALLY ACTIVE protein 6, chloroplastic OS=Arabidopsis thaliana OX=3702 GN=PTAC6 PE=1 SV=1 && -	-
CsaV3_1G017290	67.2581375746231	61.8616070752756	92.6733817995385	100.167040858669	98.7404458916211	102.71544387271	73.9310421498124	100.540976874333	-0.443170340279555	0.0935288264738657	0.999958892150174	CsaV3_1G017290	chr1	11839032	11842824	-	1112	protein_coding	- && sp|Q9ZUT8|AB33G_ARATH ABC transporter G family member 33 OS=Arabidopsis thaliana OX=3702 GN=ABCG33 PE=2 SV=1 && -	MYB_related
CsaV3_1G033280	57.3672349901197	49.4892856602205	62.4538007779499	39.7058540340671	33.9420282752448	42.9727877426643	56.43677380943	38.8735566839921	0.538115422842628	0.0935877081862037	0.999958892150174	CsaV3_1G033280	chr1	20297573	20301168	-	2148	protein_coding	- && sp|C0LGQ4|MDIS2_ARATH Protein MALE DISCOVERER 2 OS=Arabidopsis thaliana OX=3702 GN=MDIS2 PE=1 SV=1 && PF07714:Protein tyrosine kinase|PF08263:Leucine rich repeat N-terminal domain	GRAS
CsaV3_6G039610	127.592643340094	102.071651674205	174.266250557828	80.3141138416358	104.911723759847	109.004144517978	134.643515190709	98.076660706487	0.45971655633342	0.0936741877379309	0.999958892150174	CsaV3_6G039610	chr6	22743880	22746911	+	2062	protein_coding	- && sp|Q8VZA1|LAC11_ARATH Laccase-11 OS=Arabidopsis thaliana OX=3702 GN=LAC11 PE=2 SV=1 && PF07732:Multicopper oxidase|PF07731:Multicopper oxidase|PF00394:Multicopper oxidase	bHLH
novel.22	0	0	0	1.80481154700305	3.08563893411316	2.09623354842265	0	2.32889467651295	-3.64728572263731	0.093730991351047	0.999958892150174	-	chr1	17626876	17631013	+	4138	-	- && sp|Q99315|YG31B_YEAST Transposon Ty3-G Gag-Pol polyprotein OS=Saccharomyces cerevisiae (strain ATCC 204508 / S288c) OX=559292 GN=TY3B-G PE=1 SV=3 && -	TCP
CsaV3_7G033910	0.98909025845034	5.15513392293963	12.0878324086355	0	3.08563893411316	0	6.07735219667514	1.02854631137105	2.58708301096379	0.0938477490183811	0.999958892150174	CsaV3_7G033910	chr7	21391814	21393850	+	2037	protein_coding	- && sp|P0C035|ATL60_ARATH RING-H2 finger protein ATL60 OS=Arabidopsis thaliana OX=3702 GN=ATL60 PE=2 SV=1 && PF13639:Ring finger domain	WOX
CsaV3_4G037190	626.094133599065	546.444195831601	660.801505005405	558.589173797445	466.960025362458	502.047934847224	611.113278145357	509.199044669042	0.262677587524427	0.0938668312328751	0.999958892150174	CsaV3_4G037190	chr4	26096018	26098684	-	2325	protein_coding	- && sp|F4HUK6|AAE1_ARATH Butanoate--CoA ligase AAE1 OS=Arabidopsis thaliana OX=3702 GN=AAE1 PE=1 SV=1 && PF00501:AMP-binding enzyme|PF13193:AMP-binding enzyme C-terminal domain	NAC
CsaV3_7G029290	636.974126442019	744.401338472483	675.9112955162	683.121170540655	1163.28587816066	780.846996787437	685.7622534769	875.751348496251	-0.352441554821444	0.0941606732404234	0.999958892150174	CsaV3_7G029290	chr7	18537048	18538715	+	970	protein_coding	- && sp|Q9M9W1|RL222_ARATH 60S ribosomal protein L22-2 OS=Arabidopsis thaliana OX=3702 GN=RPL22B PE=2 SV=1 && PF01776:Ribosomal L22e protein family	-
CsaV3_2G033990	44.5090616302653	36.0859374605774	46.3366908997693	31.5842020725534	23.6565651615342	27.2510361294944	42.310563330204	27.4972677878607	0.619063632815668	0.0942422936412381	0.999958892150174	CsaV3_2G033990	chr2	22524651	22527497	-	501	protein_coding	- && sp|Q9LSD6|ARP2_ARATH Actin-related protein 2 OS=Arabidopsis thaliana OX=3702 GN=ARP2 PE=1 SV=1 && PF00022:Actin	CPP
CsaV3_6G046250	104.843567395736	111.350892735496	108.790491677719	128.141619837217	166.624502442111	127.870246453782	108.32831726965	140.878789577703	-0.378256530569925	0.0943071703777846	0.999958892150174	CsaV3_6G046250	chr6	27349398	27352324	+	777	protein_coding	- && sp|P26861|RM06_MARPO 60S ribosomal protein L6, mitochondrial OS=Marchantia polymorpha OX=3197 GN=RPL6 PE=3 SV=2 && PF00347:Ribosomal protein L6	NAC
CsaV3_5G002390	407.50518648154	485.613615540913	356.591056054746	472.8606253148	657.241092966103	453.834563233503	416.5699526924	527.978760504802	-0.341765250711858	0.094350825912126	0.999958892150174	CsaV3_5G002390	chr5	1467360	1471400	-	1798	protein_coding	- && sp|Q940M0|GPDP1_ARATH G-patch domain-containing protein 1 OS=Arabidopsis thaliana OX=3702 GN=GDP1 PE=2 SV=1 && PF01585:G-patch domain	-
CsaV3_2G032380	144.40717773375	147.436830196073	115.841727249423	147.99454685425	208.794901208324	173.98738451908	135.895245059749	176.925610860551	-0.379184942681663	0.0944037239160829	0.999958892150174	CsaV3_2G032380	chr2	21340568	21341757	+	1190	protein_coding	- && - && PF05910:Plant protein of unknown function (DUF868)	CPP
CsaV3_6G051240	734.894062028603	684.601784966383	544.959777755982	494.518363878836	532.786989290205	585.89727678413	654.818541583656	537.734209984391	0.284749856792209	0.0944105018331824	0.999958892150174	CsaV3_6G051240	chr6	29827158	29832746	+	2712	protein_coding	- && sp|Q9FK76|SBT56_ARATH Subtilisin-like protease SBT5.6 OS=Arabidopsis thaliana OX=3702 GN=SBT5.6 PE=2 SV=1 && PF02225:PA domain|PF00082:Subtilase family|PF17766:Fibronectin type-III domain|PF05922:Peptidase inhibitor I9	DBB
CsaV3_4G007290	5039.41486680448	3658.08303171796	4115.90693514038	3930.87954937265	2881.98676446169	3636.9652065133	4271.13494455427	3483.27717344921	0.294112777051212	0.0944271963982265	0.999958892150174	CsaV3_4G007290	chr4	4960611	4964694	+	2277	protein_coding	- && sp|Q682S0|RPT2_ARATH Root phototropism protein 2 OS=Arabidopsis thaliana OX=3702 GN=RPT2 PE=1 SV=2 && PF00651:BTB/POZ domain|PF03000:NPH3 family	C3H
CsaV3_6G042120	208.698044533022	188.67790157959	156.134501944875	180.481154700305	305.478254477203	246.307441939661	184.503482685829	244.08895037239	-0.402045650716536	0.0946720148354172	0.999958892150174	CsaV3_6G042120	chr6	24648610	24649877	-	1268	protein_coding	- && - && -	-
CsaV3_5G017400	158.254441352054	186.615848010415	167.215014986124	197.626864396834	255.079485220021	195.997836777518	170.695101449531	216.234728798124	-0.340807874828292	0.0946812341159686	0.999958892150174	CsaV3_5G017400	chr5	13977780	13978817	-	1038	protein_coding	- && sp|Q9LS48|SG1_ARATH protein SLOW GREEN 1, chloroplastic OS=Arabidopsis thaliana OX=3702 GN=SG1 PE=1 SV=1 && -	-
CsaV3_2G016410	600.377786879356	758.835713456714	747.430970600626	597.39262205801	616.099240511261	538.732021944621	702.214823645565	584.074628171297	0.265389004439323	0.0947389878779648	0.999958892150174	CsaV3_2G016410	chr2	13685029	13691344	+	4322	protein_coding	- && sp|Q9SLN1|FPP7_ARATH Filament-like plant protein 7 OS=Arabidopsis thaliana OX=3702 GN=FPP7 PE=3 SV=2 && PF05911:Filament-like plant protein, long coiled-coil	B3
CsaV3_2G030560	665.657743937079	503.141070878908	501.645044958372	427.740336639723	329.134819638737	541.876372267255	556.814619924786	432.917176181905	0.363462072455322	0.0948898936178078	0.999958892150174	CsaV3_2G030560	chr2	20106593	20111098	+	4422	protein_coding	- && sp|Q9FGL5|CEPR1_ARATH Receptor protein-tyrosine kinase CEPR1 OS=Arabidopsis thaliana OX=3702 GN=CEPR1 PE=1 SV=1 && PF00069:Protein kinase domain	MYB_related
novel.299	45.4981518887156	48.4582588756325	38.278135960679	42.4130713545717	113.140094250816	55.5501890332002	44.0781822416757	70.3677848795292	-0.672179814879314	0.0949216916424144	0.999958892150174	-	chr5	30319006	30321104	-	1538	-	- && - && -	-
CsaV3_6G004170	286.836174950599	301.059821099674	266.939632357366	351.938251665595	381.590681518661	307.098214843918	284.945209469213	346.875716009391	-0.284105502444565	0.0951972510716376	0.999958892150174	CsaV3_6G004170	chr6	3624922	3629869	-	822	protein_coding	- && sp|Q9LIG6|NIFU4_ARATH NifU-like protein 4, mitochondrial OS=Arabidopsis thaliana OX=3702 GN=NIFU4 PE=2 SV=1 && PF01106:NifU-like domain|PF08712:Scaffold protein Nfu/NifU N terminal	-
CsaV3_2G012270	79.1272206760272	78.3580356286824	92.6733817995385	108.288692820183	106.96881638259	113.196611614823	83.386212701416	109.484706939199	-0.39254751831477	0.0954028294042115	0.999958892150174	CsaV3_2G012270	chr2	9792353	9794369	+	960	protein_coding	- && - && -	-
CsaV3_6G007430	2521.19106878992	3712.72745130112	3298.9709281901	3436.36118549381	5532.55060886489	3367.59919554098	3177.62981609371	4112.17032996656	-0.371925803931113	0.0955257605602895	0.999958892150174	CsaV3_6G007430	chr6	6049858	6052533	+	1090	protein_coding	- && sp|P49690|RL23_ARATH 60S ribosomal protein L23 OS=Arabidopsis thaliana OX=3702 GN=RPL23A PE=2 SV=3 && PF00238:Ribosomal protein L14p/L23e	WRKY
CsaV3_3G013880	32.6399785288612	30.9308035376378	36.2634972259064	21.6577385640366	17.4852872933079	23.0585690326491	33.2780930974685	20.7338649633312	0.682105504461502	0.0956789628068744	0.999958892150174	CsaV3_3G013880	chr3	10405118	10406714	+	1597	protein_coding	- && sp|Q3E9D5|DCAM4_ARATH S-adenosylmethionine decarboxylase proenzyme 4 OS=Arabidopsis thaliana OX=3702 GN=SAMDC4 PE=1 SV=1 && PF01536:Adenosylmethionine decarboxylase	-
CsaV3_2G031670	0.98909025845034	0	8.05855493909031	0	0	0	3.01588173251355	0	4.04902549684697	0.0957359397078468	0.999958892150174	CsaV3_2G031670	chr2	20852419	20854482	+	1393	protein_coding	- && sp|O24648|G3OX_PEA Gibberellin 3-beta-dioxygenase 1 OS=Pisum sativum OX=3888 GN=LE PE=1 SV=1 && PF14226:non-haem dioxygenase in morphine synthesis N-terminal|PF03171:2OG-Fe(II) oxygenase superfamily	STAT
CsaV3_6G030810	1.97818051690068	4.1241071383517	3.02195810215887	0	1.02854631137105	0	3.04141525247042	0.342848770457018	3.09746464515769	0.0958865697778384	0.999958892150174	CsaV3_6G030810	chr6	17074772	17075659	-	888	protein_coding	- && sp|Q947D2|PRAF1_ARATH PH, RCC1 and FYVE domains-containing protein 1 OS=Arabidopsis thaliana OX=3702 GN=PRAF1 PE=1 SV=1 && PF00415:Regulator of chromosome condensation (RCC1) repeat	HB-other
CsaV3_4G002150	344.203409940718	380.448883512945	307.232407052818	425.93552509272	488.55949790125	359.504053554484	343.961566835494	424.666358849485	-0.304385210816126	0.096021223052931	0.999958892150174	CsaV3_4G002150	chr4	1277647	1280602	-	2450	protein_coding	- && sp|Q9LYR6|PTR49_ARATH Protein NRT1/ PTR FAMILY 6.1 OS=Arabidopsis thaliana OX=3702 GN=NPF6.1 PE=2 SV=1 && PF00854:POT family	G2-like
CsaV3_1G019700	38.5745200795633	51.5513392293963	39.2854553280653	125.434402516712	41.1418524548421	48.2133716137209	43.1371048790083	71.5965421950917	-0.736444418744667	0.0961331634425107	0.999958892150174	CsaV3_1G019700	chr1	12419533	12420977	-	378	protein_coding	- && sp|Q9C6K5|LSM3B_ARATH Sm-like protein LSM3B OS=Arabidopsis thaliana OX=3702 GN=LSM3B PE=1 SV=1 && PF01423:LSM domain	-
CsaV3_6G012400	191.883510139366	217.546651548052	112.819769147264	309.525180311023	244.794022106311	175.035501293291	174.083310278228	243.118234570208	-0.483379823885896	0.0961708547752712	0.999958892150174	CsaV3_6G012400	chr6	8552246	8555611	+	1877	protein_coding	- && sp|Q8VYN2|VAP42_ARATH Vesicle-associated protein 4-2 OS=Arabidopsis thaliana OX=3702 GN=PVA42 PE=1 SV=1 && PF00635:MSP (Major sperm protein) domain	-
CsaV3_2G007080	6.92363180915238	3.09308035376378	5.03659683693144	9.92646350851679	5.14273155685527	24.1066858068605	5.01776966661587	13.0586269574108	-1.37308604807496	0.0963296022341265	0.999958892150174	CsaV3_2G007080	chr2	3524496	3535698	+	759	protein_coding	- && sp|Q9FF79|NAS1_ARATH Nicotianamine synthase 1 OS=Arabidopsis thaliana OX=3702 GN=NAS1 PE=2 SV=1 && PF03059:Nicotianamine synthase protein	-
CsaV3_7G024950	61.3235960239211	70.109821351979	119.871004718968	36.096230940061	77.140973352829	49.2614883879322	83.7681406982895	54.1662308936074	0.632327457044657	0.0963845824886491	0.999958892150174	CsaV3_7G024950	chr7	14243876	14251081	+	1482	protein_coding	- && sp|P13603|ADH1_TRIRP Alcohol dehydrogenase 1 OS=Trifolium repens OX=3899 GN=ADH1 PE=2 SV=1 && PF00107:Zinc-binding dehydrogenase|PF08240:Alcohol dehydrogenase GroES-like domain	GRF
CsaV3_6G038380	599.388696620906	574.281919015475	565.106165103708	689.438010955166	645.927083541021	692.805187753685	579.592260246696	676.056760749958	-0.222166011296062	0.0964542342136269	0.999958892150174	CsaV3_6G038380	chr6	21862364	21868309	+	2000	protein_coding	- && sp|Q9ASP6|HNRPQ_ARATH Heterogeneous nuclear ribonucleoprotein Q OS=Arabidopsis thaliana OX=3702 GN=LIF2 PE=1 SV=1 && PF00076:RNA recognition motif. (a.k.a. RRM, RBD, or RNP domain)	bZIP
CsaV3_1G002840	13.8472636183048	43.3031249526929	136.995433964535	25.2673616580427	48.3416766344395	17.8179851615925	64.715274178511	30.4756744846916	1.08696448939735	0.0964898690541468	0.999958892150174	CsaV3_1G002840	chr1	1788086	1791498	+	2381	protein_coding	- && sp|Q9SBQ9|F3PH_PETHY Flavonoid 3'-monooxygenase OS=Petunia hybrida OX=4102 GN=CYP75B2 PE=2 SV=1 && PF00067:Cytochrome P450	bHLH
CsaV3_5G031540	22.7490759443578	27.837723183874	42.3074134302241	15.3408981495259	18.513833604679	20.9623354842265	30.9647375194853	18.2723557461438	0.764472271611329	0.096653667649429	0.999958892150174	CsaV3_5G031540	chr5	25725825	25732273	+	2037	protein_coding	- && sp|Q9ZVX2|AMS_ARATH Transcription factor ABORTED MICROSPORES OS=Arabidopsis thaliana OX=3702 GN=AMS PE=1 SV=2 && PF14215:bHLH-MYC and R2R3-MYB transcription factors N-terminal|PF00010:Helix-loop-helix DNA-binding domain	bHLH
CsaV3_6G001900	349.14886123297	613.460936829816	562.084207001549	512.566479348867	1184.88535069945	512.529102589338	508.231335021445	736.660310879219	-0.53536382826056	0.0967070586284422	0.999958892150174	CsaV3_6G001900	chr6	1303975	1307218	+	2937	protein_coding	- && sp|Q9XEF0|BH051_ARATH Transcription factor bHLH51 OS=Arabidopsis thaliana OX=3702 GN=BHLH51 PE=2 SV=1 && PF00010:Helix-loop-helix DNA-binding domain	bHLH
CsaV3_6G047920	716.101347118046	778.425222363884	691.021086026994	771.556936343805	947.29115277274	868.888805821188	728.515885169641	862.578964979244	-0.24328717684521	0.0967670354262906	0.999958892150174	CsaV3_6G047920	chr6	28204192	28207592	-	2937	protein_coding	- && sp|Q9SVW8|PIRL4_ARATH Plant intracellular Ras-group-related LRR protein 4 OS=Arabidopsis thaliana OX=3702 GN=PIRL4 PE=1 SV=1 && PF13855:Leucine rich repeat	ERF
CsaV3_3G044910	25.7163467197088	22.6825892609344	25.1829841846572	37.9010424870641	28.7992967183895	50.3096051621436	24.5273067217668	39.003314789199	-0.66774928594789	0.0968908208968273	0.999958892150174	CsaV3_3G044910	chr3	36727163	36727917	+	755	protein_coding	- && - && -	-
CsaV3_5G023380	2.96727077535102	6.18616070752756	10.0731936738629	11.7312750555198	23.6565651615342	9.43305096790192	6.40887505224715	14.940297061652	-1.2207269330383	0.0970540999502832	0.999958892150174	CsaV3_5G023380	chr5	17757497	17758937	+	1211	protein_coding	- && - && -	-
CsaV3_4G024710	902.05031570671	624.802231460283	781.67982909176	663.268243523622	415.532709793905	700.142005173165	769.510792086251	592.980986163564	0.375834395102821	0.0972541069749333	0.999958892150174	CsaV3_4G024710	chr4	14463477	14467416	-	2405	protein_coding	- && sp|Q9ZUS1|WTR13_ARATH WAT1-related protein At2g37460 OS=Arabidopsis thaliana OX=3702 GN=At2g37460 PE=2 SV=1 && PF00892:EamA-like transporter family	ERF
CsaV3_6G007450	33.6290687873116	41.2410713835171	68.4977169822676	30.6817962990519	32.9134819638737	27.2510361294944	47.7892857176987	30.2821047974733	0.65753746352068	0.0974608111551566	0.999958892150174	CsaV3_6G007450	chr6	6057109	6058158	+	948	protein_coding	- && sp|Q84JA6|CESA4_ARATH Cellulose synthase A catalytic subunit 4 [UDP-forming] OS=Arabidopsis thaliana OX=3702 GN=CESA4 PE=1 SV=1 && PF03552:Cellulose synthase	G2-like
CsaV3_5G026180	599.388696620906	924.83102577537	813.914048848121	790.507457587337	1670.35920966659	790.280047755339	779.377923748132	1083.71557166976	-0.475464400927739	0.0974620556436262	0.999958892150174	CsaV3_5G026180	chr5	21291157	21293040	-	999	protein_coding	- && sp|Q9M5L0|RL35_EUPES 60S ribosomal protein L35 OS=Euphorbia esula OX=3993 GN=RPL35 PE=2 SV=1 && PF00831:Ribosomal L29 protein	-
CsaV3_2G018060	96.9308453281333	123.723214150551	84.6148268604482	152.506575721758	134.739566789608	117.389078711668	101.756295446378	134.878407074345	-0.408765132924613	0.0976300659557952	0.999958892150174	CsaV3_2G018060	chr2	15061924	15066277	+	1578	protein_coding	- && - && PF00226:DnaJ domain	-
CsaV3_1G003520	25.7163467197088	20.6205356917585	37.2708165932927	18.950521243532	16.4567409819368	12.5774012905359	27.8692330015867	15.9948878386683	0.796969999161133	0.0980711675915412	0.999958892150174	CsaV3_1G003520	chr1	2190689	2192460	+	1772	protein_coding	- && sp|O22227|MIZ1_ARATH Protein MIZU-KUSSEI 1 OS=Arabidopsis thaliana OX=3702 GN=MIZ1 PE=1 SV=1 && PF04759:Protein of unknown function, DUF617	NF-YB
CsaV3_3G045720	932.712113718671	1039.27499886463	862.265378482663	900.600961954523	1492.4206977994	1165.50585292299	944.750830355321	1186.17583755897	-0.327926420753437	0.0981172451482384	0.999958892150174	CsaV3_3G045720	chr3	37396929	37403276	+	4241	protein_coding	- && sp|Q0WSY2|FPP4_ARATH Filament-like plant protein 4 OS=Arabidopsis thaliana OX=3702 GN=FPP4 PE=1 SV=1 && PF05911:Filament-like plant protein, long coiled-coil	SBP
CsaV3_6G034130	2531.08197137442	2229.0799082791	3639.44487436666	2516.80970229576	1403.96571502149	2409.62046391183	2799.86891800673	2110.13196040969	0.407925954388484	0.0982232187792805	0.999958892150174	CsaV3_6G034130	chr6	18982800	18987571	-	2090	protein_coding	- && sp|Q39134|AAP3_ARATH Amino acid permease 3 OS=Arabidopsis thaliana OX=3702 GN=AAP3 PE=1 SV=2 && PF01490:Transmembrane amino acid transporter protein	MYB_related
CsaV3_2G016580	102.865386878835	87.6372766899737	57.4172039410184	61.3635925981038	45.2560377003263	64.9832400011021	82.6399558366092	57.2009567665107	0.53031561619752	0.0983416804893614	0.999958892150174	CsaV3_2G016580	chr2	13822819	13829582	-	3969	protein_coding	- && sp|Q5XV31|FRL5_ARATH FRIGIDA-like protein 5 OS=Arabidopsis thaliana OX=3702 GN=FRL5 PE=2 SV=1 && PF07899:Frigida-like protein	FAR1
CsaV3_6G032430	137.483545924597	137.126562350194	114.834407882037	94.7526062176602	91.5406217120237	113.196611614823	129.814838718943	99.8299465148357	0.380001406720817	0.0983782233756455	0.999958892150174	CsaV3_6G032430	chr6	18376895	18386005	-	4605	protein_coding	- && sp|Q9XIE2|AB36G_ARATH ABC transporter G family member 36 OS=Arabidopsis thaliana OX=3702 GN=ABCG36 PE=1 SV=1 && PF01061:ABC-2 type transporter|PF00005:ABC transporter|PF14510:ABC-transporter N-terminal|PF08370:Plant PDR ABC transporter associated	MYB_related
CsaV3_6G038870	102.865386878835	101.040624889617	79.5782300235168	110.093504367186	135.768113100979	126.82212967957	94.4947472639897	124.227915715912	-0.393223697891868	0.098868529592893	0.999958892150174	CsaV3_6G038870	chr6	22286305	22292186	-	2628	protein_coding	- && - && PF04031:Las1-like	-
novel.268	231.44712047738	231.981026532283	205.493150946803	211.162950999357	155.310493017029	162.458100002755	222.973765985489	176.310514673047	0.336354770601205	0.0989887017645412	0.999958892150174	-	chr5	3684808	3686809	-	1768	-	- && - && -	-
CsaV3_7G011550	308.596160636506	460.868972710803	341.481265543952	415.106655810702	667.526556079813	390.947556780824	370.315466297087	491.193589557113	-0.407445570746429	0.0992293023496191	0.999958892150174	CsaV3_7G011550	chr7	6380384	6385935	-	2441	protein_coding	- && sp|Q9FG73|NOP2A_ARATH 25S rRNA (cytosine-C(5))-methyltransferase NOP2A OS=Arabidopsis thaliana OX=3702 GN=NOP2A PE=1 SV=1 && PF17125:N-terminal domain of 16S rRNA methyltransferase RsmF|PF01189:16S rRNA methyltransferase RsmB/F	-
novel.119	100.887206361935	105.164732027968	95.6953399016974	63.1684041451068	58.62713974815	97.4748600016532	100.5824260972	73.0901346316367	0.463206790200867	0.0994005819490774	0.999958892150174	-	chr3	16379375	16381889	+	1087	-	- && - && -	-
CsaV3_UNG160180	3.95636103380136	0	1.00731936738629	0.902405773501526	20.5709262274211	3.14435032263397	1.65456013372922	8.20589410785219	-2.29646072633349	0.0994365186640365	0.999958892150174	CsaV3_UNG160180	scaffold66	370617	371446	+	338	protein_coding	- && - && -	-
CsaV3_4G004740	10.8799928429537	1.03102678458793	0	0.902405773501526	0	0	3.97033987584722	0.300801924500509	3.48591917185845	0.0995787350373973	0.999958892150174	CsaV3_4G004740	chr4	2967518	2974951	-	1655	protein_coding	- && sp|Q8GWR0|COX11_ARATH Cytochrome c oxidase assembly protein COX11, mitochondrial OS=Arabidopsis thaliana OX=3702 GN=COX11 PE=2 SV=1 && PF04442:Cytochrome c oxidase assembly protein CtaG/Cox11	-
CsaV3_4G004440	1334.28275864951	1764.08682842994	1726.5453957001	1779.54418534501	2927.24280216202	1585.80067938173	1608.30499425985	2097.52922229625	-0.383106882958537	0.099646128691285	0.999958892150174	CsaV3_4G004440	chr4	2784813	2787389	+	1149	protein_coding	- && sp|P41127|RL131_ARATH 60S ribosomal protein L13-1 OS=Arabidopsis thaliana OX=3702 GN=RPL13B PE=1 SV=1 && PF01294:Ribosomal protein L13e	-
CsaV3_1G001480	379.810659244931	566.033704738771	446.242479752126	516.176102442873	832.093965899182	486.326183234054	464.028947911943	611.532083858703	-0.398126495406518	0.0997666818279172	0.999958892150174	CsaV3_1G001480	chr1	955423	957628	-	1170	protein_coding	- && sp|O04331|PHB3_ARATH Prohibitin-3, mitochondrial OS=Arabidopsis thaliana OX=3702 GN=PHB3 PE=1 SV=1 && PF01145:SPFH domain / Band 7 family	-
CsaV3_3G036700	27.6945272366095	25.7756696146982	80.5855493909031	20.7553327905351	35.9991208979869	15.7217516131699	44.6852487474036	24.1587351005639	0.888437914387629	0.0998140486772019	0.999958892150174	CsaV3_3G036700	chr3	30424877	30428155	-	3174	protein_coding	- && sp|Q9SJQ1|PXC1_ARATH Leucine-rich repeat receptor-like protein kinase PXC1 OS=Arabidopsis thaliana OX=3702 GN=PXC1 PE=1 SV=1 && PF00069:Protein kinase domain|PF08263:Leucine rich repeat N-terminal domain	S1Fa-like
CsaV3_4G006570	282.879813916797	326.835490714373	263.917674255208	305.013151443516	423.761080284874	358.455936780273	291.210992962126	362.410056169554	-0.314754441852412	0.0999907392990613	0.999958892150174	CsaV3_4G006570	chr4	4407865	4415301	-	2002	protein_coding	- && sp|Q42191|OXA1_ARATH Mitochondrial inner membrane protein OXA1 OS=Arabidopsis thaliana OX=3702 GN=OXA1 PE=2 SV=2 && PF02096:60Kd inner membrane protein	M-type_MADS
CsaV3_3G011870	1936.63872604577	2308.46897069237	2027.7338865486	2226.23504322826	3114.43823083155	2281.75021745805	2090.94719442891	2540.80783050596	-0.28104942210741	0.100096846074014	0.999958892150174	CsaV3_3G011870	chr3	9199590	9202682	+	1360	protein_coding	- && sp|Q9C7Y2|MORF5_ARATH Multiple organellar RNA editing factor 5, chloroplastic/mitochondrial OS=Arabidopsis thaliana OX=3702 GN=MORF5 PE=1 SV=1 && -	M-type_MADS
CsaV3_2G006390	0.98909025845034	4.1241071383517	87.6367849626071	8.12165196151373	4.11418524548421	2.09623354842265	30.9166607864697	4.77735691847353	2.68915846305588	0.100200184190787	0.999958892150174	CsaV3_2G006390	chr2	3008707	3023114	-	3263	protein_coding	- && sp|Q43190|LOX14_SOLTU Probable linoleate 9S-lipoxygenase 4 OS=Solanum tuberosum OX=4113 GN=LOX1.4 PE=2 SV=1 && PF01477:PLAT/LH2 domain|PF00305:Lipoxygenase	NF-YA
CsaV3_5G010640	13.8472636183048	10.3102678458793	20.1463873477258	5.41443464100916	7.19982417959737	8.38493419369059	14.7679729373033	6.99973100476571	1.0843001167785	0.100209577632528	0.999958892150174	CsaV3_5G010640	chr5	6612624	6614285	+	1488	protein_coding	- && - && -	M-type_MADS
CsaV3_1G043020	98.909025845034	105.164732027968	90.658743064766	129.94643138422	110.054455316703	143.591998066951	98.2441669792561	127.864294922625	-0.380330292325698	0.100242245817646	0.999958892150174	CsaV3_1G043020	chr1	27905078	27909585	+	2263	protein_coding	- && sp|A7PQW3|E13B_VITVI Glucan endo-1,3-beta-glucosidase OS=Vitis vinifera OX=29760 GN=VIT_06s0061g00120 PE=1 SV=2 && PF00332:Glycosyl hydrolases family 17	FAR1
CsaV3_1G031770	139.461726441498	165.995312318656	145.053988903626	203.943704811345	194.395252849129	167.698683873812	150.170342554593	188.679213844762	-0.330854808246711	0.100258468309968	0.999958892150174	CsaV3_1G031770	chr1	18817944	18834690	+	2881	protein_coding	- && sp|B6JX19|UTP25_SCHJY U3 small nucleolar RNA-associated protein 25 OS=Schizosaccharomyces japonicus (strain yFS275 / FY16936) OX=402676 GN=utp25 PE=3 SV=1 && PF06862:Utp25, U3 small nucleolar RNA-associated SSU processome protein 25	-
CsaV3_3G039950	1.97818051690068	6.18616070752756	4.02927746954515	0	1.02854631137105	1.04811677421132	4.0645395646578	0.692221028527459	2.59374678955334	0.100329711946441	0.999958892150174	CsaV3_3G039950	chr3	32827816	32830681	+	1716	protein_coding	- && sp|Q9FL41|WTR38_ARATH WAT1-related protein At5g07050 OS=Arabidopsis thaliana OX=3702 GN=At5g07050 PE=2 SV=1 && PF00892:EamA-like transporter family	ERF
CsaV3_1G038460	2394.58751570827	2451.78169375009	2406.48596868584	2663.9018433765	2917.98588535968	2681.08270843257	2417.61839271473	2754.32347905625	-0.18805487679949	0.1004407061981	0.999958892150174	CsaV3_1G038460	chr1	24189935	24193524	-	1736	protein_coding	- && sp|O80492|P2C05_ARATH Probable protein phosphatase 2C 5 OS=Arabidopsis thaliana OX=3702 GN=At1g09160 PE=2 SV=1 && PF00481:Protein phosphatase 2C	B3
CsaV3_3G032780	55.389054473219	70.109821351979	59.431842675791	83.9237369356419	81.2551585983132	84.8974587111173	61.643572833663	83.3587847483575	-0.436195008491061	0.100469305769476	0.999958892150174	CsaV3_3G032780	chr3	28314589	28317564	-	2039	protein_coding	- && sp|Q42381|HLS1_ARATH Probable N-acetyltransferase HLS1 OS=Arabidopsis thaliana OX=3702 GN=HLS1 PE=1 SV=1 && PF00583:Acetyltransferase (GNAT) family	-
CsaV3_5G027460	200.785322465419	206.205356917585	126.922240290672	239.137529977904	251.993846285908	205.43088774542	177.970973224559	232.187421336411	-0.384065400218414	0.100508331039896	0.999958892150174	CsaV3_5G027460	chr5	22469732	22471636	-	1905	protein_coding	- && sp|Q9M9S0|ZHD4_ARATH Zinc-finger homeodomain protein 4 OS=Arabidopsis thaliana OX=3702 GN=ZHD4 PE=1 SV=1 && PF04770:ZF-HD protein dimerisation region	ZF-HD
CsaV3_4G008980	197.818051690068	155.685044472777	161.171098781806	126.336808290214	121.368464741784	154.073165809065	171.55806498155	133.926146280354	0.358709311723741	0.100558799070449	0.999958892150174	CsaV3_4G008980	chr4	6496644	6505987	-	9344	protein_coding	- && sp|Q9XGN1|TTG1_ARATH Protein TRANSPARENT TESTA GLABRA 1 OS=Arabidopsis thaliana OX=3702 GN=TTG1 PE=1 SV=1 && -	TCP
CsaV3_1G005160	412.450637773792	316.525222868493	264.924993622594	264.404891635947	186.166882358161	303.953864521284	331.30028475496	251.508546171797	0.397613768459186	0.100574591110215	0.999958892150174	CsaV3_1G005160	chr1	3426172	3429898	-	1967	protein_coding	- && sp|P0C042|Y4597_ARATH Uncharacterized protein At4g15970 OS=Arabidopsis thaliana OX=3702 GN=At4g15970 PE=2 SV=1 && PF03407:Nucleotide-diphospho-sugar transferase	-
CsaV3_1G039160	2.96727077535102	4.1241071383517	9.0658743064766	1.80481154700305	1.02854631137105	1.04811677421132	5.38575074005977	1.29382487752848	2.04288181863012	0.100579274294375	0.999958892150174	CsaV3_1G039160	chr1	24662874	24666933	+	2157	protein_coding	- && sp|Q9C7T4|BH096_ARATH Transcription factor bHLH96 OS=Arabidopsis thaliana OX=3702 GN=BHLH96 PE=1 SV=1 && PF00010:Helix-loop-helix DNA-binding domain	bHLH
CsaV3_5G029600	153.308990059803	186.615848010415	142.032030801467	196.724458623333	241.708383172197	178.179851615925	160.652289623895	205.537564470485	-0.355660039076501	0.100900600791958	0.999958892150174	CsaV3_5G029600	chr5	24512767	24514252	+	1486	protein_coding	- && - && PF02536:mTERF	-
novel.198	166.167163419657	74.2339284903307	69.5050363496539	61.3635925981038	54.5129545026658	85.9455754853286	103.302042753214	67.2740408620327	0.62068507445811	0.101094388574651	0.999958892150174	-	chr4	23058894	23062862	+	2176	-	- && sp|H2DH21|C7A29_PANGI Cytochrome P450 CYP72A219 OS=Panax ginseng OX=4054 PE=2 SV=1 && PF00067:Cytochrome P450	bHLH
CsaV3_5G017280	176.058066004161	179.398660518299	409.978982526219	193.114835529327	192.338160226387	143.591998066951	255.14523634956	176.348331274222	0.532369758784295	0.10120050518669	0.999958892150174	CsaV3_5G017280	chr5	13870604	13872563	-	928	protein_coding	- && - && PF14368:Probable lipid transfer	-
CsaV3_6G053080	217.599856859075	262.911830069921	260.895716153049	268.014514729953	408.332885614308	274.606594843367	247.135801027348	316.984665062543	-0.358556562415661	0.101271828659926	0.999958892150174	CsaV3_6G053080	chr6	30982012	30984837	-	1193	protein_coding	- && - && -	WRKY
CsaV3_6G003220	734.894062028603	692.849999243086	727.2845832529	643.415316506588	569.814656499563	632.014414849428	718.342881508197	615.081462618527	0.223651340093117	0.101325386048136	0.999958892150174	CsaV3_6G003220	chr6	2390573	2400127	+	3953	protein_coding	- && sp|Q67YI9|EPN2_ARATH Clathrin interactor EPSIN 2 OS=Arabidopsis thaliana OX=3702 GN=EPSIN2 PE=1 SV=1 && PF01417:ENTH domain	G2-like
CsaV3_6G040360	2.96727077535102	1.03102678458793	14.102471143408	1.80481154700305	1.02854631137105	1.04811677421132	6.03358956778233	1.29382487752848	2.20970242923482	0.101421510033191	0.999958892150174	CsaV3_6G040360	chr6	23307771	23310676	-	1008	protein_coding	- && - && PF03031:NLI interacting factor-like phosphatase	C3H
CsaV3_7G016240	12.8581733598544	8.24821427670341	20.1463873477258	3.6096230940061	9.25691680233948	5.24058387105662	13.7509249947612	6.0357079224674	1.1979541622721	0.101697694159857	0.999958892150174	CsaV3_7G016240	chr7	7979653	7988170	-	1419	protein_coding	- && sp|Q38772|CDC2A_ANTMA Cell division control protein 2 homolog A OS=Antirrhinum majus OX=4151 GN=CDC2A PE=2 SV=2 && PF00069:Protein kinase domain	FAR1
CsaV3_1G029740	436.1888039766	538.195981554897	570.142761940639	618.147954848545	752.895899923611	536.635788396198	514.842515824046	635.893214389451	-0.304781174920586	0.102317911013617	0.999958892150174	CsaV3_1G029740	chr1	16517547	16520463	-	1140	protein_coding	- && sp|Q9MAT5|ANM10_ARATH Protein arginine N-methyltransferase PRMT10 OS=Arabidopsis thaliana OX=3702 GN=PRMT10 PE=1 SV=1 && PF06325:Ribosomal protein L11 methyltransferase (PrmA)	C2H2
CsaV3_2G025890	0.98909025845034	3.09308035376378	10.0731936738629	11.7312750555198	17.4852872933079	8.38493419369059	4.71845476202567	12.5338321808394	-1.41037762837375	0.102384098643224	0.999958892150174	CsaV3_2G025890	chr2	17778099	17780726	-	1908	protein_coding	- && sp|Q6NKN9|BH074_ARATH Transcription factor bHLH74 OS=Arabidopsis thaliana OX=3702 GN=BHLH74 PE=1 SV=1 && PF00010:Helix-loop-helix DNA-binding domain	bHLH
CsaV3_2G013170	1.97818051690068	3.09308035376378	90.658743064766	9.92646350851679	3.08563893411316	1.04811677421132	31.9100013118101	4.68673973894709	2.75993447863325	0.102431162221633	0.999958892150174	CsaV3_2G013170	chr2	10730024	10735732	-	2182	protein_coding	- && - && PF14577:Sieve element occlusion C-terminus|PF14576:Sieve element occlusion N-terminus	bHLH
CsaV3_7G032540	14.8363538767551	15.4654017688189	36.2634972259064	10.8288692820183	15.4281946705658	7.33681741947927	22.1884176238268	11.1979604573545	0.986316609937371	0.102474544987162	0.999958892150174	CsaV3_7G032540	chr7	20551756	20553316	+	1002	protein_coding	- && - && PF00903:Glyoxalase/Bleomycin resistance protein/Dioxygenase superfamily	NAC
CsaV3_6G051660	1399.56271570723	2151.752899435	1753.74301861953	1796.68989504154	3189.52211156164	1961.02648454939	1768.35287792059	2315.74616371752	-0.389001893047376	0.102488617222037	0.999958892150174	CsaV3_6G051660	chr6	30041200	30043124	-	1131	protein_coding	- && sp|Q9ATF5|RL18A_CASSA 60S ribosomal protein L18a OS=Castanea sativa OX=21020 GN=RPL18A PE=2 SV=1 && PF01775:Ribosomal proteins 50S-L18Ae/60S-L20/60S-L18A	-
CsaV3_6G015120	962.384821472181	1415.59977523922	1390.10072699308	1508.82245329455	2045.77861331702	1265.07694647307	1256.02844123483	1606.55933769488	-0.355155745472711	0.102586143842788	0.999958892150174	CsaV3_6G015120	chr6	10976098	10977090	-	828	protein_coding	- && - && -	-
CsaV3_5G028610	216.610766600624	147.436830196073	165.200376251351	135.360866025229	120.339918430413	151.976932260642	176.415991016016	135.892572238761	0.377345664904077	0.102646604379275	0.999958892150174	CsaV3_5G028610	chr5	23718227	23718890	+	387	protein_coding	- && - && -	-
CsaV3_4G006820	964.363001989082	925.862052559958	862.265378482663	840.139775129921	682.954750750379	809.146149691142	917.496811010568	777.413558523814	0.238669063202698	0.10267365901213	0.999958892150174	CsaV3_4G006820	chr4	4625883	4630137	+	2700	protein_coding	- && sp|Q0WVN5|CSLG3_ARATH Cellulose synthase-like protein G3 OS=Arabidopsis thaliana OX=3702 GN=CSLG3 PE=2 SV=2 && PF03552:Cellulose synthase	ARF
CsaV3_5G033160	2162.15130497244	2108.44977448231	2550.53263822208	2295.72028778788	1550.01929123618	1724.15209357763	2273.71123922561	1856.6305575339	0.29201955064347	0.102675537274836	0.999958892150174	CsaV3_5G033160	chr5	26636896	26637327	+	432	protein_coding	- && sp|Q9ZQ80|NDRP1_ARATH Nodulin-related protein 1 OS=Arabidopsis thaliana OX=3702 GN=NRP1 PE=1 SV=1 && -	-
CsaV3_UNG209280	73.1926791253252	195.895089071706	46.3366908997693	66.7780272391129	61.7127786822632	60.7907729042568	105.1414863656	63.0938596085443	0.735516179812941	0.102700598893604	0.999958892150174	CsaV3_UNG209280	scaffold18_1	928801	930682	-	471	protein_coding	- && sp|P28394|RBL_CORMY Ribulose bisphosphate carboxylase large chain (Fragment) OS=Coriaria myrtifolia OX=3460 GN=rbcL PE=3 SV=1 && PF00016:Ribulose bisphosphate carboxylase large chain, catalytic domain	-
CsaV3_5G005480	0.98909025845034	5.15513392293963	1.00731936738629	0	0	0	2.38384784959209	0	3.70657845756969	0.102717779800755	0.999958892150174	CsaV3_5G005480	chr5	3543072	3544449	-	1101	protein_coding	- && sp|Q50EX6|ODO1_PETHY MYB-like transcription factor ODO1 OS=Petunia hybrida OX=4102 GN=ODO1 PE=2 SV=1 && PF00249:Myb-like DNA-binding domain	MYB
CsaV3_7G028870	612.24686998076	810.38705268611	549.996374592914	634.391258771573	1253.79795356131	751.49972710952	657.543432419928	879.896313147469	-0.419978521808527	0.102900654003995	0.999958892150174	CsaV3_7G028870	chr7	18259214	18262294	+	2075	protein_coding	- && sp|Q9SN86|MDHP_ARATH Malate dehydrogenase, chloroplastic OS=Arabidopsis thaliana OX=3702 GN=At3g47520 PE=1 SV=1 && PF00056:lactate/malate dehydrogenase, NAD binding domain|PF02866:lactate/malate dehydrogenase, alpha/beta C-terminal domain	-
CsaV3_1G012170	655.766841352576	347.456026406131	290.107977807251	507.152044707858	444.332006512295	925.487111628599	431.110281855319	625.657054282917	-0.53678605923446	0.103035708306134	0.999958892150174	CsaV3_1G012170	chr1	7564003	7566450	+	2278	protein_coding	- && sp|Q84WQ5|CBSX5_ARATH CBS domain-containing protein CBSX5 OS=Arabidopsis thaliana OX=3702 GN=CBSX5 PE=2 SV=2 && -	-
CsaV3_2G030870	0	2.06205356917585	9.0658743064766	0.902405773501526	0	0	3.70930929188415	0.300801924500509	3.3848305739228	0.103122980763101	0.999958892150174	CsaV3_2G030870	chr2	20280011	20284196	-	2348	protein_coding	- && sp|Q8LIY8|CCD8B_ORYSJ Carotenoid cleavage dioxygenase 8 homolog B, chloroplastic OS=Oryza sativa subsp. japonica OX=39947 GN=CCD8B PE=1 SV=1 && PF03055:Retinal pigment epithelial membrane protein	ERF
CsaV3_2G018120	181.003517296412	226.825892609344	199.449234742485	189.50521243532	455.646015937376	218.008289035955	202.426214882747	287.719839136217	-0.506496032562795	0.103199654340343	0.999958892150174	CsaV3_2G018120	chr2	15111094	15115559	+	1316	protein_coding	- && sp|Q86HD3|MRT4_DICDI Ribosome assembly factor mrt4 OS=Dictyostelium discoideum OX=44689 GN=mrt4 PE=3 SV=1 && PF00466:Ribosomal protein L10|PF17777:Insertion domain in 60S ribosomal protein L10P	-
CsaV3_2G017270	249.250745129486	273.2220979158	250.822522479186	227.406254922385	197.480891783242	209.623354842265	257.765121841491	211.503500515964	0.284208268167009	0.103522858078345	0.999958892150174	CsaV3_2G017270	chr2	14395440	14400930	+	2616	protein_coding	- && sp|Q9SCS2|CAMK5_ARATH CDPK-related kinase 5 OS=Arabidopsis thaliana OX=3702 GN=CRK5 PE=2 SV=1 && PF00069:Protein kinase domain	C2H2
CsaV3_3G032410	25.7163467197088	22.6825892609344	27.1976229194298	13.5360866025229	16.4567409819368	14.6736348389585	25.198852966691	14.8888208078061	0.761651951944542	0.103529751126262	0.999958892150174	CsaV3_3G032410	chr3	27969092	27973454	+	2619	protein_coding	- && sp|Q9SZA4|CDC21_ARATH Cell division cycle 20.1, cofactor of APC complex OS=Arabidopsis thaliana OX=3702 GN=CDC20-1 PE=1 SV=1 && PF00400:WD domain, G-beta repeat|PF12894:Anaphase-promoting complex subunit 4 WD40 domain	G2-like
CsaV3_6G031720	3144.31793161363	2772.43102375693	3886.2381193763	3023.05934123011	2618.6789087507	2494.51792262295	3267.66235824896	2712.08539086792	0.26873342844064	0.103722625357131	0.999958892150174	CsaV3_6G031720	chr6	17843336	17845484	+	1671	protein_coding	- && - && PF00257:Dehydrin	-
CsaV3_1G045470	86.0508524851796	25.7756696146982	54.3952458388596	36.9986367135626	38.056213520729	24.1066858068605	55.4072559795791	33.0538453470507	0.744725628210726	0.103751740677479	0.999958892150174	CsaV3_1G045470	chr1	31256928	31262837	+	2411	protein_coding	- && sp|F1DLK1|DSE1_NICBE Protein DECREASED SIZE EXCLUSION LIMIT 1 OS=Nicotiana benthamiana OX=4100 GN=DSE1 PE=2 SV=1 && PF00400:WD domain, G-beta repeat	-
CsaV3_2G017530	21.7599856859075	19.5895089071706	11.0805130412492	29.7793905255504	29.8278430297605	28.2991529037058	17.4766692114424	29.3021288196722	-0.745618622778837	0.103780504126701	0.999958892150174	CsaV3_2G017530	chr2	14590781	14593216	-	1692	protein_coding	- && sp|Q9SVA5|PP357_ARATH Pentatricopeptide repeat-containing protein At4g39530 OS=Arabidopsis thaliana OX=3702 GN=PCMP-E52 PE=3 SV=1 && PF13041:PPR repeat family	B3
CsaV3_2G015380	1260.10098926573	933.079240052073	651.735630698929	617.245549075044	511.187516751413	959.026848403362	948.305286672245	695.81997140994	0.44697086924244	0.103802928038728	0.999958892150174	CsaV3_2G015380	chr2	12868458	12876577	-	312	protein_coding	- && sp|O65695|SAU50_ARATH Auxin-responsive protein SAUR50 OS=Arabidopsis thaliana OX=3702 GN=SAUR50 PE=1 SV=1 && PF02519:Auxin responsive protein	bHLH
CsaV3_6G006830	862.486705368697	1225.89084687504	951.916802180043	1032.35220488575	1950.12380635952	1061.74229227607	1013.43145147459	1348.07276784044	-0.411531830045039	0.10380919415902	0.999958892150174	CsaV3_6G006830	chr6	5587006	5591791	-	669	protein_coding	- && sp|O22860|RL38_ARATH 60S ribosomal protein L38 OS=Arabidopsis thaliana OX=3702 GN=RPL38A PE=3 SV=1 && PF01781:Ribosomal L38e protein family	GRAS
CsaV3_4G007420	1021.7302369792	1441.37544485392	1255.11993176332	1257.05124248763	2421.19801696746	1278.70246453782	1239.40853786548	1652.31724133097	-0.414737109117822	0.103898720901421	0.999958892150174	CsaV3_4G007420	chr4	5062989	5063641	-	492	protein_coding	- && sp|Q05462|RL27_PEA 60S ribosomal protein L27 OS=Pisum sativum OX=3888 GN=RPL27 PE=2 SV=1 && PF01777:Ribosomal L27e protein family	GRAS
CsaV3_5G005530	553.890544732191	834.100668731632	651.735630698929	726.436647668728	1284.65434290245	703.286355495799	679.90894805425	904.792448688991	-0.412141867887968	0.103954295862858	0.999958892150174	CsaV3_5G005530	chr5	3575783	3578255	+	1047	protein_coding	- && sp|P35685|RL7A1_ORYSJ 60S ribosomal protein L7a-1 OS=Oryza sativa subsp. japonica OX=39947 GN=RPL7A-1 PE=2 SV=1 && PF01248:Ribosomal protein L7Ae/L30e/S12e/Gadd45 family	MYB_related
CsaV3_1G036200	132.538094632346	120.630133796787	193.405318538167	123.629590969709	90.5120754006527	117.389078711668	148.8578489891	110.510248360677	0.428737012827281	0.104031098902416	0.999958892150174	CsaV3_1G036200	chr1	22168638	22171135	+	1674	protein_coding	- && sp|Q8GV43|PLCD6_ARATH Phosphoinositide phospholipase C 6 OS=Arabidopsis thaliana OX=3702 GN=PLC6 PE=2 SV=2 && PF00387:Phosphatidylinositol-specific phospholipase C, Y domain|PF00388:Phosphatidylinositol-specific phospholipase C, X domain|PF00168:C2 domain	NF-X1
CsaV3_1G038800	1389.67181312273	2077.51897094467	1867.57010713418	1845.41980681062	3491.91472710472	1805.90520196611	1778.25363040053	2381.07991196049	-0.421100794460279	0.104079206889238	0.999958892150174	CsaV3_1G038800	chr1	24428779	24430810	+	1067	protein_coding	- && sp|Q9M9W1|RL222_ARATH 60S ribosomal protein L22-2 OS=Arabidopsis thaliana OX=3702 GN=RPL22B PE=2 SV=1 && PF01776:Ribosomal L22e protein family	-
CsaV3_3G019930	45.4981518887156	58.7685267215118	68.4977169822676	81.2165196151373	86.3978901551685	71.2719406463701	57.588131864165	79.6287834722253	-0.468577966803778	0.104141127656882	0.999958892150174	CsaV3_3G019930	chr3	15692586	15697399	+	1485	protein_coding	- && sp|O81223|CNBL4_ARATH Calcineurin B-like protein 4 OS=Arabidopsis thaliana OX=3702 GN=CBL4 PE=1 SV=3 && PF13499:EF-hand domain pair	EIL
CsaV3_6G053220	0.98909025845034	6.18616070752756	10.0731936738629	0.902405773501526	2.05709262274211	1.04811677421132	5.74948154661359	1.33587172348499	2.11330683463938	0.10420708226004	0.999958892150174	CsaV3_6G053220	chr6	31080971	31085712	+	531	protein_coding	- && - && -	-
CsaV3_7G022190	35.6072493042122	36.0859374605774	48.3513296345418	71.2900561066206	56.5700471254079	47.1652548395096	40.0148387997772	58.341786023846	-0.547337272683676	0.104290468116784	0.999958892150174	CsaV3_7G022190	chr7	11006546	11010913	+	3891	protein_coding	- && sp|Q9CAV6|WNK1_ARATH Serine/threonine-protein kinase WNK1 OS=Arabidopsis thaliana OX=3702 GN=WNK1 PE=1 SV=1 && PF13041:PPR repeat family	MIKC_MADS
CsaV3_4G036470	227.490759443578	202.081249779234	209.522428416348	175.969125832798	167.653048753482	177.131734841714	213.031479213053	173.584636475998	0.295509273242446	0.104388605028898	0.999958892150174	CsaV3_4G036470	chr4	25646322	25659201	+	6280	protein_coding	- && sp|Q9SZ53|P2C60_ARATH Probable protein phosphatase 2C 60 OS=Arabidopsis thaliana OX=3702 GN=At4g31860 PE=2 SV=1 && PF00481:Protein phosphatase 2C	NAC
CsaV3_5G008350	56.3781447316694	59.7995535060997	54.3952458388596	83.9237369356419	81.2551585983132	67.0794735495247	56.8576480255429	77.4194563611599	-0.447125795359464	0.104426330921461	0.999958892150174	CsaV3_5G008350	chr5	5039557	5040974	+	1418	protein_coding	- && - && PF02536:mTERF	-
CsaV3_7G032670	188.916239364015	172.181473026184	189.376041068622	152.506575721758	146.05357621469	145.688231615374	183.49125115294	148.082794517274	0.309010274785432	0.104454363204296	0.999958892150174	CsaV3_7G032670	chr7	20596767	20600787	+	1423	protein_coding	- && sp|Q84J75|PG2B1_ARATH Geranylgeranyl transferase type-2 subunit beta 1 OS=Arabidopsis thaliana OX=3702 GN=RGTB1 PE=1 SV=1 && PF00432:Prenyltransferase and squalene oxidase repeat	GRAS
CsaV3_6G035940	36.5963395626626	31.9618303222257	45.329371532383	28.8769847520488	19.54237991605	24.1066858068605	37.9625138057571	24.1753501583198	0.647326088701907	0.104463821292489	0.999958892150174	CsaV3_6G035940	chr6	19901524	19904297	-	1992	protein_coding	- && - && PF06075:Plant protein of unknown function (DUF936)	bHLH
CsaV3_7G028400	14.8363538767551	29.8997767530499	65.4757588801088	16.2433039230275	29.8278430297605	9.43305096790192	36.7372965033046	18.5013993068966	0.989843866141886	0.104583142599212	0.999958892150174	CsaV3_7G028400	chr7	17881037	17881546	-	429	protein_coding	- && sp|O65759|H2AX_CICAR Histone H2AX OS=Cicer arietinum OX=3827 GN=HIS2A PE=2 SV=1 && PF00125:Core histone H2A/H2B/H3/H4|PF16211:C-terminus of histone H2A	GeBP
CsaV3_7G024550	160.232621868955	160.840178395716	159.156460047034	175.969125832798	212.909086453808	207.527121293842	160.076420103902	198.801777860149	-0.311131010897916	0.104929820401828	0.999958892150174	CsaV3_7G024550	chr7	13608830	13622693	+	5655	protein_coding	- && sp|Q9CAK4|ROH1_ARATH Protein ROH1 OS=Arabidopsis thaliana OX=3702 GN=ROH1 PE=1 SV=1 && PF05633:Protein BYPASS1-related	-
CsaV3_3G004690	4.9454512922517	8.24821427670341	47.3440102671556	9.92646350851679	8.22837049096842	5.24058387105662	20.1792252787036	7.79847262351394	1.36703088037417	0.104974596819332	0.999958892150174	CsaV3_3G004690	chr3	3971712	3975226	+	1910	protein_coding	- && sp|Q9FKC1|B561Q_ARATH Cytochrome b561 and DOMON domain-containing protein At5g48750 OS=Arabidopsis thaliana OX=3702 GN=At5g48750 PE=2 SV=1 && PF04526:Protein of unknown function (DUF568)	bZIP
CsaV3_7G005680	0	1.03102678458793	43.3147327976104	0	0	0	14.7819198607328	0	6.34159362257518	0.105077398849668	0.999958892150174	CsaV3_7G005680	chr7	3399292	3402651	+	1373	protein_coding	- && sp|Q9S7R3|LSH10_ARATH Protein LIGHT-DEPENDENT SHORT HYPOCOTYLS 10 OS=Arabidopsis thaliana OX=3702 GN=LSH10 PE=1 SV=1 && PF04852:Protein of unknown function (DUF640)	NF-YA
CsaV3_6G000080	41.5417908549143	39.1790178143412	34.2488584911338	62.2659983716053	48.3416766344395	54.5020722589889	38.3232223867964	55.0365824216779	-0.524090898472024	0.105173076241629	0.999958892150174	CsaV3_6G000080	chr6	57209	60216	-	1119	protein_coding	- && sp|Q9LNF4|P2C13_ARATH Probable protein phosphatase 2C 13 OS=Arabidopsis thaliana OX=3702 GN=At1g48040 PE=2 SV=2 && PF00481:Protein phosphatase 2C	CAMTA
CsaV3_3G013660	53.4108739563184	75.2649552749186	76.5562719213579	98.3622293116663	80.2266122869421	100.619210324287	68.4107003841983	93.0693506409652	-0.445439894755865	0.105180080474334	0.999958892150174	CsaV3_3G013660	chr3	10280224	10282089	-	1866	protein_coding	- && sp|P0DO21|GIP2_NICBE Probable aspartic proteinase GIP2 OS=Nicotiana benthamiana OX=4100 GN=GIP2 PE=1 SV=1 && PF14541:Xylanase inhibitor C-terminal|PF14543:Xylanase inhibitor N-terminal	FAR1
CsaV3_3G020420	6.92363180915238	4.1241071383517	13.0951517760218	4.51202886750763	1.02854631137105	2.09623354842265	8.04763024117528	2.54560290910044	1.63949454247962	0.105399364158845	0.999958892150174	CsaV3_3G020420	chr3	16525269	16525446	+	178	protein_coding	- && sp|Q6X5U0|DVL3_ARATH Small polypeptide DEVIL 3 OS=Arabidopsis thaliana OX=3702 GN=DVL3 PE=2 SV=1 && -	-
CsaV3_2G028950	73.1926791253252	48.4582588756325	75.5489525539716	38.8034482605656	32.9134819638737	60.7907729042568	65.7332968516431	44.169234376232	0.576881424331717	0.105407908325129	0.999958892150174	CsaV3_2G028950	chr2	18953613	18956324	-	1696	protein_coding	- && sp|Q9SFZ3|BH110_ARATH Transcription factor bHLH110 OS=Arabidopsis thaliana OX=3702 GN=BHLH110 PE=2 SV=2 && -	bHLH
CsaV3_4G035530	75.1708596422258	106.195758812556	86.6294655952208	105.581475499679	143.996483591947	109.004144517978	89.3320280166677	119.527367869868	-0.419756082333707	0.105465270962179	0.999958892150174	CsaV3_4G035530	chr4	25030264	25031654	+	1391	protein_coding	- && - && PF08576:Eukaryotic protein of unknown function (DUF1764)	-
CsaV3_2G033470	1086.02110377847	991.847766773585	806.862813276417	1072.05805891981	1113.91565521485	1276.60623098939	961.577227942825	1154.19331504135	-0.263124846777197	0.105577880933204	0.999958892150174	CsaV3_2G033470	chr2	22207786	22217473	+	1344	protein_coding	- && - && PF02536:mTERF	-
CsaV3_5G026680	316.508882704109	255.694642577806	322.342197563612	471.055813767797	339.420282752448	318.627499360243	298.181907615176	376.367865293496	-0.337160951477198	0.105621278217987	0.999958892150174	CsaV3_5G026680	chr5	21796476	21799818	-	1833	protein_coding	- && - && PF04720:PDDEXK-like family of unknown function	-
CsaV3_3G026840	2108.74043101613	3370.42655881793	3053.18500254784	2798.36030362823	5821.57212236016	2991.32527359912	2844.11733079397	3870.41923319584	-0.444467777982812	0.105708695371055	0.999958892150174	CsaV3_3G026840	chr3	23146439	23149718	+	1459	protein_coding	- && sp|P35685|RL7A1_ORYSJ 60S ribosomal protein L7a-1 OS=Oryza sativa subsp. japonica OX=39947 GN=RPL7A-1 PE=2 SV=1 && PF01248:Ribosomal protein L7Ae/L30e/S12e/Gadd45 family	MYB_related
CsaV3_6G015840	1024.69750775455	901.117409729848	1010.34132548845	896.088933087015	721.010964271108	865.744455498554	978.718747657616	827.614784285559	0.241674507066963	0.105740687008885	0.999958892150174	CsaV3_6G015840	chr6	11833552	11837974	-	1863	protein_coding	- && sp|Q9SJG9|MPK20_ARATH Mitogen-activated protein kinase 20 OS=Arabidopsis thaliana OX=3702 GN=MPK20 PE=1 SV=2 && PF00069:Protein kinase domain	HB-other
CsaV3_3G018230	341.236139165367	320.649330006845	257.87375805089	235.527906883898	254.05093890865	259.932960004408	306.586409074367	249.837268598986	0.296004435618763	0.105799111441329	0.999958892150174	CsaV3_3G018230	chr3	13971854	13976025	+	2662	protein_coding	- && sp|Q94C77|RPKL_ARATH Receptor protein kinase-like protein At4g34220 OS=Arabidopsis thaliana OX=3702 GN=At4g34220 PE=2 SV=1 && PF08263:Leucine rich repeat N-terminal domain|PF13855:Leucine rich repeat|PF00069:Protein kinase domain	S1Fa-like
CsaV3_1G043830	398.603374155487	550.568302969953	372.708165932927	462.934161806283	769.352640905548	495.759234201956	440.626614352789	576.015345637929	-0.38630038465375	0.105826507559604	0.999958892150174	CsaV3_1G043830	chr1	28913844	28917893	-	1704	protein_coding	- && sp|Q9C578|RCL1_ARATH Probable RNA 3'-terminal phosphate cyclase-like protein OS=Arabidopsis thaliana OX=3702 GN=At5g22100 PE=2 SV=1 && PF01137:RNA 3'-terminal phosphate cyclase|PF05189:RNA 3'-terminal phosphate cyclase (RTC), insert domain	-
CsaV3_2G001630	997.002980517943	1569.22276614282	1453.56184713841	1532.28500340559	2471.59678622464	1317.48278518363	1339.92919793306	1773.78819160462	-0.404673306975418	0.105909572086653	0.999958892150174	CsaV3_2G001630	chr2	467019	467696	+	279	protein_coding	- && sp|P49689|RS30_ARATH 40S ribosomal protein S30 OS=Arabidopsis thaliana OX=3702 GN=RPS30A PE=3 SV=3 && -	-
CsaV3_6G035790	130.559914115445	184.553794441239	135.988114597149	175.969125832798	229.365827435745	178.179851615925	150.367274384611	194.504934961489	-0.371260276839088	0.105914116262656	0.999958892150174	CsaV3_6G035790	chr6	19766195	19795632	-	3394	protein_coding	- && sp|Q5YLB5|GYRA_NICBE DNA gyrase subunit A, chloroplastic/mitochondrial OS=Nicotiana benthamiana OX=4100 GN=GYRA PE=2 SV=1 && PF03989:DNA gyrase C-terminal domain, beta-propeller|PF00521:DNA gyrase/topoisomerase IV, subunit A	-
CsaV3_6G033830	268.043460040042	313.43214251473	215.566344620666	279.745789785473	373.362311027692	353.215352909216	265.680649058479	335.441151240794	-0.335567097621773	0.105926157292851	0.999958892150174	CsaV3_6G033830	chr6	18680386	18688040	+	3841	protein_coding	- && sp|Q9VEJ2|NOP14_DROME Nucleolar protein 14 homolog OS=Drosophila melanogaster OX=7227 GN=l(3)07882 PE=2 SV=2 && PF04147:Nop14-like family	MIKC_MADS
CsaV3_6G018610	115.72356023869	120.630133796787	120.878324086355	177.773937379801	113.140094250816	179.227968390136	119.077339373944	156.714000006918	-0.397343509378616	0.105954780895733	0.999958892150174	CsaV3_6G018610	chr6	13196304	13203293	-	4209	protein_coding	- && sp|Q9ZR37|DUS1_ARATH Dual specificity protein phosphatase 1 OS=Arabidopsis thaliana OX=3702 GN=DSPTP1 PE=1 SV=1 && PF00782:Dual specificity phosphatase, catalytic domain	bHLH
CsaV3_3G007910	181.003517296412	188.67790157959	177.288208659987	193.114835529327	265.364948333732	225.345106455435	182.323209178663	227.941630106164	-0.320792341750699	0.106000648169631	0.999958892150174	CsaV3_3G007910	chr3	6870987	6876658	-	2847	protein_coding	- && sp|O74828|ESF1_SCHPO Pre-rRNA-processing protein esf1 OS=Schizosaccharomyces pombe (strain 972 / ATCC 24843) OX=284812 GN=esf1 PE=1 SV=1 && PF08159:NUC153 domain	-
CsaV3_2G013080	1.97818051690068	0	62.4538007779499	3.6096230940061	2.05709262274211	1.04811677421132	21.4773270982835	2.23827749698651	3.25636547229358	0.106114663761999	0.999958892150174	CsaV3_2G013080	chr2	10633637	10637490	-	2383	protein_coding	- && - && PF14577:Sieve element occlusion C-terminus|PF14576:Sieve element occlusion N-terminus	-
CsaV3_6G049500	60.3345057654708	74.2339284903307	50.3659683693144	53.24194063659	150.167761460174	81.7531083884833	61.6448008750386	95.054270161749	-0.622554181955423	0.106122066094853	0.999958892150174	CsaV3_6G049500	chr6	28891238	28893256	-	2019	protein_coding	- && sp|Q9LK57|PP226_ARATH Pentatricopeptide repeat-containing protein At3g13160, mitochondrial OS=Arabidopsis thaliana OX=3702 GN=At3g13160 PE=1 SV=1 && PF13041:PPR repeat family	GRAS
CsaV3_3G030350	61.3235960239211	67.0167409982152	172.251611823055	59.5587810511007	82.2837049096842	46.1171380652983	100.197316281731	62.6532080086944	0.67748108144564	0.10614102833377	0.999958892150174	CsaV3_3G030350	chr3	26111753	26116626	-	1985	protein_coding	- && sp|E6Y2X0|PILR2_LINUS Bifunctional pinoresinol-lariciresinol reductase 2 OS=Linum usitatissimum OX=4006 GN=PLR_Lu2 PE=1 SV=1 && PF05368:NmrA-like family	bHLH
CsaV3_6G012690	464.87242147166	511.389285155611	411.993621260992	496.323175425839	636.670166738682	546.0688393641	462.751775962754	559.687393842874	-0.273920817689649	0.106245626336067	0.999958892150174	CsaV3_6G012690	chr6	8779076	8782785	-	2647	protein_coding	- && sp|Q93ZY2|ROGF1_ARATH Rop guanine nucleotide exchange factor 1 OS=Arabidopsis thaliana OX=3702 GN=ROPGEF1 PE=1 SV=2 && -	bHLH
CsaV3_6G037780	23.7381662028082	38.1479910297533	130.951517760218	36.096230940061	32.9134819638737	35.635970323185	64.279224997593	34.8818944090399	0.881555360764406	0.106274257422344	0.999958892150174	CsaV3_6G037780	chr6	21385829	21388097	+	1908	protein_coding	- && sp|Q04644|ACCO1_CUCME 1-aminocyclopropane-1-carboxylate oxidase 1 OS=Cucumis melo OX=3656 GN=ACO1 PE=2 SV=1 && -	STAT
CsaV3_7G028420	40.5527005964639	40.2100445989291	51.3732877367007	26.1697674315443	29.8278430297605	32.4916200005511	44.0453443106979	29.4964101539519	0.581243131053398	0.10628379010671	0.999958892150174	CsaV3_7G028420	chr7	17905633	17911076	+	2614	protein_coding	- && sp|Q9LYC1|GID1B_ARATH Gibberellin receptor GID1B OS=Arabidopsis thaliana OX=3702 GN=GID1B PE=1 SV=1 && PF07859:alpha/beta hydrolase fold	MYB_related
CsaV3_3G041420	747.752235388457	509.327231586436	476.462060773714	415.106655810702	335.306097506963	570.17552517096	577.847175916202	440.196092829542	0.393031606617164	0.106289409869193	0.999958892150174	CsaV3_3G041420	chr3	33752488	33757436	-	2234	protein_coding	- && sp|H1A988|C7254_GLYUR 11-oxo-beta-amyrin 30-oxidase OS=Glycyrrhiza uralensis OX=74613 GN=CYP72A154 PE=1 SV=1 && PF00067:Cytochrome P450	bHLH
CsaV3_1G012920	173.09079522881	147.436830196073	277.012826031229	110.995910140688	207.766354896953	88.0418090337512	199.180150485371	135.601358023797	0.555473839768318	0.106478582845868	0.999958892150174	CsaV3_1G012920	chr1	8190976	8194325	+	2127	protein_coding	- && sp|Q9FJD5|LAC17_ARATH Laccase-17 OS=Arabidopsis thaliana OX=3702 GN=LAC17 PE=2 SV=1 && PF00394:Multicopper oxidase|PF07731:Multicopper oxidase|PF07732:Multicopper oxidase	bHLH
CsaV3_5G024080	90.9963037774313	104.133705243381	88.6441043299934	115.507939008195	145.025029903318	110.052261292189	94.5913711169351	123.528410067901	-0.384824994479322	0.106641436745438	0.999958892150174	CsaV3_5G024080	chr5	18756625	18758764	-	1451	protein_coding	- && sp|Q9ZUZ6|WTF9_ARATH Protein WHAT'S THIS FACTOR 9, mitochondrial OS=Arabidopsis thaliana OX=3702 GN=WTF9 PE=4 SV=1 && PF11955:Plant organelle RNA recognition domain	LSD
CsaV3_3G032360	1421.32270139314	2041.43303348409	1611.71098781806	1667.64586943082	3396.25992014722	1752.45124648133	1691.4889075651	2272.11901201979	-0.425666356337047	0.10686462492806	0.999958892150174	CsaV3_3G032360	chr3	27927967	27930598	-	1170	protein_coding	- && sp|Q9C9C6|RL62_ARATH 60S ribosomal protein L6-2 OS=Arabidopsis thaliana OX=3702 GN=RPL6B PE=2 SV=1 && PF03868:Ribosomal protein L6, N-terminal domain|PF01159:Ribosomal protein L6e	MYB_related
CsaV3_6G049460	7.91272206760272	5.15513392293963	5.03659683693144	2.70721732050458	2.05709262274211	0	6.03481760915793	1.58810331441556	1.90049686514601	0.107107604384784	0.999958892150174	CsaV3_6G049460	chr6	28881991	28882251	+	261	protein_coding	- && - && -	-
CsaV3_3G036650	1282.85006521009	1741.40423916901	1501.91317677296	1522.35853989707	2638.22128866675	1645.54333551178	1508.72249371735	1935.3743880252	-0.359175183142185	0.107168286021264	0.999958892150174	CsaV3_3G036650	chr3	30391015	30393647	+	1305	protein_coding	- && sp|Q42347|RL241_ARATH 60S ribosomal protein L24-1 OS=Arabidopsis thaliana OX=3702 GN=RPL24A PE=1 SV=2 && PF01246:Ribosomal protein L24e	-
CsaV3_2G004470	386.734291054083	436.124329880693	349.539820483042	439.471611695243	467.988571673829	495.759234201956	390.799480472606	467.73980585701	-0.258975611808614	0.107370587562332	0.999958892150174	CsaV3_2G004470	chr2	2402987	2418822	-	3129	protein_coding	- && sp|P56287|EI2BE_SCHPO Probable translation initiation factor eIF-2B subunit epsilon OS=Schizosaccharomyces pombe (strain 972 / ATCC 24843) OX=284812 GN=tif225 PE=1 SV=1 && PF02020:eIF4-gamma/eIF5/eIF2-epsilon|PF00483:Nucleotidyl transferase	-
CsaV3_5G035310	7.91272206760272	11.3412946304672	17.1244292455669	7.21924618801221	6.17127786822632	1.04811677421132	12.1261486478789	4.81288027681662	1.31836003377702	0.107377582253695	0.999958892150174	CsaV3_5G035310	chr5	27897409	27900068	-	477	protein_coding	- && - && -	-
CsaV3_1G014820	1224.49373996152	1884.71696222673	1381.0348526866	1395.11932583336	3262.54889966898	1570.07892776856	1496.74851829162	2075.91571775697	-0.471828223926682	0.107482000020369	0.999958892150174	CsaV3_1G014820	chr1	10466012	10469095	+	1032	protein_coding	- && sp|B8B9K6|R10A_ORYSI 60S ribosomal protein L10a OS=Oryza sativa subsp. indica OX=39946 GN=RPL10A PE=3 SV=1 && PF00687:Ribosomal protein L1p/L10e family	bZIP
CsaV3_6G040950	93.9635745527823	109.28883916632	88.6441043299934	76.7044907476297	225.251642190261	132.062713550627	97.2988393496986	144.672948829506	-0.570320270900574	0.107526908621345	0.999958892150174	CsaV3_6G040950	chr6	23753400	23754898	+	1499	protein_coding	- && sp|Q9FMC8|OPF13_ARATH Transcription repressor OFP13 OS=Arabidopsis thaliana OX=3702 GN=OFP13 PE=1 SV=1 && PF04844:Transcriptional repressor, ovate	-
CsaV3_6G002350	9.8909025845034	8.24821427670341	15.1097905107943	25.2673616580427	15.4281946705658	20.9623354842265	11.0829691240004	20.5526306042783	-0.893619345475542	0.10757674279683	0.999958892150174	CsaV3_6G002350	chr6	1618274	1618462	+	189	protein_coding	- && sp|P48505|UCR11_SOLTU Ubiquinol-cytochrome c reductase complex 6.7 kDa protein OS=Solanum tuberosum OX=4113 PE=1 SV=2 && -	WRKY
CsaV3_6G016940	56.3781447316694	53.6133927985722	124.9076015559	51.437129089587	53.4844081912948	49.2614883879322	78.2997130287138	51.3943418896047	0.607461228864023	0.107764199667403	0.999958892150174	CsaV3_6G016940	chr6	12639607	12643081	-	2362	protein_coding	- && sp|Q94B55|XB31_ARATH Putative E3 ubiquitin-protein ligase XBAT31 OS=Arabidopsis thaliana OX=3702 GN=XBAT31 PE=2 SV=1 && PF13857:Ankyrin repeats (many copies)|PF13637:Ankyrin repeats (many copies)|PF12796:Ankyrin repeats (3 copies)	-
CsaV3_7G021230	58.3563252485701	62.8926338598635	68.4977169822676	92.0453888971556	94.6262606461369	70.2238238721587	63.2488920302337	85.6318244718171	-0.438700219291942	0.107861124653171	0.999958892150174	CsaV3_7G021230	chr7	9698476	9701064	+	2155	protein_coding	- && sp|Q9ZWC6|ATB_ARATH F-box protein At-B OS=Arabidopsis thaliana OX=3702 GN=ATB PE=2 SV=1 && -	WRKY
CsaV3_3G015490	154.298080318253	186.615848010415	198.441915375099	209.358139452354	258.165124154134	208.575238068054	179.785281234589	225.366167224847	-0.325745963582219	0.107893067840704	0.999958892150174	CsaV3_3G015490	chr3	11555308	11561287	+	2166	protein_coding	- && sp|Q9LRP2|PT317_ARATH Probable sugar phosphate/phosphate translocator At3g17430 OS=Arabidopsis thaliana OX=3702 GN=At3g17430 PE=1 SV=1 && PF03151:Triose-phosphate Transporter family	ERF
CsaV3_2G012650	1162.18105367915	1525.91964119013	1614.73294592022	1547.62590155512	2648.50675178046	1428.58316325003	1434.27788026317	1874.9052721952	-0.386426100790008	0.107936386461656	0.999958892150174	CsaV3_2G012650	chr2	10187951	10189692	+	955	protein_coding	- && sp|Q9T043|RL142_ARATH 60S ribosomal protein L14-2 OS=Arabidopsis thaliana OX=3702 GN=RPL14B PE=1 SV=1 && PF01929:Ribosomal protein L14	CAMTA
CsaV3_7G028550	311.563431411857	362.92142817495	375.730124035086	382.620047964647	532.786989290205	386.755089683979	350.071661207298	434.054042312944	-0.309830485910573	0.107983464522754	0.999958892150174	CsaV3_7G028550	chr7	18054132	18059808	+	2503	protein_coding	- && sp|Q9ZT91|EFTM_ARATH Elongation factor Tu, mitochondrial OS=Arabidopsis thaliana OX=3702 GN=TUFA PE=1 SV=1 && PF03143:Elongation factor Tu C-terminal domain|PF00009:Elongation factor Tu GTP binding domain|PF03144:Elongation factor Tu domain 2	LBD
CsaV3_3G000400	0	0	0	3.6096230940061	1.02854631137105	2.09623354842265	0	2.24480098459994	-3.60221831349814	0.108169450028183	0.999958892150174	CsaV3_3G000400	chr3	428583	433860	-	2379	protein_coding	- && sp|M4IS92|CCL13_HUMLU Probable CoA ligase CCL13 OS=Humulus lupulus OX=3486 GN=CCL13 PE=2 SV=1 && PF13193:AMP-binding enzyme C-terminal domain|PF00501:AMP-binding enzyme	NAC
CsaV3_UNG196500	45.4981518887156	55.675446367748	20.1463873477258	20.7553327905351	28.7992967183895	23.0585690326491	40.4399952013965	24.2043995138579	0.742104069605541	0.108184820902181	0.999958892150174	CsaV3_UNG196500	scaffold18_1	180506	180754	+	249	protein_coding	- && - && -	-
CsaV3_7G034850	144.40717773375	163.93325874948	142.032030801467	101.069446632171	121.368464741784	131.014596776416	150.124155761566	117.81750271679	0.351674064559873	0.108443773431863	0.999958892150174	CsaV3_7G034850	chr7	22043310	22048025	+	2070	protein_coding	- && sp|Q94IA6|C90D1_ARATH 3-epi-6-deoxocathasterone 23-monooxygenase CYP90D1 OS=Arabidopsis thaliana OX=3702 GN=CYP90D1 PE=1 SV=1 && PF00067:Cytochrome P450|PF03208:PRA1 family protein	FAR1
CsaV3_3G003760	51.4326934394177	52.5823660139842	43.3147327976104	64.9732156921099	62.7413249936342	76.5125245174267	49.1099307503374	68.0756884010569	-0.470261455924158	0.108552266698382	0.999958892150174	CsaV3_3G003760	chr3	3177195	3180036	+	2325	protein_coding	- && - && -	-
CsaV3_4G027020	69.2363180915238	65.9857142136273	84.6148268604482	41.5106655810702	61.7127786822632	54.5020722589889	73.2789530551998	52.5751721741074	0.482900153862342	0.108553921454325	0.999958892150174	CsaV3_4G027020	chr4	16116759	16117207	-	357	protein_coding	- && - && -	LBD
CsaV3_7G029620	431.243352684348	452.6207584341	461.35227026292	587.466158549493	594.499767972469	443.35339549139	448.405460460456	541.773107337784	-0.273539412571011	0.108746860639906	0.999958892150174	CsaV3_7G029620	chr7	18742661	18744185	-	1139	protein_coding	- && sp|O35723|DNJB3_MOUSE DnaJ homolog subfamily B member 3 OS=Mus musculus OX=10090 GN=Dnajb3 PE=2 SV=1 && PF00226:DnaJ domain	C2H2
CsaV3_1G032850	11.8690831014041	6.18616070752756	17.1244292455669	25.2673616580427	23.6565651615342	16.7698683873812	11.7265576848328	21.8979317356527	-0.901691380053847	0.108850508841623	0.999958892150174	CsaV3_1G032850	chr1	19922297	19928371	+	2731	protein_coding	- && sp|Q8L6Z7|EXO1_ARATH Exonuclease 1 OS=Arabidopsis thaliana OX=3702 GN=EXO1 PE=2 SV=2 && PF00867:XPG I-region|PF00752:XPG N-terminal domain	C3H
CsaV3_5G029990	205.730773757671	272.191071131213	219.595622090211	263.502485862446	336.334643818334	270.414127746522	232.505822326365	290.083752475767	-0.319031054563548	0.108896936774994	0.999958892150174	CsaV3_5G029990	chr5	24753328	24755860	-	1194	protein_coding	- && sp|O49429|MORF1_ARATH Multiple organellar RNA editing factor 1, mitochondrial OS=Arabidopsis thaliana OX=3702 GN=MORF1 PE=1 SV=1 && -	M-type_MADS
CsaV3_6G002260	1080.08656222777	1577.47098041953	1370.96165901274	1462.79975884597	2360.51378459657	1377.22544131368	1342.83973388668	1733.51299491874	-0.36836943860564	0.108925146085575	0.999958892150174	CsaV3_6G002260	chr6	1551092	1553412	-	1315	protein_coding	- && sp|Q9LYK9|RS263_ARATH 40S ribosomal protein S26-3 OS=Arabidopsis thaliana OX=3702 GN=RPS26C PE=2 SV=1 && PF01283:Ribosomal protein S26e	-
CsaV3_5G003770	690.385000398337	920.706918637018	820.965284419825	813.067601924875	1435.85065067399	887.754907756992	810.68573448506	1045.55772011862	-0.366843340555905	0.108939621899586	0.999958892150174	CsaV3_5G003770	chr5	2436394	2438490	+	952	protein_coding	- && sp|P62302|RS13_SOYBN 40S ribosomal protein S13 OS=Glycine max OX=3847 GN=RPS13 PE=2 SV=1 && PF00312:Ribosomal protein S15|PF08069:Ribosomal S13/S15 N-terminal domain	TCP
CsaV3_1G010540	3.95636103380136	18.5584821225827	27.1976229194298	5.41443464100916	10.2854631137105	5.24058387105662	16.5708220252713	6.98016054192544	1.24955278193449	0.109042774124463	0.999958892150174	CsaV3_1G010540	chr1	6570441	6570899	-	459	protein_coding	- && - && -	-
CsaV3_3G040270	540.043281113886	708.315401011905	667.852740577109	730.046270762734	1063.51688595767	639.351232268908	638.737140900967	810.971462996437	-0.34439855604475	0.109343088447974	0.999958892150174	CsaV3_3G040270	chr3	33063010	33065589	-	1377	protein_coding	- && sp|Q9W4J5|NEP1_DROME Ribosomal RNA small subunit methyltransferase NEP1 OS=Drosophila melanogaster OX=7227 GN=CG3527 PE=3 SV=2 && PF03587:EMG1/NEP1 methyltransferase	-
CsaV3_4G027400	395.636103380136	503.141070878908	396.883830750198	453.910104071268	711.754047468769	478.989365814575	431.887001669747	548.217839118204	-0.343762374468512	0.109380186223373	0.999958892150174	CsaV3_4G027400	chr4	16541335	16544316	-	2775	protein_coding	- && - && PF06697:Protein of unknown function (DUF1191)	-
CsaV3_2G032170	81.1054011929279	154.654017688189	183.332124864305	197.626864396834	217.023271699292	165.602450325389	139.697181248474	193.417528807172	-0.470196297154752	0.10961738101033	0.999958892150174	CsaV3_2G032170	chr2	21221360	21226660	+	3922	protein_coding	- && sp|Q9LFP0|APT5_ARATH Adenine phosphoribosyltransferase 5 OS=Arabidopsis thaliana OX=3702 GN=APT5 PE=1 SV=1 && PF00156:Phosphoribosyl transferase domain	bHLH
CsaV3_3G017240	1622.10802385856	1946.578569302	1865.55546839941	1996.12157098538	2969.41320092823	1814.2901361598	1811.41402051999	2259.94163602447	-0.319122425151522	0.109745459192648	0.999958892150174	CsaV3_3G017240	chr3	12918773	12920314	+	777	protein_coding	- && sp|P52866|RL36_DAUCA 60S ribosomal protein L36 OS=Daucus carota OX=4039 GN=RPL36 PE=3 SV=2 && PF01158:Ribosomal protein L36e	C3H
CsaV3_3G039680	113.745379721789	184.553794441239	121.885643453741	176.871531606299	225.251642190261	157.217516131699	140.061605872256	186.446896642753	-0.41327955507476	0.109752553601693	0.999958892150174	CsaV3_3G039680	chr3	32600313	32606093	-	2024	protein_coding	- && sp|O22682|CYSK4_ARATH S-sulfo-L-cysteine synthase (O-acetyl-L-serine-dependent), chloroplastic OS=Arabidopsis thaliana OX=3702 GN=CS26 PE=1 SV=1 && PF00291:Pyridoxal-phosphate dependent enzyme	GeBP
CsaV3_2G002210	46.487242147166	67.0167409982152	38.278135960679	30.6817962990519	38.056213520729	32.4916200005511	50.59403970202	33.7432099401106	0.584961488970232	0.109772857934848	0.999958892150174	CsaV3_2G002210	chr2	850374	854372	+	2862	protein_coding	- && - && -	BES1
CsaV3_7G034880	216.610766600624	191.770981933354	232.690773866233	207.553327905351	148.110668837432	146.736348389585	213.69084080007	167.466781710789	0.349136099291239	0.109817712580605	0.999958892150174	CsaV3_7G034880	chr7	22066092	22068172	-	1836	protein_coding	- && sp|Q9FZ62|PPSP2_ARATH Inorganic pyrophosphatase 2 OS=Arabidopsis thaliana OX=3702 GN=At1g17710 PE=2 SV=1 && PF06888:Putative Phosphatase	TALE
CsaV3_7G021880	277.934362624546	227.856919393932	256.866438683504	196.724458623333	186.166882358161	234.778157423337	254.219240233994	205.88983280161	0.305237986896901	0.109821459017416	0.999958892150174	CsaV3_7G021880	chr7	10611834	10613474	+	1641	protein_coding	- && sp|Q94ID7|GGPPS_HEVBR Geranylgeranyl pyrophosphate synthase, chloroplastic OS=Hevea brasiliensis OX=3981 GN=GGPS PE=1 SV=1 && -	BES1
CsaV3_6G037570	2.96727077535102	4.1241071383517	12.0878324086355	2.70721732050458	0	2.09623354842265	6.39307010744606	1.60115028964241	1.978779856501	0.109841136515044	0.999958892150174	CsaV3_6G037570	chr6	21262473	21264994	-	1260	protein_coding	- && sp|Q9LHL6|TBL1_ARATH Protein trichome birefringence-like 1 OS=Arabidopsis thaliana OX=3702 GN=TBL1 PE=2 SV=1 && PF14416:PMR5 N terminal Domain|PF13839:GDSL/SGNH-like Acyl-Esterase family found in Pmr5 and Cas1p	BES1
CsaV3_6G039940	41.5417908549143	43.3031249526929	93.6807011669248	28.8769847520488	55.5415008140369	23.0585690326491	59.5085389915107	35.8256848662449	0.733679056948307	0.109874677047034	0.999958892150174	CsaV3_6G039940	chr6	22962146	22964222	-	1952	protein_coding	- && sp|A9PHC5|METK4_POPTR S-adenosylmethionine synthase 4 OS=Populus trichocarpa OX=3694 GN=METK4 PE=2 SV=1 && PF00438:S-adenosylmethionine synthetase, N-terminal domain|PF02773:S-adenosylmethionine synthetase, C-terminal domain|PF02772:S-adenosylmethionine synthetase, central domain	-
CsaV3_5G005270	27.6945272366095	30.9308035376378	35.2561778585201	17.145709696529	23.6565651615342	17.8179851615925	31.2938362109225	19.5400866732186	0.681686797463031	0.109995403249723	0.999958892150174	CsaV3_5G005270	chr5	3376558	3382976	-	1643	protein_coding	- && - && PF06749:Protein of unknown function (DUF1218)	B3
CsaV3_1G038670	1064.26111809257	1451.6857126998	1170.50510490287	1134.32405729142	2636.16419604401	1277.6543477636	1228.81731189841	1682.71420036634	-0.453385633301718	0.110027971586263	0.999958892150174	CsaV3_1G038670	chr1	24365714	24369525	-	1128	protein_coding	- && sp|P42791|RL182_ARATH 60S ribosomal protein L18-2 OS=Arabidopsis thaliana OX=3702 GN=RPL18B PE=1 SV=2 && PF17135:Ribosomal protein 60S L18 and 50S L18e	-
CsaV3_3G003410	1315.49004373895	1404.25848060876	1240.01014125252	926.770729386067	1102.60164578977	1286.03928195729	1319.91955520008	1105.13721904438	0.256743811492285	0.110037792588051	0.999958892150174	CsaV3_3G003410	chr3	2831528	2835234	-	1585	protein_coding	- && sp|Q9LD47|CCS_ARATH Copper chaperone for superoxide dismutase, chloroplastic/cytosolic OS=Arabidopsis thaliana OX=3702 GN=CCS PE=1 SV=1 && PF00080:Copper/zinc superoxide dismutase (SODC)|PF00403:Heavy-metal-associated domain	C2H2
CsaV3_5G025520	0.98909025845034	2.06205356917585	6.04391620431773	0	0	1.04811677421132	3.03168667731464	0.349372258070441	3.09384869881394	0.110108739651878	0.999958892150174	CsaV3_5G025520	chr5	20647618	20648459	-	842	protein_coding	- && - && PF16845:Aspartic acid proteinase inhibitor	-
CsaV3_1G015020	96.9308453281333	76.2959820595065	144.046669536239	155.213793042262	148.110668837432	126.82212967957	105.75783230796	143.382197186421	-0.439490864777711	0.110138057396955	0.999958892150174	CsaV3_1G015020	chr1	10649139	10662958	+	2155	protein_coding	- && sp|Q93YN4|ELM1_ARATH Mitochondrial fission protein ELM1 OS=Arabidopsis thaliana OX=3702 GN=ELM1 PE=1 SV=1 && PF06258:Mitochondrial fission ELM1	NAC
CsaV3_6G007170	3.95636103380136	5.15513392293963	6.04391620431773	5.41443464100916	19.54237991605	11.5292845163246	5.05180372035291	12.1620330244612	-1.26122787328089	0.110152198922093	0.999958892150174	CsaV3_6G007170	chr6	5859449	5859833	-	294	protein_coding	- && - && -	-
CsaV3_7G024030	1599.3589479142	1822.85535515145	1565.37429691829	1781.34899689201	2340.97140468052	1819.53072003086	1662.52953332798	1980.61704053446	-0.25246733666946	0.110159430289351	0.999958892150174	CsaV3_7G024030	chr7	13046082	13051397	+	3244	protein_coding	- && sp|P56821|EIF3B_TOBAC Eukaryotic translation initiation factor 3 subunit B OS=Nicotiana tabacum OX=4097 GN=TIF3B1 PE=2 SV=1 && PF08662:Eukaryotic translation initiation factor eIF2A|PF00076:RNA recognition motif. (a.k.a. RRM, RBD, or RNP domain)	CPP
CsaV3_5G003370	53.4108739563184	40.2100445989291	70.5123557170402	29.7793905255504	28.7992967183895	49.2614883879322	54.7110914240959	35.946725210624	0.610032783572389	0.110217690451777	0.999958892150174	CsaV3_5G003370	chr5	2152767	2155983	+	2288	protein_coding	- && sp|A9YF60|SGR_CAPAN Protein STAY-GREEN homolog, chloroplastic OS=Capsicum annuum OX=4072 GN=SGR PE=1 SV=2 && PF12638:Staygreen protein	MIKC_MADS
CsaV3_1G015290	77.1490401591265	48.4582588756325	74.5416331865853	38.8034482605656	37.0276672093579	60.7907729042568	66.7163107404481	45.5406294580601	0.554657338027107	0.110330914485904	0.999958892150174	CsaV3_1G015290	chr1	10852759	10863000	-	2209	protein_coding	- && sp|Q9FIK1|Y5780_ARATH BTB/POZ domain-containing protein At5g47800 OS=Arabidopsis thaliana OX=3702 GN=At5g47800 PE=2 SV=1 && PF03000:NPH3 family	MYB_related
CsaV3_5G039260	1883.22785208945	2806.45490764834	2442.74946591175	2464.47016743267	4155.32709793905	2562.64551294669	2377.47740854984	3060.81425943947	-0.364437843752251	0.11033299950734	0.999958892150174	CsaV3_5G039260	chr5	31069531	31071821	+	660	protein_coding	- && sp|Q9SPB3|RL10_VITRI 60S ribosomal protein L10 OS=Vitis riparia OX=96939 GN=RPL10 PE=2 SV=1 && PF00252:Ribosomal protein L16p/L10e	bZIP
CsaV3_4G005660	730.937700994801	733.060043842016	725.269944518128	839.237369356419	978.147542113872	763.029011625844	729.755896451648	860.137974365378	-0.237126154752909	0.110337378384998	0.999958892150174	CsaV3_4G005660	chr4	3749071	3752152	+	1192	protein_coding	- && sp|Q3SZF8|SMD2_BOVIN Small nuclear ribonucleoprotein Sm D2 OS=Bos taurus OX=9913 GN=SNRPD2 PE=3 SV=1 && PF01423:LSM domain	-
CsaV3_4G029110	45.4981518887156	36.0859374605774	28.2049422868161	43.3154771280732	78.1695196642	46.1171380652983	36.596343878703	55.8673782858572	-0.607540253271703	0.110350909192988	0.999958892150174	CsaV3_4G029110	chr4	18631896	18632145	-	167	protein_coding	- && sp|Q08080|HSP7S_SPIOL Stromal 70 kDa heat shock-related protein, chloroplastic (Fragment) OS=Spinacia oleracea OX=3562 GN=CHSP70 PE=2 SV=1 && -	bHLH
CsaV3_7G025200	732.915881511702	993.909820342761	779.665190356987	959.257337232122	1172.542794963	915.005943886486	835.496964070483	1015.60202536054	-0.281692719942404	0.110545730129816	0.999958892150174	CsaV3_7G025200	chr7	14540867	14546973	-	3412	protein_coding	- && sp|Q9FFQ1|RH31_ARATH DEAD-box ATP-dependent RNA helicase 31 OS=Arabidopsis thaliana OX=3702 GN=RH31 PE=2 SV=2 && PF00271:Helicase conserved C-terminal domain|PF00270:DEAD/DEAH box helicase	WRKY
CsaV3_7G002240	398.603374155487	588.716293999706	433.147327976104	520.688131310381	843.407975324263	494.711117427745	473.488998710432	619.602408020796	-0.387919086714057	0.110550909929091	0.999958892150174	CsaV3_7G002240	chr7	1770382	1775615	-	5036	protein_coding	- && sp|Q9FHG4|LRKS7_ARATH Probable L-type lectin-domain containing receptor kinase S.7 OS=Arabidopsis thaliana OX=3702 GN=LECRKS7 PE=2 SV=1 && PF07714:Protein tyrosine kinase|PF00139:Legume lectin domain	S1Fa-like
CsaV3_6G044130	1474.73357534946	2098.13950663643	1851.452997256	1895.95453012671	3321.17603941713	1846.78175616035	1808.10869308063	2354.6374419014	-0.380968683147582	0.110582235966503	0.999958892150174	CsaV3_6G044130	chr6	26056923	26058234	+	1312	protein_coding	- && sp|P51414|RL261_ARATH 60S ribosomal protein L26-1 OS=Arabidopsis thaliana OX=3702 GN=RPL26A PE=2 SV=2 && PF16906:Ribosomal proteins L26 eukaryotic, L24P archaeal|PF00467:KOW motif	-
CsaV3_7G027860	869.410337177849	846.472990146687	753.474886804944	1166.81066513747	1018.26084825734	804.953682594297	823.119404709827	996.675065329704	-0.276578237984325	0.110941043845473	0.999958892150174	CsaV3_7G027860	chr7	17491759	17493282	+	1113	protein_coding	- && sp|Q9LUH8|HFA6B_ARATH Heat stress transcription factor A-6b OS=Arabidopsis thaliana OX=3702 GN=HSFA6b PE=2 SV=1 && PF00447:HSF-type DNA-binding	HSF
CsaV3_4G024210	378.82156898648	461.899999495391	333.422710604861	392.546511473164	609.927962643034	482.133716137209	391.381426362244	494.869396751136	-0.337877502423989	0.110993827293091	0.999958892150174	CsaV3_4G024210	chr4	14148884	14155283	-	1983	protein_coding	- && sp|Q8YZH7|DER_NOSS1 GTPase Der OS=Nostoc sp. (strain PCC 7120 / SAG 25.82 / UTEX 2576) OX=103690 GN=der PE=3 SV=1 && PF01926:50S ribosome-binding GTPase|PF14714:KH-domain-like of EngA bacterial GTPase enzymes, C-terminal	-
CsaV3_4G033970	18.7927149105565	21.6515624763465	204.485831579417	22.5601443375382	27.7707504070184	25.1548025810718	81.6433696554398	25.1618991085428	1.69841439460715	0.111106151292058	0.999958892150174	CsaV3_4G033970	chr4	24064353	24066493	+	1986	protein_coding	- && sp|Q9S7T8|SPZX_ARATH Serpin-ZX OS=Arabidopsis thaliana OX=3702 GN=At1g47710 PE=1 SV=1 && PF00079:Serpin (serine protease inhibitor)	B3
CsaV3_6G022140	0	0	0	0	0	41.924670968453	0	13.9748903228177	-6.23385355025114	0.111140708822075	0.999958892150174	CsaV3_6G022140	chr6	15133128	15133352	-	225	protein_coding	- && - && -	-
CsaV3_5G038820	31.6508882704109	35.0549106759895	32.2342197563612	24.3649558845412	20.5709262274211	17.8179851615925	32.9800062342539	20.9179557578516	0.652309320064332	0.111226402285608	0.999958892150174	CsaV3_5G038820	chr5	30739953	30743968	+	4016	protein_coding	- && sp|Q9FMC2|BZP43_ARATH Basic leucine zipper 43 OS=Arabidopsis thaliana OX=3702 GN=BZIP43 PE=1 SV=1 && PF00170:bZIP transcription factor	bZIP
CsaV3_4G004470	202.76350298232	212.391517625113	300.181171481114	209.358139452354	191.309613915016	154.073165809065	238.445397362849	184.913639725478	0.365448846962348	0.111285516531754	0.999958892150174	CsaV3_4G004470	chr4	2794167	2801392	-	1662	protein_coding	- && sp|F4KFM8|LEA65_ARATH Late embryogenesis abundant protein At5g17165 OS=Arabidopsis thaliana OX=3702 GN=At5g17165 PE=3 SV=1 && -	-
CsaV3_2G013510	3310.48509503329	4763.34374479622	3770.39639212688	4089.70296550892	6925.2023144613	4188.27462974845	3948.0750773188	5067.72663657289	-0.36016145826366	0.111290479508172	0.999958892150174	CsaV3_2G013510	chr2	11103926	11107686	+	1830	protein_coding	- && sp|Q8GTE3|RS3A_CICAR 40S ribosomal protein S3a OS=Cicer arietinum OX=3827 PE=2 SV=1 && PF01015:Ribosomal S3Ae family	-
CsaV3_6G044730	4.9454512922517	11.3412946304672	11.0805130412492	18.0481154700305	26.7422040956474	10.4811677421132	9.12241965465602	18.423829102597	-1.01695767868464	0.111430297199479	0.999958892150174	CsaV3_6G044730	chr6	26482248	26487052	-	1418	protein_coding	- && sp|Q9LSL1|BH093_ARATH Transcription factor bHLH93 OS=Arabidopsis thaliana OX=3702 GN=BHLH93 PE=1 SV=1 && PF00010:Helix-loop-helix DNA-binding domain	bHLH
CsaV3_3G049170	121.658101789392	106.195758812556	88.6441043299934	126.336808290214	148.110668837432	134.158947099049	105.499321643981	136.202141408898	-0.367362850630422	0.11165640015016	0.999958892150174	CsaV3_3G049170	chr3	40077501	40080919	-	1407	protein_coding	- && - && -	-
CsaV3_2G011160	112.756289463339	98.9785713204409	102.746575473401	129.044025610718	131.653927855495	138.351414195895	104.82714541906	133.016455887369	-0.342721460779724	0.11165845443708	0.999958892150174	CsaV3_2G011160	chr2	8398892	8402213	-	3112	protein_coding	- && sp|Q9FX35|PP117_ARATH Pentatricopeptide repeat-containing protein At1g73400, mitochondrial OS=Arabidopsis thaliana OX=3702 GN=At1g73400 PE=2 SV=2 && PF12854:PPR repeat|PF13041:PPR repeat family	E2F/DP
CsaV3_UNG096730	5.93454155070204	2.06205356917585	1.00731936738629	0	0	1.04811677421132	3.00130482908806	0.349372258070441	3.08187851801307	0.111773224133878	0.999958892150174	CsaV3_UNG096730	scaffold104	89710	91337	+	720	protein_coding	- && sp|P37225|MAON_SOLTU NAD-dependent malic enzyme 59 kDa isoform, mitochondrial OS=Solanum tuberosum OX=4113 PE=1 SV=1 && PF00390:Malic enzyme, N-terminal domain|PF03949:Malic enzyme, NAD binding domain	MYB_related
CsaV3_6G036510	379.810659244931	426.845088819401	382.78135960679	395.253728793668	719.982417959737	428.679760652432	396.479035890374	514.638635801946	-0.375782456173591	0.111982817239481	0.999958892150174	CsaV3_6G036510	chr6	20299119	20301623	-	1585	protein_coding	- && sp|Q9SV30|GATA8_ARATH GATA transcription factor 8 OS=Arabidopsis thaliana OX=3702 GN=GATA8 PE=1 SV=1 && PF00320:GATA zinc finger	GATA
CsaV3_5G000940	197.818051690068	222.701785470992	160.16377941442	157.018604589266	410.38997823705	253.64425935914	193.56120552516	273.684280728485	-0.498515725826405	0.112065875606824	0.999958892150174	CsaV3_5G000940	chr5	452375	457331	-	3018	protein_coding	- && sp|Q9FLV9|SLAH3_ARATH S-type anion channel SLAH3 OS=Arabidopsis thaliana OX=3702 GN=SLAH3 PE=1 SV=1 && PF03595:Voltage-dependent anion channel	GRF
CsaV3_2G016560	6.92363180915238	23.7136160455223	103.753894840788	29.7793905255504	15.4281946705658	13.6255180647472	44.7970475651541	19.6110344202878	1.18741089323214	0.112072077639951	0.999958892150174	CsaV3_2G016560	chr2	13811402	13813544	-	1971	protein_coding	- && sp|Q9FJU9|E1313_ARATH Glucan endo-1,3-beta-glucosidase 13 OS=Arabidopsis thaliana OX=3702 GN=At5g56590 PE=2 SV=1 && PF00332:Glycosyl hydrolases family 17|PF07983:X8 domain	C2H2
CsaV3_4G030100	0	1.03102678458793	0	4.51202886750763	2.05709262274211	2.09623354842265	0.343675594862642	2.88845167955746	-3.00550532758676	0.112350750411824	0.999958892150174	CsaV3_4G030100	chr4	19856029	19860650	-	1286	protein_coding	- && sp|P43291|SRK2A_ARATH Serine/threonine-protein kinase SRK2A OS=Arabidopsis thaliana OX=3702 GN=SRK2A PE=1 SV=1 && PF00069:Protein kinase domain	LBD
CsaV3_1G015770	166.167163419657	177.336606949123	246.793245009641	231.918283789892	291.078606118008	230.585690326491	196.765671792807	251.194193411464	-0.351911243878244	0.112498686124426	0.999958892150174	CsaV3_1G015770	chr1	11312340	11317671	+	1678	protein_coding	- && sp|Q9FGJ4|ACPM3_ARATH Acyl carrier protein 3, mitochondrial OS=Arabidopsis thaliana OX=3702 GN=MTACP2 PE=1 SV=1 && PF01190:Pollen proteins Ole e I like	bHLH
CsaV3_1G037150	31.6508882704109	40.2100445989291	39.2854553280653	54.1443464100916	43.1989450775842	63.9351232268908	37.0487960658018	53.7594715715222	-0.53748134159951	0.112698453807872	0.999958892150174	CsaV3_1G037150	chr1	23078088	23080085	+	1998	protein_coding	- && - && PF13041:PPR repeat family|PF12854:PPR repeat	M-type_MADS
CsaV3_6G037850	342.225229423818	321.680356791433	372.708165932927	293.281876387996	270.507679890587	302.905747747073	345.537917382726	288.898434675219	0.258303159998875	0.112713313768416	0.999958892150174	CsaV3_6G037850	chr6	21432521	21436036	-	1936	protein_coding	- && sp|Q84JU4|IBR5_ARATH Protein-tyrosine-phosphatase IBR5 OS=Arabidopsis thaliana OX=3702 GN=IBR5 PE=1 SV=1 && PF00782:Dual specificity phosphatase, catalytic domain	bHLH
CsaV3_1G037690	90.0072135189809	105.164732027968	94.6880205343111	112.800721687691	170.738687687595	104.811677421132	96.6199886937535	129.450362265473	-0.421370246036169	0.112735823865446	0.999958892150174	CsaV3_1G037690	chr1	23649005	23652323	+	3319	protein_coding	- && sp|Q9STE1|PP333_ARATH Pentatricopeptide repeat-containing protein At4g21300 OS=Arabidopsis thaliana OX=3702 GN=PCMP-E36 PE=3 SV=1 && PF01535:PPR repeat|PF13041:PPR repeat family	bHLH
CsaV3_5G030420	697.30863220749	595.933481491821	596.333065492683	546.857898741925	471.074210607942	572.271758719383	629.858393063998	530.067956023083	0.24886451825894	0.112856936380307	0.999958892150174	CsaV3_5G030420	chr5	25008453	25014186	+	3603	protein_coding	- && sp|Q9C7G1|PUB45_ARATH U-box domain-containing protein 45 OS=Arabidopsis thaliana OX=3702 GN=PUB45 PE=1 SV=1 && -	bHLH
CsaV3_3G000760	363.985215109725	315.494196083905	305.217768318045	324.866078460549	492.673683146734	408.765541942416	328.232393170559	408.768434516567	-0.315331845021098	0.112910646371623	0.999958892150174	CsaV3_3G000760	chr3	619119	622332	-	3214	protein_coding	- && sp|Q94C69|CSP3_ARATH Cold shock domain-containing protein 3 OS=Arabidopsis thaliana OX=3702 GN=CSP3 PE=1 SV=1 && PF00098:Zinc knuckle|PF00313:'Cold-shock' DNA-binding domain	-
CsaV3_1G002620	23.7381662028082	17.5274553379947	26.1903035520435	29.7793905255504	32.9134819638737	44.0209045168756	22.4853083642821	35.5712590020999	-0.657754412849223	0.112943230285409	0.999958892150174	CsaV3_1G002620	chr1	1641657	1644031	+	357	protein_coding	- && sp|Q93VV9|TM16B_ARATH Mitochondrial import inner membrane translocase subunit PAM16 like 2 OS=Arabidopsis thaliana OX=3702 GN=PAM16L2 PE=2 SV=1 && PF03656:Pam16	-
CsaV3_5G001970	407.50518648154	409.317633481407	413.000940628378	360.059903627109	306.506800788574	367.888987748175	409.941253530442	344.818564054619	0.249240397716287	0.113390607991271	0.999958892150174	CsaV3_5G001970	chr5	1170586	1176289	-	2902	protein_coding	- && sp|Q9C723|NADE_ARATH Glutamine-dependent NAD(+) synthetase OS=Arabidopsis thaliana OX=3702 GN=At1g55090 PE=2 SV=1 && PF02540:NAD synthase|PF00795:Carbon-nitrogen hydrolase	-
CsaV3_5G031310	41.5417908549143	36.0859374605774	51.3732877367007	72.1924618801221	55.5415008140369	55.5501890332002	43.0003386840641	61.094717242453	-0.509007815874937	0.113447460834245	0.999958892150174	CsaV3_5G031310	chr5	25601409	25603811	+	1981	protein_coding	- && sp|Q9AWA5|GWD1_SOLTU Alpha-glucan water dikinase, chloroplastic OS=Solanum tuberosum OX=4113 GN=R1 PE=1 SV=2 && PF04832:SOUL heme-binding protein	-
CsaV3_3G013630	2438.10748708009	1994.00580139305	1996.50698615962	2016.87690377591	1329.91038060277	1893.94701099986	2142.87342487759	1746.91143179285	0.294580815311157	0.113552449547099	0.999958892150174	CsaV3_3G013630	chr3	10265908	10269265	-	1615	protein_coding	- && sp|P24805|TSJT1_TOBAC Stem-specific protein TSJT1 OS=Nicotiana tabacum OX=4097 GN=TSJT1 PE=2 SV=1 && PF12481:Aluminium induced protein	-
CsaV3_6G049040	134.516275149246	125.785267719727	219.595622090211	261.697674315443	196.452345471871	184.468552261193	159.965721653061	214.206190682836	-0.42247925474071	0.113751697629412	0.999958892150174	CsaV3_6G049040	chr6	28688668	28691130	-	2185	protein_coding	- && - && -	-
CsaV3_5G006850	1196.79921272491	1805.32789981346	1508.96441234466	1518.74891680307	2802.78869848612	1597.32996389806	1503.69717496101	1972.95585972908	-0.391766178249733	0.113764356886902	0.999958892150174	CsaV3_5G006850	chr5	4579666	4581439	+	1041	protein_coding	- && sp|Q9AT35|RL23A_DAUCA 60S ribosomal protein L23a OS=Daucus carota OX=4039 GN=RPL23A PE=2 SV=1 && PF00276:Ribosomal protein L23|PF03939:Ribosomal protein L23, N-terminal domain	bHLH
CsaV3_1G004390	213.643495825273	257.756696146982	225.639538294529	256.283239674433	309.592439722687	284.039645811269	232.346576755595	283.305108402796	-0.285533396224324	0.114044265556076	0.999958892150174	CsaV3_1G004390	chr1	2758440	2763313	-	1950	protein_coding	- && sp|Q7ZUC7|PGES2_DANRE Prostaglandin E synthase 2 OS=Danio rerio OX=7955 GN=ptges2 PE=2 SV=1 && PF13417:Glutathione S-transferase, N-terminal domain	-
CsaV3_6G047230	46.487242147166	51.5513392293963	37.2708165932927	27.9745789785473	20.5709262274211	39.8284374200303	45.1031326566183	29.4579808753329	0.616147600871598	0.114056303141039	0.999958892150174	CsaV3_6G047230	chr6	27872309	27875348	-	2268	protein_coding	- && sp|O82485|OPT7_ARATH Oligopeptide transporter 7 OS=Arabidopsis thaliana OX=3702 GN=OPT7 PE=2 SV=1 && PF03169:OPT oligopeptide transporter protein	M-type_MADS
CsaV3_3G011000	1234.38464254602	1770.27298913747	1610.70366845068	1553.04033619613	2721.53353988781	1671.74625486706	1538.45376671139	1982.106710317	-0.365458834114393	0.114073323507405	0.999958892150174	CsaV3_3G011000	chr3	8700653	8703491	-	1001	protein_coding	- && sp|Q9LRX8|R13A2_ARATH 60S ribosomal protein L13a-2 OS=Arabidopsis thaliana OX=3702 GN=RPL13AB PE=2 SV=1 && PF00572:Ribosomal protein L13	bHLH
CsaV3_3G001480	4.9454512922517	5.15513392293963	6.04391620431773	0.902405773501526	0	3.14435032263397	5.38150047316969	1.34891869871183	2.0131261919927	0.114107795316907	0.999958892150174	CsaV3_3G001480	chr3	1143351	1144421	-	357	protein_coding	- && - && -	-
CsaV3_6G039570	1069.20656938482	1486.74062337579	1254.11261239593	1205.61411339804	2451.02585999722	1378.27355808789	1270.01993505218	1678.30451049438	-0.402012442916172	0.114136364232427	0.999958892150174	CsaV3_6G039570	chr6	22719333	22720833	-	1501	protein_coding	- && sp|P50883|RL121_ARATH 60S ribosomal protein L12-1 OS=Arabidopsis thaliana OX=3702 GN=RPL12A PE=2 SV=2 && PF00298:Ribosomal protein L11, RNA binding domain|PF03946:Ribosomal protein L11, N-terminal domain	-
CsaV3_1G005140	1288.78460676079	1522.82656083637	1429.38618232114	1636.96407313177	1889.43957398862	1471.5559509927	1413.6657833061	1665.98653270436	-0.237008971115819	0.114238324443231	0.999958892150174	CsaV3_1G005140	chr1	3417418	3420676	-	1480	protein_coding	- && sp|Q9CAT7|BTF3L_ARATH Nascent polypeptide-associated complex subunit beta OS=Arabidopsis thaliana OX=3702 GN=At1g73230 PE=2 SV=1 && PF01849:NAC domain	C3H
CsaV3_3G001980	51.4326934394177	44.3341517372808	183.332124864305	76.7044907476297	46.2845840116974	35.635970323185	93.0329900136677	52.875015027504	0.812315771480938	0.114323353912755	0.999958892150174	CsaV3_3G001980	chr3	1544889	1550672	+	2379	protein_coding	- && sp|Q9LQL2|PTR14_ARATH Protein NRT1/ PTR FAMILY 7.3 OS=Arabidopsis thaliana OX=3702 GN=NPF7.3 PE=1 SV=2 && PF00854:POT family	G2-like
CsaV3_6G039370	426.297901392097	444.372544157396	286.078700337706	434.959582827736	554.386461828998	464.315730975617	385.583048629066	484.553925210783	-0.329294029089908	0.114459125661505	0.999958892150174	CsaV3_6G039370	chr6	22624971	22627263	+	884	protein_coding	- && - && -	-
CsaV3_6G049060	172.101704970359	168.057365887832	173.258931190442	208.455733678853	227.308734813003	192.853486454884	171.139334016211	209.53931831558	-0.292073913560041	0.114580533170045	0.999958892150174	CsaV3_6G049060	chr6	28694933	28700607	+	3653	protein_coding	- && sp|Q8W4K1|TYW23_ARATH tRNA wybutosine-synthesizing protein 2/3/4 OS=Arabidopsis thaliana OX=3702 GN=At4g04670 PE=2 SV=1 && PF13964:Kelch motif|PF02475:Met-10+ like-protein|PF07646:Kelch motif|PF13418:Galactose oxidase, central domain	-
CsaV3_3G040100	44.5090616302653	55.675446367748	40.2927746954515	53.24194063659	97.71189958025	55.5501890332002	46.8257608978216	68.8346764166801	-0.554372345605258	0.114876403203376	0.999958892150174	CsaV3_3G040100	chr3	32918238	32921244	+	1827	protein_coding	- && sp|Q9XI21|PPR44_ARATH Pentatricopeptide repeat-containing protein At1g15480, mitochondrial OS=Arabidopsis thaliana OX=3702 GN=At1g15480 PE=2 SV=2 && PF17177:Pentacotripeptide-repeat region of PRORP	HSF
CsaV3_1G006040	223.534398409777	333.0216514219	333.422710604861	337.499759289571	472.102756919313	331.204900650778	296.659586812179	380.269138953221	-0.358128549250543	0.114882428918891	0.999958892150174	CsaV3_1G006040	chr1	3876063	3878401	-	503	protein_coding	- && sp|Q9SD80|TOM5_ARATH Mitochondrial import receptor subunit TOM5 homolog OS=Arabidopsis thaliana OX=3702 GN=TOM5 PE=1 SV=3 && -	-
CsaV3_2G036320	91.9853940358816	68.0477677828031	47.3440102671556	66.7780272391129	83.3122512210553	167.698683873812	69.1257240286134	105.929654111327	-0.612922775879147	0.114928777911298	0.999958892150174	CsaV3_2G036320	chr2	24490048	24491854	-	1807	protein_coding	- && sp|Q9SRQ1|C89A9_ARATH Cytochrome P450 89A9 OS=Arabidopsis thaliana OX=3702 GN=CYP89A9 PE=2 SV=1 && PF00067:Cytochrome P450	MYB
CsaV3_1G007480	435.19971371815	446.434597726572	415.015579363151	377.205613323638	358.962662668498	368.937104522386	432.216630269291	368.368460171507	0.230303730084302	0.115044706869148	0.999958892150174	CsaV3_1G007480	chr1	4752862	4761422	+	7791	protein_coding	- && sp|Q9FX21|STT3B_ARATH Dolichyl-diphosphooligosaccharide--protein glycosyltransferase subunit STT3B OS=Arabidopsis thaliana OX=3702 GN=STT3B PE=2 SV=1 && PF02516:Oligosaccharyl transferase STT3 subunit	-
CsaV3_6G036420	118.690831014041	117.537053443024	281.042103500774	105.581475499679	141.939390969205	106.907910969555	172.42332931928	118.142925812813	0.546021225913076	0.115149593584324	0.999958892150174	CsaV3_6G036420	chr6	20246915	20250327	+	1843	protein_coding	- && sp|Q9LZV3|MAN6_ARATH Mannan endo-1,4-beta-mannosidase 6 OS=Arabidopsis thaliana OX=3702 GN=MAN6 PE=2 SV=1 && PF00150:Cellulase (glycosyl hydrolase family 5)	WRKY
CsaV3_6G044640	9.8909025845034	7.21718749211548	53.3879264714733	18.0481154700305	6.17127786822632	3.14435032263397	23.4986721826974	9.1212478869636	1.35284740501289	0.115307871806027	0.999958892150174	CsaV3_6G044640	chr6	26421724	26425148	-	2392	protein_coding	- && sp|Q9T074|PCKA1_ARATH Phosphoenolpyruvate carboxykinase (ATP) 1 OS=Arabidopsis thaliana OX=3702 GN=PCK1 PE=1 SV=1 && PF01293:Phosphoenolpyruvate carboxykinase	VOZ
CsaV3_2G014510	39.5636103380136	38.1479910297533	45.329371532383	35.1938251665595	19.54237991605	25.1548025810718	41.0136576333833	26.6303358878938	0.616647121325462	0.115425080041184	0.999958892150174	CsaV3_2G014510	chr2	12065647	12068257	-	855	protein_coding	- && - && PF03107:C1 domain	LBD
CsaV3_2G029930	0.98909025845034	2.06205356917585	6.04391620431773	8.12165196151373	6.17127786822632	11.5292845163246	3.03168667731464	8.60740478202154	-1.50507204749115	0.11565680191346	0.999958892150174	CsaV3_2G029930	chr2	19570529	19572076	+	1548	protein_coding	- && sp|Q8LFY8|ATL54_ARATH RING-H2 finger protein ATL54 OS=Arabidopsis thaliana OX=3702 GN=ATL54 PE=2 SV=2 && PF13639:Ring finger domain	WOX
CsaV3_3G040090	109.789018687988	112.381919520084	94.6880205343111	118.2151563287	184.109789735419	118.43719548588	105.619652914128	140.254047183333	-0.408002863633732	0.115755590151256	0.999958892150174	CsaV3_3G040090	chr3	32913101	32916184	+	1995	protein_coding	- && sp|Q9XI21|PPR44_ARATH Pentatricopeptide repeat-containing protein At1g15480, mitochondrial OS=Arabidopsis thaliana OX=3702 GN=At1g15480 PE=2 SV=2 && PF17177:Pentacotripeptide-repeat region of PRORP	HSF
CsaV3_3G034810	27.6945272366095	24.7446428301102	59.431842675791	22.5601443375382	24.6851114729053	19.9142187100152	37.2903375808369	22.3864915068195	0.736052499865428	0.115947464138037	0.999958892150174	CsaV3_3G034810	chr3	29371616	29374243	-	1752	protein_coding	- && sp|Q9FJD5|LAC17_ARATH Laccase-17 OS=Arabidopsis thaliana OX=3702 GN=LAC17 PE=2 SV=1 && PF07731:Multicopper oxidase|PF00394:Multicopper oxidase|PF07732:Multicopper oxidase	bHLH
CsaV3_2G012320	182.981697813313	152.591964119013	134.980795229763	188.602806661819	211.880540142437	188.661019358038	156.851485720696	196.381455387431	-0.323545500446931	0.115973437269139	0.999958892150174	CsaV3_2G012320	chr2	9883211	9911154	+	5727	protein_coding	- && sp|Q93Y39|RH13_ARATH DEAD-box ATP-dependent RNA helicase 13 OS=Arabidopsis thaliana OX=3702 GN=RH13 PE=2 SV=3 && PF00270:DEAD/DEAH box helicase|PF00271:Helicase conserved C-terminal domain	MYB
CsaV3_4G001130	27.6945272366095	31.9618303222257	22.1610260824983	36.096230940061	53.4844081912948	35.635970323185	27.2724612137779	41.7388698181803	-0.612897816303707	0.11607538028335	0.999958892150174	CsaV3_4G001130	chr4	635858	644996	-	942	protein_coding	- && sp|P27898|MYBP_MAIZE Myb-related protein P OS=Zea mays OX=4577 GN=P PE=2 SV=1 && PF00249:Myb-like DNA-binding domain	MYB
CsaV3_5G036840	312.552521670307	366.014508528714	326.371475033157	356.450280533103	530.729896667463	366.840870973963	334.97950174406	418.007016058177	-0.318979996173213	0.11613746490054	0.999958892150174	CsaV3_5G036840	chr5	28985563	28989950	-	1359	protein_coding	- && sp|Q84MZ4|TF3A_ARATH Transcription factor IIIA OS=Arabidopsis thaliana OX=3702 GN=TFIIIA PE=1 SV=1 && -	C2H2
CsaV3_3G033570	503.446941551223	677.384597474267	496.60844812144	591.978187417001	774.495372462403	688.61272065684	559.14666238231	685.028760178748	-0.292682206190752	0.116316875050118	0.999958892150174	CsaV3_3G033570	chr3	28799655	28803549	+	1942	protein_coding	- && sp|Q9M038|SFC1_ARATH Mitochondrial succinate-fumarate transporter 1 OS=Arabidopsis thaliana OX=3702 GN=SFC1 PE=2 SV=1 && PF00153:Mitochondrial carrier protein	ERF
CsaV3_1G007780	250.239835387936	477.36540126421	430.125369873945	366.37674404162	296.221337674863	159.313749680121	385.910202175364	273.970610465535	0.492784330668863	0.116325731669768	0.999958892150174	CsaV3_1G007780	chr1	4933750	4935559	-	1729	protein_coding	- && sp|A0A2K8FQU5|TAT_CATRO Tabersonine-19-hydroxy-O-acetyltransferase OS=Catharanthus roseus OX=4058 GN=TAT PE=1 SV=1 && PF02458:Transferase family	CAMTA
CsaV3_1G035940	26.7054369781592	22.6825892609344	25.1829841846572	12.6336808290214	16.4567409819368	15.7217516131699	24.8570034745836	14.937391141376	0.739079284684204	0.116395057857092	0.999958892150174	CsaV3_1G035940	chr1	21956842	21960480	+	1593	protein_coding	- && sp|Q66GI9|ANTR4_ARATH Probable anion transporter 4, chloroplastic OS=Arabidopsis thaliana OX=3702 GN=ANTR4 PE=2 SV=1 && PF07690:Major Facilitator Superfamily	-
CsaV3_1G027810	17.8036246521061	11.3412946304672	18.1317486129532	26.1697674315443	29.8278430297605	23.0585690326491	15.7588892985088	26.352059831318	-0.740359009658127	0.116424305094967	0.999958892150174	CsaV3_1G027810	chr1	14690098	14703880	+	1836	protein_coding	- && sp|Q8RY22|DEGP7_ARATH Protease Do-like 7 OS=Arabidopsis thaliana OX=3702 GN=DEGP7 PE=2 SV=1 && PF12812:PDZ-like domain	-
CsaV3_6G014120	21.7599856859075	32.9928571068136	52.380607104087	24.3649558845412	24.6851114729053	14.6736348389585	35.7111499656027	21.2412340654683	0.745791813814746	0.116578895382095	0.999958892150174	CsaV3_6G014120	chr6	10274091	10281980	+	2733	protein_coding	- && sp|Q8LBW2|OTU9_ARATH OVARIAN TUMOR DOMAIN-containing deubiquitinating enzyme 9 OS=Arabidopsis thaliana OX=3702 GN=OTU9 PE=1 SV=1 && PF02338:OTU-like cysteine protease	TCP
CsaV3_6G007700	897.104864414458	1292.90758787326	1054.66337765344	1000.76800281319	2090.00610470598	1212.6711077625	1081.55860998039	1434.48173842722	-0.407245397643273	0.1165967678687	0.999958892150174	CsaV3_6G007700	chr6	6186560	6187901	-	1069	protein_coding	- && sp|Q9M2F1|RS272_ARATH 40S ribosomal protein S27-2 OS=Arabidopsis thaliana OX=3702 GN=RPS27B PE=2 SV=2 && -	-
CsaV3_5G025090	182.981697813313	204.143303348409	200.456554109871	175.066720059296	143.996483591947	156.169399357487	195.860518423865	158.410867669577	0.304453005497114	0.11675558015371	0.999958892150174	CsaV3_5G025090	chr5	20104860	20110777	-	642	protein_coding	- && sp|Q9LQY3|P24D9_ARATH Transmembrane emp24 domain-containing protein p24delta9 OS=Arabidopsis thaliana OX=3702 GN=At1g26690 PE=2 SV=1 && PF01105:emp24/gp25L/p24 family/GOLD	-
CsaV3_1G006450	156.276260835154	165.995312318656	166.207695618738	201.23648749084	243.76547579494	168.746800648023	162.826422924182	204.582921311268	-0.329557576736544	0.11690944294041	0.999958892150174	CsaV3_1G006450	chr1	4103542	4106425	-	1211	protein_coding	- && sp|Q84J78|SSBP_ARATH Single-stranded DNA-binding protein, mitochondrial OS=Arabidopsis thaliana OX=3702 GN=At4g11060 PE=2 SV=1 && PF00436:Single-strand binding protein family	-
CsaV3_7G031790	800.174019086325	729.966963488252	679.940572985745	773.361747890808	778.609557707887	1196.94935614933	736.693851853441	916.306887249342	-0.314257790325013	0.117031520355751	0.999958892150174	CsaV3_7G031790	chr7	20174071	20175362	-	417	protein_coding	- && - && -	-
CsaV3_3G006120	171.112614711909	39.1790178143412	101.739256106015	101.069446632171	21.5994725387921	49.2614883879322	104.010296210755	57.3101358529651	0.856649714060449	0.117112958838215	0.999958892150174	CsaV3_3G006120	chr3	5292534	5293999	+	1274	protein_coding	- && sp|A0A3Q7HH64|JA2L_SOLLC NAC domain-containing protein JA2L OS=Solanum lycopersicum OX=4081 GN=JA2L PE=2 SV=1 && PF02365:No apical meristem (NAM) protein	NAC
CsaV3_1G005230	1429.23542346074	1338.27276639513	961.989995853905	1139.73849193243	1969.66618627557	1654.97638647968	1243.16606190326	1588.12702156256	-0.35299522693343	0.117239777888384	0.999958892150174	CsaV3_1G005230	chr1	3462979	3466952	-	2699	protein_coding	- && sp|B3H5A8|RVE7_ARATH Protein REVEILLE 7 OS=Arabidopsis thaliana OX=3702 GN=RVE7 PE=2 SV=1 && -	MYB_related
CsaV3_UNG208970	77.1490401591265	83.513169551622	53.3879264714733	98.3622293116663	90.5120754006527	98.5229767758645	71.3500453940739	95.7990938293945	-0.42568770245329	0.11724573346898	0.999958892150174	CsaV3_UNG208970	scaffold18_1	826819	826980	+	162	protein_coding	- && sp|P0CC20|NU2C1_ACOAM NAD(P)H-quinone oxidoreductase subunit 2 A, chloroplastic OS=Acorus americanus OX=263995 GN=ndhB1 PE=3 SV=1 && -	-
CsaV3_1G029320	619.170501789913	371.169642451653	398.89846948497	294.184282161497	328.106273327366	444.401512265601	463.079537908846	355.564022584822	0.382251308088036	0.117265721360894	0.999958892150174	CsaV3_1G029320	chr1	16119631	16120819	-	1189	protein_coding	- && - && -	-
CsaV3_3G012980	703.243173758192	1116.60200770872	978.107105732086	1017.01130673622	1788.64203547426	916.054060660697	932.650762399667	1240.56913429039	-0.411550425508	0.117321227959295	0.999958892150174	CsaV3_3G012980	chr3	9925955	9928338	+	1296	protein_coding	- && sp|Q8GTE3|RS3A_CICAR 40S ribosomal protein S3a OS=Cicer arietinum OX=3827 PE=2 SV=1 && PF01015:Ribosomal S3Ae family	-
CsaV3_5G034410	633.017765408218	639.236606444514	568.128123205867	490.006335011329	465.931479051087	592.185977429398	613.4608316862	516.041263830605	0.249933764910835	0.117339267661189	0.999958892150174	CsaV3_5G034410	chr5	27373822	27376157	-	2336	protein_coding	- && - && -	-
CsaV3_2G029940	3.95636103380136	5.15513392293963	21.1537067151121	4.51202886750763	3.08563893411316	3.14435032263397	10.0884005572844	3.58067270808492	1.48796679159007	0.1174254252658	0.999958892150174	CsaV3_2G029940	chr2	19575197	19577442	-	1883	protein_coding	- && sp|Q9C7T4|BH096_ARATH Transcription factor bHLH96 OS=Arabidopsis thaliana OX=3702 GN=BHLH96 PE=1 SV=1 && PF00010:Helix-loop-helix DNA-binding domain	bHLH
CsaV3_2G025350	2551.85286680188	1649.64285534068	2140.55365569586	1908.58821095573	1145.80059086735	1893.94701099986	2114.01645927947	1649.44527094098	0.35792888930287	0.117520081123409	0.999958892150174	CsaV3_2G025350	chr2	17434982	17439878	+	3755	protein_coding	- && sp|A2XUW1|CDKG2_ORYSI Cyclin-dependent kinase G-2 OS=Oryza sativa subsp. indica OX=39946 GN=CDKG-2 PE=3 SV=1 && PF00069:Protein kinase domain	MYB
CsaV3_6G044440	241.338023061883	184.553794441239	233.698093233619	186.797995114816	127.539742610011	198.09407032594	219.863303578914	170.810602683589	0.363900636288156	0.117698578339348	0.999958892150174	CsaV3_6G044440	chr6	26295272	26296953	+	1481	protein_coding	- && sp|P46604|HAT22_ARATH Homeobox-leucine zipper protein HAT22 OS=Arabidopsis thaliana OX=3702 GN=HAT22 PE=1 SV=1 && PF02183:Homeobox associated leucine zipper|PF00046:Homeodomain	HD-ZIP
CsaV3_2G004130	1005.904792844	1020.71651674205	1133.23428830957	928.57554093307	906.149300317898	915.005943886486	1053.28519929854	916.576928379151	0.20049006449199	0.117739479516954	0.999958892150174	CsaV3_2G004130	chr2	2140306	2142296	+	1531	protein_coding	- && sp|O24542|AX22D_VIGRR Auxin-induced protein 22D OS=Vigna radiata var. radiata OX=3916 GN=AUX22D PE=2 SV=1 && PF02309:AUX/IAA family	ARF
CsaV3_5G030330	202.76350298232	260.849776500745	443.220521649967	250.868805033424	221.137456944776	197.045953551729	302.277933711011	223.017405176643	0.43795726784269	0.11774106571706	0.999958892150174	CsaV3_5G030330	chr5	24933816	24937872	-	1371	protein_coding	- && sp|Q9C9W3|CAMT1_ARATH Putative caffeoyl-CoA O-methyltransferase At1g67980 OS=Arabidopsis thaliana OX=3702 GN=At1g67980 PE=2 SV=1 && PF01596:O-methyltransferase	ERF
CsaV3_4G014730	87.0399427436299	105.164732027968	153.112543842716	91.1429831236541	95.6548069575079	61.8388896784681	115.105739538105	82.8788932532101	0.472210499635752	0.117752782470199	0.999958892150174	CsaV3_4G014730	chr4	10187546	10192138	+	1346	protein_coding	- && sp|O82225|GGP5_ARATH Gamma-glutamyl peptidase 5 OS=Arabidopsis thaliana OX=3702 GN=GGP5 PE=2 SV=1 && PF00117:Glutamine amidotransferase class-I	-
CsaV3_7G006800	79.1272206760272	61.8616070752756	59.431842675791	93.8502004441587	90.5120754006527	82.8012251626946	66.8068901423646	89.0545003358353	-0.414902253361118	0.117843606112356	0.999958892150174	CsaV3_7G006800	chr7	4219259	4221754	-	1552	protein_coding	- && sp|K7WCI9|CPT3_SOLLC Dehydrodolichyl diphosphate synthase CPT3 OS=Solanum lycopersicum OX=4081 GN=CPT3 PE=1 SV=1 && PF01255:Putative undecaprenyl diphosphate synthase	-
CsaV3_1G045430	54.3999642147687	51.5513392293963	112.819769147264	114.605533234694	106.96881638259	93.2823929048079	72.9236908638098	104.952247507364	-0.525892385720059	0.117980696038384	0.999958892150174	CsaV3_1G045430	chr1	31223650	31225713	-	1856	protein_coding	- && sp|Q9SPK4|PPCK1_ARATH Phosphoenolpyruvate carboxylase kinase 1 OS=Arabidopsis thaliana OX=3702 GN=PPCK1 PE=1 SV=1 && -	NAC
CsaV3_5G030310	24.7272564612585	20.6205356917585	49.3586490019281	25.2673616580427	11.3140094250816	16.7698683873812	31.5688137183151	17.7837464901685	0.821285708941656	0.118044799557515	0.999958892150174	CsaV3_5G030310	chr5	24906086	24909220	-	2089	protein_coding	- && sp|Q9LMX7|C78A5_ARATH Cytochrome P450 78A5 OS=Arabidopsis thaliana OX=3702 GN=CYP78A5 PE=2 SV=1 && PF00067:Cytochrome P450	bHLH
CsaV3_3G011980	921.832120875717	1293.93861465785	1106.03666539014	1162.29863626997	2049.89279856251	1112.05189743822	1107.26913364124	1441.41444409023	-0.380394494354642	0.118069065382958	0.999958892150174	CsaV3_3G011980	chr3	9269829	9274896	+	831	protein_coding	- && sp|Q9T043|RL142_ARATH 60S ribosomal protein L14-2 OS=Arabidopsis thaliana OX=3702 GN=RPL14B PE=1 SV=1 && PF01929:Ribosomal protein L14	CAMTA
CsaV3_2G009160	13.8472636183048	13.403348199643	16.1171098781806	11.7312750555198	5.14273155685527	3.14435032263397	14.4559072320428	6.67278564500303	1.09606069118519	0.11813393766002	0.999958892150174	CsaV3_2G009160	chr2	5663795	5668825	-	2761	protein_coding	- && sp|Q8S8S7|PUB34_ARATH U-box domain-containing protein 34 OS=Arabidopsis thaliana OX=3702 GN=PUB34 PE=3 SV=1 && PF07714:Protein tyrosine kinase|PF00582:Universal stress protein family	MYB
CsaV3_6G005170	213.643495825273	176.305580164535	220.602941457597	274.331355144464	247.879661040424	227.441340003857	203.517339149135	249.884118729582	-0.296812324931095	0.118444736972711	0.999958892150174	CsaV3_6G005170	chr6	4378319	4382865	-	2155	protein_coding	- && - && PF00170:bZIP transcription factor	bZIP
CsaV3_5G017330	88.0290330020803	82.4821427670341	102.746575473401	65.8756214656114	74.0553344187158	67.0794735495247	91.0859170808386	69.0034764779507	0.4014898880548	0.118574278109555	0.999958892150174	CsaV3_5G017330	chr5	13912491	13919371	+	1494	protein_coding	- && sp|P46032|PTR2_ARATH Protein NRT1/ PTR FAMILY 8.3 OS=Arabidopsis thaliana OX=3702 GN=NPF8.3 PE=1 SV=1 && PF00854:POT family	G2-like
CsaV3_2G031130	47.4763324056163	47.4272320910446	62.4538007779499	73.0948676536236	80.2266122869421	62.8870064526795	52.4524550915369	72.0694954644151	-0.458781759219662	0.11899389361082	0.999958892150174	CsaV3_2G031130	chr2	20496369	20499261	-	1091	protein_coding	- && sp|Q8GXB7|TRMB_ARATH tRNA (guanine-N(7)-)-methyltransferase OS=Arabidopsis thaliana OX=3702 GN=At5g24840 PE=2 SV=1 && PF02390:Putative methyltransferase	-
CsaV3_7G024510	1167.1265049714	1699.1321410009	1500.90585740557	1424.89871635891	2806.9028837316	1529.20237357432	1455.72150112596	1920.33465788828	-0.399525124259658	0.119293110071625	0.999958892150174	CsaV3_7G024510	chr7	13546898	13549000	-	1078	protein_coding	- && sp|P34788|RS18_ARATH 40S ribosomal protein S18 OS=Arabidopsis thaliana OX=3702 GN=RPS18A PE=1 SV=1 && PF00416:Ribosomal protein S13/S18	Dof
CsaV3_1G042530	522.23965646178	450.558704864924	576.186678144957	784.190617172826	403.190154057453	863.648221950131	516.328346490553	683.676331060137	-0.40515838930612	0.119430313057832	0.999958892150174	CsaV3_1G042530	chr1	27455968	27478897	+	1647	protein_coding	- && sp|B8AVF0|BGL12_ORYSI Beta-glucosidase 12 OS=Oryza sativa subsp. indica OX=39946 GN=BGLU12 PE=3 SV=1 && PF00232:Glycosyl hydrolase family 1	EIL
CsaV3_3G043180	149.352629026001	165.995312318656	132.96615649499	176.871531606299	177.938511867192	202.286537422786	149.438032613216	185.698860298759	-0.312992308111139	0.119627657743731	0.999958892150174	CsaV3_3G043180	chr3	35052807	35059569	-	1552	protein_coding	- && sp|O80775|WDR55_ARATH WD repeat-containing protein 55 OS=Arabidopsis thaliana OX=3702 GN=WDR55 PE=1 SV=2 && -	-
CsaV3_3G002630	92.974484294332	135.064508781018	96.7026592690837	150.701764174755	166.624502442111	112.148494840612	108.247217448145	143.158253819159	-0.404797890409043	0.119873133061614	0.999958892150174	CsaV3_3G002630	chr3	2134130	2136632	+	965	protein_coding	- && - && -	-
CsaV3_6G046230	41.5417908549143	53.6133927985722	41.3000940628378	55.0467521835931	77.140973352829	59.7426561300455	45.4850925721081	63.9767938888225	-0.491153050344109	0.12003724700812	0.999958892150174	CsaV3_6G046230	chr6	27342027	27342974	-	948	protein_coding	- && sp|P40389|RRG1_SCHPO Protein-lysine N-methyltransferase rrg1 OS=Schizosaccharomyces pombe (strain 972 / ATCC 24843) OX=284812 GN=rrg1 PE=2 SV=1 && PF10294:Lysine methyltransferase	-
CsaV3_6G018570	0.98909025845034	2.06205356917585	19.1390679803395	3.6096230940061	0	1.04811677421132	7.39673726932189	1.55257995607248	2.22145894686889	0.120402949868735	0.999958892150174	CsaV3_6G018570	chr6	13153301	13156436	-	2011	protein_coding	- && sp|Q94ID2|IPT5_ARATH Adenylate isopentenyltransferase 5, chloroplastic OS=Arabidopsis thaliana OX=3702 GN=IPT5 PE=1 SV=2 && PF01715:IPP transferase	-
CsaV3_4G029730	32.6399785288612	37.1169642451653	35.2561778585201	48.7299117690824	51.4273155685527	49.2614883879322	35.0043735441822	49.8062385751891	-0.50889959582366	0.120614050412986	0.999958892150174	CsaV3_4G029730	chr4	19334422	19335775	-	207	protein_coding	- && - && -	-
CsaV3_5G020110	486.632407157567	464.993079849155	423.074134302241	397.058540340671	346.620106932045	415.054242587684	458.233207102988	386.244296620134	0.246470379658575	0.120676782962985	0.999958892150174	CsaV3_5G020110	chr5	14817232	14822482	+	1887	protein_coding	- && sp|Q0D3J9|C3H53_ORYSJ Zinc finger CCCH domain-containing protein 53 OS=Oryza sativa subsp. japonica OX=39947 GN=Os07g0682400 PE=2 SV=1 && -	C3H
CsaV3_4G037020	109.789018687988	146.405803411486	141.02471143408	155.213793042262	226.280188501632	140.447647744317	132.406511177851	173.980543096071	-0.393776708711917	0.120784606291808	0.999958892150174	CsaV3_4G037020	chr4	25990334	25992010	-	1560	protein_coding	- && sp|Q6CC39|PUS1_YARLI tRNA pseudouridine synthase 1 OS=Yarrowia lipolytica (strain CLIB 122 / E 150) OX=284591 GN=PUS1 PE=3 SV=1 && PF01416:tRNA pseudouridine synthase	-
CsaV3_4G024840	11922.4939753604	15157.1247602271	13144.5104250237	15801.1250940117	18478.8630300923	13563.6791750687	13408.0430535371	15947.8890997243	-0.250279563656312	0.120947253682686	0.999958892150174	CsaV3_4G024840	chr4	14570618	14574300	+	3032	protein_coding	- && sp|P27322|HSP72_SOLLC Heat shock cognate 70 kDa protein 2 OS=Solanum lycopersicum OX=4081 GN=HSC-2 PE=2 SV=1 && PF00012:Hsp70 protein	GATA
CsaV3_7G002130	4.9454512922517	8.24821427670341	5.03659683693144	15.3408981495259	11.3140094250816	11.5292845163246	6.07675413529552	12.7280640303107	-1.07256370951012	0.121073800342489	0.999958892150174	CsaV3_7G002130	chr7	1686886	1687199	-	204	protein_coding	- && - && -	-
CsaV3_1G008800	1942.57326759647	2655.9249970985	2310.79062878415	2300.23231665539	4332.23706349488	2353.02215810442	2303.09629782637	2995.1638460849	-0.378998315606053	0.121223549875701	0.999958892150174	CsaV3_1G008800	chr1	5495370	5497696	-	2327	protein_coding	- && sp|P49637|R27A3_ARATH 60S ribosomal protein L27a-3 OS=Arabidopsis thaliana OX=3702 GN=RPL27AC PE=2 SV=2 && PF00828:Ribosomal proteins 50S-L15, 50S-L18e, 60S-L27A	MIKC_MADS
novel.172	557.846905765992	632.019418952399	445.23516038474	477.372654182307	349.705745866158	489.470533556688	545.03382836771	438.849644535051	0.312187021111289	0.121292483421151	0.999958892150174	-	chr4	4591074	4599132	+	2613	-	- && sp|Q0WVN5|CSLG3_ARATH Cellulose synthase-like protein G3 OS=Arabidopsis thaliana OX=3702 GN=CSLG3 PE=2 SV=2 && PF03552:Cellulose synthase	ARF
CsaV3_4G035980	81.1054011929279	80.4200891978582	126.922240290672	74.8996792006267	65.8269639277474	71.2719406463701	96.1492435604862	70.6661945915814	0.443505588156833	0.121398949082906	0.999958892150174	CsaV3_4G035980	chr4	25284708	25295735	+	4377	protein_coding	- && sp|Q9LYG9|MSL10_ARATH Mechanosensitive ion channel protein 10 OS=Arabidopsis thaliana OX=3702 GN=MSL10 PE=1 SV=1 && PF00924:Mechanosensitive ion channel	-
[truncated: 18,341 more rows]
