# Supplementary material for: Integration of ATAC-seq and RNA-seq unveils transcription factors involved in low-nitrogen tolerance in cucumber
Source: Front Plant Sci. 2026 Mar 26;17:1798277. doi: 10.3389/fpls.2026.1798277 (PMC13062244; doi:10.3389/fpls.2026.1798277)
Supplement: Supplementary File 1 — Comprehensive datasets of transcriptional and chromatin accessibility changes. This compressed archive (ZIP format) contains three separate files: (1) List of differentially expressed genes (DEGs) identified by RNA-seq at 4 h under low-nitrogen stress; (2) List of DEGs identified by RNA-seq at 30 h; and (3) List of differentially accessible regions (DARs) identified by ATAC-seq at 4 h. [file DataSheet1.zip › Supplementary File 1/RNA_seq/C13_4H_mNvsC13_4H_pN_deg.xls]

gene_id	C13_4H_mN_1	C13_4H_mN_2	C13_4H_mN_4	C13_4H_pN_5	C13_4H_pN_1	C13_4H_pN_2	C13_4H_mN	C13_4H_pN	log2FoldChange	pvalue	padj	gene_name	gene_chr	gene_start	gene_end	gene_strand	gene_length	gene_biotype	gene_description	Family
CsaV3_7G005670	5480.73082226033	4228.17919239277	4087.34598333501	11748.6874489891	17535.0985528026	14693.9208239492	4598.75199932937	14659.2356085803	-1.67253250457287	1.13544104364861e-19	1.87586214821187e-15	CsaV3_7G005670	chr7	3377623	3383119	-	3782	protein_coding	- && sp|Q9FV65|CAPPC_FLATR Phosphoenolpyruvate carboxylase 2 OS=Flaveria trinervia OX=4227 GN=PPCC PE=1 SV=1 && PF00311:Phosphoenolpyruvate carboxylase	-
CsaV3_7G031380	591.137391342375	516.56487870862	527.845221647727	1289.78204037552	2150.9747023249	1657.12029172297	545.182497232907	1699.2923448078	-1.64024671811775	1.63335574850226e-16	1.34923351605029e-12	CsaV3_7G031380	chr7	19829208	19832358	+	2194	protein_coding	- && sp|Q42606|UPM1_ARATH S-adenosyl-L-methionine-dependent uroporphyrinogen III methyltransferase, chloroplastic OS=Arabidopsis thaliana OX=3702 GN=UPM1 PE=1 SV=1 && PF00590:Tetrapyrrole (Corrin/Porphyrin) Methylases	-
CsaV3_4G033330	63.7989764686543	72.5003338538413	74.6168637931341	251.372833855091	233.226414192859	211.570121496711	70.3053913718766	232.056456514887	-1.72250326378847	4.8352661331229e-13	2.66278105951078e-09	CsaV3_4G033330	chr4	23609265	23612205	-	2144	protein_coding	- && sp|F4IN23|BZP34_ARATH Basic leucine zipper 34 OS=Arabidopsis thaliana OX=3702 GN=BZIP34 PE=1 SV=1 && PF00170:bZIP transcription factor	bZIP
CsaV3_7G008870	621.043161562056	476.286915456485	443.095203512315	1386.54063118482	1225.90858888767	1107.25276783304	513.475093510286	1239.90066263518	-1.27235611222017	3.66408919989363e-12	1.51336044178607e-08	CsaV3_7G008870	chr7	5537559	5537729	+	171	protein_coding	- && - && -	-
CsaV3_UNG144110	72.7707075345588	50.3474540651676	72.7744720945382	1.99502249091342	0	4.29584003039006	65.2975445647549	2.09695417376783	4.997621135942	9.64337352568353e-12	3.18636348035635e-08	CsaV3_UNG144110	scaffold66	244327	247673	+	2082	protein_coding	- && sp|O64894|ACOX2_CUCMA Acyl-coenzyme A oxidase, peroxisomal OS=Cucurbita maxima OX=3661 GN=Acx PE=1 SV=1 && PF00441:Acyl-CoA dehydrogenase, C-terminal domain|PF01756:Acyl-CoA oxidase|PF02770:Acyl-CoA dehydrogenase, middle domain	-
CsaV3_3G047560	109.654490805499	179.236936471997	152.91851098346	572.571454892151	460.573170885057	358.70264253757	147.269979420319	463.949089438259	-1.65587382958038	2.44684351420614e-11	6.73738361636661e-08	CsaV3_3G047560	chr3	38822234	38825807	+	1661	protein_coding	- && sp|Q9M1S3|ARP1_ARATH Probable RNA-binding protein ARP1 OS=Arabidopsis thaliana OX=3702 GN=ARP1 PE=2 SV=1 && -	G2-like
CsaV3_7G003150	1600.95556576029	1130.80381830366	1255.58994259311	3851.39091870835	2718.36165113862	2743.96781941165	1329.11644221902	3104.57346308621	-1.22400236561309	2.37924419397352e-10	5.61535618980522e-07	CsaV3_7G003150	chr7	2354948	2356967	-	1189	protein_coding	- && sp|Q9ZWA8|FLA9_ARATH Fasciclin-like arabinogalactan protein 9 OS=Arabidopsis thaliana OX=3702 GN=FLA9 PE=2 SV=1 && PF02469:Fasciclin domain	HSF
CsaV3_3G012120	656.930085825674	575.974874505517	497.445758620894	1054.36938644774	1258.24670514131	1193.16956844084	576.783572984029	1168.59522000996	-1.01908117589516	1.72466879430289e-09	3.56165664383476e-06	CsaV3_3G012120	chr3	9357402	9358596	+	843	protein_coding	- && sp|Q9SPK4|PPCK1_ARATH Phosphoenolpyruvate carboxylase kinase 1 OS=Arabidopsis thaliana OX=3702 GN=PPCK1 PE=1 SV=1 && PF00069:Protein kinase domain	NAC
CsaV3_3G018610	5822.65346177202	3573.6622895456	4112.21827126606	8269.36822483611	10774.47236996	10421.7079137263	4502.84467419456	9821.84950284081	-1.12517019351783	9.59028572573392e-09	1.76045678305389e-05	CsaV3_3G018610	chr3	14338246	14342188	-	2900	protein_coding	- && sp|P38500|NIR_BETPN Ferredoxin--nitrite reductase, chloroplastic OS=Betula pendula OX=3505 GN=NIR1 PE=2 SV=1 && PF03460:Nitrite/Sulfite reductase ferredoxin-like half domain|PF01077:Nitrite and sulphite reductase 4Fe-4S domain	-
CsaV3_4G027000	91.7110286736905	110.764398943369	101.331543422775	219.452474000476	249.885443778063	270.637921914574	101.268990346611	246.658613231038	-1.28402214602002	1.53726671178767e-08	2.53971833454441e-05	CsaV3_4G027000	chr4	16103834	16105672	+	971	protein_coding	- && - && -	bHLH
CsaV3_6G040090	341.922639511694	306.112520716219	253.328858556937	544.641140019363	647.74226798941	819.431485796905	300.454672928283	670.604964601893	-1.15850408174375	2.93025002965388e-08	4.40096915817379e-05	CsaV3_6G040090	chr6	23051480	23055065	-	1262	protein_coding	- && sp|Q9FFB6|ZFP34_ARATH E3 ubiquitin-protein ligase RZFP34 OS=Arabidopsis thaliana OX=3702 GN=RZPF34 PE=1 SV=1 && PF14599:Zinc-ribbon|PF05495:CHY zinc finger|PF13639:Ring finger domain	C2H2
CsaV3_3G014280	228.280712676904	217.501001561524	217.402220434317	442.894992982778	469.392657136048	401.661042841471	221.061311557581	437.982897653432	-0.986895897172383	4.65524003310085e-08	6.40910171557159e-05	CsaV3_3G014280	chr3	10693297	10694132	+	836	protein_coding	- && sp|Q8L8Z8|GRXS2_ARATH Monothiol glutaredoxin-S2 OS=Arabidopsis thaliana OX=3702 GN=GRXS2 PE=3 SV=1 && PF00462:Glutaredoxin	-
CsaV3_1G014830	64.795835475977	77.5350792603581	55.2717509578771	235.412653927783	169.530124602372	158.946081124432	65.8675552314041	187.962953218196	-1.51498439090647	6.08695557897921e-08	7.73558408617811e-05	CsaV3_1G014830	chr1	10470639	10474142	+	1282	protein_coding	- && sp|P27788|FER3_MAIZE Ferredoxin-3, chloroplastic OS=Zea mays OX=4577 GN=FDX3 PE=1 SV=1 && PF00111:2Fe-2S iron-sulfur cluster binding domain	-
CsaV3_2G030370	369.83469171673	265.834557464085	309.521805364112	720.203119219743	669.301012158498	561.681083973501	315.063684848309	650.395071783914	-1.04596671724365	6.89820467986248e-08	8.14037425114343e-05	CsaV3_2G030370	chr2	19938618	19942436	+	3248	protein_coding	- && sp|O04496|AED3_ARATH Aspartyl protease AED3 OS=Arabidopsis thaliana OX=3702 GN=AED3 PE=1 SV=1 && PF00153:Mitochondrial carrier protein	Trihelix
CsaV3_7G029880	1311.8664536367	750.177065570997	867.766490038671	2540.66114217824	1832.49325437246	2167.25129533179	976.603336415457	2180.1352306275	-1.15864568193299	9.33332524970447e-08	0.000102797244300245	CsaV3_7G029880	chr7	18897801	18900559	-	2132	protein_coding	- && - && -	-
CsaV3_3G010070	339.928921497048	268.855404707995	274.51636309079	1104.24494872058	629.123352570653	541.275843829148	294.433563098611	758.214715040126	-1.36506420382892	1.08235546346148e-07	0.000111759966324044	CsaV3_3G010070	chr3	8131326	8133255	+	1326	protein_coding	- && sp|O80513|CCU41_ARATH Cyclin-U4-1 OS=Arabidopsis thaliana OX=3702 GN=CYCU4-1 PE=1 SV=1 && PF08613:Cyclin	WRKY
CsaV3_7G030240	658.92380384032	462.189628318239	527.845221647727	1151.12797725704	1010.3211471968	1007.37448712647	549.652884602095	1056.27453719344	-0.942500359282367	1.38929529619067e-07	0.000135014985813918	CsaV3_7G030240	chr7	19147648	19150887	+	2335	protein_coding	- && sp|Q8VYZ3|PME53_ARATH Probable pectinesterase 53 OS=Arabidopsis thaliana OX=3702 GN=PME53 PE=2 SV=1 && PF01095:Pectinesterase	Trihelix
CsaV3_6G048960	1479.33876686692	2125.66951063138	2467.88368026921	3525.20474144401	4527.33627550844	4462.30383156768	2024.29731925584	4171.61494950671	-1.04303564612821	1.52019457605005e-07	0.000139528525505127	CsaV3_6G048960	chr6	28659232	28662169	-	1793	protein_coding	- && sp|P92979|APR1_ARATH 5'-adenylylsulfate reductase 1, chloroplastic OS=Arabidopsis thaliana OX=3702 GN=APR1 PE=1 SV=2 && PF00085:Thioredoxin|PF01507:Phosphoadenosine phosphosulfate reductase family	-
CsaV3_2G034600	42.8649373148771	40.2779632521341	46.0597924648976	227.43256396413	151.891152100391	88.0647206229963	43.0675643439696	155.796145562506	-1.85550950849274	2.77658220687915e-07	0.000234657090629308	CsaV3_2G034600	chr2	22991331	22993639	+	1259	protein_coding	- && sp|F4IN23|BZP34_ARATH Basic leucine zipper 34 OS=Arabidopsis thaliana OX=3702 GN=BZIP34 PE=1 SV=1 && PF00170:bZIP transcription factor	bZIP
CsaV3_5G031990	711.757331228424	581.009619912034	603.383281290159	991.526177983968	1205.32978763536	1328.48852939813	632.050077476872	1175.11483167249	-0.89460039599454	2.84071291845903e-07	0.000234657090629308	CsaV3_5G031990	chr5	26001938	26005371	-	1862	protein_coding	- && sp|P52902|ODPA_PEA Pyruvate dehydrogenase E1 component subunit alpha, mitochondrial OS=Pisum sativum OX=3888 PE=2 SV=1 && PF00676:Dehydrogenase E1 component	E2F/DP
CsaV3_3G026730	19.9371801464545	26.1806761138871	23.0298962324488	95.761079563844	94.0745200105649	67.6594804786435	23.0492508309301	85.8316933510175	-1.89822732588458	3.28125173092967e-07	0.00025814076117471	CsaV3_3G026730	chr3	22977813	22980952	+	2180	protein_coding	- && sp|Q9SGA2|GDPD1_ARATH Glycerophosphodiester phosphodiesterase GDPD1, chloroplastic OS=Arabidopsis thaliana OX=3702 GN=GDPD1 PE=1 SV=1 && PF03009:Glycerophosphoryl diester phosphodiesterase family	-
CsaV3_3G014600	674.873547957483	675.662833554549	583.116972605604	1098.25988124784	1228.848417638	1032.07556730121	644.551118039212	1119.72795539568	-0.797285680238675	4.21825176666118e-07	0.000316771533804588	CsaV3_3G014600	chr3	10886692	10892018	-	2160	protein_coding	- && sp|Q9LUS8|P2C40_ARATH Probable protein phosphatase 2C 40 OS=Arabidopsis thaliana OX=3702 GN=At3g16560 PE=1 SV=1 && PF00481:Protein phosphatase 2C	LBD
CsaV3_2G001750	53.830386395427	48.3335559025609	55.2717509578771	117.706326963892	146.991437516508	152.502321078847	52.4785644186217	139.066695186416	-1.40484926619364	6.46585383517101e-07	0.000464445092221132	CsaV3_2G001750	chr2	553811	556110	-	1388	protein_coding	- && sp|P27061|PPA1_SOLLC Acid phosphatase 1 OS=Solanum lycopersicum OX=4081 GN=APS1 PE=2 SV=1 && PF03767:HAD superfamily, subfamily IIIB (Acid phosphatase)	MYB
CsaV3_6G016450	4310.41834766345	4527.24306953987	4482.53900268384	2579.56408075105	2948.64823658114	2955.53794090836	4440.06680662905	2827.91675274685	0.650882126830143	9.13019771828345e-07	0.000628499985432337	CsaV3_6G016450	chr6	12314037	12324323	+	4577	protein_coding	- && sp|P32811|PHSH_SOLTU Alpha-glucan phosphorylase, H isozyme OS=Solanum tuberosum OX=4113 PE=1 SV=1 && PF00343:Carbohydrate phosphorylase	GeBP
CsaV3_6G015120	164.481736208249	317.188960610556	314.127784610602	594.516702292198	624.223637986769	562.755043981099	265.266160476469	593.831794753355	-1.16220582279023	1.55220422288215e-06	0.00102575863864944	CsaV3_6G015120	chr6	10976098	10977090	-	828	protein_coding	- && - && -	-
CsaV3_7G029170	6101.77398382239	6781.80206257808	6246.62905408942	4190.54474216363	4340.16717840408	3984.39162818679	6376.73503349662	4171.70118291817	0.612128126981735	1.89292540907503e-06	0.00120280848782033	CsaV3_7G029170	chr7	18466742	18484477	+	4602	protein_coding	- && sp|Q7DM58|AB4C_ARATH ABC transporter C family member 4 OS=Arabidopsis thaliana OX=3702 GN=ABCC4 PE=1 SV=2 && PF00005:ABC transporter|PF00664:ABC transporter transmembrane region	bZIP
CsaV3_1G022930	14182.3130971804	14694.4079434598	13362.8669899161	8031.96054841742	8182.52335508559	10079.1146713027	14079.8626768521	8764.53285826857	0.683920388465315	2.0978564711151e-06	0.00127968865657733	CsaV3_1G022930	chr1	13292418	13298387	-	2733	protein_coding	- && sp|Q9Y7K5|YGI3_SCHPO Uncharacterized WD repeat-containing protein C2A9.03 OS=Schizosaccharomyces pombe (strain 972 / ATCC 24843) OX=284812 GN=SPBC2A9.03 PE=4 SV=2 && PF00400:WD domain, G-beta repeat	C3H
CsaV3_4G036150	682.848420016065	559.863689204664	563.771859770347	1019.45649285676	954.464400940523	1097.58712776466	602.161322997025	1023.83600718731	-0.765765471635462	2.16883253944466e-06	0.00127968865657733	CsaV3_4G036150	chr4	25412518	25415108	-	2476	protein_coding	- && - && PF07911:Protein of unknown function (DUF1677)	-
CsaV3_1G005230	56.8209634173952	68.4725375286279	72.7744720945382	163.5918442549	171.490010435926	136.392920964885	66.0226576801871	157.158258551903	-1.25096588369225	2.88192732214704e-06	0.00159050834394023	CsaV3_1G005230	chr1	3462979	3466952	-	2699	protein_coding	- && sp|B3H5A8|RVE7_ARATH Protein REVEILLE 7 OS=Arabidopsis thaliana OX=3702 GN=RVE7 PE=2 SV=1 && -	MYB_related
CsaV3_4G017300	4290.481167517	3374.28637144753	3704.12851002707	5670.85143042139	6076.62602693243	7077.39645006763	3789.63201633053	6274.95796914048	-0.727506984497204	2.88815751578033e-06	0.00159050834394023	CsaV3_4G017300	chr4	10801059	10812731	+	1920	protein_coding	- && sp|Q2V452|CIPK3_ARATH CBL-interacting serine/threonine-protein kinase 3 OS=Arabidopsis thaliana OX=3702 GN=CIPK3 PE=1 SV=2 && PF01399:PCI domain|PF03822:NAF domain|PF00069:Protein kinase domain	YABBY
CsaV3_7G032040	967.950096110364	695.801815180616	779.331688506068	1285.7919953937	1420.91722932624	1515.3575707201	814.361199932349	1407.35559848001	-0.789203265485662	4.46605385829258e-06	0.00232976001335235	CsaV3_7G032040	chr7	20324602	20327154	-	1934	protein_coding	- && sp|O04866|ARGD_ALNGL Acetylornithine aminotransferase, mitochondrial OS=Alnus glutinosa OX=3517 GN=AG118 PE=2 SV=1 && PF00202:Aminotransferase class-III	ERF
CsaV3_1G042210	4436.02258258612	4098.28276090464	5996.06378308037	6746.16855302372	11676.9997963114	10354.0484332477	4843.45637552371	9592.40559419425	-0.985794314121893	4.51257916756099e-06	0.00232976001335235	CsaV3_1G042210	chr1	27047051	27054317	-	2450	protein_coding	- && sp|P14133|ASO_CUCSA L-ascorbate oxidase OS=Cucumis sativus OX=3659 PE=1 SV=1 && PF07732:Multicopper oxidase|PF07731:Multicopper oxidase|PF00394:Multicopper oxidase	ERF
CsaV3_6G049170	26.9151931977135	63.4377921221112	63.5625136015587	181.547046673121	211.667670023771	105.248080744557	51.3051663071278	166.154265813816	-1.69496809069275	5.04205804808981e-06	0.00252423760643915	CsaV3_6G049170	chr6	28754571	28757085	-	1850	protein_coding	- && sp|Q94B38|GPT2_ARATH Glucose-6-phosphate/phosphate translocator 2, chloroplastic OS=Arabidopsis thaliana OX=3702 GN=GPT2 PE=2 SV=2 && PF03151:Triose-phosphate Transporter family	HB-other
CsaV3_6G043970	1162.33760253829	847.851126457422	921.195849297952	1628.9358638308	1770.75685061553	1552.94617098601	977.128192764557	1650.87962847745	-0.756773120733717	5.88848810962946e-06	0.00286128564879965	CsaV3_6G043970	chr6	25950641	25951903	-	1167	protein_coding	- && sp|Q9FN11|LBD37_ARATH LOB domain-containing protein 37 OS=Arabidopsis thaliana OX=3702 GN=LBD37 PE=2 SV=1 && PF03195:Lateral organ boundaries (LOB) domain	LBD
CsaV3_6G036380	350.894370577598	498.439795245159	648.521877905759	78.80338839108	186.189154187576	254.528521800611	499.285347909505	173.173688126423	1.52903587157228	6.94724254884721e-06	0.00327929697570014	CsaV3_6G036380	chr6	20233804	20242179	+	3023	protein_coding	- && - && PF03222:Tryptophan/tyrosine permease family	NAC
CsaV3_1G029400	6.97801305125906	7.04864356912346	2.76358754789386	25.9352923818744	27.4384016697481	80.5470005698137	5.59674805609213	44.6402315404787	-3.00164533771311	8.57018152701921e-06	0.0039329991391079	CsaV3_1G029400	chr1	16204792	16217075	-	3067	protein_coding	- && sp|Q9M0B8|WTR37_ARATH WAT1-related protein At4g30420 OS=Arabidopsis thaliana OX=3702 GN=At4g30420 PE=3 SV=1 && PF00892:EamA-like transporter family	ERF
CsaV3_7G002270	234.26186672084	220.521848805434	158.445686079248	110.723748245695	59.7765179233798	84.8428406002038	204.409800535174	85.1143689230927	1.26369728083326	1.35646322589306e-05	0.00605679160945387	CsaV3_7G002270	chr7	1788691	1799558	-	3184	protein_coding	- && sp|P93025|PHOT2_ARATH Phototropin-2 OS=Arabidopsis thaliana OX=3702 GN=PHOT2 PE=1 SV=2 && PF13426:PAS domain|PF00069:Protein kinase domain	NAC
CsaV3_6G014290	362.856678665471	251.737270325838	207.269066092039	648.38230954686	465.472885468941	550.941483897526	273.954338361116	554.932226304442	-1.01908794337179	1.45109568311243e-05	0.00630882941597382	CsaV3_6G014290	chr6	10382370	10385069	-	2432	protein_coding	- && sp|Q9ZUV3|IRX7_ARATH Probable glucuronoxylan glucuronosyltransferase IRX7 OS=Arabidopsis thaliana OX=3702 GN=IRX7 PE=2 SV=1 && PF03016:Exostosin family	NAC
CsaV3_3G041480	350.894370577598	897.191631441287	1028.97576366581	1721.70440965828	2259.74836608711	1578.72121116835	759.020588561566	1853.39132897125	-1.28777125914139	1.50032981465646e-05	0.00635562791485624	CsaV3_3G041480	chr3	33839191	33840892	-	1278	protein_coding	- && sp|P46690|GASA4_ARATH Gibberellin-regulated protein 4 OS=Arabidopsis thaliana OX=3702 GN=GASA4 PE=1 SV=2 && PF02704:Gibberellin regulated protein	ZF-HD
CsaV3_6G027390	21.9308981610999	80.5559265042682	60.7989260536649	2.99253373637013	14.6991437516508	6.4437600455851	54.428583573011	8.04514584453533	2.75328443127429	1.87869583447558e-05	0.00752991008497342	CsaV3_6G027390	chr6	16530717	16563775	+	1809	protein_coding	- && sp|F4K3G5|EDM2_ARATH Protein ENHANCED DOWNY MILDEW 2 OS=Arabidopsis thaliana OX=3702 GN=EDM2 PE=1 SV=1 && -	MYB_related
CsaV3_7G031790	124.60737591534	102.708806292942	119.755460408734	279.303148727878	241.065957527073	189.016961337163	115.690547539005	236.462022530705	-1.03177432998973	1.93148067737606e-05	0.00752991008497342	CsaV3_7G031790	chr7	20174071	20175362	-	417	protein_coding	- && - && -	-
CsaV3_1G009400	103.673336761563	71.493384772538	50.6657717113874	388.03187448266	156.790866684275	152.502321078847	75.2774977484962	232.441687415261	-1.6284267808052	1.95939106667553e-05	0.00752991008497342	CsaV3_1G009400	chr1	5828037	5828758	-	722	protein_coding	- && - && -	-
CsaV3_7G031490	451.577130317193	352.432178456173	308.600609514814	603.494303501309	634.023067154537	771.103285455017	370.869972762727	669.540218703621	-0.852480719626036	1.95984585469316e-05	0.00752991008497342	CsaV3_7G031490	chr7	19932328	19938948	+	3256	protein_coding	- && sp|Q39055|CNX2_ARATH GTP 3',8-cyclase, mitochondrial OS=Arabidopsis thaliana OX=3702 GN=CNX2 PE=1 SV=1 && -	-
CsaV3_4G033180	1065.64227882799	1009.96992854726	880.663231928842	2027.94036201349	1663.94307268687	1358.55940961086	985.425146434698	1683.48094810374	-0.77297495381685	2.05978601088528e-05	0.00773402833768995	CsaV3_4G033180	chr4	23465791	23470303	-	3634	protein_coding	- && sp|Q9MAH1|TTL1_ARATH TPR repeat-containing thioredoxin TTL1 OS=Arabidopsis thaliana OX=3702 GN=TTL1 PE=1 SV=1 && PF13432:Tetratricopeptide repeat|PF00085:Thioredoxin	TALE
CsaV3_1G045810	292.079689145558	575.974874505517	363.872360472691	97.7561020547574	225.386870858645	166.463801177615	410.642308041255	163.202258030339	1.33079414603095	2.17211796810222e-05	0.00797456910022596	CsaV3_1G045810	chr1	31628455	31633253	+	4799	protein_coding	- && - && -	-
CsaV3_6G025240	37.8806422782635	45.3127086586508	70.9320803959423	4.98755622728354	15.6790866684275	10.7396000759752	51.3751437776189	10.4687476572287	2.29533341440723	2.232405213212e-05	0.00800607471029637	CsaV3_6G025240	chr6	16022036	16025343	+	603	protein_coding	- && sp|Q39659|MFPA_CUCSA Glyoxysomal fatty acid beta-oxidation multifunctional protein MFP-a OS=Cucumis sativus OX=3659 PE=1 SV=1 && PF00378:Enoyl-CoA hydratase/isomerase	-
CsaV3_4G029990	1442.45498359598	974.726710701645	995.812713091086	1862.35349526767	2076.49904064987	1893.39149339442	1137.6648024629	1944.08134310399	-0.773186192930013	2.277619462405e-05	0.00800607471029637	CsaV3_4G029990	chr4	19722997	19728696	-	2431	protein_coding	- && sp|Q43839|G6PDC_SOLTU Glucose-6-phosphate 1-dehydrogenase, chloroplastic OS=Solanum tuberosum OX=4113 PE=1 SV=1 && PF00479:Glucose-6-phosphate dehydrogenase, NAD binding domain|PF02781:Glucose-6-phosphate dehydrogenase, C-terminal domain	FAR1
CsaV3_5G006290	53.830386395427	54.375250390381	50.6657717113874	180.549535427664	115.633264179653	103.100160729362	52.9571361657318	133.094320112226	-1.33077646902695	2.52044448432888e-05	0.00862524907987377	CsaV3_5G006290	chr5	4162029	4164701	-	1600	protein_coding	- && sp|Q9M1S3|ARP1_ARATH Probable RNA-binding protein ARP1 OS=Arabidopsis thaliana OX=3702 GN=ARP1 PE=2 SV=1 && PF00076:RNA recognition motif. (a.k.a. RRM, RBD, or RNP domain)	G2-like
CsaV3_1G000950	1085.57945897445	658.544699172392	856.712139847096	1477.31415452139	1401.31837099071	1795.66113270305	866.945432664644	1558.09788607171	-0.845600480144635	2.55818173787189e-05	0.00862524907987377	CsaV3_1G000950	chr1	561420	566394	-	3301	protein_coding	- && sp|Q94A08|RFS2_ARATH Probable galactinol--sucrose galactosyltransferase 2 OS=Arabidopsis thaliana OX=3702 GN=RFS2 PE=2 SV=2 && PF05691:Raffinose synthase or seed imbibition protein Sip1	-
CsaV3_3G034500	435.62738620003	465.210475562149	372.163123116373	895.765098420124	631.083238404206	692.704204900398	424.333661626184	739.850847241576	-0.802521839468526	3.03516215186567e-05	0.0100287827821946	CsaV3_3G034500	chr3	29238487	29239454	-	327	protein_coding	- && - && PF01221:Dynein light chain type 1	bHLH
CsaV3_2G026770	222.299558632967	139.965922301166	128.967418901713	282.295682464248	323.381162536317	472.542403342907	163.744299945282	359.406416114491	-1.13428943935685	3.37026952232081e-05	0.0106055735275867	CsaV3_2G026770	chr2	18380580	18381387	-	714	protein_coding	- && sp|P17569|NIA_CUCMA Nitrate reductase [NADH] OS=Cucurbita maxima OX=3661 PE=2 SV=1 && PF00970:Oxidoreductase FAD-binding domain|PF00175:Oxidoreductase NAD-binding domain	C3H
CsaV3_1G017190	3028.45766424643	2667.40811637258	2808.72614450946	3819.47055885374	4324.48809173566	5030.42867558677	2834.86397504282	4391.46244205872	-0.631348235637363	3.37878780724465e-05	0.0106055735275867	CsaV3_1G017190	chr1	11748130	11753126	-	2398	protein_coding	- && sp|Q8LG88|TDT_ARATH Tonoplast dicarboxylate transporter OS=Arabidopsis thaliana OX=3702 GN=TDT PE=2 SV=2 && PF00939:Sodium:sulfate symporter transmembrane region	-
novel.115	7.97487205858178	8.05559265042682	20.266308684555	10.9726237000238	98.9742345944485	151.42836107125	12.0989244645212	87.1250731219074	-2.84144882752666	3.50154184869669e-05	0.0106055735275867	-	chr3	100350	108148	+	3660	-	- && sp|Q940Y3|ARID3_ARATH AT-rich interactive domain-containing protein 3 OS=Arabidopsis thaliana OX=3702 GN=ARID3 PE=1 SV=1 && PF01388:ARID/BRIGHT DNA binding domain	-
CsaV3_4G010050	215.321545581708	268.855404707995	321.497351404985	402.99454316451	564.44712006339	539.127923813953	268.558100564896	502.189862347284	-0.902138130703287	3.52818810016945e-05	0.0106055735275867	CsaV3_4G010050	chr4	7791859	7793930	-	1819	protein_coding	- && - && PF01190:Pollen proteins Ole e I like	Nin-like
CsaV3_4G014700	204.356096501158	251.737270325838	230.298962324488	62.8432084637726	135.232122515187	104.174120736959	228.797443050495	100.74981723864	1.18300595623618	3.59254554702711e-05	0.0106055735275867	CsaV3_4G014700	chr4	10151096	10174542	-	11440	protein_coding	- && sp|P0CT41|TF212_SCHPO Transposon Tf2-12 polyprotein OS=Schizosaccharomyces pombe (strain 972 / ATCC 24843) OX=284812 GN=Tf2-12 PE=3 SV=1 && -	TCP
CsaV3_5G015150	852.314451260928	842.816381050906	705.636020562232	1417.46347979398	1270.00602014263	1137.32364804577	800.255617624688	1274.93104932746	-0.672345831565062	3.59489206189004e-05	0.0106055735275867	CsaV3_5G015150	chr5	12337268	12343923	-	3780	protein_coding	- && sp|Q84MA9|Y1063_ARATH Inactive leucine-rich repeat receptor-like serine/threonine-protein kinase At1g60630 OS=Arabidopsis thaliana OX=3702 GN=At1g60630 PE=2 SV=1 && PF13855:Leucine rich repeat|PF00069:Protein kinase domain	S1Fa-like
CsaV3_4G004890	46.852373344168	24.1667779512804	13.8179377394693	2.99253373637013	1.95988583355344	3.22188002279255	28.2790296783059	2.72476653090537	3.37857994154325	3.88023301780586e-05	0.0112465490679247	CsaV3_4G004890	chr4	3209914	3214851	+	1773	protein_coding	- && sp|Q39237|TGA1_ARATH Transcription factor TGA1 OS=Arabidopsis thaliana OX=3702 GN=TGA1 PE=1 SV=2 && PF14144:Seed dormancy control|PF00170:bZIP transcription factor	bZIP
CsaV3_6G040950	40.8712193002316	78.5420283416614	49.7445758620894	132.668995645742	157.770809601052	123.505400873714	56.3859411679942	137.981735373503	-1.29304919305709	4.26690469958441e-05	0.0120780924594151	CsaV3_6G040950	chr6	23753400	23754898	+	1499	protein_coding	- && sp|Q9FMC8|OPF13_ARATH Transcription repressor OFP13 OS=Arabidopsis thaliana OX=3702 GN=OFP13 PE=1 SV=1 && PF04844:Transcriptional repressor, ovate	-
CsaV3_4G035630	391.76558987783	213.473205236311	251.486466858341	629.429595883183	473.312428803155	590.678004178634	285.575087324161	564.473342954991	-0.983160924234477	4.31334335152528e-05	0.0120780924594151	CsaV3_4G035630	chr4	25074016	25076446	-	1571	protein_coding	- && sp|Q9SZI6|GAT22_ARATH Putative GATA transcription factor 22 OS=Arabidopsis thaliana OX=3702 GN=GATA22 PE=1 SV=1 && PF00320:GATA zinc finger	GATA
CsaV3_5G005910	636.99290567922	527.641318602956	773.80451341028	1264.84425923911	996.601946361922	1035.29744732401	646.146245897485	1098.91455097501	-0.765712633418793	4.96438792809194e-05	0.0136694421600012	CsaV3_5G005910	chr5	3917932	3924432	+	2520	protein_coding	- && sp|P29000|INVA_SOLLC Acid beta-fructofuranosidase OS=Solanum lycopersicum OX=4081 GN=TIV1 PE=2 SV=1 && PF08244:Glycosyl hydrolases family 32 C terminal|PF11837:Domain of unknown function (DUF3357)|PF00251:Glycosyl hydrolases family 32 N-terminal domain	-
CsaV3_2G008190	96.6953237103041	69.4794866099313	86.5924098340075	130.673973154829	184.229268354023	339.371362400815	84.2557400514143	218.091534636556	-1.37057692135179	5.3227121093108e-05	0.014415824058676	CsaV3_2G008190	chr2	4447430	4467251	-	1704	protein_coding	- && sp|P52706|MDL1_PRUSE (R)-mandelonitrile lyase 1 OS=Prunus serotina OX=23207 GN=MDL1 PE=1 SV=1 && PF00732:GMC oxidoreductase|PF05199:GMC oxidoreductase	G2-like
CsaV3_5G002720	1904.99756299372	2160.91272847699	3039.02510683394	4312.24111410935	4311.74883381756	3504.3315047907	2368.31179943489	4042.77381757253	-0.771367098285263	5.69990810993595e-05	0.0151884164329439	CsaV3_5G002720	chr5	1667723	1681308	-	3267	protein_coding	- && sp|Q8W469|SIPL2_ARATH Signal peptide peptidase-like 2 OS=Arabidopsis thaliana OX=3702 GN=SPPL2 PE=2 SV=1 && PF00230:Major intrinsic protein|PF04258:Signal peptide peptidase|PF02225:PA domain	C3H
CsaV3_2G014490	687.832715052679	460.175730155632	402.562586143205	1136.16530857519	842.750908427977	882.795126245158	516.857010450505	953.903781082776	-0.884536080314855	6.83735075494836e-05	0.0176387600443853	CsaV3_2G014490	chr2	12054045	12055476	+	1086	protein_coding	- && sp|Q947C5|HBL1_GOSHI Non-symbiotic hemoglobin 1 OS=Gossypium hirsutum OX=3635 GN=HB1 PE=2 SV=1 && PF00042:Globin	-
CsaV3_4G001170	3605.63902948629	2032.02324607016	2247.717872287	1661.85373493088	988.762403027708	1420.84909005151	2628.46004928115	1357.15507600337	0.95366458378426	6.8779415701426e-05	0.0176387600443853	CsaV3_4G001170	chr4	673741	675862	-	694	protein_coding	- && - && PF00582:Universal stress protein family	-
CsaV3_7G030290	7.97487205858178	4.02779632521341	13.8179377394693	6.98257871819696	72.5157758414771	126.727280896507	8.60686870775483	68.7418784853937	-2.99012452008505	6.95340309509861e-05	0.0176387600443853	CsaV3_7G030290	chr7	19170747	19172856	-	1724	protein_coding	- && sp|Q949Z1|PGLR4_ARATH Polygalacturonase At1g48100 OS=Arabidopsis thaliana OX=3702 GN=At1g48100 PE=2 SV=1 && PF00295:Glycosyl hydrolases family 28	C3H
CsaV3_1G040980	604.09655843757	1091.53280413283	987.521950447405	2001.00755838616	1990.26406397351	1236.12796874474	894.383771005936	1742.46653036814	-0.962255946089917	7.04653569959099e-05	0.0176387600443853	CsaV3_1G040980	chr1	26095495	26097461	+	1150	protein_coding	- && sp|O04011|ABP20_PRUPE Auxin-binding protein ABP20 OS=Prunus persica OX=3760 GN=ABP20 PE=2 SV=1 && PF00190:Cupin	bZIP
CsaV3_1G004040	623.036879576702	470.245220968665	462.440316347572	355.114003382588	221.467099191538	262.046241853794	518.574138964313	279.54244814264	0.891242913979075	7.49936477676807e-05	0.0184920903696993	CsaV3_1G004040	chr1	2525100	2528888	+	1663	protein_coding	- && - && PF07712:Stress up-regulated Nod 19	-
CsaV3_5G003260	40.8712193002316	27.1876251951905	42.3750090677058	121.696371945718	94.0745200105649	75.1772005318261	36.8112845210427	96.9826974960365	-1.39669992736778	7.75850095324595e-05	0.0188402546095134	CsaV3_5G003260	chr5	2045459	2049141	+	2255	protein_coding	- && - && -	-
CsaV3_1G000670	4300.44975759023	2016.91900985061	2390.50322892819	5871.35119075819	4848.7575522112	6168.82628364013	2902.62399878968	5629.64500886984	-0.955707002278932	7.8686372983259e-05	0.0188402546095134	CsaV3_1G000670	chr1	394824	398213	+	2219	protein_coding	- && sp|Q9SZX3|ASSY_ARATH Argininosuccinate synthase, chloroplastic OS=Arabidopsis thaliana OX=3702 GN=At4g24830 PE=1 SV=3 && PF00764:Arginosuccinate synthase	G2-like
CsaV3_4G001050	1175.29676963349	1115.69958208411	968.176837612148	1738.66210083104	1511.0719776697	1667.85989179894	1086.39106310992	1639.19799009989	-0.593625602683219	8.41601629081046e-05	0.0198630007343542	CsaV3_4G001050	chr4	599749	611238	-	2822	protein_coding	- && sp|Q8VYF4|GATL7_ARATH Probable galacturonosyltransferase-like 7 OS=Arabidopsis thaliana OX=3702 GN=GATL7 PE=2 SV=1 && -	C2H2
CsaV3_3G034510	3726.25896937234	2722.79031584426	2492.75596820026	4646.40738133735	4517.53684634067	5318.2499576229	2980.60175113895	4827.39806176697	-0.695684854347951	8.83081542775837e-05	0.0205484368566192	CsaV3_3G034510	chr3	29240372	29243551	-	1320	protein_coding	- && sp|Q9FGP9|RER1_ARATH Protein RETICULATA-RELATED 1, chloroplastic OS=Arabidopsis thaliana OX=3702 GN=RER1 PE=1 SV=1 && PF11891:Protein RETICULATA-related	-
CsaV3_3G042990	59.8115404393634	166.146598415053	177.790798914505	272.320570009681	421.375454213989	313.596322218475	134.582979256307	335.764115480715	-1.31818656138005	9.04758619108445e-05	0.0207604404809592	CsaV3_3G042990	chr3	34899642	34900907	+	915	protein_coding	- && sp|P27057|GAST1_SOLLC Protein GAST1 OS=Solanum lycopersicum OX=4081 GN=GAST1 PE=2 SV=1 && PF02704:Gibberellin regulated protein	-
CsaV3_3G036190	5061.05318017746	4946.13388736206	6100.15891405104	9835.46088020315	8192.32278425336	7155.79553062225	5369.11532719686	8394.52639835959	-0.644745818045061	9.21973637219045e-05	0.0208656526856107	CsaV3_3G036190	chr3	30151604	30154301	-	1471	protein_coding	- && sp|P25818|TIP11_ARATH Aquaporin TIP1-1 OS=Arabidopsis thaliana OX=3702 GN=TIP1-1 PE=1 SV=1 && PF00230:Major intrinsic protein	BES1
CsaV3_1G026650	20.9340391537772	16.1111853008536	21.1875045338529	30.922848609158	58.7965750066031	168.61172119281	19.4109096628279	86.110381602857	-2.14619421742093	9.39780233902654e-05	0.0209812287085213	CsaV3_1G026650	chr1	14426233	14427781	-	1257	protein_coding	- && sp|Q93WC4|IAA29_ARATH Auxin-responsive protein IAA29 OS=Arabidopsis thaliana OX=3702 GN=IAA29 PE=1 SV=2 && PF02309:AUX/IAA family	-
CsaV3_2G017330	164.481736208249	88.611519154695	104.095130970669	191.522159127688	256.7450441955	354.40680250718	119.062795444538	267.558001943456	-1.16781893163976	9.86951732727721e-05	0.0217405727685262	CsaV3_2G017330	chr2	14444068	14446114	+	1254	protein_coding	- && sp|B8AQW7|PLP1_ORYSI Patatin-like protein 1 OS=Oryza sativa subsp. indica OX=39946 GN=PLP1 PE=3 SV=1 && PF01734:Patatin-like phospholipase	-
CsaV3_5G038470	22.9277571684226	51.354403146471	47.9021841634935	170.574422973097	94.0745200105649	88.0647206229963	40.728114826129	117.571221202219	-1.52898151391529	0.000100740098201154	0.0218239449365822	CsaV3_5G038470	chr5	30472373	30472618	-	128	protein_coding	- && - && -	-
CsaV3_7G016170	102.67647775424	99.6879590490318	4.60597924648976	0	1.95988583355344	1.07396000759752	68.990138683254	1.01128194705032	6.08914062263391	0.000101780978730056	0.0218239449365822	CsaV3_7G016170	chr7	7943378	7949380	-	1491	protein_coding	- && sp|B9RAJ0|DNPEP_RICCO Probable aspartyl aminopeptidase OS=Ricinus communis OX=3988 GN=RCOM_1506700 PE=2 SV=2 && PF02127:Aminopeptidase I zinc metalloprotease (M18)	-
CsaV3_1G036050	7258.13043231674	6058.81262220227	5957.37355740986	4936.68315376525	3656.16702249393	3609.57958553525	6424.77220397629	4067.47658726481	0.659454526082301	0.00010303660220649	0.0218239449365822	CsaV3_1G036050	chr1	22062903	22069217	+	3561	protein_coding	- && sp|O82392|THIC_ARATH Phosphomethylpyrimidine synthase, chloroplastic OS=Arabidopsis thaliana OX=3702 GN=THIC PE=1 SV=1 && PF01964:Radical SAM ThiC family	-
CsaV3_1G039850	63.7989764686543	67.4655884473246	47.9021841634935	109.726237000238	162.670524184935	126.727280896507	59.7222496931575	133.04134736056	-1.15790896374013	0.000108154628309589	0.0226180077759839	CsaV3_1G039850	chr1	25223911	25226264	+	2354	protein_coding	- && sp|Q9SZE2|DTX51_ARATH Protein DETOXIFICATION 51 OS=Arabidopsis thaliana OX=3702 GN=DTX51 PE=2 SV=1 && PF01554:MatE	B3
CsaV3_3G015900	550.266172042143	581.009619912034	656.81264054944	947.635683183873	940.745200105649	843.05860596405	596.029477501206	910.479829751191	-0.611075917838956	0.000109747880230848	0.022664309116173	CsaV3_3G015900	chr3	11810548	11813843	+	2620	protein_coding	- && sp|Q9SRT2|BH062_ARATH Transcription factor bHLH62 OS=Arabidopsis thaliana OX=3702 GN=BHLH62 PE=2 SV=1 && PF00010:Helix-loop-helix DNA-binding domain	bHLH
CsaV3_1G002990	37.8806422782635	27.1876251951905	39.611421519812	33.9153823455281	124.452750430643	269.563961906977	34.893229664422	142.644031561049	-2.02933925271005	0.00011942949037759	0.0243591927225699	CsaV3_1G002990	chr1	1878119	1880884	+	2512	protein_coding	- && sp|Q9FME3|TCP5_ARATH Transcription factor TCP5 OS=Arabidopsis thaliana OX=3702 GN=TCP5 PE=1 SV=1 && PF03634:TCP family transcription factor	TCP
CsaV3_6G000930	3378.35517581671	3671.33635043202	3421.3213842926	7728.71712979858	5479.84079061541	4426.86315131696	3490.33763684711	5878.47369057698	-0.752137808079992	0.000120951764876652	0.0243688305795995	CsaV3_6G000930	chr6	619820	623089	-	2631	protein_coding	- && sp|Q3EBF7|SLD2_ARATH Delta(8)-fatty-acid desaturase 2 OS=Arabidopsis thaliana OX=3702 GN=SLD2 PE=1 SV=1 && PF00173:Cytochrome b5-like Heme/Steroid binding domain|PF00487:Fatty acid desaturase	-
CsaV3_3G030080	566.215916159307	465.210475562149	516.790871456151	790.028906401713	729.077530081878	936.493126625034	516.072421059202	818.533187702875	-0.665065434633683	0.000125517780790981	0.0249840874270818	CsaV3_3G030080	chr3	25828341	25830502	-	2022	protein_coding	- && sp|Q94F39|AFP3_ARATH Ninja-family protein AFP3 OS=Arabidopsis thaliana OX=3702 GN=AFP3 PE=1 SV=1 && PF16135:TPL-binding domain in jasmonate signalling	LBD
CsaV3_1G039150	509.394952741911	562.884536448574	521.396850702641	893.770075929211	829.031707593103	724.923005128323	531.225446631042	815.908262883546	-0.619454811214823	0.000132714450788309	0.0258488961664099	CsaV3_1G039150	chr1	24642337	24645926	+	1986	protein_coding	- && sp|Q0WRY5|PBL7_ARATH Probable serine/threonine-protein kinase PBL7 OS=Arabidopsis thaliana OX=3702 GN=PBL7 PE=1 SV=1 && PF07714:Protein tyrosine kinase	WRKY
CsaV3_4G024240	3438.16671625607	7677.98674493806	6500.87910849565	9722.74210946654	16559.075407693	9742.96518892467	5872.34418989659	12008.2609020281	-1.03202746472772	0.000132991718064575	0.0258488961664099	CsaV3_4G024240	chr4	14178993	14183150	+	2876	protein_coding	- && sp|Q9LXV3|DIT1_ARATH Dicarboxylate transporter 1, chloroplastic OS=Arabidopsis thaliana OX=3702 GN=DIT1 PE=1 SV=1 && PF00939:Sodium:sulfate symporter transmembrane region	C3H
CsaV3_3G014770	185.415775362026	143.993718626379	228.456570625892	376.061739537179	751.616217167743	1590.53477125192	185.955354871433	906.070909318948	-2.28434956218327	0.000141106527088843	0.027107220163195	CsaV3_3G014770	chr3	10962091	10963435	-	963	protein_coding	- && - && -	-
CsaV3_7G016260	65.7926944832997	52.3613522277743	62.6413177522608	21.9452474000476	22.5386870858645	18.2573201291578	60.2651214877783	20.9137515383566	1.525318819814	0.000151162451188336	0.0285088889664361	CsaV3_7G016260	chr7	7996311	8003871	-	1049	protein_coding	- && sp|Q10AZ7|GPA3_ORYSJ Protein GLUTELIN PRECURSOR ACCUMULATION 3 OS=Oryza sativa subsp. japonica OX=39947 GN=GPA3 PE=1 SV=1 && PF13415:Galactose oxidase, central domain|PF13418:Galactose oxidase, central domain	-
novel.453	256.19276488194	297.049978984489	205.426674393443	112.718770736608	136.212065431964	154.650241094042	252.889806086624	134.527025754205	0.910763823104077	0.000151854138916916	0.0285088889664361	-	scaffold58	30052	31438	+	1387	-	- && - && -	-
CsaV3_3G008420	2089.41647934843	2429.76813318499	2277.19613946454	4047.90063406332	3024.10384117295	3233.69358287612	2265.46025066598	3435.23268603747	-0.600625886384098	0.00016699493642827	0.0309991387048478	CsaV3_3G008420	chr3	7149986	7150375	-	237	protein_coding	- && sp|Q9M373|AGP20_ARATH Arabinogalactan protein 20 OS=Arabidopsis thaliana OX=3702 GN=AGP20 PE=1 SV=1 && -	-
CsaV3_5G036600	252.205328852649	189.30642728503	280.043538186578	625.439550901356	414.515853796552	349.037002469193	240.518431441419	462.9974690557	-0.944623438577107	0.000173348141116045	0.0318209404375353	CsaV3_5G036600	chr5	28811248	28814551	+	1550	protein_coding	- && sp|Q9ZVJ6|ANXD4_ARATH Annexin D4 OS=Arabidopsis thaliana OX=3702 GN=ANN4 PE=1 SV=1 && PF00191:Annexin	MYB
CsaV3_UNG219500	258.186482896585	259.792862976265	246.880487611851	59.8506747274025	115.633264179653	166.463801177615	254.953277828234	113.982580028223	1.16337580148075	0.000187613349294376	0.0340611004801362	CsaV3_UNG219500	scaffold99	119351	120154	-	804	protein_coding	- && sp|Q9CAE4|U1131_ARATH U11/U12 small nuclear ribonucleoprotein 31 kDa protein OS=Arabidopsis thaliana OX=3702 GN=SNRNP31 PE=2 SV=1 && PF00076:RNA recognition motif. (a.k.a. RRM, RBD, or RNP domain)	NF-YA
CsaV3_1G007940	4795.88868422962	4493.00680077556	4165.64763052534	5999.03263017664	6183.43980486109	7087.06209013601	4484.84770517684	6423.17817505791	-0.518223897839485	0.000198628163736223	0.0356688684031101	CsaV3_1G007940	chr1	5027738	5031315	-	1785	protein_coding	- && - && PF04982:HPP family	-
CsaV3_6G013350	523.350978844429	748.16316740839	832.761047765349	1166.09064593889	1062.25812178596	1224.31440866117	701.425064672723	1150.88772546201	-0.713946717045864	0.000216933749890256	0.0385372309885689	CsaV3_6G013350	chr6	9450295	9452784	-	1772	protein_coding	- && sp|Q7VG78|GUAA_HELHP Probable GMP synthase [glutamine-hydrolyzing] OS=Helicobacter hepaticus (strain ATCC 51449 / 3B1) OX=235279 GN=guaA PE=3 SV=1 && PF03352:Methyladenine glycosylase	-
CsaV3_5G031320	4223.69161402638	3112.47961030866	3344.86212880087	2427.94237144163	2461.61660694312	2225.24513574205	3560.3444510453	2371.6013713756	0.586070714081724	0.000225730995433496	0.0396734231442212	CsaV3_5G031320	chr5	25605353	25615219	-	4505	protein_coding	- && sp|Q8LPT9|GWD1_CITRE Alpha-glucan water dikinase, chloroplastic OS=Citrus reticulata OX=85571 GN=R1 PE=2 SV=1 && -	-
CsaV3_5G026900	1310.86959462938	1353.3395652717	1605.64436532633	1809.48539925847	2237.20967900125	2837.40234007264	1423.28450840914	2294.69913944412	-0.688792724274735	0.000244127969806643	0.0423250959903558	CsaV3_5G026900	chr5	21955553	21959813	+	2188	protein_coding	- && sp|P52425|GPDA_CUPLA Glycerol-3-phosphate dehydrogenase [NAD(+)] OS=Cuphea lanceolata OX=3930 GN=GPDH PE=2 SV=1 && PF01210:NAD-dependent glycerol-3-phosphate dehydrogenase N-terminus|PF07479:NAD-dependent glycerol-3-phosphate dehydrogenase C-terminus	-
CsaV3_3G014270	8.9717310659045	2.0138981626067	0	74.8133434092531	16.6590295852042	17.1833601215603	3.66187640950374	36.2185777053392	-3.32044192940072	0.00024594208674258	0.0423250959903558	CsaV3_3G014270	chr3	10683252	10684125	-	874	protein_coding	- && sp|Q9LIF1|GRS10_ARATH Monothiol glutaredoxin-S10 OS=Arabidopsis thaliana OX=3702 GN=GRXS10 PE=3 SV=1 && PF00462:Glutaredoxin	-
CsaV3_UNG009100	324.976036387208	385.661498139184	600.619693742265	96.7585908093007	281.243617114918	186.869041321968	437.085742756219	188.290416415396	1.21508031480247	0.000257353833862383	0.0438323988581488	CsaV3_UNG009100	scaffold70	164359	166229	-	458	protein_coding	- && sp|P37225|MAON_SOLTU NAD-dependent malic enzyme 59 kDa isoform, mitochondrial OS=Solanum tuberosum OX=4113 PE=1 SV=1 && PF00390:Malic enzyme, N-terminal domain	MYB_related
CsaV3_6G040290	2581.86482896585	2308.93424342859	2351.81300325767	1640.90599877629	1809.9545672866	1686.1172119281	2414.20402521737	1712.32592599699	0.495521917313476	0.000270341371053702	0.0455745897059001	CsaV3_6G040290	chr6	23255539	23261401	+	3999	protein_coding	- && sp|Q8S9J0|TAUE4_ARATH Sulfite exporter TauE/SafE family protein 4 OS=Arabidopsis thaliana OX=3702 GN=At2g36630 PE=2 SV=1 && -	HSF
CsaV3_3G048370	284.104817086976	181.250834634603	214.638632886423	526.685937601142	302.802361284006	455.359043221347	226.664761536001	428.282447368832	-0.917844589356119	0.000279679432344324	0.0466725646642482	CsaV3_3G048370	chr3	39513768	39516228	+	1633	protein_coding	- && - && PF06219:Protein of unknown function (DUF1005)	M-type_MADS
CsaV3_1G013870	473.508028478293	332.293196830106	476.258254087041	582.546567346718	840.791022594424	738.884485227091	427.35315979848	720.740691722744	-0.753690146696746	0.00031932646394122	0.052755925107729	CsaV3_1G013870	chr1	9197664	9200461	-	828	protein_coding	- && sp|Q8L817|ATCA7_ARATH Alpha carbonic anhydrase 7 OS=Arabidopsis thaliana OX=3702 GN=ACA7 PE=2 SV=1 && PF00194:Eukaryotic-type carbonic anhydrase	GATA
CsaV3_3G047190	84.7330156224314	71.493384772538	46.9809883141956	245.38776638235	134.25217959841	109.543920774947	67.7357962363883	163.061288918569	-1.26996088350099	0.000342667383145596	0.0560515627420634	CsaV3_3G047190	chr3	38472710	38477560	+	2699	protein_coding	- && sp|Q9SJA4|CNG14_ARATH Probable cyclic nucleotide-gated ion channel 14 OS=Arabidopsis thaliana OX=3702 GN=CNGC14 PE=2 SV=2 && PF00027:Cyclic nucleotide-binding domain|PF00520:Ion transport protein	bHLH
CsaV3_2G025710	1818.27082935665	2813.41573316157	2646.59567503302	4793.04153441948	4011.88630128388	3216.51022275456	2426.09407918374	4007.14601948598	-0.723965965612509	0.000352913374999182	0.0571615869447205	CsaV3_2G025710	chr2	17658784	17660232	-	1449	protein_coding	- && - && -	-
CsaV3_1G014010	2413.39565672831	2273.69102558297	3045.47347777903	1384.54560869391	1619.84564143191	1951.38533380469	2577.52005336344	1651.92552797684	0.642128598155867	0.000378508536933999	0.0602084354355233	CsaV3_1G014010	chr1	9469692	9470464	-	327	protein_coding	- && sp|Q9FGZ9|UBL5_ARATH Ubiquitin-like protein 5 OS=Arabidopsis thaliana OX=3702 GN=UBL5 PE=3 SV=1 && -	-
CsaV3_2G026780	780.540602733692	563.891485529877	414.538132184079	838.906957429092	1025.02029094845	1323.11872936014	586.323406815883	1062.34865924589	-0.85770108846212	0.000380127655005773	0.0602084354355233	CsaV3_2G026780	chr2	18381446	18383505	-	1521	protein_coding	- && sp|P17569|NIA_CUCMA Nitrate reductase [NADH] OS=Cucurbita maxima OX=3661 PE=2 SV=1 && PF00173:Cytochrome b5-like Heme/Steroid binding domain|PF03404:Mo-co oxidoreductase dimerisation domain	NAC
CsaV3_4G006330	2258.88251059329	1755.11224871174	1718.03025894068	3056.37445607935	3016.26429783874	2529.17581789215	1910.6750060819	2867.27152393675	-0.585768646584662	0.000382657570409173	0.0602084354355233	CsaV3_4G006330	chr4	4230814	4233279	-	2380	protein_coding	- && sp|Q9SH69|6PGD1_ARATH 6-phosphogluconate dehydrogenase, decarboxylating 1, chloroplastic OS=Arabidopsis thaliana OX=3702 GN=PGD1 PE=1 SV=1 && PF03446:NAD binding domain of 6-phosphogluconate dehydrogenase|PF00393:6-phosphogluconate dehydrogenase, C-terminal domain	-
CsaV3_7G030590	2380.49930948666	1904.14071274464	2063.47870242741	1156.11553348432	1650.22387185199	1315.60100930696	2116.03957488624	1373.98013821443	0.622890455650042	0.000396317517058462	0.0617694499936117	CsaV3_7G030590	chr7	19351924	19373856	+	14289	protein_coding	- && sp|Q9NZJ4|SACS_HUMAN Sacsin OS=Homo sapiens OX=9606 GN=SACS PE=1 SV=2 && PF13920:Zinc finger, C3HC4 type (RING finger)	-
CsaV3_7G001370	17.943462131809	30.2084724391006	11.0543501915754	1.99502249091342	2.93982875033015	1.07396000759752	19.7354282541617	2.00293708294703	3.2861416553459	0.00040418438132021	0.0624068239606654	CsaV3_7G001370	chr7	1211675	1213196	-	1191	protein_coding	- && sp|Q9T003|ASMT_ARATH Acetylserotonin O-methyltransferase OS=Arabidopsis thaliana OX=3702 GN=ASMT PE=1 SV=1 && PF08100:Dimerisation domain|PF00891:O-methyltransferase domain	-
CsaV3_7G003920	1690.67287641934	1305.00600936914	1496.94325510917	4034.93298787239	2181.35293274497	1951.38533380469	1497.54071363255	2722.55708480735	-0.86243269742152	0.000415352422029088	0.0635373830031719	CsaV3_7G003920	chr7	2895853	2898865	+	1811	protein_coding	- && sp|Q8LDW9|XTH9_ARATH Xyloglucan endotransglucosylase/hydrolase protein 9 OS=Arabidopsis thaliana OX=3702 GN=XTH9 PE=2 SV=2 && PF06955:Xyloglucan endo-transglycosylase (XET) C-terminus|PF00722:Glycosyl hydrolases family 16	GRAS
CsaV3_6G032380	668.892393913547	639.412666627628	572.062622414028	466.83526287374	324.361105453094	393.069362780691	626.789227651735	394.755243702508	0.666945501650099	0.000422056430087159	0.0639705897382565	CsaV3_6G032380	chr6	18347951	18350862	+	1627	protein_coding	- && sp|K7NBW3|74AC1_SIRGR Mogroside IE synthase OS=Siraitia grosvenorii OX=190515 GN=UGT74AC1 PE=1 SV=1 && -	bHLH
CsaV3_3G046630	715.744767257715	675.662833554549	638.388723563481	456.860150419172	432.154826298533	489.725763464467	676.598774791915	459.580246727391	0.55815241507668	0.000471643886912881	0.0706059357935291	CsaV3_3G046630	chr3	38043301	38048349	-	2269	protein_coding	- && sp|Q84MB2|TIF8_ARATH Protein TIFY 8 OS=Arabidopsis thaliana OX=3702 GN=TIFY8 PE=1 SV=1 && PF06200:tify domain	-
CsaV3_UNG223600	58.8146814320406	1.00694908130335	26.7146796296406	3.99004498182683	0	1.07396000759752	28.8454367143282	1.68800166314145	4.09296725891101	0.000474381627811981	0.0706059357935291	CsaV3_UNG223600	scaffold69	184538	186761	-	1069	protein_coding	- && sp|Q6K4T4|SERK4_ORYSJ LRR receptor kinase SERK2 OS=Oryza sativa subsp. japonica OX=39947 GN=SERK4 PE=3 SV=1 && PF00069:Protein kinase domain	CO-like
CsaV3_5G003640	474.504887485616	386.668447220487	450.464770306699	637.409685846837	625.203580903546	710.961525029556	437.212701670934	657.858263926646	-0.589004843865959	0.000485010160682378	0.071543329148514	CsaV3_5G003640	chr5	2332642	2336646	+	2955	protein_coding	- && sp|Q9LNA5|ACR8_ARATH ACT domain-containing protein ACR8 OS=Arabidopsis thaliana OX=3702 GN=ACR8 PE=2 SV=1 && -	TCP
CsaV3_UNG009110	245.22731580139	282.952691846242	270.831579693598	86.7834783547336	190.108925854683	132.097080934494	266.33719578041	136.329828381304	0.965600414560702	0.000502053518896453	0.0729822283360582	CsaV3_UNG009110	scaffold70	172994	173779	-	786	protein_coding	- && sp|Q9CAE4|U1131_ARATH U11/U12 small nuclear ribonucleoprotein 31 kDa protein OS=Arabidopsis thaliana OX=3702 GN=SNRNP31 PE=2 SV=1 && PF00076:RNA recognition motif. (a.k.a. RRM, RBD, or RNP domain)	NF-YA
CsaV3_7G032960	109.654490805499	120.833889756402	115.149481162244	411.972144373621	171.490010435926	178.277361261188	115.212620574715	253.913172023578	-1.14049256016176	0.000503599904988235	0.0729822283360582	CsaV3_7G032960	chr7	20749903	20757827	-	6932	protein_coding	- && sp|Q944I4|GLYK_ARATH D-glycerate 3-kinase, chloroplastic OS=Arabidopsis thaliana OX=3702 GN=GLYK PE=1 SV=2 && -	-
CsaV3_3G008520	19.9371801464545	32.2223706017073	13.8179377394693	49.8755622728354	66.6361183408168	70.8813605014361	21.9924961625437	62.4643470383628	-1.51024450695152	0.000541910721041733	0.0775328303075392	CsaV3_3G008520	chr3	7192484	7194309	+	1743	protein_coding	- && sp|Q84JK8|MAKR6_ARATH Probable membrane-associated kinase regulator 6 OS=Arabidopsis thaliana OX=3702 GN=MAKR6 PE=2 SV=1 && -	-
CsaV3_6G040330	495.438926639393	369.55031283833	530.608809195621	742.148366619791	858.429995096405	640.08016452812	465.199349557781	746.886175414772	-0.682891780708246	0.000544386436394562	0.0775328303075392	CsaV3_6G040330	chr6	23276261	23286280	-	2713	protein_coding	- && sp|B8BM17|KPYC2_ORYSI Pyruvate kinase 2, cytosolic OS=Oryza sativa subsp. indica OX=39946 GN=OsI_37456 PE=3 SV=1 && PF00224:Pyruvate kinase, barrel domain|PF02887:Pyruvate kinase, alpha/beta domain	MYB_related
CsaV3_3G012130	70.7769895199133	36.2501669269207	85.6712139847096	97.7561020547574	168.550181685595	190.09092134476	64.2327901438479	152.132401695038	-1.24109470277618	0.00060741366162849	0.0857699239637974	CsaV3_3G012130	chr3	9360966	9365368	-	2036	protein_coding	- && sp|A7KTC5|PHT11_PETHY Low affinity inorganic phosphate transporter 1 OS=Petunia hybrida OX=4102 GN=PT1 PE=2 SV=1 && PF00083:Sugar (and other) transporter	WRKY
CsaV3_5G003790	8226.08052842711	6696.21139066729	5743.65612037273	4664.36258375557	4199.05539838824	5047.61203570833	6888.64934648904	4637.01000595071	0.571026716970334	0.0006264010941812	0.087701461669217	CsaV3_5G003790	chr5	2448731	2453203	+	3030	protein_coding	- && sp|Q8H1H9|AMO_ARATH Primary amine oxidase OS=Arabidopsis thaliana OX=3702 GN=At1g62810 PE=2 SV=1 && PF02728:Copper amine oxidase, N3 domain|PF02727:Copper amine oxidase, N2 domain|PF01179:Copper amine oxidase, enzyme domain	-
CsaV3_2G034610	320.988600357917	340.348789480533	449.543574457401	474.815352837393	668.321069241722	705.591724991568	370.293654765283	616.242715690228	-0.733945935671365	0.00063670721412124	0.0883952931470337	CsaV3_2G034610	chr2	23006569	23009791	+	2428	protein_coding	- && sp|Q9LVE0|PTR33_ARATH Protein NRT1/ PTR FAMILY 6.4 OS=Arabidopsis thaliana OX=3702 GN=NPF6.4 PE=1 SV=1 && PF00854:POT family	C3H
CsaV3_4G001420	206.349814515804	89.6184682359983	86.5924098340075	301.248396127926	188.14904002113	385.551642727508	127.520230861936	291.649692958855	-1.19381300173237	0.000650497275900398	0.0895572124595872	CsaV3_4G001420	chr4	809750	811574	+	1745	protein_coding	- && - && PF00646:F-box domain|PF01344:Kelch motif	-
CsaV3_5G015410	51.8366683807816	78.5420283416614	70.9320803959423	171.571934218554	99.9541775112252	147.13252104086	67.1035923727951	139.552877590213	-1.05561208754521	0.00067495021641855	0.0921558059954617	CsaV3_5G015410	chr5	12763392	12764319	+	303	protein_coding	- && - && -	-
CsaV3_1G013050	0	1.00694908130335	0	7.98008996365367	12.7392579180973	15.0354401063652	0.335649693767784	11.9182626627054	-5.0925109755473	0.000693942767064858	1	CsaV3_1G013050	chr1	8399408	8400967	+	1237	protein_coding	- && sp|Q9LQR0|LBD1_ARATH LOB domain-containing protein 1 OS=Arabidopsis thaliana OX=3702 GN=LBD1 PE=2 SV=1 && PF03195:Lateral organ boundaries (LOB) domain	LBD
CsaV3_5G026410	2701.48790984458	2424.73338777847	2646.59567503302	1549.13496419427	1908.92880188105	1981.45621401742	2590.93899088536	1813.17332669758	0.515081104747873	0.00070139287506607	0.0946580478703525	CsaV3_5G026410	chr5	21556903	21567829	-	6306	protein_coding	- && - && PF10650:Putative zinc-finger domain	bHLH
CsaV3_1G009380	6.97801305125906	7.04864356912346	6.44837094508567	73.8158321637964	17.6389725019809	17.1833601215603	6.8250091884894	36.2127215957792	-2.40969019444531	0.000704735784035673	0.0946580478703525	CsaV3_1G009380	chr1	5825550	5826503	+	495	protein_coding	- && sp|Q6TXD2|5MAT2_SALSN Pelargonidin 3-O-(6-caffeoylglucoside) 5-O-(6-O-malonylglucoside) 4'''-malonyltransferase OS=Salvia splendens OX=180675 PE=1 SV=1 && PF02458:Transferase family	CAMTA
CsaV3_5G037920	12.9591670951954	14.0972871382469	11.0543501915754	126.683928173002	18.6189154187576	30.0708802127305	12.7036014750059	58.45790793483	-2.20414224336998	0.000726109892866008	0.0967424317745107	CsaV3_5G037920	chr5	30044255	30048048	-	1412	protein_coding	- && sp|Q8LAT0|ATB20_ARATH Homeobox-leucine zipper protein ATHB-20 OS=Arabidopsis thaliana OX=3702 GN=ATHB-20 PE=1 SV=2 && PF02183:Homeobox associated leucine zipper|PF00046:Homeodomain	HD-ZIP
CsaV3_4G014770	238.249302750131	171.18134382157	162.13046947644	90.7735233365605	117.593150013206	103.100160729362	190.520372016047	103.822278026376	0.875005642676595	0.000758542271158026	0.0997234701176179	CsaV3_4G014770	chr4	10220360	10228281	-	1349	protein_coding	- && sp|O82794|AGL24_ARATH MADS-box protein AGL24 OS=Arabidopsis thaliana OX=3702 GN=AGL24 PE=1 SV=1 && PF00319:SRF-type transcription factor (DNA-binding and dimerisation domain)|PF01486:K-box region	MIKC_MADS
CsaV3_7G021350	6385.87880090936	5791.97111565688	6087.26217216087	7323.72756414315	10119.8705015532	8792.51058220087	6088.37069624237	8745.36954929906	-0.522468572181164	0.000762203190352598	0.0997234701176179	CsaV3_7G021350	chr7	9932226	9938180	-	4668	protein_coding	- && sp|Q42601|CARB_ARATH Carbamoyl-phosphate synthase large chain, chloroplastic OS=Arabidopsis thaliana OX=3702 GN=CARB PE=1 SV=1 && PF02142:MGS-like domain|PF02787:Carbamoyl-phosphate synthetase large chain, oligomerisation domain|PF02786:Carbamoyl-phosphate synthase L chain, ATP binding domain	-
CsaV3_1G040450	130.588529959277	120.833889756402	104.095130970669	277.308126236965	198.928412105674	171.833601215603	118.505850228783	216.023379852747	-0.867684803645269	0.00076659286392697	0.0997234701176179	CsaV3_1G040450	chr1	25705421	25707884	+	1367	protein_coding	- && sp|E2RKN8|TM258_CANLF Transmembrane protein 258 OS=Canis lupus familiaris OX=9615 GN=TMEM258 PE=1 SV=1 && -	-
CsaV3_4G026920	126.601093929986	23.1598288699771	394.271823499524	15.9601799273073	20.5788012523111	7.51772005318261	181.344248766495	14.6855670776003	3.62490834458319	0.000773905336107317	0.099888203576789	CsaV3_4G026920	chr4	15965813	15970615	-	1665	protein_coding	- && sp|Q84K71|DTX44_ARATH Protein DETOXIFICATION 44, chloroplastic OS=Arabidopsis thaliana OX=3702 GN=DTX44 PE=2 SV=1 && PF01554:MatE	-
CsaV3_3G011620	199.371801464545	202.396765341974	184.23916985959	340.151334700738	267.524416280044	327.557802317242	195.335912222036	311.744517766008	-0.674443831202041	0.000815709137280256	0.104467679511683	CsaV3_3G011620	chr3	9091821	9094990	-	1903	protein_coding	- && sp|Q38831|IAA13_ARATH Auxin-responsive protein IAA13 OS=Arabidopsis thaliana OX=3702 GN=IAA13 PE=1 SV=2 && PF02309:AUX/IAA family	ARF
CsaV3_6G017190	278.12366304304	275.904048277118	298.467455172537	483.792954046504	384.137623376473	434.953803076994	284.165055497565	434.29479349999	-0.611561611830907	0.00082426700691858	0.104751655548476	CsaV3_6G017190	chr6	12760556	12763802	-	1025	protein_coding	- && sp|Q9LUS7|RLF23_ARATH Rapid alkalinization factor 23 OS=Arabidopsis thaliana OX=3702 GN=RALF23 PE=1 SV=1 && PF05498:Rapid ALkalinization Factor (RALF)	HSF
CsaV3_3G032590	77.7550025711724	92.6393154799084	112.38589361435	174.564467954924	198.928412105674	146.058561033262	94.2600705551436	173.183813697953	-0.876983061540551	0.000843186514113083	0.106338048852384	CsaV3_3G032590	chr3	28110411	28114110	-	2018	protein_coding	- && - && PF06101:Vacuolar protein sorting-associated protein 62	-
CsaV3_3G040160	367.840973702085	460.175730155632	180.554386462399	168.579400482184	172.469953352702	165.389841170017	336.190363440038	168.813065001635	0.992875886363293	0.000851603578425346	0.106585929690645	CsaV3_3G040160	chr3	32965687	32965989	-	303	protein_coding	- && - && PF05678:VQ motif	-
CsaV3_7G008610	263.170777933199	336.32099315532	361.108772924797	227.43256396413	168.550181685595	182.573201291578	320.200181337772	192.851982313768	0.731758259930463	0.000954206577483148	0.118529675688715	CsaV3_7G008610	chr7	5351643	5354773	+	2017	protein_coding	- && sp|Q9LJK2|ABAH4_ARATH Abscisic acid 8'-hydroxylase 4 OS=Arabidopsis thaliana OX=3702 GN=CYP707A4 PE=2 SV=2 && PF00067:Cytochrome P450	G2-like
CsaV3_3G043060	1430.49267550811	1169.06788339319	1341.26115657782	1686.79151606729	1885.41017187841	1990.0478940782	1313.60723849304	1854.08319400797	-0.497029746734043	0.001066870754028	0.131535609905198	CsaV3_3G043060	chr3	34952039	34955231	-	2140	protein_coding	- && sp|Q23892|GLUA_DICDI Lysosomal beta glucosidase OS=Dictyostelium discoideum OX=44689 GN=gluA PE=1 SV=2 && PF01915:Glycosyl hydrolase family 3 C-terminal domain|PF00933:Glycosyl hydrolase family 3 N terminal domain	C2H2
CsaV3_6G009320	898.169965597773	853.892820945242	817.100718327284	1392.52569865756	1123.9945255429	1144.84136809895	856.387834956766	1220.4538640998	-0.511265318778055	0.00109600110138418	0.134126179229393	CsaV3_6G009320	chr6	7480747	7484653	+	3618	protein_coding	- && sp|Q9LK43|TMK4_ARATH Receptor-like kinase TMK4 OS=Arabidopsis thaliana OX=3702 GN=TMK4 PE=1 SV=1 && PF07714:Protein tyrosine kinase|PF13855:Leucine rich repeat	GRAS
novel.294	1098.53862606964	598.127754294191	616.28002318033	457.857661664629	419.415568380435	475.7642833657	770.982134514721	451.012504470255	0.773468997103178	0.00111026478295588	0.134872679994222	-	chr5	21205167	21209149	-	2505	-	- && sp|Q9FY49|LKHA4_ARATH Leucine aminopeptidase OS=Arabidopsis thaliana OX=3702 GN=LKHA4 PE=2 SV=1 && PF09127:Leukotriene A4 hydrolase, C-terminal|PF01433:Peptidase family M1 domain	-
CsaV3_4G017500	2657.62611352238	2198.16984448522	2566.4516361441	5535.18990103927	3843.33611959829	2803.03561982952	2474.0825313839	4060.52054682236	-0.714826825436848	0.00113728940598481	0.137147140702738	CsaV3_4G017500	chr4	10936926	10940386	-	2408	protein_coding	- && sp|O22349|TBA3_ELEIN Tubulin alpha-3 chain OS=Eleusine indica OX=29674 GN=TUBA3 PE=2 SV=1 && PF03953:Tubulin C-terminal domain|PF00091:Tubulin/FtsZ family, GTPase domain	Nin-like
CsaV3_7G033780	2867.96336406747	2442.85847124193	2396.03040402397	2170.5844701138	1403.27825682426	1357.48544960326	2568.95074644446	1643.78272551377	0.644018242242311	0.00114904786157245	0.137561012471293	CsaV3_7G033780	chr7	21300943	21317572	+	3728	protein_coding	- && sp|Q9LU41|ACA9_ARATH Calcium-transporting ATPase 9, plasma membrane-type OS=Arabidopsis thaliana OX=3702 GN=ACA9 PE=2 SV=2 && PF00702:haloacid dehalogenase-like hydrolase|PF12515:Ca2+-ATPase N terminal autoinhibitory domain|PF00122:E1-E2 ATPase|PF00689:Cation transporting ATPase, C-terminus|PF00690:Cation transporter/ATPase, N-terminus	MYB_related
CsaV3_UNG113870	277.126804035717	402.779632521341	339.000072541646	233.41763143687	192.068811688237	201.904481428333	339.635503032901	209.13030818448	0.699418262662074	0.00116795713178777	0.138130837654355	CsaV3_UNG113870	scaffold85	57131	60127	+	633	protein_coding	- && - && PF12738:twin BRCT domain	-
CsaV3_6G002130	49.8429503661361	81.5628755855715	58.956534355069	113.716281982065	146.991437516508	114.913720812934	63.4541201022589	125.207146770502	-0.98200385003473	0.00117601573795322	0.138130837654355	CsaV3_6G002130	chr6	1472037	1473566	+	826	protein_coding	- && - && -	bHLH
CsaV3_2G031090	238.249302750131	290.001335415365	317.812568007794	158.604288027617	203.828126689557	141.762721002872	282.02106872443	168.065045240015	0.746079788886252	0.00117984029198818	0.138130837654355	CsaV3_2G031090	chr2	20467106	20482641	-	7592	protein_coding	- && sp|Q588V7|TEB_ARATH Helicase and polymerase-containing protein TEBICHI OS=Arabidopsis thaliana OX=3702 GN=TEB PE=2 SV=1 && PF00476:DNA polymerase family A|PF00270:DEAD/DEAH box helicase|PF00271:Helicase conserved C-terminal domain	-
CsaV3_2G024590	4329.35866880258	4902.83507686602	4554.39227892908	6950.65835834234	6898.79813410809	5454.64287858779	4595.52867486589	6434.69979034607	-0.485710518344776	0.00119369448609248	0.138130837654355	CsaV3_2G024590	chr2	17045750	17049165	-	3276	protein_coding	- && sp|P92990|PGL3_ARATH Polygalacturonase 1 beta-like protein 3 OS=Arabidopsis thaliana OX=3702 GN=PGL3 PE=2 SV=2 && PF03181:BURP domain	-
CsaV3_3G014940	1210.18683488979	1407.71481566209	1252.82635504522	2456.87019755987	1759.97747853099	1631.34525154063	1290.24266853236	1949.39764254383	-0.595543021794568	0.00119561223803479	0.138130837654355	CsaV3_3G014940	chr3	11083265	11087130	+	2095	protein_coding	- && sp|A7PZL3|PGLR_VITVI Probable polygalacturonase OS=Vitis vinifera OX=29760 GN=GSVIVT00026920001 PE=1 SV=1 && PF12708:Pectate lyase superfamily protein|PF00295:Glycosyl hydrolases family 28	MYB_related
CsaV3_2G030100	71.773848527236	81.5628755855715	70.9320803959423	131.671484400285	125.43269334742	146.058561033262	74.7562681695833	134.387579593656	-0.84613014586801	0.00123790712474675	0.142024052832924	CsaV3_2G030100	chr2	19704671	19708523	-	3042	protein_coding	- && sp|Q6YXH8|CCD41_ORYSJ Cyclin-D4-1 OS=Oryza sativa subsp. japonica OX=39947 GN=CYCD4-1 PE=2 SV=2 && PF00134:Cyclin, N-terminal domain|PF02984:Cyclin, C-terminal domain	LBD
CsaV3_4G024380	5325.22081711798	4617.86848685717	4566.36782496995	2864.85229695167	3607.1698766551	3758.86002659131	4836.48570964837	3410.29406673269	0.504095623593113	0.00128334569997781	0.146221753857472	CsaV3_4G024380	chr4	14274719	14283378	+	5352	protein_coding	- && sp|Q9LZ03|TOP6A_ARATH DNA topoisomerase 6 subunit A OS=Arabidopsis thaliana OX=3702 GN=TOP6A PE=1 SV=1 && PF04406:Type IIB DNA topoisomerase	-
CsaV3_5G014070	89.717310659045	130.903380569436	47.9021841634935	33.9153823455281	42.1375454213989	31.144840220328	89.5076251306581	35.732589329085	1.32155489652277	0.00134470296227237	0.152163271504807	CsaV3_5G014070	chr5	10975944	10977514	-	1043	protein_coding	- && sp|Q9SY73|PTALR_ARATH NADPH-dependent pterin aldehyde reductase OS=Arabidopsis thaliana OX=3702 GN=At1g10310 PE=1 SV=1 && PF00106:short chain dehydrogenase	C3H
CsaV3_5G012600	2.99057702196817	7.04864356912346	4.60597924648976	0.997511245456708	21.5587441690878	105.248080744557	4.8817332791938	42.601445386367	-3.1242569549518	0.00135585490423482	0.152381488931044	CsaV3_5G012600	chr5	8123721	8127866	-	456	protein_coding	- && sp|Q402F3|TOM3_TOBAC Tobamovirus multiplication protein 3 OS=Nicotiana tabacum OX=4097 GN=TOM3 PE=1 SV=1 && PF06454:Protein of unknown function (DUF1084)	-
CsaV3_2G013480	9.96859007322723	5.03474540651676	4.60597924648976	117.706326963892	14.6991437516508	5.36980003798758	6.53643824207792	45.9250902511766	-2.81627943608887	0.00136878540445978	0.152795295047838	CsaV3_2G013480	chr2	11077452	11080888	+	2851	protein_coding	- && sp|A0A1P8B590|IQD19_ARATH Protein IQ-DOMAIN 19 OS=Arabidopsis thaliana OX=3702 GN=IQD19 PE=1 SV=1 && PF00612:IQ calmodulin-binding motif|PF13178:Protein of unknown function (DUF4005)	FAR1
CsaV3_5G034690	105.667054776209	126.875584244222	116.99187286084	176.559490445837	196.96852627212	207.274281466321	116.511503960424	193.600766061426	-0.732325412640562	0.00138596871336509	0.153675094721507	CsaV3_5G034690	chr5	27515347	27518117	+	1296	protein_coding	- && - && PF11976:Ubiquitin-2 like Rad60 SUMO-like	-
CsaV3_3G006790	962.96580107375	874.031802571309	981.994775351617	732.173254165224	654.601868406848	601.417604254609	939.664126332226	662.730908942227	0.503568137162915	0.0014033776380641	0.15456801305638	CsaV3_3G006790	chr3	6016902	6019296	+	1779	protein_coding	- && sp|Q9ZVP8|NAC35_ARATH NAC domain-containing protein 35 OS=Arabidopsis thaliana OX=3702 GN=NAC035 PE=1 SV=2 && PF02365:No apical meristem (NAM) protein	NAC
CsaV3_2G017660	3642.52281275723	2636.19269485218	2871.36746226172	4277.32822051837	4092.24162045957	4710.38859332271	3050.02765662371	4359.98614476688	-0.515484663647503	0.00146338475916731	0.160109798716577	CsaV3_2G017660	chr2	14667599	14673223	-	1893	protein_coding	- && sp|Q00497|SK_SOLLC Shikimate kinase, chloroplastic OS=Solanum lycopersicum OX=4081 GN=SK PE=1 SV=1 && PF01202:Shikimate kinase	-
CsaV3_3G009780	1403.57748231039	1410.735662906	1401.13888678219	1825.44557918578	1931.46748896691	1864.39457318929	1405.15067733286	1873.76921378066	-0.415244964587515	0.00149289401853212	0.161541750658142	CsaV3_3G009780	chr3	7948783	7953733	-	2531	protein_coding	- && sp|P23981|AROA1_TOBAC 3-phosphoshikimate 1-carboxyvinyltransferase 1, chloroplastic OS=Nicotiana tabacum OX=4097 GN=EPSPS-1 PE=2 SV=1 && PF00275:EPSP synthase (3-phosphoshikimate 1-carboxyvinyltransferase)	-
CsaV3_7G001280	369.83469171673	476.286915456485	444.016399361613	251.372833855091	330.240762953754	234.123281656259	430.046002178276	271.912292821701	0.66060473381515	0.00149602856066193	0.161541750658142	CsaV3_7G001280	chr7	1127537	1141655	+	8469	protein_coding	- && sp|Q9FKS4|ATR_ARATH Serine/threonine-protein kinase ATR OS=Arabidopsis thaliana OX=3702 GN=ATR PE=2 SV=2 && PF02259:FAT domain|PF00454:Phosphatidylinositol 3- and 4-kinase|PF08064:UME (NUC010) domain	LBD
CsaV3_2G024550	634.999187664574	777.364690766188	853.027356449904	2000.0100471407	1345.46162473443	773.251205470212	755.130411626889	1372.90762578178	-0.862541826285335	0.00153454847497674	0.164625164643446	CsaV3_2G024550	chr2	17017468	17029954	-	2598	protein_coding	- && sp|O64862|CTU1_ARATH Cytoplasmic tRNA 2-thiolation protein 1 OS=Arabidopsis thaliana OX=3702 GN=NCS6 PE=2 SV=2 && PF07731:Multicopper oxidase|PF07732:Multicopper oxidase|PF16503:Zinc-ribbon|PF00394:Multicopper oxidase|PF01171:PP-loop family	bHLH
CsaV3_4G011950	4990.27619065755	3559.56500240735	3704.12851002707	2791.03646478787	2468.47620736055	3112.3361020176	4084.65656769732	2790.61625805534	0.549684831566603	0.00161845156479339	0.171383165184844	CsaV3_4G011950	chr4	9215521	9222869	-	3482	protein_coding	- && sp|Q9ASS7|CAAT2_ARATH Cationic amino acid transporter 2, vacuolar OS=Arabidopsis thaliana OX=3702 GN=CAT2 PE=1 SV=1 && -	G2-like
CsaV3_2G031310	211.334109552417	209.445408911097	188.84514910608	430.924858037298	293.982875033015	277.081681960159	203.208222523198	333.996471676824	-0.717654392261239	0.00162491033249132	0.171383165184844	CsaV3_2G031310	chr2	20604249	20607439	+	954	protein_coding	- && sp|Q94B65|UTR7_ARATH UDP-galactose/UDP-glucose transporter 7 OS=Arabidopsis thaliana OX=3702 GN=UTR7 PE=1 SV=1 && PF03151:Triose-phosphate Transporter family	-
CsaV3_4G003810	210.337250545094	291.008284496669	268.067992145704	545.638651264819	394.916995461017	336.149482378023	256.471175729156	425.568376367953	-0.730933356400613	0.00162866393886693	0.171383165184844	CsaV3_4G003810	chr4	2337048	2337543	+	496	protein_coding	- && - && PF14368:Probable lipid transfer	-
CsaV3_6G014350	293.07654815288	208.438459829794	229.37776647519	388.03187448266	315.541619202103	512.278923624015	243.630924819288	405.284139102926	-0.733647248500332	0.00173304224774469	0.181212601107531	CsaV3_6G014350	chr6	10422841	10427021	-	1819	protein_coding	- && sp|Q9FFB6|ZFP34_ARATH E3 ubiquitin-protein ligase RZFP34 OS=Arabidopsis thaliana OX=3702 GN=RZPF34 PE=1 SV=1 && PF05495:CHY zinc finger|PF13445:RING-type zinc-finger|PF14599:Zinc-ribbon	Trihelix
CsaV3_5G032870	195.384365435254	525.62742044035	480.864233333531	921.700390801999	841.770965511201	564.902963996294	400.625339736378	776.124773436498	-0.954029282383683	0.00175673927463528	0.18253515444182	CsaV3_5G032870	chr5	26468526	26470659	-	1478	protein_coding	- && sp|Q9C554|EXPA1_ARATH Expansin-A1 OS=Arabidopsis thaliana OX=3702 GN=EXPA1 PE=2 SV=1 && PF01357:Pollen allergen|PF03330:Lytic transglycolase	bZIP
CsaV3_5G000090	3288.63786515766	3121.54215204039	2982.83216002677	2300.26093202317	2483.1753511122	2282.16501614472	3131.00405907494	2355.20043309337	0.410677037899473	0.0017721313848514	0.182983641307062	CsaV3_5G000090	chr5	54545	59025	+	2091	protein_coding	- && sp|Q6LA42|APRR5_ARATH Two-component response regulator-like APRR5 OS=Arabidopsis thaliana OX=3702 GN=APRR5 PE=1 SV=2 && PF06203:CCT motif|PF00072:Response regulator receiver domain	ARR-B
CsaV3_5G038840	446.59283528058	706.878255074953	596.934910345073	869.82980603825	920.166398853338	858.094046070416	583.468666900202	882.696750320668	-0.597334434707684	0.00180045814752649	0.184144105490735	CsaV3_5G038840	chr5	30756982	30762338	-	3644	protein_coding	- && sp|Q9LFS4|NIK1_ARATH Protein NSP-INTERACTING KINASE 1 OS=Arabidopsis thaliana OX=3702 GN=NIK1 PE=1 SV=1 && PF00069:Protein kinase domain|PF13855:Leucine rich repeat|PF08263:Leucine rich repeat N-terminal domain	CO-like
CsaV3_6G007580	7006.92196247142	4696.41051519883	4138.9329508957	3967.10222318133	2927.08949241206	3227.24982283054	5280.75514285532	3373.81384614131	0.646314017061207	0.00180566219293621	0.184144105490735	CsaV3_6G007580	chr6	6122100	6128607	-	2920	protein_coding	- && sp|Q6BE24|CUCS_CUCPE Cucurbitadienol synthase OS=Cucurbita pepo OX=3663 GN=CPQ PE=1 SV=1 && PF13243:Squalene-hopene cyclase C-terminal domain|PF13249:Squalene-hopene cyclase N-terminal domain	-
CsaV3_3G033940	281.114240065008	230.591339618468	243.195704214659	136.659040627569	164.630410018489	171.833601215603	251.633761299378	157.707683953887	0.674494969130789	0.00185593935300979	0.188110270251992	CsaV3_3G033940	chr3	28981023	28984384	-	3275	protein_coding	- && sp|Q2R2D5|XA21_ORYSJ Receptor kinase-like protein Xa21 OS=Oryza sativa subsp. japonica OX=39947 GN=XA21 PE=1 SV=1 && PF00069:Protein kinase domain|PF08263:Leucine rich repeat N-terminal domain|PF13855:Leucine rich repeat	WRKY
CsaV3_1G030830	1601.95242476762	1910.18240723246	2810.56853620805	1219.95625319355	1575.74821017696	1187.79976840285	2107.56778940271	1327.83474392446	0.666560465564762	0.00196284889590079	0.197085918705145	CsaV3_1G030830	chr1	17842805	17846403	-	1399	protein_coding	- && sp|J9U5U9|DAD2_PETHY Probable strigolactone esterase DAD2 OS=Petunia hybrida OX=4102 GN=DAD2 PE=1 SV=1 && PF12697:Alpha/beta hydrolase family	-
CsaV3_5G031060	1163.33446154562	1281.84618049917	1486.8101007669	1681.80395984001	1780.5562797833	2151.14189521783	1310.66358093723	1871.16737828038	-0.513290109326622	0.00197916717830264	0.197085918705145	CsaV3_5G031060	chr5	25416753	25422503	+	3232	protein_coding	- && sp|Q9C9V6|Y1790_ARATH BTB/POZ domain-containing protein At1g67900 OS=Arabidopsis thaliana OX=3702 GN=At1g67900 PE=1 SV=1 && PF03000:NPH3 family	MYB
CsaV3_2G012900	50.8398093734589	20.138981626067	11.0543501915754	4.98755622728354	4.89971458388359	6.4437600455851	27.3443803970338	5.44367695225074	2.32919512893535	0.00198919386194236	0.197085918705145	CsaV3_2G012900	chr2	10474274	10477614	-	1469	protein_coding	- && sp|Q501F8|WTR32_ARATH WAT1-related protein At4g08300 OS=Arabidopsis thaliana OX=3702 GN=At4g08300 PE=2 SV=1 && PF00892:EamA-like transporter family	ERF
CsaV3_6G018620	1352.73767293693	1271.77668968613	1116.48936934912	1709.7342747128	1619.84564143191	1791.36529267266	1247.00124399073	1706.98173627246	-0.453100661999247	0.00199221284569695	0.197085918705145	CsaV3_6G018620	chr6	13205536	13208448	+	2913	protein_coding	- && sp|P0DO21|GIP2_NICBE Probable aspartic proteinase GIP2 OS=Nicotiana benthamiana OX=4100 GN=GIP2 PE=1 SV=1 && PF14543:Xylanase inhibitor N-terminal|PF14541:Xylanase inhibitor C-terminal	FAR1
CsaV3_5G023120	127.597952937309	135.938125975953	132.652202298905	233.41763143687	181.289439603693	226.605561603076	132.062760404055	213.77087754788	-0.69437197813774	0.0020081277343716	0.19747784702115	CsaV3_5G023120	chr5	17316574	17317139	-	477	protein_coding	- && - && -	-
CsaV3_7G005990	84.7330156224314	16.1111853008536	62.6413177522608	17.9552024182208	13.7192008348741	16.1094001139627	54.4951728918486	15.9279344556858	1.7757054342803	0.00203056727435593	0.197591224593298	CsaV3_7G005990	chr7	3591813	3595660	-	1679	protein_coding	- && sp|K7NBW3|74AC1_SIRGR Mogroside IE synthase OS=Siraitia grosvenorii OX=190515 GN=UGT74AC1 PE=1 SV=1 && PF00201:UDP-glucoronosyl and UDP-glucosyl transferase	bHLH
CsaV3_6G043280	235.258725728163	261.806761138871	233.98374572168	545.638651264819	357.679164623502	309.300482188085	243.683077529571	404.206099358802	-0.730741664625133	0.00203320066466077	0.197591224593298	CsaV3_6G043280	chr6	25484520	25488275	+	2346	protein_coding	- && - && PF03763:Remorin, C-terminal region	-
CsaV3_1G010260	954.990929015168	769.309098115761	771.962121711684	562.596342437584	605.604722568012	589.604044171036	832.087382947538	585.935036392211	0.505846850649664	0.00206117549530261	0.199138481625113	CsaV3_1G010260	chr1	6384548	6389782	-	2685	protein_coding	- && - && PF12796:Ankyrin repeats (3 copies)|PF13962:Domain of unknown function	FAR1
CsaV3_7G027280	757.612845565269	815.628755855715	900.929540613397	454.865127928259	614.424208819002	615.379084353377	824.723714011461	561.556140366879	0.554862980467244	0.00210450726015494	0.202142816540813	CsaV3_7G027280	chr7	16843687	16846713	-	3027	protein_coding	- && - && PF13041:PPR repeat family|PF12854:PPR repeat	-
CsaV3_1G011340	175.447185288799	232.605237781074	222.929395530104	303.243418618839	314.561676285326	358.70264253757	210.327272866659	325.502579147245	-0.629359374093477	0.00217399622020518	0.207610355803525	CsaV3_1G011340	chr1	6987715	6988653	-	706	protein_coding	- && - && PF06749:Protein of unknown function (DUF1218)	ERF
CsaV3_5G028280	132.582247973922	288.994386334062	219.244612132913	384.041829500833	438.034483799193	315.74424223367	213.607082146966	379.273518511232	-0.828722119726116	0.00222509884247416	0.211039200966466	CsaV3_5G028280	chr5	23437441	23438741	+	1301	protein_coding	- && sp|Q9SI74|PMI10_ARATH Pectinesterase inhibitor 10 OS=Arabidopsis thaliana OX=3702 GN=PMEI10 PE=2 SV=1 && PF04043:Plant invertase/pectin methylesterase inhibitor	Trihelix
CsaV3_6G036020	261.177059918553	518.578776871226	426.513678224952	600.501769764938	830.991593426657	607.861364300194	402.089838338244	679.78490916393	-0.757709137609637	0.00223591059879729	0.211039200966466	CsaV3_6G036020	chr6	19979710	19984291	+	3138	protein_coding	- && sp|Q93ZH1|TORL4_ARATH TORTIFOLIA1-like protein 4 OS=Arabidopsis thaliana OX=3702 GN=TOR1L4 PE=2 SV=1 && -	E2F/DP
CsaV3_6G003430	380.80014079728	355.453025700083	463.36151219687	535.663538810252	603.644836734458	615.379084353377	399.871559564744	584.895819966029	-0.547847497740806	0.00224822343502802	0.211039200966466	CsaV3_6G003430	chr6	2660590	2667040	-	2141	protein_coding	- && sp|Q9SX20|PTR18_ARATH Protein NRT1/ PTR FAMILY 3.1 OS=Arabidopsis thaliana OX=3702 GN=NPF3.1 PE=2 SV=1 && PF00854:POT family	G2-like
CsaV3_UNG137080	2.99057702196817	0	0	81.7959221274501	94.0745200105649	3.22188002279255	0.996859007322723	59.6974407202692	-5.91456785278777	0.00228243874249666	0.212172776479035	CsaV3_UNG137080	scaffold66	163692	167637	-	2682	protein_coding	- && sp|O64894|ACOX2_CUCMA Acyl-coenzyme A oxidase, peroxisomal OS=Cucurbita maxima OX=3661 GN=Acx PE=1 SV=1 && PF00441:Acyl-CoA dehydrogenase, C-terminal domain|PF01756:Acyl-CoA oxidase|PF02770:Acyl-CoA dehydrogenase, middle domain	-
CsaV3_3G008730	174.450326281476	123.854737000312	83.8288222861137	304.240929864296	197.948469188897	211.570121496711	127.377961855967	237.919840183301	-0.903035107423594	0.00230782066199052	0.212172776479035	CsaV3_3G008730	chr3	7306399	7307253	+	345	protein_coding	- && - && -	-
CsaV3_5G000530	374.818986753344	320.209807854466	264.383208748512	204.489805318625	130.332407931303	228.753481618271	319.804001118774	187.858564956067	0.768296245166854	0.00231251957198179	0.212172776479035	CsaV3_5G000530	chr5	263057	266441	+	1592	protein_coding	- && sp|O82117|CO3_ORYSJ Zinc finger protein CO3 OS=Oryza sativa subsp. japonica OX=39947 GN=CO3 PE=2 SV=1 && PF06203:CCT motif	NF-YB
CsaV3_2G000040	20.9340391537772	43.2988104960441	47.9021841634935	0.997511245456708	17.6389725019809	1.07396000759752	37.3783446044383	6.57014791834505	2.4964911263759	0.00231943471420196	0.212172776479035	CsaV3_2G000040	chr2	118042	121257	-	774	protein_coding	- && sp|O82359|LCKB2_ARATH Sphingoid long-chain bases kinase 2, mitochondrial OS=Arabidopsis thaliana OX=3702 GN=LCKB2 PE=2 SV=1 && PF12738:twin BRCT domain	-
CsaV3_5G036010	75.7612845565269	68.4725375286279	111.464697765052	30.922848609158	37.2378308375153	50.4761203570833	85.232839950069	39.5455999345855	1.11209003892996	0.00233031173334989	0.212172776479035	CsaV3_5G036010	chr5	28470574	28473590	+	1329	protein_coding	- && sp|Q9SHZ8|PP168_ARATH Pentatricopeptide repeat-containing protein At2g22070 OS=Arabidopsis thaliana OX=3702 GN=PCMP-H41 PE=3 SV=1 && PF13041:PPR repeat family|PF01535:PPR repeat	MYB_related
CsaV3_3G015570	130.588529959277	107.743551699459	122.519047956628	188.529625391318	156.790866684275	326.483842309645	120.283709871788	223.934778128413	-0.895056316278155	0.0023373552036308	0.212172776479035	CsaV3_3G015570	chr3	11601422	11606098	-	2415	protein_coding	- && sp|Q9LI74|CHUP1_ARATH Protein CHUP1, chloroplastic OS=Arabidopsis thaliana OX=3702 GN=CHUP1 PE=1 SV=1 && -	MYB_related
CsaV3_6G038030	734.685088396847	246.702524919321	348.212031034626	3385.55316708007	868.229424264172	1601.2743713279	443.199881450265	1951.68565422405	-2.13873068854209	0.00241250604673484	0.217797881956865	CsaV3_6G038030	chr6	21579579	21581174	+	1374	protein_coding	- && sp|P35694|XTH2_SOYBN Xyloglucan endotransglucosylase/hydrolase 2 OS=Glycine max OX=3847 PE=2 SV=1 && PF00722:Glycosyl hydrolases family 16|PF06955:Xyloglucan endo-transglycosylase (XET) C-terminus	MYB_related
CsaV3_6G005020	26391.8422188691	24008.6869455158	21791.8090109924	16053.9459843803	17887.8780028422	19483.7824578341	24064.1127251258	17808.5354816855	0.434317529213008	0.00248090962861996	0.222756021600165	CsaV3_6G005020	chr6	4242681	4253277	+	5258	protein_coding	- && sp|Q9SQI2|GIGAN_ARATH Protein GIGANTEA OS=Arabidopsis thaliana OX=3702 GN=GI PE=1 SV=2 && -	-
CsaV3_3G008720	617.055725532765	443.057595773475	510.342500511066	969.580930583921	735.937130499315	681.964604824423	523.485273939102	795.827555302553	-0.604521525926866	0.00250482003626166	0.223687199022048	CsaV3_3G008720	chr3	7303454	7305695	+	1479	protein_coding	- && sp|Q3EDL4|Y1154_ARATH Probable serine/threonine-protein kinase At1g01540 OS=Arabidopsis thaliana OX=3702 GN=At1g01540 PE=1 SV=2 && PF07714:Protein tyrosine kinase	bHLH
CsaV3_5G037160	226.286994662258	198.36896901676	232.141354023084	131.671484400285	137.192008348741	149.280441056055	218.932439234034	139.38131126836	0.652378586953065	0.00259226617023699	0.230251770959598	CsaV3_5G037160	chr5	29446916	29455219	-	2176	protein_coding	- && sp|Q0IGK1|MBD4L_ARATH Methyl-CpG-binding domain protein 4-like protein OS=Arabidopsis thaliana OX=3702 GN=MBD4L PE=1 SV=1 && PF00730:HhH-GPD superfamily base excision DNA repair protein	-
CsaV3_6G050380	1641.82678506052	1411.7426119873	1751.19330951541	2108.73877289548	2109.81709982027	2318.67965640304	1601.58756885441	2179.07850970626	-0.443980913864374	0.00261413982316398	0.230952962665733	CsaV3_6G050380	chr6	29374652	29376257	-	1606	protein_coding	- && sp|Q01197|E6_GOSHI Protein E6 OS=Gossypium hirsutum OX=3635 GN=E6 PE=2 SV=1 && -	-
CsaV3_2G015910	280.117381057685	240.660830431501	260.698425351321	334.166267227997	472.332485886378	384.477682719911	260.492212280169	396.992145278095	-0.608061196421941	0.00262881934718312	0.231014491674533	CsaV3_2G015910	chr2	13204393	13208544	-	2645	protein_coding	- && sp|F4I9E1|NFD4_ARATH Protein NUCLEAR FUSION DEFECTIVE 4 OS=Arabidopsis thaliana OX=3702 GN=NFD4 PE=3 SV=1 && PF06813:Nodulin-like	NF-YC
CsaV3_4G001580	117.629362864081	165.13964933375	205.426674393443	91.7710345820172	95.0544629273416	85.9168006078013	162.731895530425	90.9140993723867	0.840559314765629	0.00265768627062477	0.232315528449692	CsaV3_4G001580	chr4	886614	889927	-	2684	protein_coding	- && sp|Q8RWZ5|SD25_ARATH G-type lectin S-receptor-like serine/threonine-protein kinase SD2-5 OS=Arabidopsis thaliana OX=3702 GN=SD25 PE=1 SV=1 && PF01453:D-mannose binding lectin|PF00069:Protein kinase domain	bHLH
CsaV3_6G043360	1615.90845087013	1202.2972030762	1129.38611123929	2447.89259635076	1629.64507059968	1899.83525344001	1315.86392172854	1992.45764013015	-0.598667209006863	0.00267620447189199	0.232656381584824	CsaV3_6G043360	chr6	25534840	25539366	-	3102	protein_coding	- && sp|Q3EDL4|Y1154_ARATH Probable serine/threonine-protein kinase At1g01540 OS=Arabidopsis thaliana OX=3702 GN=At1g01540 PE=1 SV=2 && PF00069:Protein kinase domain	bHLH
CsaV3_3G033960	335.941485467758	365.522516513117	395.193019348822	246.385277627807	204.808069606334	274.933761944964	365.552340443232	242.042369726368	0.596000488504624	0.0026897505527935	0.232656381584824	CsaV3_3G033960	chr3	28986522	28989101	-	2580	protein_coding	- && sp|Q9SD62|Y3471_ARATH Putative receptor-like protein kinase At3g47110 OS=Arabidopsis thaliana OX=3702 GN=At3g47110 PE=3 SV=1 && PF00069:Protein kinase domain|PF13855:Leucine rich repeat|PF12799:Leucine Rich repeats (2 copies)|PF08263:Leucine rich repeat N-terminal domain	WRKY
CsaV3_5G006200	28.908911212359	19.1320325447637	26.7146796296406	91.7710345820172	65.6561754240401	34.3667202431205	24.9185411289211	63.9313100830593	-1.36031675897205	0.0027580993188043	0.236926070095611	CsaV3_5G006200	chr5	4090788	4094222	-	2804	protein_coding	- && sp|Q9LY71|CKX6_ARATH Cytokinin dehydrogenase 6 OS=Arabidopsis thaliana OX=3702 GN=CKX6 PE=2 SV=2 && PF01565:FAD binding domain|PF09265:Cytokinin dehydrogenase 1, FAD and cytokinin binding	bHLH
CsaV3_UNG141080	33.8932062489726	8.05559265042682	21.1875045338529	5.98506747274025	0.979942916776718	3.22188002279255	21.0454344777508	3.39563013743651	2.63396111339872	0.00277125564949511	0.236926070095611	CsaV3_UNG141080	scaffold66	168187	175399	-	2302	protein_coding	- && sp|Q8GWR0|COX11_ARATH Cytochrome c oxidase assembly protein COX11, mitochondrial OS=Arabidopsis thaliana OX=3702 GN=COX11 PE=2 SV=1 && PF04442:Cytochrome c oxidase assembly protein CtaG/Cox11	-
CsaV3_3G026200	34.8900652562953	3.02084724391006	0.921195849297952	0.997511245456708	0	0	12.9440361165011	0.332503748485569	5.14973499875765	0.00277792753614508	1	CsaV3_3G026200	chr3	22243786	22244413	-	528	protein_coding	- && sp|Q8L471|FLZ8_ARATH FCS-Like Zinc finger 8 OS=Arabidopsis thaliana OX=3702 GN=FLZ8 PE=1 SV=1 && PF04570:zinc-finger of the FCS-type, C2-C2	-
CsaV3_2G024660	80.7455795931405	239.653881350198	289.255496679557	316.211064809777	588.945692982807	387.699562742703	203.218319207632	430.952106845096	-1.08391917006361	0.00278213531859746	0.236926070095611	CsaV3_2G024660	chr2	17093711	17098581	-	2698	protein_coding	- && sp|Q949Z1|PGLR4_ARATH Polygalacturonase At1g48100 OS=Arabidopsis thaliana OX=3702 GN=At1g48100 PE=2 SV=1 && PF00295:Glycosyl hydrolases family 28	C3H
CsaV3_7G006590	946.019197949264	892.15688603477	562.850663921049	542.646117528449	486.051686721252	523.01852369999	800.342249301694	517.238775983231	0.629391605225756	0.00280010101774756	0.237233173919012	CsaV3_7G006590	chr7	4090104	4100207	+	3178	protein_coding	- && sp|F8WKW1|UGT2_GARJA 7-deoxyloganetin glucosyltransferase OS=Gardenia jasminoides OX=114476 GN=UGT85A24 PE=1 SV=1 && PF00201:UDP-glucoronosyl and UDP-glucosyl transferase	GRAS
CsaV3_3G006650	22.9277571684226	18.1250834634603	10.1331543422775	82.7934333729068	33.3180591704084	36.5146402583156	17.0619983247201	50.8753776005436	-1.58103114804324	0.00281542812081118	0.237314734611844	CsaV3_3G006650	chr3	5820860	5825813	+	2266	protein_coding	- && sp|Q93VV5|PTR16_ARATH Protein NRT1/ PTR FAMILY 4.3 OS=Arabidopsis thaliana OX=3702 GN=NPF4.3 PE=2 SV=1 && PF00854:POT family	ERF
CsaV3_UNG160180	1.99371801464545	4.02779632521341	4.60597924648976	14.9626686818506	2.93982875033015	60.1417604254609	3.54249786211621	26.0147526192139	-2.86891124758755	0.00296135175265574	0.248347676678302	CsaV3_UNG160180	scaffold66	370617	371446	+	338	protein_coding	- && - && -	-
CsaV3_6G006400	2096.39449239969	2063.23866759057	2270.74776851945	2869.83985317895	2584.10947154021	3187.51330254943	2143.46030950324	2880.48754242286	-0.426186600367729	0.00305423792625967	0.254843761513819	CsaV3_6G006400	chr6	5346166	5350674	+	2792	protein_coding	- && - && PF06219:Protein of unknown function (DUF1005)	M-type_MADS
CsaV3_7G005600	125.604234922663	94.6532136425151	84.7500181354116	253.367856346004	115.633264179653	212.644081504308	101.669155566863	193.881734009988	-0.931544217791805	0.00309857928777281	0.256576351169631	CsaV3_7G005600	chr7	3322150	3327691	-	1731	protein_coding	- && sp|Q8W0Z9|CCR4A_ARATH Carbon catabolite repressor protein 4 homolog 1 OS=Arabidopsis thaliana OX=3702 GN=CCR4-1 PE=2 SV=1 && PF15801:zf-MYND-like zinc finger, mRNA-binding|PF03372:Endonuclease/Exonuclease/phosphatase family	C3H
CsaV3_2G009890	512.38552976388	425.939461391318	455.991945402486	213.467406527736	315.541619202103	358.70264253757	464.772312185895	295.90388942247	0.652060250709079	0.00310606320646003	0.256576351169631	CsaV3_2G009890	chr2	6457791	6467640	+	4701	protein_coding	- && sp|Q9LMP6|DRL3_ARATH Probable disease resistance protein At1g15890 OS=Arabidopsis thaliana OX=3702 GN=At1g15890 PE=3 SV=2 && PF00931:NB-ARC domain	WRKY
CsaV3_6G038250	1061.6548427987	1013.99772487248	1236.24482975785	629.429595883183	824.13199300922	854.872166047623	1103.96579914301	769.477918313342	0.521136542915815	0.0031414291322759	0.25820671987229	CsaV3_6G038250	chr6	21769184	21775301	-	1137	protein_coding	- && sp|Q8GYM6|CCT14_ARATH Cyclin-T1-4 OS=Arabidopsis thaliana OX=3702 GN=CYCT1-4 PE=1 SV=1 && PF00134:Cyclin, N-terminal domain	-
CsaV3_5G023370	5303.28991895688	2757.02658460858	2994.80770606764	4565.60897045535	6414.7063332204	7267.48737141239	3685.04140321104	6082.60089169605	-0.723017395365054	0.00317541663686831	0.259708209196541	CsaV3_5G023370	chr5	17694452	17696562	-	1812	protein_coding	- && sp|P17569|NIA_CUCMA Nitrate reductase [NADH] OS=Cucurbita maxima OX=3661 PE=2 SV=1 && PF00174:Oxidoreductase molybdopterin binding domain|PF00173:Cytochrome b5-like Heme/Steroid binding domain|PF03404:Mo-co oxidoreductase dimerisation domain	NAC
CsaV3_3G033570	154.513146135022	179.236936471997	213.717437037125	272.320570009681	289.083160449132	280.303561982952	182.489173214715	280.569097480588	-0.619518932558387	0.00323715379472797	0.25991747312737	CsaV3_3G033570	chr3	28799655	28803549	+	1942	protein_coding	- && sp|Q9M038|SFC1_ARATH Mitochondrial succinate-fumarate transporter 1 OS=Arabidopsis thaliana OX=3702 GN=SFC1 PE=2 SV=1 && PF00153:Mitochondrial carrier protein	ERF
CsaV3_3G000780	939.041184898005	1178.13042512492	1256.51113844241	1664.84626866725	1707.06056102504	1394.00008986158	1124.56091615511	1588.63563985129	-0.498410639621207	0.00325267054012522	0.25991747312737	CsaV3_3G000780	chr3	627539	632974	+	3276	protein_coding	- && sp|Q41009|TOC34_PEA Translocase of chloroplast 34 OS=Pisum sativum OX=3888 GN=TOC34 PE=1 SV=1 && PF04548:AIG1 family	bHLH
CsaV3_5G026890	268.155072969812	377.605905488757	347.290835185328	484.79046529196	465.472885468941	515.500803646808	331.017271214632	488.588051469236	-0.561393657135152	0.00325409389727458	0.25991747312737	CsaV3_5G026890	chr5	21950874	21953646	+	1170	protein_coding	- && sp|P0CQ26|ATP23_CRYNJ Mitochondrial inner membrane protease ATP23 OS=Cryptococcus neoformans var. neoformans serotype D (strain JEC21 / ATCC MYA-565) OX=214684 GN=ATP23 PE=3 SV=1 && PF09768:Peptidase M76 family	-
CsaV3_6G047490	225.290135654935	225.556594211951	230.298962324488	127.681439418459	136.212065431964	170.759641208005	227.048564063791	144.884382019476	0.649501734261747	0.00327076382912535	0.25991747312737	CsaV3_6G047490	chr6	28014814	28019440	+	3041	protein_coding	- && sp|Q5Z8P0|P2C60_ORYSJ Probable protein phosphatase 2C 60 OS=Oryza sativa subsp. japonica OX=39947 GN=Os06g0717800 PE=2 SV=1 && PF00069:Protein kinase domain	LBD
CsaV3_7G010040	1.99371801464545	6.04169448782011	6.44837094508567	4.98755622728354	84.2750908427977	9.66564006837765	4.82792781585041	32.9760957128196	-2.77091165891843	0.00328451446176204	0.25991747312737	CsaV3_7G010040	chr7	5644340	5653095	-	1284	protein_coding	- && - && -	-
CsaV3_3G034870	227.283853669581	368.543363757027	321.497351404985	452.870105437346	502.710716306456	455.359043221347	305.774856277198	470.313288321716	-0.621181334283425	0.00328679270066555	0.25991747312737	CsaV3_3G034870	chr3	29407535	29409500	+	1500	protein_coding	- && sp|O80931|AS1_ARATH Transcription factor AS1 OS=Arabidopsis thaliana OX=3702 GN=AS1 PE=1 SV=1 && -	MYB
CsaV3_4G006290	1396.59946925913	1079.44941515719	941.462157982507	826.936822483611	771.215075503277	767.881405432224	1139.17034746628	788.677767806371	0.530204279261375	0.00328810313441199	0.25991747312737	CsaV3_4G006290	chr4	4197249	4202381	-	2710	protein_coding	- && sp|Q9FFR9|CHX18_ARATH Cation/H(+) antiporter 18 OS=Arabidopsis thaliana OX=3702 GN=CHX18 PE=2 SV=1 && PF00999:Sodium/hydrogen exchanger family	HSF
CsaV3_2G029070	265.164495947844	114.792195268582	73.6956679438362	393.019430709943	281.243617114918	278.155641967757	151.217453053421	317.472896597539	-1.07131641494781	0.00334479482764046	0.262490875255342	CsaV3_2G029070	chr2	19015092	19020819	-	2855	protein_coding	- && sp|Q67YU0|CKX5_ARATH Cytokinin dehydrogenase 5 OS=Arabidopsis thaliana OX=3702 GN=CKX5 PE=2 SV=1 && PF01565:FAD binding domain|PF09265:Cytokinin dehydrogenase 1, FAD and cytokinin binding	bHLH
CsaV3_2G033470	298.060843189494	370.557261919634	374.926710664267	457.857661664629	532.109003809758	520.870603684795	347.848271924465	503.612423053061	-0.533490506337735	0.00336439649896665	0.262490875255342	CsaV3_2G033470	chr2	22207786	22217473	+	1344	protein_coding	- && - && PF02536:mTERF	-
CsaV3_1G002280	483.476618551521	589.065212562461	550.875117880175	718.20809672883	695.75947091147	945.084806685814	541.138982998052	786.350791442038	-0.538714214680086	0.00337971486351935	0.262490875255342	CsaV3_1G002280	chr1	1459334	1463148	-	3815	protein_coding	- && sp|Q93Z00|TCP14_ARATH Transcription factor TCP14 OS=Arabidopsis thaliana OX=3702 GN=TCP14 PE=1 SV=1 && PF03634:TCP family transcription factor	TCP
CsaV3_7G026850	952.0003519932	735.072829351447	625.49198167331	587.534123574001	478.212143387038	476.838243373297	770.855054339319	514.194836778112	0.583699692627688	0.00338421139334108	0.262490875255342	CsaV3_7G026850	chr7	16472147	16479750	+	2778	protein_coding	- && sp|O50064|FIMB2_ARATH Fimbrin-2 OS=Arabidopsis thaliana OX=3702 GN=FIM2 PE=2 SV=1 && PF00307:Calponin homology (CH) domain	C3H
CsaV3_3G038150	576.184506232534	554.828943798147	573.905014112624	731.175742919767	763.375532169063	826.949205850088	568.306154714435	773.833493646306	-0.445098589117365	0.00340034557102978	0.262509855976556	CsaV3_3G038150	chr3	31408005	31412740	-	3739	protein_coding	- && - && PF10358:N-terminal C2 in EEIG1 and EHBP1 proteins	HSF
CsaV3_4G003660	1296.91356852686	1097.57449862065	1392.8481241385	1512.22704811237	1764.87719311487	2150.06793521023	1262.44539709534	1809.05739214582	-0.518689582938264	0.00343914188444711	0.264270060804422	CsaV3_4G003660	chr4	2193481	2197084	-	2064	protein_coding	- && sp|A0A2K8FQU5|TAT_CATRO Tabersonine-19-hydroxy-O-acetyltransferase OS=Catharanthus roseus OX=4058 GN=TAT PE=1 SV=1 && PF02458:Transferase family	CAMTA
CsaV3_6G010120	612.071430496152	399.758785277431	354.660401979712	1426.44108100309	576.20643506471	592.825924193829	455.496872584431	865.157813420544	-0.925887215526236	0.00352503409239983	0.269616149261748	CsaV3_6G010120	chr6	8231798	8233711	-	1914	protein_coding	- && sp|Q9SII5|EXOL5_ARATH Protein EXORDIUM-like 5 OS=Arabidopsis thaliana OX=3702 GN=EXL5 PE=2 SV=1 && PF04674:Phosphate-induced protein 1 conserved region	MYB
CsaV3_3G049050	29.9057702196817	58.4030467155944	56.1929468071751	86.7834783547336	108.773663762216	94.5084806685814	48.1672545808171	96.6885409285102	-1.0043677096263	0.00356453454893346	0.26980920526645	CsaV3_3G049050	chr3	40003473	40010806	+	5520	protein_coding	- && sp|Q7XLY8|ATL41_ORYSJ E3 ubiquitin-protein ligase Os04g0590900 OS=Oryza sativa subsp. japonica OX=39947 GN=Os04g0590900 PE=2 SV=2 && PF00010:Helix-loop-helix DNA-binding domain	bHLH
CsaV3_1G006880	78.7518615784951	86.5976209920883	70.0108845466444	48.8780510273787	36.2578879207386	31.144840220328	78.4534557057426	38.7602597228151	1.01475393012671	0.00356673827068153	0.26980920526645	CsaV3_1G006880	chr1	4372170	4376767	-	1659	protein_coding	- && sp|P0C5E2|LRL12_ARATH LEAF RUST 10 DISEASE-RESISTANCE LOCUS RECEPTOR-LIKE PROTEIN KINASE-like 1.2 OS=Arabidopsis thaliana OX=3702 GN=LRK10L-1.2 PE=2 SV=3 && PF14380:Wall-associated receptor kinase C-terminal	bHLH
CsaV3_6G001870	1452.42357366921	1452.02057523943	1158.86437841682	926.687947029282	965.243773025067	1054.62872746076	1354.43617577515	982.18681583837	0.463551724020691	0.00358193991284964	0.26980920526645	CsaV3_6G001870	chr6	1264811	1270297	+	4487	protein_coding	- && sp|O80875|SMXL7_ARATH Protein SMAX1-LIKE 7 OS=Arabidopsis thaliana OX=3702 GN=SMXL7 PE=1 SV=1 && -	ARF
CsaV3_3G026280	17.943462131809	26.1806761138871	15.6603294380652	142.644108100309	26.4584587529714	32.2188002279255	19.9281558945871	67.1071223604021	-1.75419286040045	0.00359288330964342	0.26980920526645	CsaV3_3G026280	chr3	22400106	22401040	+	567	protein_coding	- && sp|P13088|AUX22_SOYBN Auxin-induced protein AUX22 OS=Glycine max OX=3847 GN=AUX22 PE=2 SV=1 && PF02309:AUX/IAA family	ARF
CsaV3_5G026520	54.8272454027497	48.3335559025609	40.5326173691099	106.733703263868	100.934120428002	70.8813605014361	47.8978062248068	92.8497280644353	-0.957748493607043	0.003629310438692	0.271311483066201	CsaV3_5G026520	chr5	21670377	21673247	-	2483	protein_coding	- && sp|P09189|HSP7C_PETHY Heat shock cognate 70 kDa protein OS=Petunia hybrida OX=4102 GN=HSP70 PE=2 SV=1 && PF00012:Hsp70 protein	GATA
CsaV3_6G036450	681.851561008742	767.295199953154	744.326246232746	405.98707690088	459.593227968281	621.822844398962	731.157669064881	495.801049756041	0.561172098479821	0.00382452522228964	0.284617032420933	CsaV3_6G036450	chr6	20260728	20262611	+	876	protein_coding	- && - && PF00583:Acetyltransferase (GNAT) family	-
CsaV3_6G052970	4.98429503661361	3.02084724391006	11.0543501915754	30.922848609158	52.9169175059428	7.51772005318261	6.35316415736637	30.4524953894278	-2.25465234194398	0.00387932094734071	0.28740027520635	CsaV3_6G052970	chr6	30922246	30930116	+	2976	protein_coding	- && sp|Q8H2D5|POLH_ARATH DNA polymerase eta OS=Arabidopsis thaliana OX=3702 GN=POLH PE=1 SV=1 && PF11799:impB/mucB/samB family C-terminal domain|PF00817:impB/mucB/samB family	C2H2
CsaV3_6G007540	2649.6512414638	2517.37270325838	2490.91357650166	2202.50482996841	1707.06056102504	1714.04017212564	2552.64584040795	1874.53518770636	0.445368060366963	0.00395125380023319	0.291422607293092	CsaV3_6G007540	chr6	6103772	6106124	-	1921	protein_coding	- && sp|W8JMU7|CYQ32_CATRO Cytochrome P450 81Q32 OS=Catharanthus roseus OX=4058 GN=CYP81Q32 PE=2 SV=1 && PF00067:Cytochrome P450	G2-like
CsaV3_7G033220	76.7581435638496	45.3127086586508	41.4538132184079	31.9203598546147	15.6790866684275	15.0354401063652	54.5082218136361	20.8782955431358	1.38137514210354	0.00396964885307378	0.291478083118364	CsaV3_7G033220	chr7	20963946	20973125	-	2874	protein_coding	- && sp|Q9LW83|CE101_ARATH G-type lectin S-receptor-like serine/threonine-protein kinase CES101 OS=Arabidopsis thaliana OX=3702 GN=CES101 PE=2 SV=2 && PF07714:Protein tyrosine kinase|PF01453:D-mannose binding lectin	MYB_related
CsaV3_UNG222510	73.7675665418815	75.5211810977514	84.7500181354116	16.957691172764	54.8768033394962	27.9229601975354	78.0129219250148	33.2524849032652	1.22816116969573	0.00403703264063557	0.295114231220974	CsaV3_UNG222510	scaffold79	141094	145802	-	4709	protein_coding	- && sp|P0CT41|TF212_SCHPO Transposon Tf2-12 polyprotein OS=Schizosaccharomyces pombe (strain 972 / ATCC 24843) OX=284812 GN=Tf2-12 PE=3 SV=1 && PF00385:Chromo (CHRromatin Organisation MOdifier) domain|PF17919:RNase H-like domain found in reverse transcriptase|PF17921:Integrase zinc binding domain|PF08284:Retroviral aspartyl protease|PF00665:Integrase core domain|PF00078:Reverse transcriptase (RN…	TCP
CsaV3_4G007390	8791.29958557909	6285.37616549552	5999.74856647756	3984.05991435409	4884.03549721516	5586.73995952228	7025.47477251739	4818.27845703051	0.544097237219634	0.00412332568135116	0.300094553222918	CsaV3_4G007390	chr4	5034463	5044422	+	5398	protein_coding	- && - && -	-
CsaV3_6G000150	916.113427729582	783.406385254008	806.046368135708	572.571454892151	681.060327159819	542.349803836746	835.188727039766	598.660528629572	0.479928868541393	0.00414498788544813	0.300348003752143	CsaV3_6G000150	chr6	117999	126875	+	5598	protein_coding	- && sp|F4JY12|GFS12_ARATH Protein GFS12 OS=Arabidopsis thaliana OX=3702 GN=GFS12 PE=1 SV=1 && PF00069:Protein kinase domain|PF02138:Beige/BEACH domain	-
CsaV3_4G005090	310.023151277367	402.779632521341	530.608809195621	555.613763719387	718.298157997334	644.37600455851	414.470530998109	639.42930875841	-0.624832830798404	0.00424021460136612	0.305906486590261	CsaV3_4G005090	chr4	3345127	3350392	+	2155	protein_coding	- && sp|O64989|C90B1_ARATH Cytochrome P450 90B1 OS=Arabidopsis thaliana OX=3702 GN=CYP90B1 PE=1 SV=2 && PF00067:Cytochrome P450	GATA
CsaV3_2G029770	137.566543010536	53.3683013090777	116.070677011542	696.262849328782	150.911209183615	386.625602735106	102.335173777052	411.266553749168	-2.00655444316958	0.00427332402163202	0.306954722440794	CsaV3_2G029770	chr2	19488661	19490442	+	1782	protein_coding	- && sp|O82161|PHI1_TOBAC Protein PHOSPHATE-INDUCED 1 OS=Nicotiana tabacum OX=4097 GN=PHI-1 PE=2 SV=1 && PF04674:Phosphate-induced protein 1 conserved region	MYB
CsaV3_4G004950	0.996859007322723	12.0833889756402	1.8423916985959	7.98008996365367	5.87965750066031	98.8043206989715	4.97421322718628	37.5546893877618	-2.92100282563097	0.00429627375120494	0.307267266855657	CsaV3_4G004950	chr4	3246097	3248772	-	750	protein_coding	- && sp|A2RVJ8|HIT4_ARATH Protein HEAT INTOLERANT 4 OS=Arabidopsis thaliana OX=3702 GN=HIT4 PE=1 SV=1 && -	-
CsaV3_2G001770	690.823292074647	484.342508106912	528.766417497025	1294.76959660281	704.57895716246	756.067845348651	567.977405892861	918.472133037973	-0.693592517754734	0.00438834779795522	0.312227988526067	CsaV3_2G001770	chr2	560098	563713	-	2102	protein_coding	- && - && PF06219:Protein of unknown function (DUF1005)	M-type_MADS
CsaV3_7G005800	697.801305125906	679.690629879763	634.703940166289	472.82033034648	408.636196295891	546.645643867136	670.731958390652	476.034056836502	0.495161077724246	0.00440343328651859	0.312227988526067	CsaV3_7G005800	chr7	3479096	3481166	-	1177	protein_coding	- && sp|P0CH30|RING1_GOSHI E3 ubiquitin-protein ligase RING1 OS=Gossypium hirsutum OX=3635 GN=RING1 PE=1 SV=1 && PF13639:Ring finger domain	bZIP
CsaV3_5G031940	283.107958079653	291.008284496669	329.788114048667	440.899970491865	368.458536708046	532.684163768368	301.30145220833	447.347556989426	-0.569112056808062	0.00448366642824236	0.316558346414496	CsaV3_5G031940	chr5	25975705	25978357	+	2376	protein_coding	- && sp|O82798|ARR4_ARATH Two-component response regulator ARR4 OS=Arabidopsis thaliana OX=3702 GN=ARR4 PE=1 SV=1 && PF00072:Response regulator receiver domain	M-type_MADS
CsaV3_1G004070	46.852373344168	53.3683013090777	69.0896886973464	126.683928173002	90.1547483434581	97.730360691374	56.4367877835307	104.856345735945	-0.891887903810874	0.00452671743675352	0.318237867117468	CsaV3_1G004070	chr1	2551308	2554963	-	1125	protein_coding	- && - && PF04654:Protein of unknown function, DUF599	-
CsaV3_UNG129000	0.996859007322723	3.02084724391006	0	2.99253373637013	1.95988583355344	50.4761203570833	1.33923541707759	18.4761799756689	-3.80208596200965	0.00458093875165829	0.320685123373502	CsaV3_UNG129000	scaffold66	52509	54220	+	306	protein_coding	- && - && -	-
CsaV3_4G022070	9.96859007322723	20.138981626067	8.29076264368157	22.9427586455043	39.1977166710687	54.7719603874733	12.7994447809919	38.9708119013488	-1.60925322657006	0.00464579159426295	0.323852839362102	CsaV3_4G022070	chr4	13178535	13180672	-	2138	protein_coding	- && - && -	-
CsaV3_1G041300	1136.4192683479	1361.39515792213	1079.6415353772	872.82233977462	931.925713854659	809.765845728527	1192.48532054908	871.504633119269	0.452005142623454	0.00472812972427823	0.327333451259139	CsaV3_1G041300	chr1	26260964	26264352	-	3243	protein_coding	- && sp|Q9SCV5|BGAL7_ARATH Beta-galactosidase 7 OS=Arabidopsis thaliana OX=3702 GN=BGAL7 PE=2 SV=2 && PF04570:zinc-finger of the FCS-type, C2-C2	MYB_related
CsaV3_3G034400	186.412634369349	153.056260358109	88.4348015326034	62.8432084637726	51.936974589166	99.878280706569	142.634565420021	71.5528212531692	0.996603678281647	0.00473534863815352	0.327333451259139	CsaV3_3G034400	chr3	29183236	29183754	+	519	protein_coding	- && sp|P19243|HSP11_PEA 18.1 kDa class I heat shock protein OS=Pisum sativum OX=3888 GN=HSP18.1 PE=1 SV=1 && PF00011:Hsp20/alpha crystallin family	NF-YB
CsaV3_1G000150	116.632503856759	101.701857211639	128.967418901713	206.484827809539	146.011494599731	220.161801557491	115.767259990037	190.886041322253	-0.719760305559685	0.0048210843617647	0.331871394752977	CsaV3_1G000150	chr1	117971	120451	-	1787	protein_coding	- && sp|Q93Y09|SCP45_ARATH Serine carboxypeptidase-like 45 OS=Arabidopsis thaliana OX=3702 GN=SCPL45 PE=2 SV=1 && PF00450:Serine carboxypeptidase	C3H
CsaV3_7G008920	953.994070007846	1444.97193167031	931.32900364023	1188.03589333894	1795.25542353495	2462.5902974211	1110.09833510613	1815.29387143166	-0.709500265752535	0.00495067459001595	0.339377987143791	CsaV3_7G008920	chr7	5551757	5553380	-	948	protein_coding	- && sp|A2WYS8|PIR7A_ORYSI Probable esterase PIR7A OS=Oryza sativa subsp. indica OX=39946 GN=PIR7A PE=3 SV=2 && PF12697:Alpha/beta hydrolase family	NF-YB
CsaV3_5G005310	136.569684003213	213.473205236311	264.383208748512	81.7959221274501	146.011494599731	110.617880782544	204.808699329345	112.808432503242	0.860766931765636	0.00502461946623086	0.34302371157686	CsaV3_5G005310	chr5	3398532	3401444	-	2913	protein_coding	- && - && PF13855:Leucine rich repeat|PF08263:Leucine rich repeat N-terminal domain	ERF
CsaV3_3G012180	0	0	1.8423916985959	34.9128935909848	4.89971458388359	1.07396000759752	0.614130566198635	13.628856060822	-4.42571527377831	0.00517841141330738	0.352068045099799	CsaV3_3G012180	chr3	9398556	9399162	+	450	protein_coding	- && sp|Q9LTC5|ERF98_ARATH Ethylene-responsive transcription factor ERF098 OS=Arabidopsis thaliana OX=3702 GN=ERF098 PE=1 SV=1 && PF00847:AP2 domain	ERF
CsaV3_UNG178370	186.412634369349	313.161164285342	259.777229502023	187.532114145861	129.352465014527	141.762721002872	253.117009385571	152.882433387753	0.727190109925501	0.00521185712683889	0.352889719641415	CsaV3_UNG178370	scaffold58	32431	34886	+	552	protein_coding	- && - && PF12738:twin BRCT domain	-
CsaV3_2G026590	308.029433262721	232.605237781074	224.7717872287	863.844738565509	359.639050457055	264.194161868989	255.135486090832	495.892650297185	-0.959295683895397	0.00534367408170912	0.359227357494466	CsaV3_2G026590	chr2	18175477	18177713	+	2076	protein_coding	- && - && -	-
CsaV3_4G001140	135.57282499589	189.30642728503	224.7717872287	293.268306164272	334.160534620861	249.158721762624	183.217013169874	292.195854182586	-0.672901800061246	0.00534894558099623	0.359227357494466	CsaV3_4G001140	chr4	652988	656193	-	2398	protein_coding	- && - && -	-
CsaV3_UNG177370	241.239879772099	86.5976209920883	39.611421519812	50.8730735182921	51.936974589166	35.440680250718	122.482974094666	46.0835761193921	1.40811018375984	0.00542938225336474	0.362705749104443	CsaV3_UNG177370	scaffold78	30218	34854	+	1801	protein_coding	- && sp|A2RVJ8|HIT4_ARATH Protein HEAT INTOLERANT 4 OS=Arabidopsis thaliana OX=3702 GN=HIT4 PE=1 SV=1 && -	-
CsaV3_6G043130	345.910075540985	374.585058244847	339.921268390944	220.449985245933	231.266528359305	280.303561982952	353.472134058925	244.00669186273	0.53537147421598	0.00544464776816789	0.362705749104443	CsaV3_6G043130	chr6	25366779	25374555	-	6213	protein_coding	- && sp|Q08DV9|T131L_BOVIN Transmembrane protein 131-like OS=Bos taurus OX=9913 GN=TMEM131L PE=2 SV=2 && PF12371:Transmembrane protein 131-like	-
CsaV3_7G003290	24.9214751830681	33.2293196830106	34.0842464240242	94.7635683183873	74.4756616750306	38.6625602735106	30.7450137633676	69.3005967556428	-1.17367569877142	0.00553907969391769	0.367514600896443	CsaV3_7G003290	chr7	2441261	2445938	+	2163	protein_coding	- && sp|F4IN23|BZP34_ARATH Basic leucine zipper 34 OS=Arabidopsis thaliana OX=3702 GN=BZIP34 PE=1 SV=1 && PF00170:bZIP transcription factor	bZIP
CsaV3_7G024650	124.60737591534	107.743551699459	123.440243805926	65.8357422001427	80.3553191756909	62.2896804406559	118.597057140242	69.4935806054965	0.770177463136547	0.00556356836761176	0.367662852005256	CsaV3_7G024650	chr7	13697005	13697889	-	885	protein_coding	- && - && PF09588:YqaJ-like viral recombinase domain	-
CsaV3_6G016870	432.636809178062	467.224373724755	432.962049170038	292.270794918816	333.180591704084	330.779682340035	444.274410690952	318.743689654312	0.479069673449513	0.00563245142918741	0.370731992277311	CsaV3_6G016870	chr6	12588304	12594100	-	3036	protein_coding	- && sp|F4HSD5|TRM32_ARATH Protein TRM32 OS=Arabidopsis thaliana OX=3702 GN=TRM32 PE=2 SV=1 && PF14309:Domain of unknown function (DUF4378)	MYB
CsaV3_6G002310	670.886111928192	374.585058244847	592.328931098583	581.549056101261	948.584743439863	1224.31440866117	545.933367090541	918.149402734097	-0.749598258339237	0.0057087390240038	0.373631541138618	CsaV3_6G002310	chr6	1589795	1591365	+	1571	protein_coding	- && - && -	-
CsaV3_3G046370	24.9214751830681	16.1111853008536	27.6358754789386	164.589355500357	23.5186300026412	35.440680250718	22.8895119876201	74.5162219179054	-1.70219947310709	0.00572764076539813	0.373631541138618	CsaV3_3G046370	chr3	37864162	37867049	+	1040	protein_coding	- && sp|Q93WC4|IAA29_ARATH Auxin-responsive protein IAA29 OS=Arabidopsis thaliana OX=3702 GN=IAA29 PE=1 SV=2 && PF02309:AUX/IAA family	ARF
CsaV3_1G026750	17116.0691557311	33126.6108767177	28984.5062023108	40266.5364453509	45692.7783234648	34649.1717251187	26409.0620782532	40202.8288313115	-0.606266219857527	0.00575205790035747	0.373631541138618	CsaV3_1G026750	chr1	14571751	14573067	-	995	protein_coding	- && sp|Q00451|PRF1_SOLLC 36.4 kDa proline-rich protein OS=Solanum lycopersicum OX=4081 GN=TPRP-F1 PE=2 SV=1 && PF14547:Hydrophobic seed protein	Trihelix
CsaV3_6G007550	2226.98302235896	1961.53681037893	2029.39445600339	1832.42815790397	1364.08054015319	1233.98004872955	2072.63809624709	1476.82958226224	0.488793126804568	0.00576696586104641	0.373631541138618	CsaV3_6G007550	chr6	6107273	6109396	+	2124	protein_coding	- && sp|Q9SRQ1|C89A9_ARATH Cytochrome P450 89A9 OS=Arabidopsis thaliana OX=3702 GN=CYP89A9 PE=2 SV=1 && PF00067:Cytochrome P450	HSF
CsaV3_3G038390	649.952072774415	805.559265042682	743.405050383448	490.775532764701	564.44712006339	545.571683859538	732.972129400181	533.598112229209	0.45803814306263	0.0058713538216867	0.378908736281586	CsaV3_3G038390	chr3	31576664	31580636	-	2625	protein_coding	- && sp|Q8GW10|BAH1L_ARATH Probable E3 ubiquitin-protein ligase BAH1-like OS=Arabidopsis thaliana OX=3702 GN=RF178 PE=2 SV=1 && PF13445:RING-type zinc-finger	-
CsaV3_6G039030	27.9120522050362	19.1320325447637	40.5326173691099	44.8880060455519	69.575947091147	83.7688805926063	29.1922340396366	66.0776112431017	-1.1735433172532	0.00592122836963556	0.380237846573656	CsaV3_6G039030	chr6	22374067	22379539	-	5277	protein_coding	- && sp|Q94CK9|LRP1_ARATH Protein LATERAL ROOT PRIMORDIUM 1 OS=Arabidopsis thaliana OX=3702 GN=LRP1 PE=1 SV=1 && PF05142:Domain of unknown function (DUF702)	SRS
CsaV3_4G029770	138.563402017858	173.195241984177	159.366881928546	237.407676418697	217.547327524431	254.528521800611	157.04184197686	236.494508581246	-0.590192986148343	0.00593797980848637	0.380237846573656	CsaV3_4G029770	chr4	19429525	19432587	+	2427	protein_coding	- && sp|O80366|ARR9_ARATH Two-component response regulator ARR9 OS=Arabidopsis thaliana OX=3702 GN=ARR9 PE=1 SV=1 && PF00072:Response regulator receiver domain	M-type_MADS
CsaV3_3G007620	615.06200751812	701.843509668436	642.073506960673	1054.36938644774	972.103373442504	735.662605204299	652.993008049076	920.711788364848	-0.496110970784728	0.00598786122335097	0.381951564752824	CsaV3_3G007620	chr3	6722265	6725148	+	1080	protein_coding	- && sp|O48549|RS61_ARATH 40S ribosomal protein S6-1 OS=Arabidopsis thaliana OX=3702 GN=RPS6A PE=1 SV=2 && PF01092:Ribosomal protein S6e	NAC
CsaV3_5G034510	433.633668185384	388.682345383094	507.578912963172	558.606297455757	657.541697157178	652.96768461929	443.298308843883	623.038559744075	-0.490381515316572	0.00601687724315654	0.382326265131497	CsaV3_5G034510	chr5	27433306	27437325	-	2267	protein_coding	- && sp|O80492|P2C05_ARATH Probable protein phosphatase 2C 5 OS=Arabidopsis thaliana OX=3702 GN=At1g09160 PE=2 SV=1 && PF00481:Protein phosphatase 2C	B3
CsaV3_3G018200	11.9623080878727	7.04864356912346	3.68478339719181	39.9004498182683	21.5587441690878	19.3312801367553	7.56524501806265	26.9301580413705	-1.83958856491782	0.00608289813391409	0.385040460039826	CsaV3_3G018200	chr3	13950408	13952019	-	1612	protein_coding	- && sp|O23160|MYB73_ARATH Transcription factor MYB73 OS=Arabidopsis thaliana OX=3702 GN=MYB73 PE=1 SV=1 && PF00249:Myb-like DNA-binding domain	MYB
CsaV3_1G006390	652.942649796383	626.322328570685	700.108845466444	400.00200942814	543.868318811078	470.394483327712	659.791274611171	471.421603855644	0.485032047058765	0.00613573976306609	0.386902887884026	CsaV3_1G006390	chr1	4067249	4075535	-	4505	protein_coding	- && sp|Q9SX33|ALA9_ARATH Putative phospholipid-transporting ATPase 9 OS=Arabidopsis thaliana OX=3702 GN=ALA9 PE=3 SV=1 && PF16212:Phospholipid-translocating P-type ATPase C-terminal|PF16209:Phospholipid-translocating ATPase N-terminal|PF13246:Cation transport ATPase (P-type)	MYB_related
CsaV3_4G026200	640.980341708511	346.390483968353	568.377839016837	868.832294792793	701.63912841213	817.28356578171	518.582888231233	795.918329662211	-0.617711201717726	0.00618568225686718	0.388569036371493	CsaV3_4G026200	chr4	15477179	15483042	-	2113	protein_coding	- && sp|Q8L884|LAX4_MEDTR Auxin transporter-like protein 4 OS=Medicago truncatula OX=3880 GN=LAX4 PE=2 SV=1 && PF01490:Transmembrane amino acid transporter protein	-
CsaV3_6G043980	655.933226818351	531.66911492817	561.929468071751	700.252894310609	839.811079677647	890.312846298341	583.177269939424	810.125606762199	-0.474090772495006	0.0062188988119996	0.389175860882747	CsaV3_6G043980	chr6	25955670	25961409	+	2607	protein_coding	- && sp|Q50228|FMDA_METME Formamidase OS=Methylophilus methylotrophus OX=17 GN=fmdA PE=1 SV=1 && PF03069:Acetamidase/Formamidase family	-
CsaV3_5G023160	439.614822229321	490.384202594732	532.451200894217	569.57892115578	680.080384243042	876.351366199573	487.483408572757	708.670223866132	-0.539066897022944	0.00650124270173529	0.403647488916807	CsaV3_5G023160	chr5	17352122	17364983	+	1497	protein_coding	- && sp|P27484|GRP2_NICSY Glycine-rich protein 2 OS=Nicotiana sylvestris OX=4096 GN=GRP-2 PE=2 SV=1 && PF00098:Zinc knuckle|PF03732:Retrotransposon gag protein|PF00313:'Cold-shock' DNA-binding domain|PF00385:Chromo (CHRromatin Organisation MOdifier) domain	NF-YA
CsaV3_3G032280	1010.81503342524	1208.33889756402	1441.6715041513	2853.87967325164	1834.45314020602	1241.49776878273	1220.27514504685	1976.61019408013	-0.69584747119674	0.00650753579010529	0.403647488916807	CsaV3_3G032280	chr3	27860063	27861938	-	1876	protein_coding	- && sp|Q00874|DR100_ARATH DNA damage-repair/toleration protein DRT100 OS=Arabidopsis thaliana OX=3702 GN=DRT100 PE=2 SV=2 && PF13855:Leucine rich repeat|PF08263:Leucine rich repeat N-terminal domain	-
CsaV3_5G013610	795.493487843533	735.072829351447	757.222988122917	963.59586311118	975.043202192834	1080.4037676431	762.596435105965	1006.34761098237	-0.399953386008097	0.00652344770539237	0.403647488916807	CsaV3_5G013610	chr5	10336742	10340681	-	2508	protein_coding	- && sp|Q9C9A6|PUB10_ARATH U-box domain-containing protein 10 OS=Arabidopsis thaliana OX=3702 GN=PUB10 PE=2 SV=1 && PF04564:U-box domain|PF00514:Armadillo/beta-catenin-like repeat	bHLH
CsaV3_3G002370	3547.82120706157	7256.07507987195	6619.71337305509	9929.22693727607	9699.47499025595	7454.35641273436	5807.86988666287	9027.68611342213	-0.63635028606572	0.00657068862947298	0.404225616721778	CsaV3_3G002370	chr3	1907779	1910261	-	2483	protein_coding	- && - && -	-
CsaV3_UNG147160	0.996859007322723	74.514232016448	6.44837094508567	1.99502249091342	0.979942916776718	6.4437600455851	27.3198206562855	3.13957515109174	3.13258375279657	0.006605616254167	0.404225616721778	CsaV3_UNG147160	scaffold46	299883	314705	+	3183	protein_coding	- && sp|Q7XPJ0|KN14I_ORYSJ Kinesin-like protein KIN-14I OS=Oryza sativa subsp. japonica OX=39947 GN=KIN14I PE=2 SV=1 && PF00784:MyTH4 domain|PF16796:Microtubule binding|PF00373:FERM central domain|PF00225:Kinesin motor domain	bHLH
CsaV3_5G024290	17523.7844897261	14435.6220295649	11506.6573535807	12024.0005527352	7503.42291375933	10105.9636714926	14488.6879576239	9877.79571266237	0.552658082878133	0.00660619311875069	0.404225616721778	CsaV3_5G024290	chr5	19062483	19064448	+	1966	protein_coding	- && sp|U3KRF8|SGSL_TRIAN Seed lectin (Fragments) OS=Trichosanthes anguina OX=50544 PE=1 SV=2 && PF00652:Ricin-type beta-trefoil lectin domain|PF00161:Ribosome inactivating protein	-
CsaV3_1G010080	705.776177184488	257.778964813658	327.024526500773	295.263328655186	171.490010435926	224.457641587881	430.193222832973	230.403660226331	0.900684637435849	0.00663371832603569	0.40441203123408	CsaV3_1G010080	chr1	6255337	6257103	-	1767	protein_coding	- && sp|O64759|CAAT5_ARATH Cationic amino acid transporter 5 OS=Arabidopsis thaliana OX=3702 GN=CAT5 PE=1 SV=1 && PF13520:Amino acid permease|PF13906:C-terminus of AA_permease	FAR1
CsaV3_1G034470	54.8272454027497	107.743551699459	106.858718518562	146.634153082136	152.871095017168	173.981521230798	89.809838540257	157.828923110034	-0.812015598643804	0.00675124160068947	0.407935373244198	CsaV3_1G034470	chr1	21622706	21629367	+	1929	protein_coding	- && sp|O81077|ABAH2_ARATH Abscisic acid 8'-hydroxylase 2 OS=Arabidopsis thaliana OX=3702 GN=CYP707A2 PE=2 SV=1 && PF00067:Cytochrome P450	G2-like
CsaV3_3G003390	611.074571488829	934.448747449511	902.771932311993	1264.84425923911	1208.26961638569	1043.88912738479	816.098417083444	1172.33433433653	-0.522562361736226	0.00675564264686498	0.407935373244198	CsaV3_3G003390	chr3	2820935	2822976	-	2042	protein_coding	- && sp|Q9LDH3|PT112_ARATH Probable sugar phosphate/phosphate translocator At1g12500 OS=Arabidopsis thaliana OX=3702 GN=At1g12500 PE=1 SV=1 && PF03151:Triose-phosphate Transporter family	GRF
CsaV3_3G002970	1300.90100455615	905.247224091713	946.068137228997	1102.24992622966	1675.70238768819	2103.88765488353	1050.73878862562	1627.27998960046	-0.630964568134284	0.00676558878209008	0.407935373244198	CsaV3_3G002970	chr3	2456721	2464079	+	2488	protein_coding	- && sp|Q05085|PTR7_ARATH Protein NRT1/ PTR FAMILY 6.3 OS=Arabidopsis thaliana OX=3702 GN=NPF6.3 PE=1 SV=1 && PF00854:POT family	C3H
CsaV3_3G044680	1.99371801464545	1.00694908130335	0	0.997511245456708	13.7192008348741	23.6271201671454	1.00022236531627	12.7812774158254	-3.6940205907544	0.00680052687015013	0.408550925170001	CsaV3_3G044680	chr3	36561588	36566219	-	2296	protein_coding	- && sp|Q9SZ46|C82C4_ARATH Xanthotoxin 5-hydroxylase CYP82C4 OS=Arabidopsis thaliana OX=3702 GN=CYP82C4 PE=1 SV=1 && PF00067:Cytochrome P450	G2-like
novel.320	299.057702196817	305.105571634916	339.000072541646	185.537091654948	197.948469188897	255.602481808209	314.38778212446	213.029347550685	0.562964463580984	0.00687163303308729	0.409178907681036	-	chr6	17595427	17598824	+	2205	-	- && - && -	ERF
CsaV3_UNG181390	2.99057702196817	1.00694908130335	0.921195849297952	19.9502249091342	16.6590295852042	3.22188002279255	1.63957398418982	13.2770448390436	-3.0286098748796	0.00687201596074501	0.409178907681036	CsaV3_UNG181390	scaffold78	50684	52265	+	1197	protein_coding	- && sp|Q94AG2|SERK1_ARATH Somatic embryogenesis receptor kinase 1 OS=Arabidopsis thaliana OX=3702 GN=SERK1 PE=1 SV=2 && PF00069:Protein kinase domain	Trihelix
CsaV3_1G010800	129.591670951954	184.271681878513	246.880487611851	84.7884558638202	87.2149195931279	141.762721002872	186.914613480773	104.58869881994	0.840503451276901	0.00688528154078614	0.409178907681036	CsaV3_1G010800	chr1	6701902	6703000	-	732	protein_coding	- && - && PF04520:Senescence regulator	-
CsaV3_3G045560	278.12366304304	301.077775309702	292.019084227451	418.954723091818	367.478593791269	429.584003039007	290.406840860064	405.339106640698	-0.480721850243621	0.00694242590769544	0.41109612337289	CsaV3_3G045560	chr3	37232371	37236281	+	1814	protein_coding	- && sp|Q94AP3|WAT1_ARATH Protein WALLS ARE THIN 1 OS=Arabidopsis thaliana OX=3702 GN=WAT1 PE=1 SV=1 && PF00892:EamA-like transporter family	ERF
CsaV3_1G045150	27.9120522050362	18.1250834634603	33.1630505747263	1.99502249091342	12.7392579180973	6.4437600455851	26.4000620810743	7.05934681819862	1.90082142635991	0.00704532750357641	0.41569948459495	CsaV3_1G045150	chr1	30730661	30732062	-	231	protein_coding	- && - && -	-
CsaV3_4G028540	647.95835475977	686.739273448886	660.497423946632	476.810375328307	428.235054631426	553.089403912721	665.065017385096	486.044944624151	0.452975401346521	0.00720610204049311	0.423672639896749	CsaV3_4G028540	chr4	17930673	17931878	-	1206	protein_coding	- && sp|Q5Z676|CML29_ORYSJ Probable calcium-binding protein CML29 OS=Oryza sativa subsp. japonica OX=39947 GN=CML29 PE=2 SV=1 && PF13499:EF-hand domain pair	HSF
CsaV3_5G033990	43.8617963221998	23.1598288699771	49.7445758620894	103.741169527498	47.0372600052825	106.322040752154	38.9220670180888	85.7001567616447	-1.13520754148031	0.00726470470606654	0.424915211913186	CsaV3_5G033990	chr5	27112445	27112686	-	150	protein_coding	- && - && -	-
CsaV3_2G007880	4.98429503661361	5.03474540651676	2.76358754789386	25.9352923818744	15.6790866684275	12.8875200911702	4.26087599700808	18.167299713824	-2.09977367756675	0.00727867592587808	0.424915211913186	CsaV3_2G007880	chr2	4155479	4156693	+	1215	protein_coding	- && - && -	-
CsaV3_6G050790	908.138555671	1095.56060045805	1139.51926558157	1373.57298499389	1359.18082556931	1441.25433019587	1047.73947390354	1391.33604691969	-0.408957413880922	0.00731381570285914	0.425463201503295	CsaV3_6G050790	chr6	29588722	29593102	+	2946	protein_coding	- && sp|Q9LI74|CHUP1_ARATH Protein CHUP1, chloroplastic OS=Arabidopsis thaliana OX=3702 GN=CHUP1 PE=1 SV=1 && -	MYB_related
CsaV3_3G021750	30.9026292270044	39.2710141708307	26.7146796296406	3.99004498182683	18.6189154187576	7.51772005318261	32.2961076758252	10.0422268179224	1.67924404202759	0.00742700631068775	0.430531828978499	CsaV3_3G021750	chr3	18875955	18876158	-	204	protein_coding	- && - && -	-
CsaV3_6G040100	62818.0672054487	78806.8559500442	73314.2928622268	106339.686321912	90374.255556816	86996.1304154368	71646.4053392399	94570.0240980551	-0.400490182880418	0.00745675579177018	0.430744973551871	CsaV3_6G040100	chr6	23064934	23066843	-	1411	protein_coding	- && sp|P25818|TIP11_ARATH Aquaporin TIP1-1 OS=Arabidopsis thaliana OX=3702 GN=TIP1-1 PE=1 SV=1 && PF00230:Major intrinsic protein	BES1
CsaV3_4G002960	578.178224247179	414.863021496981	500.209346168788	692.272804346956	656.561754240401	730.292805166311	497.750197304316	693.042454584556	-0.477283044964699	0.0074831108062057	0.430761232157925	CsaV3_4G002960	chr4	1836767	1839989	-	1995	protein_coding	- && sp|Q8LJW3|ACR4_ARATH ACT domain-containing protein ACR4 OS=Arabidopsis thaliana OX=3702 GN=ACR4 PE=2 SV=1 && PF01842:ACT domain	TCP
CsaV3_3G011200	3984.44545226892	3626.02364177337	4161.96284712815	4718.22819101023	5341.66883934989	5045.46411569313	3924.14398039015	5035.12038201775	-0.359604896824417	0.0075247644891966	0.431654979604226	CsaV3_3G011200	chr3	8836703	8843358	+	2565	protein_coding	- && sp|Q9LIR4|ILVD_ARATH Dihydroxy-acid dehydratase, chloroplastic OS=Arabidopsis thaliana OX=3702 GN=DHAD PE=1 SV=1 && PF00920:Dehydratase family	-
CsaV3_3G010030	266.161354955167	265.834557464085	240.432116666766	344.141379682564	387.077452126804	350.11096247679	257.476009695339	360.443264762053	-0.485942106364943	0.00769925519847038	0.440136315342315	CsaV3_3G010030	chr3	8111370	8118355	+	2226	protein_coding	- && sp|Q9ZNU6|DET1_SOLLC Light-mediated development protein DET1 OS=Solanum lycopersicum OX=4081 GN=DET1 PE=1 SV=1 && PF09737:De-etiolated protein 1 Det1	-
CsaV3_3G000370	528.335273881043	597.120805212888	615.358827331032	952.623239411157	859.409938013182	646.523924573705	580.271635474988	819.519033999348	-0.498306659660087	0.00781626297563372	0.445284415932568	CsaV3_3G000370	chr3	407178	409254	+	2077	protein_coding	- && sp|Q96255|SERB1_ARATH Phosphoserine aminotransferase 1, chloroplastic OS=Arabidopsis thaliana OX=3702 GN=PSAT1 PE=1 SV=1 && PF00266:Aminotransferase class-V	-
CsaV3_7G031720	117.629362864081	191.320325447637	204.505478544145	332.171244737084	335.140477537638	195.460721382748	171.151722285288	287.59081455249	-0.748900546488926	0.00785033681760228	0.445688709840575	CsaV3_7G031720	chr7	20090433	20093687	+	2034	protein_coding	- && sp|Q8S9J6|ASPA_ARATH Aspartyl protease family protein At5g10770 OS=Arabidopsis thaliana OX=3702 GN=At5g10770 PE=2 SV=1 && PF14541:Xylanase inhibitor C-terminal|PF14543:Xylanase inhibitor N-terminal	Trihelix
CsaV3_3G047820	7.97487205858178	10.0694908130335	4.60597924648976	15.9601799273073	24.4985729194179	35.440680250718	7.55011403936835	25.2998110324811	-1.74829871853728	0.00791341368368046	0.447645586018407	CsaV3_3G047820	chr3	39014208	39014705	+	348	protein_coding	- && - && -	-
CsaV3_5G038980	741.663101448106	446.078443017385	558.244684674559	964.593374356637	722.217929664441	892.460766313536	581.99540971335	859.757356778205	-0.562841283213283	0.00795263252442882	0.447645586018407	CsaV3_5G038980	chr5	30832738	30835858	+	3032	protein_coding	- && sp|Q9LFT0|TBL19_ARATH Protein trichome birefringence-like 19 OS=Arabidopsis thaliana OX=3702 GN=TBL19 PE=3 SV=1 && PF13839:GDSL/SGNH-like Acyl-Esterase family found in Pmr5 and Cas1p|PF14416:PMR5 N terminal Domain	bZIP
CsaV3_2G016100	745.650537477397	626.322328570685	670.630578288909	833.919401201808	918.206513019785	983.747366959325	680.867814778997	911.957760393639	-0.421433104329676	0.00796609177951768	0.447645586018407	CsaV3_2G016100	chr2	13341061	13345059	+	2322	protein_coding	- && sp|Q8GTS2|BZP23_ARATH Basic leucine zipper 23 OS=Arabidopsis thaliana OX=3702 GN=BZIP23 PE=2 SV=1 && PF07716:Basic region leucine zipper	bZIP
CsaV3_UNG002020	0.996859007322723	0	0	22.9427586455043	2.93982875033015	1.07396000759752	0.332286335774241	8.98551580114399	-4.68839003750519	0.00800388360241649	1	CsaV3_UNG002020	scaffold90	31486	44221	-	1077	protein_coding	- && sp|Q8RXU4|THA1_ARATH Probable low-specificity L-threonine aldolase 1 OS=Arabidopsis thaliana OX=3702 GN=THA1 PE=1 SV=1 && PF01212:Beta-eliminating lyase	MYB
CsaV3_6G036510	605.093417444893	465.210475562149	499.28815031949	998.508756702165	621.283809236439	697.000044930788	523.19734777551	772.264203623131	-0.561883027972995	0.00804628756327152	0.449231245434259	CsaV3_6G036510	chr6	20299119	20301623	-	1585	protein_coding	- && sp|Q9SV30|GATA8_ARATH GATA transcription factor 8 OS=Arabidopsis thaliana OX=3702 GN=GATA8 PE=1 SV=1 && PF00320:GATA zinc finger	GATA
CsaV3_2G007680	892.188811553837	848.858075538726	841.973006258328	729.180720428854	617.364037569332	572.420684049476	861.006631116964	639.655147349221	0.428392224846044	0.00804869249128627	0.449231245434259	CsaV3_2G007680	chr2	3956451	3962555	-	2003	protein_coding	- && sp|Q949Q7|SCP29_ARATH Serine carboxypeptidase-like 29 OS=Arabidopsis thaliana OX=3702 GN=SCPL29 PE=2 SV=1 && PF00450:Serine carboxypeptidase	C3H
CsaV3_1G024320	186.412634369349	176.216089228087	159.366881928546	60.8481859728592	137.192008348741	102.026200721764	173.998535175327	100.022131681121	0.798113564909547	0.00818546389937679	0.455326764584525	CsaV3_1G024320	chr1	13925596	13929208	-	1938	protein_coding	- && sp|Q9SK28|FH18_ARATH Formin-like protein 18 OS=Arabidopsis thaliana OX=3702 GN=FH18 PE=2 SV=3 && PF10409:C2 domain of PTEN tumour-suppressor protein	HD-ZIP
CsaV3_1G044890	635.996046671897	676.669782635852	770.119730013088	492.770555255614	505.650545056786	546.645643867136	694.261853106946	515.022248059845	0.43139620304317	0.00828129969327996	0.458564905057437	CsaV3_1G044890	chr1	30348706	30354169	-	3167	protein_coding	- && sp|Q9M8X2|U1148_ARATH U11/U12 small nuclear ribonucleoprotein 48 kDa protein OS=Arabidopsis thaliana OX=3702 GN=SNRNP48 PE=3 SV=1 && PF14214:Helitron helicase-like domain at N-terminus	B3
CsaV3_6G043310	1837.21115049578	1885.00868019987	1893.97866615659	2119.71139659551	2660.54501904879	2558.17273809728	1872.06616561741	2446.14305124719	-0.385838839044214	0.00831434120608286	0.458564905057437	CsaV3_6G043310	chr6	25499889	25504508	-	1962	protein_coding	- && sp|A0A1S3ZP85|OBL1_TOBAC Triacylglycerol lipase OBL1 OS=Nicotiana tabacum OX=4097 GN=OBL1 PE=1 SV=1 && PF01764:Lipase (class 3)	C2H2
CsaV3_6G036390	11.9623080878727	29.2015233577972	13.8179377394693	4.98755622728354	1.95988583355344	5.36980003798758	18.3272563950464	4.10574736627485	2.16319281825181	0.00833643822945677	0.458564905057437	CsaV3_6G036390	chr6	20241105	20241338	-	234	protein_coding	- && - && -	-
CsaV3_4G010190	325.97289539453	333.300145911409	386.90225670514	442.894992982778	468.412714219271	547.719603874733	348.725099337027	486.342437025594	-0.478948861275486	0.0083801247934854	0.458564905057437	CsaV3_4G010190	chr4	7985584	7986430	+	847	protein_coding	- && - && -	-
CsaV3_6G050390	353.884947599567	399.758785277431	432.04085332074	551.62371873756	548.768033394962	515.500803646808	395.228195399246	538.630851926443	-0.446365061279937	0.00839238356413135	0.458564905057437	CsaV3_6G050390	chr6	29380821	29383926	+	2826	protein_coding	- && sp|Q9UDY4|DNJB4_HUMAN DnaJ homolog subfamily B member 4 OS=Homo sapiens OX=9606 GN=DNAJB4 PE=1 SV=1 && PF00226:DnaJ domain|PF01556:DnaJ C terminal domain	G2-like
CsaV3_2G014210	1012.80875143989	1019.03247027899	911.983890804973	1584.04785778525	1270.9859630594	1149.13720812934	981.27503750795	1334.72367632467	-0.44412117448761	0.00843033930597267	0.458564905057437	CsaV3_2G014210	chr2	11854532	11859194	+	2025	protein_coding	- && sp|Q93Z70|ARGC_ARATH Probable N-acetyl-gamma-glutamyl-phosphate reductase, chloroplastic OS=Arabidopsis thaliana OX=3702 GN=At2g19940 PE=1 SV=2 && PF01118:Semialdehyde dehydrogenase, NAD binding domain|PF02774:Semialdehyde dehydrogenase, dimerisation domain	-
CsaV3_1G043090	1140.40670437719	1167.05398523058	1228.87526296347	660.352444492341	961.32400135796	930.049366579449	1178.77865085708	850.575270809917	0.470958829719351	0.00843797174126631	0.458564905057437	CsaV3_1G043090	chr1	28004236	28023901	+	6450	protein_coding	- && sp|F4JYC8|PTM_ARATH DDT domain-containing protein PTM OS=Arabidopsis thaliana OX=3702 GN=PTM PE=1 SV=1 && PF02791:DDT domain|PF00628:PHD-finger|PF15612:WSTF, HB1, Itc1p, MBD9 motif 1	MYB_related
CsaV3_2G030730	450.580271309871	527.641318602956	452.307162005295	792.023928892626	721.237986747664	528.388323737978	476.842917306041	680.550079792756	-0.513837484279245	0.00854712028490419	0.461616028538368	CsaV3_2G030730	chr2	20213498	20216164	+	1929	protein_coding	- && sp|Q9ZUT9|RS51_ARATH 40S ribosomal protein S5-1 OS=Arabidopsis thaliana OX=3702 GN=RPS5A PE=1 SV=1 && PF00177:Ribosomal protein S7p/S5e	-
CsaV3_7G011310	376.812704767989	489.377253513429	509.421304661768	877.809896001903	651.662039656517	525.166443715185	458.537087647729	684.879459791202	-0.578925398207622	0.00854999726001699	0.461616028538368	CsaV3_7G011310	chr7	6043851	6045823	+	1973	protein_coding	- && sp|Q9FM65|FLA1_ARATH Fasciclin-like arabinogalactan protein 1 OS=Arabidopsis thaliana OX=3702 GN=FLA1 PE=1 SV=1 && PF02469:Fasciclin domain	NF-YB
CsaV3_6G007590	3962.51455410782	3021.85419299136	2949.66910945204	2819.96429090611	2232.30996441736	2161.8814952938	3311.34595218374	2404.71858353909	0.461443152921925	0.0085903630456763	0.461800488423234	CsaV3_6G007590	chr6	6133912	6135450	-	1539	protein_coding	- && sp|Q9FI40|BAHD1_ARATH BAHD acyltransferase At5g47980 OS=Arabidopsis thaliana OX=3702 GN=BAHD1 PE=2 SV=1 && PF02458:Transferase family	CAMTA
CsaV3_6G044280	165.478595215572	162.11880208984	180.554386462399	217.457451509562	238.126128776742	306.078602165292	169.383927922603	253.887394150532	-0.582548036424074	0.00861638735011572	0.461800488423234	CsaV3_6G044280	chr6	26151357	26153937	+	2581	protein_coding	- && sp|Q9SY57|P2A10_ARATH Protein PHLOEM PROTEIN 2-LIKE A10 OS=Arabidopsis thaliana OX=3702 GN=PP2A10 PE=2 SV=1 && -	HB-other
CsaV3_3G021080	61.8052584540088	54.375250390381	48.8233800127915	58.8531634819458	148.951323350061	114.913720812934	55.0012962857271	107.572735881647	-0.968573482530063	0.0086372708021778	0.461800488423234	CsaV3_3G021080	chr3	17619884	17627434	+	1236	protein_coding	- && sp|B5BT18|BTAF1_ARATH TATA-binding protein-associated factor BTAF1 OS=Arabidopsis thaliana OX=3702 GN=BTAF1 PE=1 SV=1 && PF00271:Helicase conserved C-terminal domain|PF00176:SNF2 family N-terminal domain	bHLH
CsaV3_5G033790	993.868430300755	1011.98382670987	965.413250064254	793.021440138083	772.195018420054	722.775085113128	990.421835691626	762.663847890422	0.376749407535619	0.00878425269469567	0.465953152456232	CsaV3_5G033790	chr5	26977036	26985546	-	5534	protein_coding	- && sp|Q9SX33|ALA9_ARATH Putative phospholipid-transporting ATPase 9 OS=Arabidopsis thaliana OX=3702 GN=ALA9 PE=3 SV=1 && PF13246:Cation transport ATPase (P-type)|PF16212:Phospholipid-translocating P-type ATPase C-terminal|PF16209:Phospholipid-translocating ATPase N-terminal|PF00122:E1-E2 ATPase	MYB_related
CsaV3_2G028970	9.96859007322723	12.0833889756402	6.44837094508567	45.8855172910086	22.5386870858645	19.3312801367553	9.50011666465104	29.2518281712095	-1.62840574674786	0.00879376913422067	0.465953152456232	CsaV3_2G028970	chr2	18969245	18972623	-	1885	protein_coding	- && sp|A0A2R6PLK2|AT9_ACTCC Alcohol acyltransferase 9 OS=Actinidia chinensis var. chinensis OX=1590841 GN=AT9 PE=3 SV=1 && PF02458:Transferase family	ERF
CsaV3_7G033890	828.389835085183	754.204861896211	841.051810409031	1071.3270776205	1070.09766512018	1010.59636714926	807.882169130141	1050.67370329665	-0.37904888884258	0.00879955109051173	0.465953152456232	CsaV3_7G033890	chr7	21367770	21384699	+	2627	protein_coding	- && sp|Q9C8M9|SRF6_ARATH Protein STRUBBELIG-RECEPTOR FAMILY 6 OS=Arabidopsis thaliana OX=3702 GN=SRF6 PE=1 SV=1 && PF07714:Protein tyrosine kinase|PF08263:Leucine rich repeat N-terminal domain	bZIP
CsaV3_3G014890	3.98743602929089	0	0	2.99253373637013	6.85960041743703	34.3667202431205	1.32914534309696	14.7396181323092	-3.48252723610655	0.00885578380806784	0.466129180069434	CsaV3_3G014890	chr3	11043413	11043694	+	282	protein_coding	- && - && -	-
CsaV3_4G036030	651.945790789061	574.967925424214	617.201219029628	717.210585483373	815.312506758229	1028.85368727842	614.704978414301	853.792259840008	-0.473563720921207	0.00886927354629621	0.466129180069434	CsaV3_4G036030	chr4	25321790	25326238	+	1830	protein_coding	- && sp|Q9FUJ1|CKX7_ARATH Cytokinin dehydrogenase 7 OS=Arabidopsis thaliana OX=3702 GN=CKX7 PE=1 SV=1 && PF09265:Cytokinin dehydrogenase 1, FAD and cytokinin binding|PF01565:FAD binding domain	bHLH
CsaV3_5G036250	416.687065060898	517.571827789923	552.717509578771	1034.41916153861	752.596160084519	515.500803646808	495.658800809864	767.505375089978	-0.631011970498242	0.00888751841425287	0.466129180069434	CsaV3_5G036250	chr5	28608357	28611993	+	1941	protein_coding	- && sp|Q9SV30|GATA8_ARATH GATA transcription factor 8 OS=Arabidopsis thaliana OX=3702 GN=GATA8 PE=1 SV=1 && PF00320:GATA zinc finger	GATA
CsaV3_7G001080	3359.41485467758	3925.08751892047	4466.87867324577	6638.43733851439	5730.70617731025	4205.62738975187	3917.1270156146	5524.92363519217	-0.496172194939709	0.00895884144215256	0.468382972993046	CsaV3_7G001080	chr7	967881	969569	+	1337	protein_coding	- && sp|P93004|PIP27_ARATH Aquaporin PIP2-7 OS=Arabidopsis thaliana OX=3702 GN=PIP2-7 PE=1 SV=2 && PF00230:Major intrinsic protein	C3H
CsaV3_4G017650	332.950908445789	284.966590008849	268.067992145704	213.467406527736	218.527270441208	178.277361261188	295.328496866781	203.424012743377	0.536656462826597	0.00905657490289129	0.4719989715163	CsaV3_4G017650	chr4	11026405	11028325	-	1245	protein_coding	- && sp|Q8RXC8|RBK2_ARATH Receptor-like cytosolic serine/threonine-protein kinase RBK2 OS=Arabidopsis thaliana OX=3702 GN=RBK2 PE=1 SV=1 && PF07714:Protein tyrosine kinase	bZIP
CsaV3_7G018610	408.712193002316	455.140984749115	444.016399361613	221.447496491389	372.378308375153	288.895242043732	435.956525704348	294.240348970091	0.566934344226267	0.00911903540539991	0.473759697901296	CsaV3_7G018610	chr7	8522102	8527459	-	4515	protein_coding	- && sp|Q9LK64|AB3C_ARATH ABC transporter C family member 3 OS=Arabidopsis thaliana OX=3702 GN=ABCC3 PE=1 SV=1 && PF00664:ABC transporter transmembrane region|PF00005:ABC transporter	bZIP
CsaV3_7G027610	381.796999804603	210.452357992401	402.562586143205	752.123479074358	305.742190034336	703.443804976373	331.603981313403	587.103158028356	-0.823485117738907	0.00916176923015992	0.474487741227185	CsaV3_7G027610	chr7	17181475	17183358	-	1311	protein_coding	- && sp|O24542|AX22D_VIGRR Auxin-induced protein 22D OS=Vigna radiata var. radiata OX=3916 GN=AUX22D PE=2 SV=1 && PF02309:AUX/IAA family	ARF
CsaV3_1G022900	195.384365435254	204.41066350458	169.500036270823	123.691394436632	133.272236681634	121.357480858519	189.765021736886	126.107037325595	0.588542057808136	0.00920800107521557	0.474611375842311	CsaV3_1G022900	chr1	13253705	13256716	-	1704	protein_coding	- && sp|Q5HZ05|TPPJ_ARATH Probable trehalose-phosphate phosphatase J OS=Arabidopsis thaliana OX=3702 GN=TPPJ PE=1 SV=1 && PF02358:Trehalose-phosphatase	-
CsaV3_UNG129010	75.7612845565269	4.02779632521341	14.7391335887672	8.97760120911038	4.89971458388359	5.36980003798758	31.5094048235025	6.41570527699385	2.29414840761117	0.00922161198749361	0.474611375842311	CsaV3_UNG129010	scaffold66	57959	62747	+	1137	protein_coding	- && sp|Q9FJN7|GCL1_ARATH LanC-like protein GCL1 OS=Arabidopsis thaliana OX=3702 GN=GCL1 PE=2 SV=1 && PF05147:Lanthionine synthetase C-like protein	-
CsaV3_1G013850	8.9717310659045	11.0764398943369	25.7934837803427	70.8232984274263	23.5186300026412	37.5886002659131	15.2805515801947	43.9768428986602	-1.51871113392127	0.00938773741481841	0.481481939950131	CsaV3_1G013850	chr1	9170491	9173592	+	978	protein_coding	- && sp|Q8L817|ATCA7_ARATH Alpha carbonic anhydrase 7 OS=Arabidopsis thaliana OX=3702 GN=ACA7 PE=2 SV=1 && PF00194:Eukaryotic-type carbonic anhydrase	GATA
CsaV3_6G047090	2976.62099586565	2395.53186442067	2814.25331960524	1706.74174097643	2374.40168734999	1951.38533380469	2728.80205996386	2010.84292071037	0.440435410052596	0.00942518975247635	0.481481939950131	CsaV3_6G047090	chr6	27781130	27804881	+	12426	protein_coding	- && sp|A0A0R4ITC5|TRRAP_DANRE Transformation/transcription domain-associated protein OS=Danio rerio OX=7955 GN=trrap PE=3 SV=1 && PF02260:FATC domain|PF00454:Phosphatidylinositol 3- and 4-kinase|PF02259:FAT domain	-
CsaV3_6G049370	458.555143368452	332.293196830106	309.521805364112	282.295682464248	236.166242943189	221.235761565088	366.79004852089	246.565895657509	0.572178311301973	0.00944253668324208	0.481481939950131	CsaV3_6G049370	chr6	28857428	28862339	-	3865	protein_coding	- && sp|O65468|CRK8_ARATH Cysteine-rich receptor-like protein kinase 8 OS=Arabidopsis thaliana OX=3702 GN=CRK8 PE=3 SV=2 && PF07714:Protein tyrosine kinase|PF01657:Salt stress response/antifungal	ERF
CsaV3_2G026180	385.784435833894	293.022182659275	231.220158173786	410.974633128164	386.097509210027	632.562444474937	303.342258888985	476.544862271043	-0.651639085393893	0.0096007993638442	0.485612745558323	CsaV3_2G026180	chr2	17959015	17961776	-	2681	protein_coding	- && sp|A0A109QYD3|RMS3_PEA Strigolactone esterase RMS3 OS=Pisum sativum OX=3888 GN=RMS3 PE=1 SV=1 && PF12697:Alpha/beta hydrolase family	-
CsaV3_5G023850	1655.78281116304	1542.64599255674	1556.82098531354	1242.89901183906	1305.28396514659	1159.87680820532	1585.08326301111	1236.01992839699	0.358673816554382	0.00961726581479283	0.485612745558323	CsaV3_5G023850	chr5	18312258	18327503	-	7773	protein_coding	- && - && PF10358:N-terminal C2 in EEIG1 and EHBP1 proteins	M-type_MADS
CsaV3_7G027700	4762.99233698797	4297.65867900271	4472.40584834156	2559.61385584191	3950.14989752695	3381.90006392458	4511.01895477741	3297.22127243115	0.452191552554139	0.00962309840834057	0.485612745558323	CsaV3_7G027700	chr7	17277182	17299704	-	12354	protein_coding	- && sp|F4HZB2|BCHA1_ARATH Protein SPIRRIG OS=Arabidopsis thaliana OX=3702 GN=SPI PE=1 SV=1 && PF02138:Beige/BEACH domain|PF14844:PH domain associated with Beige/BEACH	-
CsaV3_3G013180	39.8743602929089	110.764398943369	85.6712139847096	156.609265536703	146.991437516508	133.171040942092	78.7699910736624	145.590581331768	-0.886287014436225	0.00964112224097391	0.485612745558323	CsaV3_3G013180	chr3	10042499	10043772	+	1274	protein_coding	- && - && PF07911:Protein of unknown function (DUF1677)	-
CsaV3_UNG209480	6.97801305125906	5.03474540651676	9.21195849297952	0	0.979942916776718	0	7.07490565025178	0.326647638925573	4.28188656515472	0.00988933794691294	1	CsaV3_UNG209480	scaffold18_1	1006312	1009354	+	3043	protein_coding	- && - && -	-
CsaV3_6G003320	243.233597786744	230.591339618468	175.948407215909	270.325547518768	325.34104836987	365.146402583156	216.591114873707	320.270999490598	-0.564798618101958	0.00993336611401729	0.495563223880289	CsaV3_6G003320	chr6	2554114	2557358	+	2185	protein_coding	- && sp|Q9FPE8|HHO3_ARATH Transcription factor HHO3 OS=Arabidopsis thaliana OX=3702 GN=HHO3 PE=1 SV=1 && PF00249:Myb-like DNA-binding domain	G2-like
CsaV3_1G035670	474.504887485616	465.210475562149	469.809883141956	198.504737845885	359.639050457055	366.220362590753	469.841748729907	308.121383631231	0.609114844230758	0.0099410030000334	0.495563223880289	CsaV3_1G035670	chr1	21799288	21801844	+	1122	protein_coding	- && sp|Q8VWZ8|SMO22_ARATH Methylsterol monooxygenase 2-2 OS=Arabidopsis thaliana OX=3702 GN=SMO2-2 PE=2 SV=1 && -	-
CsaV3_1G030400	474.504887485616	479.307762700396	469.809883141956	338.156312209824	385.11756629325	326.483842309645	474.540844442656	349.919240270906	0.439025038158887	0.00995300520591678	0.495563223880289	CsaV3_1G030400	chr1	17213576	17229955	+	3954	protein_coding	- && - && -	-
CsaV3_3G032700	653.939508803706	753.197912814907	698.266453767848	450.875082946432	483.111857970922	602.491564262207	701.801291795487	512.15950172652	0.455030032287547	0.0100070858086133	0.495563223880289	CsaV3_3G032700	chr3	28208482	28212091	+	3123	protein_coding	- && sp|Q9ZUI0|Y2241_ARATH Putative leucine-rich repeat receptor-like serine/threonine-protein kinase At2g24130 OS=Arabidopsis thaliana OX=3702 GN=At2g24130 PE=3 SV=1 && PF00069:Protein kinase domain|PF08263:Leucine rich repeat N-terminal domain|PF13855:Leucine rich repeat	WRKY
CsaV3_6G024070	23.9246161757453	12.0833889756402	45.1385966155997	1.99502249091342	13.7192008348741	4.29584003039006	27.0488672556617	6.67002111872584	2.01583978484469	0.0100161297732915	0.495563223880289	CsaV3_6G024070	chr6	15924934	15927178	+	1074	protein_coding	- && sp|Q39659|MFPA_CUCSA Glyoxysomal fatty acid beta-oxidation multifunctional protein MFP-a OS=Cucumis sativus OX=3659 PE=1 SV=1 && PF02737:3-hydroxyacyl-CoA dehydrogenase, NAD binding domain|PF00378:Enoyl-CoA hydratase/isomerase	LBD
CsaV3_6G040340	2127.29712162669	2604.97727333177	2684.36470485423	2949.64075281549	3840.39629084796	3149.92470228352	2472.2130332709	3313.32058198232	-0.422464512260417	0.0100186500076277	0.495563223880289	CsaV3_6G040340	chr6	23289321	23296682	-	2374	protein_coding	- && sp|B8BJ39|KPYC1_ORYSI Pyruvate kinase 1, cytosolic OS=Oryza sativa subsp. indica OX=39946 GN=OsI_35105 PE=3 SV=1 && PF02887:Pyruvate kinase, alpha/beta domain|PF00224:Pyruvate kinase, barrel domain	MYB_related
CsaV3_3G004200	6042.95930239035	4524.22222229596	5261.8706911899	2744.1534362514	4456.78038550051	3968.28222807282	5276.3507386254	3723.07201660825	0.503058109593041	0.010091907173863	0.496318575814845	CsaV3_3G004200	chr3	3559773	3575088	-	11355	protein_coding	- && sp|Q8GY23|UPL1_ARATH E3 ubiquitin-protein ligase UPL1 OS=Arabidopsis thaliana OX=3702 GN=UPL1 PE=1 SV=3 && PF14377:Ubiquitin binding region|PF00627:UBA/TS-N domain|PF06025:Domain of Unknown Function (DUF913)|PF00632:HECT-domain (ubiquitin-transferase)|PF06012:Domain of Unknown Function (DUF908)	GATA
CsaV3_1G032890	1121.46638323806	1612.12547916667	1552.21500606705	838.906957429092	1022.08046219812	1174.91224831168	1428.60228949059	1011.96655597963	0.497720751728367	0.0100940040841225	0.496318575814845	CsaV3_1G032890	chr1	19948842	19956958	-	3536	protein_coding	- && sp|Q9SYM4|TPS1_ARATH Alpha,alpha-trehalose-phosphate synthase [UDP-forming] 1 OS=Arabidopsis thaliana OX=3702 GN=TPS1 PE=1 SV=1 && PF02358:Trehalose-phosphatase|PF00982:Glycosyltransferase family 20	-
CsaV3_4G006370	16.9466031244863	43.2988104960441	26.7146796296406	72.8183209183397	71.5358329247004	45.1063203190957	28.986697750057	63.1534913873786	-1.12610884800491	0.0102624827029287	0.50073692549794	CsaV3_4G006370	chr4	4260918	4263533	+	2616	protein_coding	- && sp|Q9SUQ2|CRF2_ARATH Ethylene-responsive transcription factor CRF2 OS=Arabidopsis thaliana OX=3702 GN=CRF2 PE=1 SV=1 && PF00847:AP2 domain	ERF
CsaV3_6G006200	629.018033620638	564.89843461118	640.231115262077	922.697902047455	749.656331334189	780.768925523394	611.382527831298	817.707719635013	-0.419395209973286	0.0102938198283448	0.50073692549794	CsaV3_6G006200	chr6	5218208	5221714	-	1068	protein_coding	- && sp|Q40316|VESTR_MEDSA Vestitone reductase OS=Medicago sativa OX=3879 PE=1 SV=1 && PF01370:NAD dependent epimerase/dehydratase family	GeBP
CsaV3_7G024500	58.8146814320406	47.3266068212575	28.5570713282365	13.9651574363939	23.5186300026412	19.3312801367553	44.8994531938449	18.9383558585968	1.24303289108348	0.0102974383144681	0.50073692549794	CsaV3_7G024500	chr7	13500326	13500685	+	360	protein_coding	- && sp|Q9ZT94|POLR2_ARATH Retrovirus-related Pol polyprotein from transposon RE2 OS=Arabidopsis thaliana OX=3702 GN=RE2 PE=4 SV=1 && -	MYB
CsaV3_7G008830	64.795835475977	82.5698246668749	77.380451341028	99.7511245456708	132.292293764857	139.614800987677	74.9153704946266	123.886073099402	-0.724925963255668	0.0103055766765609	0.50073692549794	CsaV3_7G008830	chr7	5506453	5508833	-	1687	protein_coding	- && sp|Q9FX84|HHO6_ARATH Transcription factor HHO6 OS=Arabidopsis thaliana OX=3702 GN=HHO6 PE=2 SV=1 && PF00249:Myb-like DNA-binding domain	G2-like
CsaV3_1G042600	216.318404589031	246.702524919321	260.698425351321	183.542069164034	159.730695434605	152.502321078847	241.239784953224	165.258361892496	0.545661995587383	0.0103354089700864	0.50073692549794	CsaV3_1G042600	chr1	27531123	27534763	+	1242	protein_coding	- && sp|Q8RWR1|JMJ30_ARATH Lysine-specific demethylase JMJ30 OS=Arabidopsis thaliana OX=3702 GN=JMJ30 PE=1 SV=1 && PF13621:Cupin-like domain	NAC
CsaV3_3G038400	520.360401822461	524.620471359046	445.858791060209	312.22101982795	347.879735455735	412.400642917446	496.946554747239	357.500466067044	0.475460595046531	0.0105674713782546	0.509636796198705	CsaV3_3G038400	chr3	31587489	31594030	+	2487	protein_coding	- && sp|Q9M1S8|GCP2_ARATH Probable glutamate carboxypeptidase AMP1 OS=Arabidopsis thaliana OX=3702 GN=AMP1 PE=1 SV=3 && PF02225:PA domain|PF04389:Peptidase family M28|PF04253:Transferrin receptor-like dimerisation domain	LBD
CsaV3_6G006780	668.892393913547	756.218760058817	857.633335696394	529.678471337512	590.905578816361	577.790484087464	760.914829889586	566.124844747112	0.426956632922828	0.0105808014706226	0.509636796198705	CsaV3_6G006780	chr6	5550884	5554850	+	3652	protein_coding	- && sp|Q9C637|RLP6_ARATH Receptor-like protein 6 OS=Arabidopsis thaliana OX=3702 GN=RLP6 PE=3 SV=1 && PF08263:Leucine rich repeat N-terminal domain|PF13855:Leucine rich repeat	GATA
CsaV3_7G000080	2145.2405837585	2464.0044019493	2545.26413161024	2854.8771844971	3199.51362327598	3127.37154212397	2384.83637243935	3060.58744996568	-0.359841928526079	0.0106445575739533	0.511217254881637	CsaV3_7G000080	chr7	185656	189146	+	2244	protein_coding	- && sp|Q9SRT2|BH062_ARATH Transcription factor bHLH62 OS=Arabidopsis thaliana OX=3702 GN=BHLH62 PE=2 SV=1 && PF00010:Helix-loop-helix DNA-binding domain	bHLH
CsaV3_6G018950	293.07654815288	350.418280293566	354.660401979712	239.40269890961	222.447042108315	249.158721762624	332.718410142053	237.00282092685	0.490018644299457	0.0107012499116798	0.512450289248876	CsaV3_6G018950	chr6	13725821	13727987	-	1422	protein_coding	- && sp|Q9SIT5|CHX15_ARATH Cation/H(+) antiporter 15 OS=Arabidopsis thaliana OX=3702 GN=CHX15 PE=2 SV=1 && PF00999:Sodium/hydrogen exchanger family	bHLH
CsaV3_3G034470	289.08911212359	253.751168488445	205.426674393443	366.086627082612	324.361105453094	382.329762704716	249.422318335159	357.592498413474	-0.520268929905694	0.010744033530946	0.513012075042656	CsaV3_3G034470	chr3	29215798	29222047	+	4067	protein_coding	- && sp|Q3HRQ2|GLOX_VITPS Aldehyde oxidase GLOX OS=Vitis pseudoreticulata OX=231512 GN=GLOX PE=2 SV=1 && PF00854:POT family	TALE
CsaV3_7G022160	1528.18485822573	1452.02057523943	1722.63623818717	823.944288747241	1200.43007305148	1322.04476935254	1567.61389055078	1115.47304371709	0.491214505546375	0.0107834936957262	0.513412390049256	CsaV3_7G022160	chr7	10978597	10993736	+	7110	protein_coding	- && sp|Q3ED78|C3H7_ARATH Zinc finger CCCH domain-containing protein 7 OS=Arabidopsis thaliana OX=3702 GN=At1g21570 PE=1 SV=1 && -	C3H
CsaV3_3G005700	1164.33132055294	1113.68568392151	1367.05464035816	888.782519701927	849.610508845414	1013.81824717206	1215.02388161087	917.403758573132	0.405843548744747	0.0110419234856512	0.524205798581732	CsaV3_3G005700	chr3	4888346	4889561	+	1088	protein_coding	- && - && -	-
CsaV3_4G009610	28.908911212359	21.1459307073704	16.5815252873631	77.8058771456233	37.2378308375153	38.6625602735106	22.2121224023642	51.2354227522164	-1.20898166763776	0.0111547102447608	0.52794110201614	CsaV3_4G009610	chr4	7318733	7319762	+	1030	protein_coding	- && - && -	-
CsaV3_1G012930	843.342720195023	927.400103880387	655.891444700142	1092.2748137751	1035.79966303299	1163.09868822811	808.878089591851	1097.05772167873	-0.439962881449843	0.0111845158105229	0.52794110201614	CsaV3_1G012930	chr1	8201350	8203655	+	1339	protein_coding	- && sp|Q8LEE9|FLA12_ARATH Fasciclin-like arabinogalactan protein 12 OS=Arabidopsis thaliana OX=3702 GN=FLA12 PE=2 SV=2 && PF02469:Fasciclin domain	HSF
CsaV3_3G006980	10.96544908055	5.03474540651676	0.921195849297952	0	0	0	5.64046344545489	0	4.91213635956657	0.0112369489536571	1	CsaV3_3G006980	chr3	6286267	6288711	-	2360	protein_coding	- && sp|Q9LXA5|LRK91_ARATH L-type lectin-domain containing receptor kinase IX.1 OS=Arabidopsis thaliana OX=3702 GN=LECRK91 PE=1 SV=1 && PF00139:Legume lectin domain|PF00069:Protein kinase domain	bHLH
CsaV3_2G018010	323.979177379885	325.244553260983	365.714752171287	541.648606282993	521.329631725214	375.886002659131	338.312827604052	479.621413555779	-0.503858577597717	0.0113374705638067	0.533636328161399	CsaV3_2G018010	chr2	14980394	14984004	-	1613	protein_coding	- && sp|O82515|MTDH_MEDSA Probable mannitol dehydrogenase OS=Medicago sativa OX=3879 GN=CAD1 PE=1 SV=1 && PF00107:Zinc-binding dehydrogenase|PF08240:Alcohol dehydrogenase GroES-like domain	HB-other
CsaV3_1G008910	59.8115404393634	61.4238939595045	61.7201219029628	81.7959221274501	112.693435429323	113.839760805337	60.9851854339435	102.77637278737	-0.752380222524945	0.0114829519454723	0.538948434918032	CsaV3_1G008910	chr1	5541213	5542913	+	969	protein_coding	- && sp|Q9FGS5|NRT31_ARATH High-affinity nitrate transporter 3.1 OS=Arabidopsis thaliana OX=3702 GN=NRT3.1 PE=1 SV=1 && PF16974:High-affinity nitrate transporter accessory	-
CsaV3_1G009530	1057.66740676941	990.837896002498	1145.04644067735	1314.71982151194	1356.24099681898	1434.81057015028	1064.51724781642	1368.59046282707	-0.362204946411702	0.0115575271767887	0.539444314047689	CsaV3_1G009530	chr1	5912729	5917563	+	3261	protein_coding	- && sp|Q8LFN2|Y3037_ARATH Probable inactive leucine-rich repeat receptor-like protein kinase At3g03770 OS=Arabidopsis thaliana OX=3702 GN=At3g03770 PE=1 SV=1 && PF07714:Protein tyrosine kinase|PF13855:Leucine rich repeat	Trihelix
CsaV3_3G037380	452.573989324516	345.38353488705	379.532689910756	573.568966137607	471.352542969601	590.678004178634	392.496738040774	545.199837761947	-0.473858767871917	0.0115602130730086	0.539444314047689	CsaV3_3G037380	chr3	30877835	30881849	-	1898	protein_coding	- && sp|Q9FMR1|RGAP1_ARATH Rho GTPase-activating protein 1 OS=Arabidopsis thaliana OX=3702 GN=ROPGAP1 PE=2 SV=1 && PF00620:RhoGAP domain	ERF
CsaV3_2G032130	42.8649373148771	43.2988104960441	43.2962049170038	58.8531634819458	86.2349766763512	90.2126406381914	43.153317575975	78.4335935988294	-0.86122425743307	0.0115914733664384	0.539444314047689	CsaV3_2G032130	chr2	21191377	21201056	-	2170	protein_coding	- && - && -	LBD
CsaV3_5G004600	137.566543010536	124.861686081616	171.342427969419	289.278261182445	147.971380433284	277.081681960159	144.590219020524	238.110441191963	-0.718125719677618	0.0116736392090863	0.541742116217175	CsaV3_5G004600	chr5	3003933	3005267	+	1335	protein_coding	- && sp|O80337|EF100_ARATH Ethylene-responsive transcription factor 1A OS=Arabidopsis thaliana OX=3702 GN=ERF1A PE=1 SV=2 && PF00847:AP2 domain	ERF
CsaV3_3G032310	3680.40345503549	3019.84029482875	3413.03062164891	2860.86225196984	2405.75986068684	2552.8029380593	3371.09145717105	2606.47501690533	0.371131256950593	0.0117840511168804	0.544826956995784	CsaV3_3G032310	chr3	27877725	27882592	-	1980	protein_coding	- && sp|Q9FI39|THAD_ARATH Cytochrome P450 705A5 OS=Arabidopsis thaliana OX=3702 GN=CYP705A5 PE=2 SV=1 && PF00067:Cytochrome P450	bHLH
CsaV3_3G046140	1186.26221871404	1008.96297946596	970.940425160042	1868.33856274041	1241.5876755561	1308.08328925377	1055.38854111335	1472.66984251676	-0.480828945185756	0.0118261160120013	0.544826956995784	CsaV3_3G046140	chr3	37699490	37701111	-	1469	protein_coding	- && sp|Q39227|SMT2_ARATH 24-methylenesterol C-methyltransferase 2 OS=Arabidopsis thaliana OX=3702 GN=SMT2 PE=1 SV=2 && PF08498:Sterol methyltransferase C-terminal|PF08241:Methyltransferase domain	C2H2
CsaV3_1G039780	637.989764686543	701.843509668436	723.138741698893	1103.24743747512	981.902802610271	749.624085303066	687.657338684624	944.924775129486	-0.45875425595848	0.0119169808656206	0.544826956995784	CsaV3_1G039780	chr1	25178671	25184669	-	2437	protein_coding	- && - && PF13506:Glycosyl transferase family 21	B3
CsaV3_5G036810	761.60028159456	696.808764261919	566.535447318241	1706.74174097643	907.427140935241	676.594804786435	674.981497724907	1096.92122889937	-0.700904946369662	0.0119215646554258	0.544826956995784	CsaV3_5G036810	chr5	28960459	28964110	+	2097	protein_coding	- && sp|O04496|AED3_ARATH Aspartyl protease AED3 OS=Arabidopsis thaliana OX=3702 GN=AED3 PE=1 SV=1 && PF14541:Xylanase inhibitor C-terminal|PF14543:Xylanase inhibitor N-terminal	Trihelix
CsaV3_5G025930	98.6890417249495	148.021514951593	278.201146487982	123.691394436632	69.575947091147	81.6209605774112	174.970567721508	91.6294340350634	0.9343323326959	0.0119458057082928	0.544826956995784	CsaV3_5G025930	chr5	21096530	21097993	-	1350	protein_coding	- && sp|O49169|EF1A_MANES Elongation factor 1-alpha OS=Manihot esculenta OX=3983 GN=EF1 PE=3 SV=1 && PF03143:Elongation factor Tu C-terminal domain|PF03144:Elongation factor Tu domain 2|PF00009:Elongation factor Tu GTP binding domain	-
CsaV3_1G017340	65.7926944832997	113.785246187279	138.179377394693	33.9153823455281	76.435547508584	51.5500803646808	105.919106021757	53.9670034062643	0.97294481038949	0.0119523337579115	0.544826956995784	CsaV3_1G017340	chr1	11906973	11907540	-	418	protein_coding	- && - && -	-
CsaV3_3G016370	9.96859007322723	14.0972871382469	11.9755460408734	53.8656072546623	17.6389725019809	28.9969202051329	12.0138077507825	33.5004999872587	-1.47989223214685	0.0120571774206591	0.544826956995784	CsaV3_3G016370	chr3	12243430	12245389	+	1847	protein_coding	- && sp|P0DO24|PSI3_ARATH Protein PSK SIMULATOR 3 OS=Arabidopsis thaliana OX=3702 GN=PSI3 PE=1 SV=1 && PF05003:Protein of unknown function (DUF668)|PF11961:Domain of unknown function (DUF3475)	-
CsaV3_3G045510	101.679618746918	94.6532136425151	101.331543422775	75.8108546547098	52.9169175059428	39.7365202811081	99.2214586040692	56.1547641472536	0.819147982413243	0.0120591270172932	0.544826956995784	CsaV3_3G045510	chr3	37183680	37187725	-	3754	protein_coding	- && sp|Q9SCV9|BGAL3_ARATH Beta-galactosidase 3 OS=Arabidopsis thaliana OX=3702 GN=BGAL3 PE=2 SV=1 && PF02140:Galactose binding lectin domain	MYB_related
CsaV3_7G029620	30.9026292270044	43.2988104960441	50.6657717113874	64.838230954686	71.5358329247004	97.730360691374	41.6224038114786	78.0348081902535	-0.903421154431964	0.012091620243052	0.544826956995784	CsaV3_7G029620	chr7	18742661	18744185	-	1139	protein_coding	- && sp|O35723|DNJB3_MOUSE DnaJ homolog subfamily B member 3 OS=Mus musculus OX=10090 GN=Dnajb3 PE=2 SV=1 && PF00226:DnaJ domain	C2H2
CsaV3_7G025650	662.911239869611	1514.45141828024	1871.86996577344	2101.75619417728	2508.6538669484	1988.9739340706	1349.74420797443	2199.79466506543	-0.7045454968853	0.0121016349296266	0.544826956995784	CsaV3_7G025650	chr7	15098892	15100536	+	510	protein_coding	- && - && -	-
CsaV3_1G029350	50.8398093734589	19.1320325447637	23.0298962324488	13.9651574363939	2.93982875033015	11.8135600835727	31.0005793835571	9.57284875676558	1.69856622199616	0.0121028686651808	0.544826956995784	CsaV3_1G029350	chr1	16128593	16129690	-	1098	protein_coding	- && - && -	-
novel.208	13.9560261025181	9.06254173173017	7.36956679438362	0.997511245456708	0.979942916776718	2.14792001519503	10.129378209544	1.37512472580949	2.89245820042983	0.0122874897389575	1	-	chr4	8479758	8481881	-	754	-	- && - && -	-
CsaV3_3G029880	10.96544908055	12.0833889756402	24.8722879310447	0.997511245456708	5.87965750066031	3.22188002279255	15.9737086624116	3.36634958963652	2.24597362833636	0.0123680577674077	0.555251854280824	CsaV3_3G029880	chr3	25643513	25645261	+	636	protein_coding	- && - && -	-
CsaV3_5G035910	609.080853474184	594.099957968978	608.910456385947	421.947256828188	472.332485886378	481.134083403687	604.030422609703	458.471275372751	0.398006518528626	0.0124350974686358	0.556748632193312	CsaV3_5G035910	chr5	28428196	28433740	+	2741	protein_coding	- && sp|Q9SCP2|PLY12_ARATH Probable pectate lyase 12 OS=Arabidopsis thaliana OX=3702 GN=At3g53190 PE=2 SV=2 && PF00544:Pectate lyase	AP2
CsaV3_1G044910	985.893558242173	827.712144831355	812.494739080794	495.763088991984	690.859756327586	709.887565021958	875.366814051441	632.170136780509	0.46969639182267	0.0126966166268322	0.566207382387263	CsaV3_1G044910	chr1	30360492	30376229	+	7355	protein_coding	- && sp|Q9LUM0|FAB1B_ARATH 1-phosphatidylinositol-3-phosphate 5-kinase FAB1B OS=Arabidopsis thaliana OX=3702 GN=FAB1B PE=2 SV=1 && PF01504:Phosphatidylinositol-4-phosphate 5-Kinase|PF01363:FYVE zinc finger|PF00118:TCP-1/cpn60 chaperonin family	bHLH
CsaV3_1G007600	1157.35330750168	1113.68568392151	1041.87250555598	766.088636510752	773.17496133683	968.71192685296	1104.30383232639	835.991841566847	0.401882518249499	0.0127149045981281	0.566207382387263	CsaV3_1G007600	chr1	4838569	4846282	+	2310	protein_coding	- && - && PF03097:BRO1-like domain	-
CsaV3_4G010260	51.8366683807816	112.778297105975	102.252739272073	158.604288027617	151.891152100391	143.910641018067	88.9559015862766	151.468693715358	-0.767377070350829	0.0128031568675921	0.568604716692176	CsaV3_4G010260	chr4	8036020	8039457	-	1921	protein_coding	- && sp|Q9FW03|MES11_ARATH Putative methylesterase 11, chloroplastic OS=Arabidopsis thaliana OX=3702 GN=MES11 PE=1 SV=1 && PF12697:Alpha/beta hydrolase family	NF-YB
CsaV3_2G003570	357.872383628857	382.640650895274	390.587040102332	293.268306164272	292.022989199462	228.753481618271	377.033358208821	271.348258994002	0.473796107690291	0.0129517020558897	0.573659704196657	CsaV3_2G003570	chr2	1753627	1759443	-	1590	protein_coding	- && sp|Q69QZ0|P2C27_ORYSJ Probable protein phosphatase 2C 27 OS=Oryza sativa subsp. japonica OX=39947 GN=Os02g0799000 PE=2 SV=1 && PF00481:Protein phosphatase 2C	NAC
CsaV3_3G007660	240.243020764776	253.751168488445	243.195704214659	196.509715354972	164.630410018489	151.42836107125	245.729964489293	170.856162148237	0.523540419268065	0.0129888595728093	0.57376724332188	CsaV3_3G007660	chr3	6737658	6739965	-	2308	protein_coding	- && sp|Q9MAM3|KCS1_ARATH 3-ketoacyl-CoA synthase 1 OS=Arabidopsis thaliana OX=3702 GN=KCS1 PE=1 SV=1 && PF08541:3-Oxoacyl-[acyl-carrier-protein (ACP)] synthase III C terminal|PF08392:FAE1/Type III polyketide synthase-like protein	-
CsaV3_6G044400	3.98743602929089	5.03474540651676	1.8423916985959	61.8456972183159	4.89971458388359	2.14792001519503	3.62152437813452	22.9644439391315	-2.67215901375847	0.0130815724716886	0.576321756812712	CsaV3_6G044400	chr6	26242337	26244349	+	1781	protein_coding	- && sp|Q00257|1A12_CUCMA 1-aminocyclopropane-1-carboxylate synthase CMA101 OS=Cucurbita maxima OX=3661 GN=ACS2 PE=2 SV=1 && PF00155:Aminotransferase class I and II	-
CsaV3_5G008700	19.9371801464545	38.2640650895274	43.2962049170038	91.7710345820172	55.8567462562729	59.0678004178634	33.8324833843285	68.8985270853845	-1.0243354116103	0.0132299665118249	0.581309246653881	CsaV3_5G008700	chr5	5360693	5363946	-	570	protein_coding	- && sp|P27396|HSP11_DAUCA 17.8 kDa class I heat shock protein OS=Daucus carota OX=4039 PE=3 SV=1 && PF00011:Hsp20/alpha crystallin family	NF-YB
CsaV3_7G027550	23.9246161757453	26.1806761138871	12.8967418901713	60.8481859728592	44.0974312549523	35.440680250718	21.0006780599346	46.7954324928432	-1.16142739123109	0.0134667879407956	0.590145367559376	CsaV3_7G027550	chr7	17119269	17125320	-	3807	protein_coding	- && sp|Q941F1|PLA15_ARATH Phospholipase A1-Igamma1, chloroplastic OS=Arabidopsis thaliana OX=3702 GN=DALL4 PE=1 SV=2 && PF01764:Lipase (class 3)	Trihelix
CsaV3_5G003960	811.443231960696	1556.74327969498	1326.52202298905	2401.0095678143	2125.4961864887	1251.16340885111	1231.56951154824	1925.88972105137	-0.645147539882755	0.0136090544438466	0.594802085890978	CsaV3_5G003960	chr5	2572766	2577556	-	2583	protein_coding	- && sp|Q9SU40|SKU5_ARATH Monocopper oxidase-like protein SKU5 OS=Arabidopsis thaliana OX=3702 GN=SKU5 PE=1 SV=1 && PF00394:Multicopper oxidase|PF07732:Multicopper oxidase|PF07731:Multicopper oxidase	bHLH
CsaV3_5G031760	716.741626265038	951.566881831668	1202.16058333383	802.99655259265	1810.93451020337	2104.96161489113	956.823030476844	1572.96422589572	-0.716885759641562	0.0137390097399702	0.596196078726879	CsaV3_5G031760	chr5	25883079	25886085	+	1473	protein_coding	- && sp|F4I5D5|WTR11_ARATH WAT1-related protein At1g70260 OS=Arabidopsis thaliana OX=3702 GN=At1g70260 PE=2 SV=1 && PF00892:EamA-like transporter family	GRAS
CsaV3_2G004790	137.566543010536	62.4308430408078	93.9619766283911	31.9203598546147	63.6962895904867	55.8459203950708	97.9864542265782	50.4875232800574	0.956965869842537	0.0137474215072772	0.596196078726879	CsaV3_2G004790	chr2	2600186	2610796	-	5682	protein_coding	- && sp|O81825|DRL28_ARATH Probable disease resistance protein At4g27220 OS=Arabidopsis thaliana OX=3702 GN=At4g27220 PE=2 SV=1 && PF00931:NB-ARC domain	WRKY
CsaV3_1G002330	96.6953237103041	118.819991593796	116.070677011542	197.507226600428	170.510067519149	140.688760995275	110.528664105214	169.568685038284	-0.618005821002389	0.0137492104591091	0.596196078726879	CsaV3_1G002330	chr1	1494695	1497065	+	1131	protein_coding	- && sp|Q8L557|EM514_ARATH Protein EMBRYO DEFECTIVE 514 OS=Arabidopsis thaliana OX=3702 GN=EMB514 PE=1 SV=1 && PF11523:Protein of unknown function (DUF3223)	Nin-like
CsaV3_3G042310	210.337250545094	257.778964813658	271.752775542896	80.7984108819934	217.547327524431	134.24500094969	246.622996967216	144.196913118705	0.773817780562328	0.0138427281526463	0.598331953565223	CsaV3_3G042310	chr3	34390314	34393553	+	3240	protein_coding	- && sp|Q9LVQ5|PP432_ARATH Pentatricopeptide repeat-containing protein At5g55840 OS=Arabidopsis thaliana OX=3702 GN=At5g55840 PE=3 SV=2 && PF13041:PPR repeat family	bHLH
CsaV3_7G032820	1107.51035713554	1170.07483247449	961.728466667062	749.130945337988	880.968682182269	843.05860596405	1079.77121875903	824.386077828103	0.389122393249455	0.0138708999585667	0.598331953565223	CsaV3_7G032820	chr7	20655219	20657583	+	2154	protein_coding	- && sp|Q0WP36|MOT2_ARATH Molybdate transporter 2 OS=Arabidopsis thaliana OX=3702 GN=MOT2 PE=1 SV=2 && PF16983:Molybdate transporter of MFS superfamily	-
CsaV3_4G035640	692.817010089292	813.614857693108	884.348015326034	1004.49382417491	1098.5160097067	1031.00160729362	796.926627702812	1044.67048039174	-0.390310281753147	0.013911223223911	0.598508642922486	CsaV3_4G035640	chr4	25085435	25087932	+	2498	protein_coding	- && sp|F4K956|A70_ARATH Pathogen-associated molecular patterns-induced protein A70 OS=Arabidopsis thaliana OX=3702 GN=A70 PE=1 SV=1 && PF14364:Domain of unknown function (DUF4408)|PF05553:Cotton fibre expressed protein	-
CsaV3_UNG208460	25.9183341903908	37.257116008224	47.9021841634935	15.9601799273073	20.5788012523111	6.4437600455851	37.0258781207028	14.3275804084012	1.36445412897461	0.0141304533031943	0.605780331625926	CsaV3_UNG208460	scaffold18_1	667126	669781	-	2656	protein_coding	- && - && -	-
CsaV3_1G038460	2360.56212934021	2391.50406809546	2274.43255191664	2791.03646478787	2827.13531490083	3228.32378283813	2342.1662497841	2948.83185417561	-0.332238842810957	0.0141535747235402	0.605780331625926	CsaV3_1G038460	chr1	24189935	24193524	-	1736	protein_coding	- && sp|O80492|P2C05_ARATH Probable protein phosphatase 2C 5 OS=Arabidopsis thaliana OX=3702 GN=At1g09160 PE=2 SV=1 && PF00481:Protein phosphatase 2C	B3
novel.472	38.8775012855862	23.1598288699771	42.3750090677058	4.98755622728354	18.6189154187576	15.0354401063652	34.804113074423	12.8806372508021	1.43593300395426	0.0142344475087721	0.606554281284254	-	scaffold86	16770	17242	+	473	-	- && sp|Q9CAE4|U1131_ARATH U11/U12 small nuclear ribonucleoprotein 31 kDa protein OS=Arabidopsis thaliana OX=3702 GN=SNRNP31 PE=2 SV=1 && PF00076:RNA recognition motif	NF-YA
CsaV3_1G002050	430.643091163416	488.370304432126	528.766417497025	492.770555255614	799.633420089802	790.434565591772	482.593271030856	694.279513645729	-0.524327990448838	0.0142450857174681	0.606554281284254	CsaV3_1G002050	chr1	1319428	1322410	-	2201	protein_coding	- && - && PF07690:Major Facilitator Superfamily|PF06813:Nodulin-like	NF-YC
CsaV3_2G025610	437.621104214675	492.398100757339	580.35338505771	577.559011119434	742.796730916752	759.289725371444	503.457530009908	693.215155802543	-0.460831013010427	0.0143556917964562	0.606748184971408	CsaV3_2G025610	chr2	17600161	17602308	-	1113	protein_coding	- && sp|Q9LVS0|KUA1_ARATH Transcription factor KUA1 OS=Arabidopsis thaliana OX=3702 GN=KUA1 PE=1 SV=1 && PF00249:Myb-like DNA-binding domain	MYB_related
CsaV3_6G046190	473.508028478293	456.147933830418	401.641390293907	286.285727446075	348.859678372512	341.51928241601	443.765784200873	325.554896078199	0.446701606976093	0.0143795156734164	0.606748184971408	CsaV3_6G046190	chr6	27323359	27326845	+	3356	protein_coding	- && sp|A0A024B7I0|SCL7_POPEU SCARECROW-LIKE protein 7 OS=Populus euphratica OX=75702 GN=SCL7 PE=2 SV=1 && PF03514:GRAS domain family	GRAS
CsaV3_4G034650	14937.932224731	12085.4028738028	12776.9864297626	9959.15227463978	8807.72693598914	11677.1671626078	13266.7738427655	10148.0154577456	0.386652380124845	0.0144043663518311	0.606748184971408	CsaV3_4G034650	chr4	24530485	24535472	+	2301	protein_coding	- && sp|P43297|RD21A_ARATH Cysteine proteinase RD21A OS=Arabidopsis thaliana OX=3702 GN=RD21A PE=1 SV=1 && PF08246:Cathepsin propeptide inhibitor domain (I29)|PF00112:Papain family cysteine protease|PF00396:Granulin	BBR-BPC
CsaV3_6G003810	198.374942457222	204.41066350458	196.214715900464	295.263328655186	238.126128776742	315.74424223367	199.666773954089	283.044566555199	-0.502893815619385	0.0144327170325553	0.606748184971408	CsaV3_6G003810	chr6	3175238	3175778	+	225	protein_coding	- && - && -	-
CsaV3_1G004350	20.9340391537772	27.1876251951905	23.0298962324488	67.8307646910562	48.0172029220592	34.3667202431205	23.7171868604722	50.0715626187453	-1.08025458301255	0.014433268972445	0.606748184971408	CsaV3_1G004350	chr1	2730713	2734038	-	2440	protein_coding	- && sp|Q5SMQ9|PIN1A_ORYSJ Auxin efflux carrier component 1a OS=Oryza sativa subsp. japonica OX=39947 GN=PIN1A PE=2 SV=1 && PF03547:Membrane transport protein	bHLH
CsaV3_7G018770	1794.3462131809	1789.34851747606	1718.95145478998	2750.13850372414	2726.20119447283	1775.25589255869	1767.54872848231	2417.19853025189	-0.451792912004088	0.0145413707587726	0.609741081994115	CsaV3_7G018770	chr7	8736540	8743389	-	2295	protein_coding	- && sp|Q9FJ62|GPDL4_ARATH Glycerophosphodiester phosphodiesterase GDPDL4 OS=Arabidopsis thaliana OX=3702 GN=GDPDL4 PE=1 SV=1 && PF03009:Glycerophosphoryl diester phosphodiesterase family	FAR1
CsaV3_1G041840	908.138555671	883.09434430304	787.622451149749	990.528666738511	1090.67646637249	1375.74276973242	859.618450374596	1152.31596761447	-0.422632882649699	0.0147110921066249	0.613504848740073	CsaV3_1G041840	chr1	26709454	26726941	-	2619	protein_coding	- && sp|Q39054|CNX1_ARATH Molybdopterin biosynthesis protein CNX1 OS=Arabidopsis thaliana OX=3702 GN=CNX1 PE=1 SV=2 && PF03454:MoeA C-terminal region (domain IV)|PF03453:MoeA N-terminal region (domain I and II)|PF00994:Probable molybdopterin binding domain	-
CsaV3_6G023980	5.98115404393634	21.1459307073704	11.9755460408734	3.99004498182683	1.95988583355344	1.07396000759752	13.03421026406	2.3412969409926	2.46771393914379	0.0147144921807	0.613504848740073	CsaV3_6G023980	chr6	15916249	15916437	+	189	protein_coding	- && sp|Q36450|NDUS2_NICSY NADH dehydrogenase [ubiquinone] iron-sulfur protein 2 OS=Nicotiana sylvestris OX=4096 GN=NAD7 PE=2 SV=1 && -	-
CsaV3_7G005710	1682.69800436076	1235.52652275921	1107.27741085614	1591.03043650345	1832.49325437246	2171.54713536218	1341.83397932537	1865.02360874603	-0.475028707946354	0.0147425352551183	0.613504848740073	CsaV3_7G005710	chr7	3422831	3426522	-	3692	protein_coding	- && sp|I1SSI5|MAX2A_PETHY F-box/LRR-repeat MAX2 homolog A OS=Petunia hybrida OX=4102 GN=MAX2A PE=1 SV=1 && PF18511:F-box	-
CsaV3_6G038070	26.9151931977135	65.4516902847179	40.5326173691099	103.741169527498	77.4154904253607	73.0292805166311	44.2998336171804	84.7286468231632	-0.937143816706811	0.0148623113720375	0.61584383725465	CsaV3_6G038070	chr6	21603672	21604780	+	1109	protein_coding	- && - && -	-
CsaV3_7G007010	115.635644849436	82.5698246668749	69.0896886973464	57.8556522364891	48.9971458388359	44.0323603114982	89.098386071219	50.2950527956077	0.822861098514952	0.0149360074912193	0.61584383725465	CsaV3_7G007010	chr7	4380625	4382985	+	366	protein_coding	- && - && -	-
CsaV3_4G009370	146.53827407644	155.070158520716	145.548944189076	77.8058771456233	114.653321262876	96.6564006837765	149.052458928744	96.3718663640919	0.628669565480458	0.0149955955510951	0.61584383725465	CsaV3_4G009370	chr4	7015616	7018332	-	2451	protein_coding	- && sp|O81767|PP348_ARATH Pentatricopeptide repeat-containing protein At4g33990 OS=Arabidopsis thaliana OX=3702 GN=EMB2758 PE=3 SV=2 && PF14432:DYW family of nucleic acid deaminases|PF13041:PPR repeat family	bHLH
CsaV3_3G006550	951.003492985877	958.615525400791	836.445831162541	1254.86914678454	1138.69366929455	1130.87988800018	915.354949849736	1174.81423469309	-0.360321318691467	0.0149960484023613	0.61584383725465	CsaV3_3G006550	chr3	5696392	5700369	+	2462	protein_coding	- && - && -	FAR1
CsaV3_5G038720	3273.68498004782	2480.11558725016	2901.76692528855	1620.95577386715	2414.57934693783	2286.46085617511	2885.18916419551	2107.3319923267	0.453296149653015	0.0150153056176637	0.61584383725465	CsaV3_5G038720	chr5	30652718	30674410	+	16169	protein_coding	- && sp|Q9SRU2|BIG_ARATH Auxin transport protein BIG OS=Arabidopsis thaliana OX=3702 GN=BIG PE=1 SV=2 && PF13764:E3 ubiquitin-protein ligase UBR4|PF00569:Zinc finger, ZZ type	-
CsaV3_3G011330	64.795835475977	168.16049657766	72.7744720945382	47.880539781922	68.5960041743703	31.144840220328	101.910268049392	49.2071280588734	1.04687298269098	0.0150223997587086	0.61584383725465	CsaV3_3G011330	chr3	8921525	8927561	+	3075	protein_coding	- && - && PF14868:Domain of unknown function (DUF4487)	-
CsaV3_7G034550	36.8837832709407	22.1528797886737	22.1087003831509	43.8904948000952	51.936974589166	69.8074004938386	27.0484544809218	55.2116232943666	-1.02945963921658	0.0150899915831705	0.615889656368555	CsaV3_7G034550	chr7	21828920	21831134	-	2215	protein_coding	- && sp|Q9SLL2|BIG1B_ARATH Protein BIG GRAIN 1-like B OS=Arabidopsis thaliana OX=3702 GN=At1g54200 PE=1 SV=1 && -	-
CsaV3_3G049190	61.8052584540088	45.3127086586508	66.3261011494526	135.661529382112	88.1948625099046	80.5470005698137	57.8146894207041	101.467797487277	-0.811011027732118	0.0150988825730944	0.615889656368555	CsaV3_3G049190	chr3	40090988	40092469	-	1482	protein_coding	- && sp|Q8VZS8|PYL1_ARATH Abscisic acid receptor PYL1 OS=Arabidopsis thaliana OX=3702 GN=PYL1 PE=1 SV=1 && PF10604:Polyketide cyclase / dehydrase and lipid transport	MYB_related
CsaV3_3G008760	54.8272454027497	69.4794866099313	60.7989260536649	33.9153823455281	33.3180591704084	33.292760235523	61.7018860221153	33.5087339171532	0.880511052761044	0.0151362970666577	0.615889656368555	CsaV3_3G008760	chr3	7317837	7319246	-	1410	protein_coding	- && sp|Q940V3|U91A1_ARATH UDP-glycosyltransferase 91A1 OS=Arabidopsis thaliana OX=3702 GN=UGT91A1 PE=2 SV=1 && PF00201:UDP-glucoronosyl and UDP-glucosyl transferase	HB-other
CsaV3_1G046170	509.394952741911	599.134703375494	598.777302043669	327.1836885098	467.432771302494	439.249643107384	569.102319387025	411.288700973226	0.468764565116205	0.0151726342317052	0.615889656368555	CsaV3_1G046170	chr1	31984020	31986743	+	2724	protein_coding	- && - && -	CAMTA
CsaV3_1G038700	75.7612845565269	129.896431488132	99.4891517241789	166.58437799127	213.627555857324	123.505400873714	101.715622589613	167.90577824077	-0.724567434320566	0.0153673120925468	0.622263144806287	CsaV3_1G038700	chr1	24380481	24387278	+	1425	protein_coding	- && sp|Q10LN5|SWT16_ORYSJ Bidirectional sugar transporter SWEET16 OS=Oryza sativa subsp. japonica OX=39947 GN=SWEET16 PE=3 SV=1 && PF03083:Sugar efflux transporter for intercellular exchange	DBB
CsaV3_3G007320	11.9623080878727	11.0764398943369	6.44837094508567	0	0	3.22188002279255	9.82903964243174	1.07396000759752	3.23817134115088	0.0153976152204142	1	CsaV3_3G007320	chr3	6512680	6513830	-	1151	protein_coding	- && - && PF14009:Domain of unknown function (DUF4228)	-
CsaV3_4G004900	86.7267336370769	54.375250390381	69.0896886973464	44.8880060455519	215.587441690878	184.721121306773	70.0638909082681	148.398856347734	-1.08243491763284	0.0154507161217475	0.624110711607312	CsaV3_4G004900	chr4	3217234	3220888	-	1317	protein_coding	- && sp|Q940M2|AGT21_ARATH Alanine--glyoxylate aminotransferase 2 homolog 1, mitochondrial OS=Arabidopsis thaliana OX=3702 GN=AGT2 PE=1 SV=1 && PF00202:Aminotransferase class-III	ERF
CsaV3_2G032100	91.7110286736905	97.6740608864251	155.682098531354	182.544557918578	179.329553770139	179.351321268785	115.02239603049	180.408477652501	-0.64713823675076	0.0156280981631624	0.62967992624863	CsaV3_2G032100	chr2	21183002	21185473	-	2472	protein_coding	- && sp|Q8RWZ5|SD25_ARATH G-type lectin S-receptor-like serine/threonine-protein kinase SD2-5 OS=Arabidopsis thaliana OX=3702 GN=SD25 PE=1 SV=1 && PF01453:D-mannose binding lectin|PF00069:Protein kinase domain	bHLH
CsaV3_3G042460	549.26931303482	480.314711781699	462.440316347572	397.00947569177	308.682018784666	388.773522750301	497.341447054697	364.821672408912	0.447252190385947	0.0156648174861199	0.62967992624863	CsaV3_3G042460	chr3	34474189	34479827	-	2301	protein_coding	- && sp|F4J117|LSF1_ARATH Phosphoglucan phosphatase LSF1, chloroplastic OS=Arabidopsis thaliana OX=3702 GN=LSF1 PE=1 SV=1 && PF16561:Glycogen recognition site of AMP-activated protein kinase|PF00782:Dual specificity phosphatase, catalytic domain	MYB_related
CsaV3_1G031560	6.97801305125906	0	3.68478339719181	34.9128935909848	8.81948625099046	10.7396000759752	3.55426548281696	18.1573266393168	-2.3517781297514	0.01581629184634	0.633588291756606	CsaV3_1G031560	chr1	18646105	18648508	+	2404	protein_coding	- && sp|Q8RY66|AATPD_ARATH AAA-ATPase At4g25835 OS=Arabidopsis thaliana OX=3702 GN=At4g25835 PE=2 SV=1 && PF00004:ATPase family associated with various cellular activities (AAA)|PF14363:Domain associated at C-terminal with AAA	NAC
CsaV3_5G039460	222.299558632967	229.584390537164	233.98374572168	353.118980891675	334.160534620861	268.490001899379	228.622564963937	318.589839137305	-0.479299395358119	0.0158943892925814	0.633588291756606	CsaV3_5G039460	chr5	31204092	31206961	-	2094	protein_coding	- && sp|Q570X5|ATL58_ARATH RING-H2 finger protein ATL58 OS=Arabidopsis thaliana OX=3702 GN=ATL58 PE=2 SV=1 && PF13639:Ring finger domain	bHLH
CsaV3_3G006600	45.8555143368452	31.2154215204039	41.4538132184079	18.9527136636775	22.5386870858645	9.66564006837765	39.5082496918857	17.0523469393065	1.20716680446921	0.0159077379601874	0.633588291756606	CsaV3_3G006600	chr3	5738526	5742254	-	2136	protein_coding	- && sp|Q65XS5|BC10_ORYSJ Glycosyltransferase BC10 OS=Oryza sativa subsp. japonica OX=39947 GN=BC10 PE=1 SV=1 && PF02485:Core-2/I-Branching enzyme	SBP
CsaV3_1G005540	561.231621122693	499.446744326463	440.331615964421	550.626207492103	730.057472998655	794.730405622162	500.336660471192	691.804695370973	-0.467516428690164	0.015915449493311	0.633588291756606	CsaV3_1G005540	chr1	3605166	3608682	+	2980	protein_coding	- && sp|Q8LFV3|CDF3_ARATH Cyclic dof factor 3 OS=Arabidopsis thaliana OX=3702 GN=CDF3 PE=1 SV=2 && PF02701:Dof domain, zinc finger	Dof
CsaV3_4G034900	393.759307892475	331.286247748803	328.866918199369	553.618741228473	402.756538795231	498.317443525248	351.304157946882	484.897574516317	-0.464984067166136	0.0161735056775104	0.641944096630036	CsaV3_4G034900	chr4	24649361	24650015	+	234	protein_coding	- && sp|O64818|Y2309_ARATH Uncharacterized protein At2g23090 OS=Arabidopsis thaliana OX=3702 GN=At2g23090 PE=1 SV=1 && -	-
CsaV3_3G020330	621.043161562056	711.91300048147	859.47572739499	854.867137356399	1026.980176782	1082.5516876583	730.810629812839	988.133000598899	-0.434693366836681	0.0162367952403713	0.641944096630036	CsaV3_3G020330	chr3	16363729	16366458	-	900	protein_coding	- && - && -	-
CsaV3_6G016600	309.026292270044	214.480154317614	448.622378608103	202.494782827712	197.948469188897	225.531601595478	324.04294173192	208.658284537362	0.636332292453388	0.016241912256604	0.641944096630036	CsaV3_6G016600	chr6	12430458	12435771	+	1492	protein_coding	- && sp|P52655|TF2AA_HUMAN Transcription initiation factor IIA subunit 1 OS=Homo sapiens OX=9606 GN=GTF2A1 PE=1 SV=1 && PF03153:Transcription factor IIA, alpha/beta subunit	-
CsaV3_3G014990	363.853537672794	649.482157440662	630.097960919799	805.98908632902	840.791022594424	728.144885151116	547.811218677752	791.64166469152	-0.531059303399069	0.0165549468434275	0.652754837232139	CsaV3_3G014990	chr3	11124690	11125860	+	1171	protein_coding	- && - && -	-
CsaV3_UNG208900	100.682759739595	75.5211810977514	131.731006449607	40.897961063725	62.7163466737099	70.8813605014361	102.644982428985	58.1652227462904	0.822245511774953	0.0166335005751236	0.654290626194327	CsaV3_UNG208900	scaffold18_1	811043	811237	+	195	protein_coding	- && sp|P93276|M030_ARATH Uncharacterized mitochondrial protein AtMg00030 OS=Arabidopsis thaliana OX=3702 GN=AtMg00030 PE=4 SV=1 && -	-
CsaV3_3G043730	101.679618746918	96.6671118051218	86.5924098340075	146.634153082136	115.633264179653	185.79508131437	94.9797134620157	149.354166192053	-0.652276008316889	0.0167715309559361	0.658153118581995	CsaV3_3G043730	chr3	35603093	35604947	+	1855	protein_coding	- && - && PF05553:Cotton fibre expressed protein	-
CsaV3_5G036000	51.8366683807816	51.354403146471	46.9809883141956	31.9203598546147	22.5386870858645	21.4792001519503	50.0573532804827	25.3127490308098	0.98192605172084	0.0168208985196716	0.658526219060415	CsaV3_5G036000	chr5	28466633	28470409	-	1616	protein_coding	- && - && -	bZIP
CsaV3_4G023180	375.815845760666	121.840838837706	119.755460408734	138.654063118482	95.0544629273416	81.6209605774112	205.804048335702	105.109828874412	0.96823609688188	0.0168849569866947	0.65947133422502	CsaV3_4G023180	chr4	13483608	13487461	+	1378	protein_coding	- && sp|P27164|CALM3_PETHY Calmodulin-related protein OS=Petunia hybrida OX=4102 GN=CAM53 PE=2 SV=2 && PF13499:EF-hand domain pair|PF13833:EF-hand domain pair	HSF
CsaV3_2G014390	181.428339332736	254.758117569748	242.274508365361	162.594333009443	149.931266266838	153.576281086445	226.153655089282	155.367293454242	0.541844314187947	0.0169963231590234	0.660071394254726	CsaV3_2G014390	chr2	12010900	12015251	-	2587	protein_coding	- && sp|Q93VG8|PPDEX_ARATH DeSI-like protein At4g17486 OS=Arabidopsis thaliana OX=3702 GN=At4g17486 PE=2 SV=1 && PF05903:PPPDE putative peptidase domain	ERF
CsaV3_6G013910	22088.4018842569	18092.8610928586	20342.7679400467	24343.2644341255	24855.2721411247	26549.3653478182	20174.6769723874	25249.3006410228	-0.323688925930079	0.0170095437324509	0.660071394254726	CsaV3_6G013910	chr6	10078532	10080455	-	1742	protein_coding	- && sp|Q9ATM4|PIP27_MAIZE Aquaporin PIP2-7 OS=Zea mays OX=4577 GN=PIP2-7 PE=2 SV=1 && -	C3H
CsaV3_5G033410	47.8492323514907	26.1806761138871	24.8722879310447	139.651574363939	53.8968604227195	35.440680250718	32.9673987988075	76.3297050124589	-1.2137100521563	0.0170201812210225	0.660071394254726	CsaV3_5G033410	chr5	26762373	26763440	-	1068	protein_coding	- && sp|Q93Z37|BIG1E_ARATH Protein BIG GRAIN 1-like E OS=Arabidopsis thaliana OX=3702 GN=At1g69160 PE=2 SV=1 && -	-
CsaV3_7G027790	40.8712193002316	79.5489774229648	79.2228430396239	163.5918442549	144.051608766178	67.6594804786435	66.5476799209401	125.10097783324	-0.911218167036969	0.0170895358036327	0.661208948505422	CsaV3_7G027790	chr7	17383982	17388971	-	1910	protein_coding	- && sp|Q9M1W4|HMT2_ARATH Homocysteine S-methyltransferase 2 OS=Arabidopsis thaliana OX=3702 GN=HMT-2 PE=1 SV=1 && PF02574:Homocysteine S-methyltransferase	-
CsaV3_1G010870	42.8649373148771	41.2849123334374	62.6413177522608	23.940269890961	23.5186300026412	25.7750401823404	48.9303891335251	24.4113133586475	1.00578011469789	0.0171838869439507	0.663306065890211	CsaV3_1G010870	chr1	6746292	6755654	-	4752	protein_coding	- && sp|Q9VC45|ASP_DROME Protein abnormal spindle OS=Drosophila melanogaster OX=7227 GN=asp PE=1 SV=3 && -	-
CsaV3_4G034400	0	0	0	2.99253373637013	10.7793720845439	1.07396000759752	0	4.94862194283718	-4.79121307441854	0.0171902224720129	1	CsaV3_4G034400	chr4	24366537	24370044	-	1774	protein_coding	- && sp|F4JFU8|OBL1_ARATH Triacylglycerol lipase OBL1 OS=Arabidopsis thaliana OX=3702 GN=OBL1 PE=1 SV=1 && PF01764:Lipase (class 3)	C2H2
CsaV3_7G034490	13908.1768701666	31290.9427015017	30385.645089093	37074.5004598895	43488.886703634	33592.3950776427	25194.9215535871	38051.927413722	-0.594834629368529	0.017238149153684	0.663849562163203	CsaV3_7G034490	chr7	21794832	21795458	-	627	protein_coding	- && sp|Q9ZRA4|AB19A_PRUPE Auxin-binding protein ABP19a OS=Prunus persica OX=3760 GN=ABP19A PE=3 SV=1 && PF00190:Cupin	bZIP
CsaV3_1G043280	162.488018193604	187.292529122423	147.391335887672	122.693883191175	116.613207096429	86.9907606153988	165.7239610679	108.765950301001	0.605426324433348	0.017397998469706	0.668447285390729	CsaV3_1G043280	chr1	28233260	28237688	+	3825	protein_coding	- && sp|Q9LFC5|PP360_ARATH Pentatricopeptide repeat-containing protein At5g01110 OS=Arabidopsis thaliana OX=3702 GN=At5g01110 PE=2 SV=1 && -	bHLH
CsaV3_5G031190	337.935203482403	276.910997358422	344.527247637434	418.954723091818	467.432771302494	411.326682909849	319.791149492753	432.57139243472	-0.435606981046573	0.0174527327803398	0.668994427526668	CsaV3_5G031190	chr5	25510551	25520234	-	2017	protein_coding	- && sp|Q38956|DTX29_ARATH Protein DETOXIFICATION 29 OS=Arabidopsis thaliana OX=3702 GN=DTX29 PE=1 SV=1 && PF01554:MatE	MYB_related
CsaV3_4G036880	4233.6602040996	4285.57529002707	4166.56882637464	2544.65118716006	2974.12675241734	3971.50410809562	4228.6014401671	3163.42734922434	0.418824724872141	0.0176028598841035	0.672203030170577	CsaV3_4G036880	chr4	25925517	25930093	+	2332	protein_coding	- && sp|O04136|KNAP3_MALDO Homeobox protein knotted-1-like 3 OS=Malus domestica OX=3750 PE=2 SV=1 && PF03791:KNOX2 domain|PF03789:ELK domain|PF05920:Homeobox KN domain|PF03790:KNOX1 domain	TALE
CsaV3_4G032400	931.066312839423	616.252837757651	629.176765070501	398.006986937227	484.091800887699	620.748884391364	725.498638555859	500.949224072097	0.534642155530108	0.0176178144218788	0.672203030170577	CsaV3_4G032400	chr4	22908363	22911139	+	1580	protein_coding	- && sp|Q9SLG3|ZIP3_ARATH Zinc transporter 3 OS=Arabidopsis thaliana OX=3702 GN=ZIP3 PE=2 SV=1 && PF02535:ZIP Zinc transporter	NF-YC
CsaV3_4G002210	1375.66543010536	790.455028823131	989.364342146001	2060.85823311356	1444.43585932888	1177.06016832688	1051.82826702483	1560.78475358977	-0.569524588345563	0.0176685668736489	0.672586159722472	CsaV3_4G002210	chr4	1320599	1324307	+	2210	protein_coding	- && sp|A8KYS5|TAL_FRASN Transaldolase OS=Frankia sp. (strain EAN1pec) OX=298653 GN=tal PE=3 SV=1 && PF00923:Transaldolase/Fructose-6-phosphate aldolase	bHLH
CsaV3_6G050730	64.795835475977	48.3335559025609	36.8478339719181	29.9253373637012	12.7392579180973	26.8490001899379	49.992408450152	23.1711984905788	1.11052127537099	0.0180937853729183	0.687189489990765	CsaV3_6G050730	chr6	29560268	29562874	+	1770	protein_coding	- && sp|P51850|PDC1_PEA Pyruvate decarboxylase 1 OS=Pisum sativum OX=3888 GN=PDC1 PE=2 SV=1 && PF02776:Thiamine pyrophosphate enzyme, N-terminal TPP binding domain|PF02775:Thiamine pyrophosphate enzyme, C-terminal TPP binding domain|PF00205:Thiamine pyrophosphate enzyme, central domain	NF-YC
CsaV3_7G035310	338.932062489726	347.397433049656	423.750090677058	195.512204109515	262.62470169616	313.596322218475	370.026528738813	257.244409341383	0.525753267746711	0.0184362599877138	0.694026583821778	CsaV3_7G035310	chr7	22317717	22320253	-	1041	protein_coding	- && sp|Q7XC57|MYBS3_ORYSJ Transcription factor MYBS3 OS=Oryza sativa subsp. japonica OX=39947 GN=MYBS3 PE=2 SV=1 && PF00249:Myb-like DNA-binding domain	MYB_related
CsaV3_6G034030	862.283041334155	741.114523839267	900.929540613397	737.160810392508	588.945692982807	543.423763844343	834.77570192894	623.176755739886	0.421635968579843	0.0184444683494219	0.694026583821778	CsaV3_6G034030	chr6	18839941	18843062	-	2385	protein_coding	- && sp|Q9SX31|PERK9_ARATH Proline-rich receptor-like protein kinase PERK9 OS=Arabidopsis thaliana OX=3702 GN=PERK9 PE=1 SV=1 && PF00069:Protein kinase domain|PF00582:Universal stress protein family	bZIP
CsaV3_5G000930	1048.6956757035	1305.00600936914	1114.64697765052	1196.01598330259	1726.65941936058	1801.03093274103	1156.11622090772	1574.56877846807	-0.445624578127607	0.0184541064542138	0.694026583821778	CsaV3_5G000930	chr5	448289	450175	+	1137	protein_coding	- && sp|Q84JK8|MAKR6_ARATH Probable membrane-associated kinase regulator 6 OS=Arabidopsis thaliana OX=3702 GN=MAKR6 PE=2 SV=1 && -	-
CsaV3_6G037590	148.531992091086	141.979820463773	164.894057024333	112.718770736608	102.894006261555	88.0647206229963	151.801956526397	101.225832540387	0.584104411798187	0.0184581191907548	0.694026583821778	CsaV3_6G037590	chr6	21267588	21267943	-	234	protein_coding	- && sp|O82275|TAX1_ARATH Signaling peptide TAXIMIN 1 OS=Arabidopsis thaliana OX=3702 GN=TAX1 PE=2 SV=2 && -	-
CsaV3_7G028250	17.943462131809	103.715755374245	68.1684928480485	153.616731800333	165.610352935265	86.9907606153988	63.2759034513676	135.405948450332	-1.09831473030653	0.0184838506677309	0.694026583821778	CsaV3_7G028250	chr7	17798227	17798530	-	304	protein_coding	- && - && -	-
CsaV3_6G046290	91.7110286736905	59.4099957968978	57.114142656473	136.659040627569	110.733549595769	97.730360691374	69.4117223756871	115.040983638237	-0.730731998795088	0.0185478401167364	0.694850037570526	CsaV3_6G046290	chr6	27375407	27379138	+	3590	protein_coding	- && sp|Q9ZPW7|ZHD6_ARATH Zinc-finger homeodomain protein 6 OS=Arabidopsis thaliana OX=3702 GN=ZHD6 PE=1 SV=1 && -	ZF-HD
CsaV3_5G023060	1.99371801464545	17.118134382157	3.68478339719181	14.9626686818506	29.3982875033015	35.440680250718	7.59887859799808	26.6005454786234	-1.81346175776809	0.0185937448155995	0.694993796602985	CsaV3_5G023060	chr5	17182481	17184457	+	1658	protein_coding	- && sp|A2XID3|AOC_ORYSI Allene oxide cyclase, chloroplastic OS=Oryza sativa subsp. indica OX=39946 GN=AOC PE=2 SV=1 && PF06351:Allene oxide cyclase	-
CsaV3_1G037210	18.9403211391317	28.1945742764939	28.5570713282365	7.98008996365367	8.81948625099046	11.8135600835727	25.2306555812874	9.5377120994056	1.40755924127136	0.0187477022636275	0.699166566811263	CsaV3_1G037210	chr1	23131941	23134840	-	2085	protein_coding	- && sp|Q9SUC3|MS5_ARATH Protein POLLENLESS 3 OS=Arabidopsis thaliana OX=3702 GN=MS5 PE=2 SV=2 && -	-
CsaV3_3G043170	747.644255492042	637.398768465022	489.154995977213	475.81286408285	441.9542554663	448.915283175762	624.732673311426	455.560800908304	0.455093741141954	0.0189704722109153	0.705881016658856	CsaV3_3G043170	chr3	35044875	35047604	-	1902	protein_coding	- && sp|Q9LFP3|GLYT4_ARATH Probable glycosyltransferase At5g11130 OS=Arabidopsis thaliana OX=3702 GN=At5g11130/At5g11120 PE=3 SV=2 && PF03016:Exostosin family	NAC
CsaV3_5G025460	1335.79106981245	992.851794165105	1131.22850293789	795.016462628997	925.066113437222	911.792046450291	1153.29045563848	877.291540838837	0.394680785234167	0.0191023365387609	0.707642019810539	CsaV3_5G025460	chr5	20596227	20606916	-	4143	protein_coding	- && sp|O04539|SNL4_ARATH Paired amphipathic helix protein Sin3-like 4 OS=Arabidopsis thaliana OX=3702 GN=SNL4 PE=3 SV=3 && PF02671:Paired amphipathic helix repeat|PF16879:C-terminal domain of Sin3a protein|PF08295:Sin3 family co-repressor	WRKY
CsaV3_7G001310	1479.33876686692	816.635704937018	984.758362899511	1484.29673323958	1300.3842505627	2009.37917421495	1093.57761156782	1598.02005267241	-0.547109371111134	0.0191034647318867	0.707642019810539	CsaV3_7G001310	chr7	1153965	1163231	-	2984	protein_coding	- && sp|F4JTP5|STY46_ARATH Serine/threonine-protein kinase STY46 OS=Arabidopsis thaliana OX=3702 GN=STY46 PE=1 SV=1 && PF07714:Protein tyrosine kinase	bZIP
novel.174	162.488018193604	194.341172691547	125.282635504522	53.8656072546623	94.0745200105649	133.171040942092	160.703942129891	93.7037227357731	0.779495339858657	0.0193261856917051	0.71429063492765	-	chr4	4734026	4739033	+	1620	-	- && sp|F4I9E1|NFD4_ARATH Protein NUCLEAR FUSION DEFECTIVE 4 OS=Arabidopsis thaliana OX=3702 GN=NFD4 PE=3 SV=1 && -	-
CsaV3_6G004330	125.604234922663	110.764398943369	72.7744720945382	127.681439418459	166.590295852042	201.904481428333	103.047701986857	165.392072232945	-0.683474115524472	0.0193947778683118	0.715225725808884	CsaV3_6G004330	chr6	3728092	3732808	+	2549	protein_coding	- && sp|Q9SQZ0|CAAT7_ARATH Cationic amino acid transporter 7, chloroplastic OS=Arabidopsis thaliana OX=3702 GN=CAT7 PE=3 SV=1 && PF13906:C-terminus of AA_permease|PF13520:Amino acid permease	G2-like
CsaV3_3G044440	56.8209634173952	57.3960976342911	46.9809883141956	73.8158321637964	122.49286459709	79.4730405622162	53.7326831219606	91.9272457743674	-0.776895381401619	0.0198180282378888	0.729078617809627	CsaV3_3G044440	chr3	36281890	36287617	+	5641	protein_coding	- && sp|Q9LK35|THE1_ARATH Receptor-like protein kinase THESEUS 1 OS=Arabidopsis thaliana OX=3702 GN=THE1 PE=1 SV=1 && PF06830:Root cap	GRAS
CsaV3_5G025230	273.139368006426	204.41066350458	169.500036270823	300.250884882469	227.346756692199	523.01852369999	215.683355927277	350.205388424886	-0.698879934799704	0.0198586876105764	0.729078617809627	CsaV3_5G025230	chr5	20242477	20245756	-	1702	protein_coding	- && sp|O22527|CLH1_ARATH Chlorophyllase-1 OS=Arabidopsis thaliana OX=3702 GN=CLH1 PE=1 SV=1 && PF07224:Chlorophyllase	-
CsaV3_3G003250	286.098535101621	305.105571634916	289.255496679557	409.977121882707	408.636196295891	354.40680250718	293.486534472031	391.00670689526	-0.414437054756239	0.0200022792268715	0.731382149962878	CsaV3_3G003250	chr3	2715943	2720770	-	1713	protein_coding	- && sp|Q1EC69|SMO12_ARATH Methylsterol monooxygenase 1-2 OS=Arabidopsis thaliana OX=3702 GN=SMO1-2 PE=2 SV=1 && PF04116:Fatty acid hydroxylase superfamily	-
CsaV3_2G030610	1668.74197825824	2031.01629698886	1911.48138729325	1213.97118572081	1444.43585932888	1638.86297159381	1870.41322084678	1432.42333888117	0.385092973271136	0.0200343081785438	0.731382149962878	CsaV3_2G030610	chr2	20147253	20151720	+	2590	protein_coding	- && sp|O24621|SIGC_ARATH RNA polymerase sigma factor sigC OS=Arabidopsis thaliana OX=3702 GN=SIGC PE=2 SV=1 && PF04542:Sigma-70 region 2|PF04545:Sigma-70, region 4|PF04539:Sigma-70 region 3	bHLH
CsaV3_7G028000	340.925780504371	471.252170049969	387.823452554438	279.303148727878	320.441333785987	270.637921914574	400.000467702926	290.127468142813	0.462741966583	0.0200558032891178	0.731382149962878	CsaV3_7G028000	chr7	17589579	17599618	-	5398	protein_coding	- && sp|F4IXE7|IDM1_ARATH Increased DNA methylation 1 OS=Arabidopsis thaliana OX=3702 GN=IDM1 PE=1 SV=1 && PF16135:TPL-binding domain in jasmonate signalling	Dof
CsaV3_3G036350	64.795835475977	48.3335559025609	37.7690298212161	16.957691172764	24.4985729194179	32.2188002279255	50.2994737332513	24.5583547733692	1.03599774983711	0.0200985107489345	0.731382149962878	CsaV3_3G036350	chr3	30231931	30234178	-	2248	protein_coding	- && sp|K4GGT4|73C11_BARVU UDP-glycosyltransferase 73C11 OS=Barbarea vulgaris OX=50459 GN=UGT73C11 PE=1 SV=1 && PF00201:UDP-glucoronosyl and UDP-glucosyl transferase	ERF
CsaV3_1G041670	8215.11507934656	8988.02749971372	7939.78702509905	9786.58282917577	10318.7989136588	10879.2148769628	8380.97653471978	10328.1988732658	-0.301405092925498	0.0201758562214926	0.732583122275338	CsaV3_1G041670	chr1	26590310	26592653	+	204	protein_coding	- && - && -	-
CsaV3_3G034680	619.049443547411	738.093676595357	761.828967369407	867.834783547336	1011.30109011357	876.351366199573	706.324029170725	918.495746620161	-0.378894162096929	0.0203304272962109	0.734597306632375	CsaV3_3G034680	chr3	29326367	29329259	+	2793	protein_coding	- && sp|Q9M2S4|LRKS4_ARATH L-type lectin-domain containing receptor kinase S.4 OS=Arabidopsis thaliana OX=3702 GN=LECRKS4 PE=2 SV=1 && PF00069:Protein kinase domain|PF00139:Legume lectin domain	S1Fa-like
CsaV3_5G024480	45.8555143368452	21.1459307073704	28.5570713282365	104.738680772954	33.3180591704084	67.6594804786435	31.8528387908174	68.5720734740021	-1.10623387289366	0.0203569531187644	0.734597306632375	CsaV3_5G024480	chr5	19338596	19340126	+	1342	protein_coding	- && sp|B8BLZ4|ORR10_ORYSI Two-component response regulator ORR10 OS=Oryza sativa subsp. indica OX=39946 GN=RR10 PE=2 SV=1 && PF00072:Response regulator receiver domain	M-type_MADS
CsaV3_2G016240	980.909263205559	977.747557945555	1048.32087650107	666.337511965081	763.375532169063	883.869086252756	1002.32589921739	771.1940434623	0.378644034223316	0.0203647216535093	0.734597306632375	CsaV3_2G016240	chr2	13445341	13449702	+	2212	protein_coding	- && - && PF01593:Flavin containing amine oxidoreductase	-
CsaV3_5G027500	1.99371801464545	2.0138981626067	10.1331543422775	0	0	0	4.71359017317654	0	4.66081359568784	0.0204276904080371	1	CsaV3_5G027500	chr5	22489421	22493161	-	444	protein_coding	- && - && -	-
CsaV3_3G047150	1269.00151632183	1286.88092590568	1303.4921267566	783.046327683516	1108.31543887447	1044.96308739238	1286.45818966137	978.774951316789	0.394439508993888	0.0204497084003232	0.735083398789575	CsaV3_3G047150	chr3	38446753	38458131	+	8759	protein_coding	- && - && -	GATA
CsaV3_4G035420	496.435785646716	250.730321244535	270.831579693598	450.875082946432	414.515853796552	765.733485417029	339.33256219495	543.708140720004	-0.679911402613864	0.0204671850035231	0.735083398789575	CsaV3_4G035420	chr4	24989859	24990910	+	945	protein_coding	- && sp|O82199|C3H20_ARATH Zinc finger CCCH domain-containing protein 20 OS=Arabidopsis thaliana OX=3702 GN=At2g19810 PE=2 SV=1 && -	C3H
CsaV3_6G052240	1041.71766265225	1113.68568392151	1063.06001008984	731.175742919767	900.567540517804	879.573246222366	1072.82111888786	837.105509886646	0.357983551450868	0.0205850107389139	0.735919381160215	CsaV3_6G052240	chr6	30426658	30442659	+	5645	protein_coding	- && sp|Q9C8H0|AB12C_ARATH ABC transporter C family member 12 OS=Arabidopsis thaliana OX=3702 GN=ABCC12 PE=2 SV=1 && PF00664:ABC transporter transmembrane region|PF00005:ABC transporter	bZIP
CsaV3_3G049320	510.391811749234	1062.33128077504	825.391480970965	1091.27730252964	1394.45877057327	1043.88912738479	799.371524498412	1176.5417334959	-0.557743291239143	0.020607088103647	0.735919381160215	CsaV3_3G049320	chr3	40181887	40185607	-	1122	protein_coding	- && sp|Q93ZB1|LOL1_ARATH Protein LOL1 OS=Arabidopsis thaliana OX=3702 GN=LOL1 PE=2 SV=1 && PF06943:LSD1 zinc finger	LSD
CsaV3_3G030900	72.7707075345588	49.3405049838642	91.1983890804973	117.706326963892	90.1547483434581	155.72420110164	71.1032005329734	121.19509213633	-0.765946336958835	0.0206240949989213	0.735919381160215	CsaV3_3G030900	chr3	26707906	26711188	-	306	protein_coding	- && sp|Q9LQI6|SAU77_ARATH Auxin-responsive protein SAUR77 OS=Arabidopsis thaliana OX=3702 GN=SAUR77 PE=1 SV=1 && PF02519:Auxin responsive protein	ZF-HD
CsaV3_1G038690	2040.57038798961	2675.46370902301	3868.1013712021	5087.30735182921	5696.40817522306	2553.87689806689	2861.37848940491	4445.86414170639	-0.635744353416833	0.0210622143772914	0.749932852860411	CsaV3_1G038690	chr1	24375480	24379881	-	3979	protein_coding	- && sp|P36181|HSP80_SOLLC Heat shock cognate protein 80 OS=Solanum lycopersicum OX=4081 GN=HSC80 PE=2 SV=1 && PF00183:Hsp90 protein|PF02518:Histidine kinase-, DNA gyrase B-, and HSP90-like ATPase	bZIP
CsaV3_7G026200	328.963472416498	189.30642728503	172.263623818717	161.596821763987	111.713492512546	160.02004113203	230.177841173415	144.443451802854	0.67228911906906	0.0212026036776671	0.753307990018792	CsaV3_7G026200	chr7	15672436	15679758	-	2127	protein_coding	- && sp|Q43143|PMEU1_SOLLC Pectinesterase/pectinesterase inhibitor U1 OS=Solanum lycopersicum OX=4081 GN=PMEU1 PE=2 SV=1 && PF04043:Plant invertase/pectin methylesterase inhibitor|PF01095:Pectinesterase	NAC
CsaV3_1G029210	72.7707075345588	77.5350792603581	74.6168637931341	94.7635683183873	127.392579180973	128.875200911702	74.9742168626837	117.010449470354	-0.64177999242703	0.021251266753456	0.753416691059757	CsaV3_1G029210	chr1	15990692	15991926	+	1133	protein_coding	- && - && -	-
CsaV3_3G045940	271.145649991781	228.577441455861	246.880487611851	167.581889236727	157.770809601052	205.126361451126	248.867859686498	176.826353429635	0.494181044848326	0.0213588933242334	0.755610870684496	CsaV3_3G045940	chr3	37543700	37550504	+	6205	protein_coding	- && sp|A0A1P8B554|THLP1_ARATH Thaumatin-like protein 1 OS=Arabidopsis thaliana OX=3702 GN=TLP1 PE=2 SV=1 && PF00314:Thaumatin family	MYB
CsaV3_4G004160	147.535133083763	154.063209439413	163.972861175036	204.489805318625	220.487156274762	225.531601595478	155.190401232737	216.836187729622	-0.481949931278183	0.0214158628235764	0.756007413906637	CsaV3_4G004160	chr4	2548355	2551148	-	2471	protein_coding	- && sp|P33543|TMKL1_ARATH Putative kinase-like protein TMKL1 OS=Arabidopsis thaliana OX=3702 GN=TMKL1 PE=1 SV=1 && PF07714:Protein tyrosine kinase	ERF
CsaV3_3G011170	89.717310659045	90.6254173173017	116.070677011542	130.673973154829	138.171951265517	186.869041321968	98.8044683292962	151.904988580771	-0.618040741121559	0.0214664826050037	0.756178590868372	CsaV3_3G011170	chr3	8819026	8822368	-	1405	protein_coding	- && sp|Q8GXU5|SDI1_ARATH Protein SULFUR DEFICIENCY-INDUCED 1 OS=Arabidopsis thaliana OX=3702 GN=SDI1 PE=2 SV=1 && -	-
CsaV3_5G030330	276.129945028394	235.626085024984	276.358754789386	350.126447155305	321.421276702763	399.513122826276	262.704928280921	357.020282228115	-0.441669257708947	0.021591706678629	0.758009550269674	CsaV3_5G030330	chr5	24933816	24937872	-	1371	protein_coding	- && sp|Q9C9W3|CAMT1_ARATH Putative caffeoyl-CoA O-methyltransferase At1g67980 OS=Arabidopsis thaliana OX=3702 GN=At1g67980 PE=2 SV=1 && PF01596:O-methyltransferase	ERF
novel.394	1633.85191300194	1811.50139726473	1736.45417592664	1469.33406455773	1257.26676222453	1403.66572992995	1727.26916206444	1376.75551890407	0.327290420425573	0.0216102232417539	0.758009550269674	-	chr7	2550679	2554176	-	2436	-	- && sp|O80891|CSLB4_ARATH Cellulose synthase-like protein B4 OS=Arabidopsis thaliana OX=3702 GN=CSLB4 PE=3 SV=1 && PF03552:Cellulose synthase	LBD
CsaV3_1G005240	106.663913783531	29.2015233577972	39.611421519812	143.641619345766	88.1948625099046	117.061640828129	58.4922862203802	116.299374227933	-0.992531398263587	0.021747484571867	0.761032252254442	CsaV3_1G005240	chr1	3471708	3474344	-	1786	protein_coding	- && sp|Q9FMK7|BT1_ARATH BTB/POZ and TAZ domain-containing protein 1 OS=Arabidopsis thaliana OX=3702 GN=BT1 PE=1 SV=1 && PF02135:TAZ zinc finger|PF00651:BTB/POZ domain	C2H2
CsaV3_6G046800	5.98115404393634	7.04864356912346	1.8423916985959	13.9651574363939	9.79942916776718	31.144840220328	4.95739643721857	18.3031422748297	-1.88968676681141	0.0217885270453575	0.761032252254442	CsaV3_6G046800	chr6	27622500	27625813	-	2926	protein_coding	- && sp|Q9XGX0|SHI_ARATH Protein SHORT INTERNODES OS=Arabidopsis thaliana OX=3702 GN=SHI PE=1 SV=1 && PF05142:Domain of unknown function (DUF702)	SRS
CsaV3_5G002780	745.650537477397	910.28196949823	813.415934930092	1305.74222030283	1136.73378346099	874.203446184378	823.116147301906	1105.5598166494	-0.425944532661135	0.021877326564489	0.762521755636969	CsaV3_5G002780	chr5	1705295	1711094	-	3666	protein_coding	- && sp|Q8S9J2|SYYC1_ARATH Tyrosine--tRNA ligase 1, cytoplasmic OS=Arabidopsis thaliana OX=3702 GN=At2g33840 PE=2 SV=1 && PF00579:tRNA synthetases class I (W and Y)	MYB_related
CsaV3_2G007150	25.9183341903908	31.2154215204039	15.6603294380652	53.8656072546623	48.0172029220592	42.9584003039007	24.26469504962	48.2804034935407	-0.997285645346873	0.0222022282815996	0.770606822743083	CsaV3_2G007150	chr2	3579729	3584027	-	2928	protein_coding	- && - && PF13418:Galactose oxidase, central domain|PF13415:Galactose oxidase, central domain	-
novel.437	12.9591670951954	11.0764398943369	9.21195849297952	47.880539781922	10.7793720845439	33.292760235523	11.0825218275039	30.650890700663	-1.46831814003384	0.0222100835514132	0.770606822743083	-	scaffold31	639175	640971	-	1573	-	- && - && -	-
CsaV3_1G043420	39.8743602929089	36.2501669269207	35.9266381226201	52.8680960092055	54.8768033394962	99.878280706569	37.3503884474832	69.2077266850903	-0.8875779112087	0.0223184435730017	0.770606822743083	CsaV3_1G043420	chr1	28396851	28397715	-	865	protein_coding	- && - && -	-
CsaV3_5G038650	362.856678665471	557.849791042057	567.456643167539	556.611274964843	756.515931751626	797.952285644955	496.054370958356	703.693164120475	-0.50400870904794	0.0223298292535998	0.770606822743083	CsaV3_5G038650	chr5	30611740	30616761	+	3423	protein_coding	- && sp|Q69F95|C85A_PHAVU Cytochrome P450 85A OS=Phaseolus vulgaris OX=3885 GN=BA13 PE=3 SV=2 && PF00067:Cytochrome P450	FAR1
CsaV3_3G044660	10.96544908055	9.06254173173017	0.921195849297952	55.8606297455757	8.81948625099046	16.1094001139627	6.98306222052602	26.9298387035096	-1.95625511267549	0.0223934990147459	0.770606822743083	CsaV3_3G044660	chr3	36551779	36555644	+	2106	protein_coding	- && sp|O49858|C82A3_SOYBN Cytochrome P450 82A3 OS=Glycine max OX=3847 GN=CYP82A3 PE=2 SV=1 && PF00067:Cytochrome P450	G2-like
CsaV3_5G027850	734.685088396847	836.774686563085	730.508308493276	1114.22006117514	984.842631360601	877.425326207171	767.322694484403	992.162672914305	-0.371114604970251	0.0224576472715808	0.770606822743083	CsaV3_5G027850	chr5	23031938	23038293	+	2970	protein_coding	- && sp|Q9C5U0|AHK4_ARATH Histidine kinase 4 OS=Arabidopsis thaliana OX=3702 GN=AHK4 PE=1 SV=1 && PF00072:Response regulator receiver domain|PF00512:His Kinase A (phospho-acceptor) domain|PF02518:Histidine kinase-, DNA gyrase B-, and HSP90-like ATPase|PF03924:CHASE domain	Trihelix
CsaV3_6G040560	240.243020764776	194.341172691547	223.850591379402	321.19862103706	252.825272528393	346.889082453998	219.478261611908	306.970992006484	-0.483203955831935	0.0224644776918842	0.770606822743083	CsaV3_6G040560	chr6	23485441	23488339	+	1300	protein_coding	- && sp|Q9LZS7|GDL71_ARATH GDSL esterase/lipase At5g03610 OS=Arabidopsis thaliana OX=3702 GN=At5g03610 PE=2 SV=1 && PF00657:GDSL-like Lipase/Acylhydrolase	B3
novel.436	8.9717310659045	19.1320325447637	12.8967418901713	67.8307646910562	12.7392579180973	32.2188002279255	13.6668351669465	37.5962742790263	-1.46079183308998	0.0225465109343416	0.770606822743083	-	scaffold31	637401	638972	-	1572	-	- && - && -	-
CsaV3_1G006200	318.994882343271	277.917946439725	255.171250255533	164.589355500357	234.206357109636	204.052401443528	284.028026346176	200.949371351174	0.498704337320471	0.0225539868978722	0.770606822743083	CsaV3_1G006200	chr1	3954235	3961284	-	3563	protein_coding	- && sp|Q94JW8|SPL6_ARATH Squamosa promoter-binding-like protein 6 OS=Arabidopsis thaliana OX=3702 GN=SPL6 PE=1 SV=2 && PF03110:SBP domain	SBP
CsaV3_3G031040	810.446372953373	1338.23532905215	1359.68507356378	1736.66707834013	1754.09782103033	1396.14800987677	1169.45559185644	1628.97096974908	-0.478098179895619	0.022575734048039	0.770606822743083	CsaV3_3G031040	chr3	26823594	26827365	-	2049	protein_coding	- && sp|Q43143|PMEU1_SOLLC Pectinesterase/pectinesterase inhibitor U1 OS=Solanum lycopersicum OX=4081 GN=PMEU1 PE=2 SV=1 && PF01095:Pectinesterase|PF04043:Plant invertase/pectin methylesterase inhibitor	NAC
novel.314	38.8775012855862	51.354403146471	43.2962049170038	24.9377811364177	17.6389725019809	24.7010801747429	44.5093697830203	22.4259446043805	0.990293996284162	0.022690064106131	0.772498768536731	-	chr6	14202764	14206947	+	1692	-	- && sp|Q8L7Y8|KN12B_ARATH Kinesin-like protein KIN-12B OS=Arabidopsis thaliana OX=3702 GN=KIN12B PE=1 SV=1 && -	-
CsaV3_4G029960	49.8429503661361	14.0972871382469	24.8722879310447	65.8357422001427	73.4957187582538	47.2542403342907	29.6041751451426	62.1952337642291	-1.07277037247385	0.0227518437513384	0.772498768536731	CsaV3_4G029960	chr4	19698399	19700783	+	1344	protein_coding	- && sp|Q9SZB9|PER47_ARATH Peroxidase 47 OS=Arabidopsis thaliana OX=3702 GN=PER47 PE=2 SV=2 && PF00141:Peroxidase	NAC
CsaV3_4G034230	220.305840618322	197.362019935457	212.796241187827	266.335502536941	261.644758779384	350.11096247679	210.154700580535	292.697074597705	-0.47695477994046	0.0227714363705216	0.772498768536731	CsaV3_4G034230	chr4	24252452	24253366	+	915	protein_coding	- && sp|Q9FMZ0|BKI1_ARATH BRI1 kinase inhibitor 1 OS=Arabidopsis thaliana OX=3702 GN=BKI1 PE=1 SV=1 && -	-
CsaV3_3G044590	251.208469845326	339.34184039923	333.472897445859	508.730735182921	433.134769215309	351.184922484388	308.007735896805	431.016808960873	-0.485020269778942	0.0228612382693204	0.773955978375908	CsaV3_3G044590	chr3	36483192	36487915	-	1881	protein_coding	- && sp|Q9M9R6|PPR43_ARATH Pentatricopeptide repeat-containing protein At1g14470 OS=Arabidopsis thaliana OX=3702 GN=PCMP-A4 PE=2 SV=2 && PF09767:Predicted membrane protein (DUF2053)|PF13041:PPR repeat family|PF12854:PPR repeat	NAC
CsaV3_5G030480	1641.82678506052	1522.50701093067	1831.33734840433	1213.97118572081	1355.2610539022	1386.48236980839	1665.22371479851	1318.57153647714	0.336972686978285	0.023176309722416	0.783018022339541	CsaV3_5G030480	chr5	25043667	25046550	-	2259	protein_coding	- && sp|A2XUW1|CDKG2_ORYSI Cyclin-dependent kinase G-2 OS=Oryza sativa subsp. indica OX=39946 GN=CDKG-2 PE=3 SV=1 && PF00069:Protein kinase domain	MYB
CsaV3_3G002990	46.852373344168	72.5003338538413	70.9320803959423	162.594333009443	93.0945770937882	77.3251205470212	63.4282625313172	111.004676883418	-0.807807899222263	0.0234896517044313	0.790709685150779	CsaV3_3G002990	chr3	2520811	2528192	+	1192	protein_coding	- && sp|Q9SUW2|APT3_ARATH Adenine phosphoribosyltransferase 3 OS=Arabidopsis thaliana OX=3702 GN=APT3 PE=1 SV=1 && PF00156:Phosphoribosyl transferase domain	bHLH
CsaV3_7G000140	56.8209634173952	74.514232016448	120.676656258032	49.8755622728354	35.2779450039618	53.6980003798758	84.0039505639583	46.2838358855577	0.863467052277316	0.0235099104691326	0.790709685150779	CsaV3_7G000140	chr7	302089	302459	+	294	protein_coding	- && - && -	-
CsaV3_6G039970	171.459749259508	192.32727452894	165.815252873631	222.445007736846	270.464245030374	241.641001709441	176.534092220693	244.850084825554	-0.47260269314322	0.02354755554108	0.790709685150779	CsaV3_6G039970	chr6	22981615	22983518	-	839	protein_coding	- && sp|B0BLT0|ZN593_XENTR Zinc finger protein 593 OS=Xenopus tropicalis OX=8364 GN=znf593 PE=2 SV=1 && PF12171:Zinc-finger double-stranded RNA-binding	C2H2
CsaV3_5G030900	0.996859007322723	0	0	0	5.87965750066031	15.0354401063652	0.332286335774241	6.97169920234184	-4.31632614866102	0.0235727855822248	1	CsaV3_5G030900	chr5	25309859	25312628	+	1886	protein_coding	- && sp|O64718|C71B9_ARATH Cytochrome P450 71B9 OS=Arabidopsis thaliana OX=3702 GN=CYP71B9 PE=2 SV=3 && PF00067:Cytochrome P450	HSF
CsaV3_3G037020	5.98115404393634	13.0903380569436	24.8722879310447	0.997511245456708	6.85960041743703	1.07396000759752	14.6479266773082	2.97702389016375	2.28864474577996	0.0237831597949663	0.797001182500281	CsaV3_3G037020	chr3	30657958	30659046	-	880	protein_coding	- && sp|Q7PC84|AB39G_ARATH ABC transporter G family member 39 OS=Arabidopsis thaliana OX=3702 GN=ABCG39 PE=3 SV=1 && PF00005:ABC transporter	MYB_related
CsaV3_5G008950	138.563402017858	133.924227813346	152.91851098346	117.706326963892	79.3753762589141	81.6209605774112	141.802046938221	92.9008879334057	0.609922715442897	0.023868211179815	0.798232220448835	CsaV3_5G008950	chr5	5583608	5585035	-	1242	protein_coding	- && sp|Q39196|PIP14_ARATH Probable aquaporin PIP1-4 OS=Arabidopsis thaliana OX=3702 GN=PIP1.4 PE=1 SV=1 && PF00230:Major intrinsic protein	C3H
CsaV3_4G006430	673.876688950161	649.482157440662	667.866990741015	475.81286408285	535.048832560088	547.719603874733	663.741945710613	519.527100172557	0.353637434035029	0.0241542917763809	0.806167786742604	CsaV3_4G006430	chr4	4300553	4305570	+	3791	protein_coding	- && - && PF11331:Probable zinc-ribbon domain	-
CsaV3_3G013630	7591.08134076253	4897.8003314595	6689.72425760173	3673.83391701706	3708.1039970831	6131.23768337422	6392.86864327459	4504.39186582479	0.505233423247819	0.0242134380395475	0.806512519861621	CsaV3_3G013630	chr3	10265908	10269265	-	1615	protein_coding	- && sp|P24805|TSJT1_TOBAC Stem-specific protein TSJT1 OS=Nicotiana tabacum OX=4097 GN=TSJT1 PE=2 SV=1 && PF12481:Aluminium induced protein	-
CsaV3_6G042310	49.8429503661361	28.1945742764939	20.266308684555	11.9701349454805	17.6389725019809	10.7396000759752	32.767944442395	13.4495691744789	1.27989232723334	0.0243555565228438	0.809219037918812	CsaV3_6G042310	chr6	24818246	24822438	+	2896	protein_coding	- && sp|Q5XF57|Y5576_ARATH Probable receptor-like serine/threonine-protein kinase At5g57670 OS=Arabidopsis thaliana OX=3702 GN=At5g57670 PE=2 SV=1 && PF00069:Protein kinase domain	bZIP
CsaV3_2G025090	18.9403211391317	9.06254173173017	20.266308684555	37.9054273273549	51.936974589166	22.5531601595478	16.0897238518056	37.4651873586896	-1.21869688466569	0.0244819446676612	0.809219037918812	CsaV3_2G025090	chr2	17302889	17305199	-	1729	protein_coding	- && sp|Q9FXD8|PLY5_ARATH Probable pectate lyase 5 OS=Arabidopsis thaliana OX=3702 GN=At1g67750 PE=2 SV=2 && PF00544:Pectate lyase	AP2
CsaV3_2G035910	645.964636745124	746.149269245784	725.902329246787	957.61079563844	853.530280512521	878.499286214768	706.005411745898	896.546787455243	-0.344659125921068	0.0244992423597009	0.809219037918812	CsaV3_2G035910	chr2	24116148	24127183	-	1254	protein_coding	- && sp|Q9LFD5|BPA1_ARATH Binding partner of ACD11 1 OS=Arabidopsis thaliana OX=3702 GN=BPA1 PE=1 SV=1 && -	B3
CsaV3_6G005330	2665.60098558096	2135.73900144441	2691.73427164862	3746.6522379354	2865.35308865512	3082.26522180487	2497.691419558	3231.4235161318	-0.371514687201229	0.0245756053546242	0.809219037918812	CsaV3_6G005330	chr6	4514590	4519821	-	1968	protein_coding	- && sp|Q9MA74|SDC1_ARATH Serine decarboxylase OS=Arabidopsis thaliana OX=3702 GN=SDC PE=1 SV=1 && PF00282:Pyridoxal-dependent decarboxylase conserved domain	MYB_related
CsaV3_1G036250	365.847255687439	803.545366880075	657.733836398738	861.849716074596	1131.83406887711	749.624085303066	609.042152988751	914.43595675159	-0.586488147920117	0.0246073834591415	0.809219037918812	CsaV3_1G036250	chr1	22216458	22219665	-	1590	protein_coding	- && sp|P48622|FAD3D_ARATH Temperature-sensitive sn-2 acyl-lipid omega-3 desaturase (ferredoxin), chloroplastic OS=Arabidopsis thaliana OX=3702 GN=FAD8 PE=1 SV=1 && PF00487:Fatty acid desaturase|PF11960:Domain of unknown function (DUF3474)	HSF
CsaV3_7G035290	89.717310659045	35.2432178456173	75.5380596424321	40.897961063725	31.358173336855	31.144840220328	66.8328627156982	34.4669915403027	0.955619767409373	0.0246930126042311	0.809219037918812	CsaV3_7G035290	chr7	22302514	22304425	-	453	protein_coding	- && sp|Q9LU15|AHP4_ARATH Histidine-containing phosphotransfer protein 4 OS=Arabidopsis thaliana OX=3702 GN=AHP4 PE=1 SV=2 && PF01627:Hpt domain	B3
CsaV3_1G003350	222.299558632967	388.682345383094	389.665844253034	191.522159127688	269.484302113597	209.422201481516	333.549249423032	223.4762209076	0.577745530758006	0.0247846783138377	0.809219037918812	CsaV3_1G003350	chr1	2079545	2089782	+	3948	protein_coding	- && sp|Q05549|HRQ1_YEAST ATP-dependent helicase HRQ1 OS=Saccharomyces cerevisiae (strain ATCC 204508 / S288c) OX=559292 GN=HRQ1 PE=1 SV=1 && PF00271:Helicase conserved C-terminal domain|PF09369:Domain of unknown function (DUF1998)|PF00270:DEAD/DEAH box helicase	-
CsaV3_4G032890	380.80014079728	248.716423081928	247.801683461149	184.539580409491	143.071665849401	251.306641777819	292.439415780119	192.97262934557	0.600722432843993	0.0248722601445772	0.809219037918812	CsaV3_4G032890	chr4	23267886	23277531	+	3552	protein_coding	- && sp|C0LGG9|Y5344_ARATH Probable LRR receptor-like serine/threonine-protein kinase At1g53440 OS=Arabidopsis thaliana OX=3702 GN=At1g53440 PE=2 SV=2 && PF11721:Malectin domain|PF07714:Protein tyrosine kinase	ERF
CsaV3_2G017290	567.212775166629	545.766402066417	625.49198167331	1291.77706286644	714.378386330227	584.234244133049	579.490386302119	863.463231109905	-0.57549108875761	0.0248834298986946	0.809219037918812	CsaV3_2G017290	chr2	14405487	14407318	-	1832	protein_coding	- && sp|Q9FHA6|RLF34_ARATH Protein RALF-like 34 OS=Arabidopsis thaliana OX=3702 GN=RALFL34 PE=2 SV=1 && PF05498:Rapid ALkalinization Factor (RALF)	bHLH
CsaV3_5G005560	625.030597591347	759.239607302727	620.88600242682	820.951755010871	862.349766763512	887.090966275548	668.385402440298	856.797496016644	-0.358457093726386	0.0248836470669831	0.809219037918812	CsaV3_5G005560	chr5	3603527	3606054	-	1920	protein_coding	- && sp|Q39110|GAOX1_ARATH Gibberellin 20 oxidase 1 OS=Arabidopsis thaliana OX=3702 GN=GA20OX1 PE=2 SV=2 && PF03171:2OG-Fe(II) oxygenase superfamily|PF14226:non-haem dioxygenase in morphine synthesis N-terminal	WRKY
CsaV3_3G045720	877.235926443996	892.15688603477	926.72302439374	1405.4933448485	1188.67075805016	950.454606723802	898.705278957502	1181.53956987415	-0.394965203634922	0.0249128357678459	0.809219037918812	CsaV3_3G045720	chr3	37396929	37403276	+	4241	protein_coding	- && sp|Q0WSY2|FPP4_ARATH Filament-like plant protein 4 OS=Arabidopsis thaliana OX=3702 GN=FPP4 PE=1 SV=1 && PF05911:Filament-like plant protein, long coiled-coil	SBP
CsaV3_7G008670	43.8617963221998	25.1737270325838	37.7690298212161	17.9552024182208	12.7392579180973	18.2573201291578	35.6015177253332	16.3172601551586	1.12806354469292	0.0249597355005655	0.809219037918812	CsaV3_7G008670	chr7	5384625	5387622	-	1456	protein_coding	- && sp|Q1G3M3|Y3918_ARATH B3 domain-containing protein At3g19184 OS=Arabidopsis thaliana OX=3702 GN=At3g19184 PE=2 SV=1 && PF02362:B3 DNA binding domain	B3
CsaV3_1G016950	636.99290567922	739.10062567666	532.451200894217	440.899970491865	367.478593791269	568.124844019086	636.181577416699	458.834469434073	0.471834046185932	0.0250283606691119	0.809219037918812	CsaV3_1G016950	chr1	11479979	11488129	-	2579	protein_coding	- && sp|Q40546|KPYG_TOBAC Pyruvate kinase isozyme G, chloroplastic OS=Nicotiana tabacum OX=4097 PE=2 SV=1 && -	-
CsaV3_5G004040	1226.13657900695	1451.01362615813	1626.83186986018	1199.00851703896	1114.19509637513	1031.00160729362	1434.66069167509	1114.73507356924	0.364057365289171	0.0250413566920422	0.809219037918812	CsaV3_5G004040	chr5	2663368	2671331	+	3378	protein_coding	- && sp|Q940Y1|ORP2A_ARATH Oxysterol-binding protein-related protein 2A OS=Arabidopsis thaliana OX=3702 GN=ORP2A PE=2 SV=1 && PF01237:Oxysterol-binding protein	MYB_related
CsaV3_5G036840	395.753025907121	428.960308635228	370.320731417777	516.710825146575	525.249403392321	501.53932354804	398.344688653375	514.499850695645	-0.369635755232501	0.0250585424306807	0.809219037918812	CsaV3_5G036840	chr5	28985563	28989950	-	1359	protein_coding	- && sp|Q84MZ4|TF3A_ARATH Transcription factor IIIA OS=Arabidopsis thaliana OX=3702 GN=TFIIIA PE=1 SV=1 && -	C2H2
CsaV3_6G007600	4414.09168442502	4277.51969737664	3787.95733231318	3873.3361661084	2865.35308865512	2951.24210087797	4159.85623803828	3229.97711854717	0.364931036815301	0.0250783940085002	0.809219037918812	CsaV3_6G007600	chr6	6137200	6144318	+	2949	protein_coding	- && sp|K7NBR2|C87DR_SIRGR Cucurbitadienol 11-hydroxylase OS=Siraitia grosvenorii OX=190515 GN=CYP87D18 PE=1 SV=1 && PF14815:NUDIX domain|PF00730:HhH-GPD superfamily base excision DNA repair protein|PF00067:Cytochrome P450|PF00633:Helix-hairpin-helix motif	FAR1
CsaV3_3G033000	163.484877200927	209.445408911097	100.410347573477	121.696371945718	87.2149195931279	79.4730405622162	157.7802112285	96.1281107003542	0.71279437341048	0.0253464715736889	0.816274964656754	CsaV3_3G033000	chr3	28527402	28529709	+	2189	protein_coding	- && sp|K4BIZ9|WRK70_SOLLC WRKY DNA-binding transcription factor 70 OS=Solanum lycopersicum OX=4081 GN=WRKY70 PE=2 SV=1 && PF03106:WRKY DNA -binding domain	WRKY
CsaV3_3G002220	211.334109552417	162.11880208984	198.05710759906	309.22848609158	255.765101278723	236.271201671454	190.503339747106	267.088263013919	-0.487604887727388	0.0254473017549568	0.816627233658912	CsaV3_3G002220	chr3	1788904	1793145	+	1881	protein_coding	- && sp|A9TF79|SRK2A_PHYPA Serine/threonine-protein kinase SRK2A OS=Physcomitrium patens OX=3218 GN=SRK2A PE=1 SV=1 && PF00069:Protein kinase domain	LBD
novel.152	144.544556061795	139.965922301166	131.731006449607	126.683928173002	258.704930029054	268.490001899379	138.747161604189	217.959620033812	-0.65129265780803	0.0254562693138635	0.816627233658912	-	chr3	8251152	8260982	-	5585	-	- && sp|Q9M1C7|AB9C_ARATH ABC transporter C family member 9 OS=Arabidopsis thaliana OX=3702 GN=ABCC9 PE=2 SV=2 && PF00664:ABC transporter transmembrane region|PF00005:ABC transporter	bZIP
CsaV3_5G028480	78.7518615784951	69.4794866099313	79.2228430396239	38.9029385728116	54.8768033394962	41.8844402963031	75.8180637426834	45.221394069537	0.744720850794187	0.0256953636949326	0.822163383383547	CsaV3_5G028480	chr5	23632583	23636093	-	1635	protein_coding	- && - && PF12428:Protein of unknown function (DUF3675)|PF12906:RING-variant domain	Nin-like
CsaV3_3G039520	259.183341903908	277.917946439725	231.220158173786	135.661529382112	197.948469188897	204.052401443528	256.10714883914	179.220800004846	0.515189133129961	0.0257283741425636	0.822163383383547	CsaV3_3G039520	chr3	32493943	32499814	-	5872	protein_coding	- && sp|F4J339|RPP1_ARATH Probable disease resistance protein RPP1 OS=Arabidopsis thaliana OX=3702 GN=RPP1 PE=1 SV=1 && PF00931:NB-ARC domain	EIL
CsaV3_1G011590	6.97801305125906	2.0138981626067	3.68478339719181	0	0	0	4.22556487035252	0	4.49819878030998	0.0259556895127396	1	CsaV3_1G011590	chr1	7185254	7188326	+	2400	protein_coding	- && sp|O81905|SD18_ARATH Receptor-like serine/threonine-protein kinase SD1-8 OS=Arabidopsis thaliana OX=3702 GN=SD18 PE=1 SV=1 && PF08276:PAN-like domain|PF07714:Protein tyrosine kinase|PF01453:D-mannose binding lectin|PF00954:S-locus glycoprotein domain	MYB_related
CsaV3_2G030300	181.428339332736	100.694908130335	160.288077777844	245.38776638235	178.349610853363	248.084761755026	147.470441746971	223.940712996913	-0.601606543165857	0.0260758559966327	0.828049170286301	CsaV3_2G030300	chr2	19879642	19887659	-	1273	protein_coding	- && sp|O82794|AGL24_ARATH MADS-box protein AGL24 OS=Arabidopsis thaliana OX=3702 GN=AGL24 PE=1 SV=1 && PF01486:K-box region|PF00319:SRF-type transcription factor (DNA-binding and dimerisation domain)	MIKC_MADS
CsaV3_2G018050	510.391811749234	327.258451423589	418.22291558127	704.242939292436	487.031629638029	564.902963996294	418.624392918031	585.392510975586	-0.483670109670937	0.0260767203033579	0.828049170286301	CsaV3_2G018050	chr2	15051025	15054352	-	1733	protein_coding	- && - && -	-
CsaV3_1G032770	182.425198340058	246.702524919321	242.274508365361	132.668995645742	194.02869752179	127.801240904104	223.800743874914	151.499644690546	0.562017321785268	0.0260841298482022	0.828049170286301	CsaV3_1G032770	chr1	19834955	19845910	+	3987	protein_coding	- && sp|P55004|PHYE_IPONI Phytochrome E OS=Ipomoea nil OX=35883 GN=PHYE PE=2 SV=1 && PF00512:His Kinase A (phospho-acceptor) domain|PF01590:GAF domain|PF00989:PAS fold|PF08446:PAS fold|PF02518:Histidine kinase-, DNA gyrase B-, and HSP90-like ATPase|PF00360:Phytochrome region	-
CsaV3_3G009490	2257.88565158597	2209.24628437955	2279.95972701243	1453.37388463042	2157.83430274233	1525.02321078847	2249.03055432598	1712.07713272041	0.393406530808206	0.0261223083394344	0.828049170286301	CsaV3_3G009490	chr3	7727793	7752796	-	10224	protein_coding	- && sp|F4IG73|BCHC2_ARATH BEACH domain-containing protein C2 OS=Arabidopsis thaliana OX=3702 GN=BCHC2 PE=1 SV=1 && PF02138:Beige/BEACH domain|PF14844:PH domain associated with Beige/BEACH|PF00400:WD domain, G-beta repeat|PF15787:Domain of unknown function (DUF4704)	LSD
CsaV3_2G028650	1389.62145620788	1219.41533745836	1349.5519192215	1372.57547374843	1721.75970477669	2176.91693540017	1319.52957096258	1757.0840379751	-0.412917681355386	0.0261631660849494	0.828049170286301	CsaV3_2G028650	chr2	18809154	18810606	-	948	protein_coding	- && sp|Q8GUH2|Y1015_ARATH Uncharacterized protein At1g01500 OS=Arabidopsis thaliana OX=3702 GN=At1g01500 PE=2 SV=1 && -	MYB_related
CsaV3_6G047000	2.99057702196817	2.0138981626067	1.8423916985959	15.9601799273073	6.85960041743703	9.66564006837765	2.28228896105693	10.8284734710407	-2.24959509744769	0.0261654201688629	1	CsaV3_6G047000	chr6	27734874	27735197	-	324	protein_coding	- && sp|O65695|SAU50_ARATH Auxin-responsive protein SAUR50 OS=Arabidopsis thaliana OX=3702 GN=SAUR50 PE=1 SV=1 && PF02519:Auxin responsive protein	bHLH
CsaV3_7G022960	228.280712676904	239.653881350198	183.317974010293	254.365367591461	310.64190461822	340.445322408413	217.084189345798	301.817531539364	-0.475816582286765	0.0265030573949529	0.835800744405405	CsaV3_7G022960	chr7	11880570	11885604	+	2176	protein_coding	- && sp|Q5E924|G3PP2_ARATH Glyceraldehyde-3-phosphate dehydrogenase GAPCP2, chloroplastic OS=Arabidopsis thaliana OX=3702 GN=GAPCP2 PE=2 SV=1 && PF02800:Glyceraldehyde 3-phosphate dehydrogenase, C-terminal domain|PF00044:Glyceraldehyde 3-phosphate dehydrogenase, NAD binding domain	Trihelix
CsaV3_4G017740	18.9403211391317	10.0694908130335	11.9755460408734	17.9552024182208	27.4384016697481	56.9198804026684	13.6617859976795	34.1044948302124	-1.31739838829312	0.0266854718117655	0.835800744405405	CsaV3_4G017740	chr4	11227479	11239700	+	2100	protein_coding	- && sp|B5BT18|BTAF1_ARATH TATA-binding protein-associated factor BTAF1 OS=Arabidopsis thaliana OX=3702 GN=BTAF1 PE=1 SV=1 && PF01199:Ribosomal protein L34e	NAC
CsaV3_1G033600	1.99371801464545	7.04864356912346	6.44837094508567	8.97760120911038	18.6189154187576	25.7750401823404	5.16357750961819	17.7905189367361	-1.77970275343616	0.0266857713042045	0.835800744405405	CsaV3_1G033600	chr1	20690313	20695703	-	1840	protein_coding	- && sp|Q9M1E2|PTR37_ARATH Protein NRT1/ PTR FAMILY 2.7 OS=Arabidopsis thaliana OX=3702 GN=NPF2.7 PE=1 SV=1 && PF00854:POT family	BBR-BPC
CsaV3_3G037060	61.8052584540088	33.2293196830106	49.7445758620894	23.940269890961	28.4183445865248	21.4792001519503	48.2597179997029	24.6126048764787	0.970221819619797	0.0267108942547599	0.835800744405405	CsaV3_3G037060	chr3	30670283	30683956	-	4827	protein_coding	- && sp|Q7PC84|AB39G_ARATH ABC transporter G family member 39 OS=Arabidopsis thaliana OX=3702 GN=ABCG39 PE=3 SV=1 && PF14510:ABC-transporter N-terminal|PF08370:Plant PDR ABC transporter associated|PF00005:ABC transporter|PF01061:ABC-2 type transporter	MYB_related
CsaV3_6G009170	353.884947599567	474.273017293879	399.798998595311	313.218531073406	321.421276702763	279.229601975354	409.318987829586	304.623136583841	0.425622267827761	0.026727411923651	0.835800744405405	CsaV3_6G009170	chr6	7387575	7390172	-	2497	protein_coding	- && sp|O81316|SCL6_ARATH Scarecrow-like protein 6 OS=Arabidopsis thaliana OX=3702 GN=SCL6 PE=1 SV=1 && PF03514:GRAS domain family	GRAS
CsaV3_2G033300	2425.35796481618	2665.39421820997	2402.47877496906	1060.35445392048	1696.2811889405	2426.07565716279	2497.74365266507	1727.57043334126	0.532072244638635	0.0268526159985581	0.835800744405405	CsaV3_2G033300	chr2	22118613	22126232	+	3239	protein_coding	- && sp|F4JLK2|SPSA4_ARATH Probable sucrose-phosphate synthase 4 OS=Arabidopsis thaliana OX=3702 GN=SPS4 PE=1 SV=1 && PF00862:Sucrose synthase|PF00534:Glycosyl transferases group 1|PF05116:Sucrose-6F-phosphate phosphohydrolase	HD-ZIP
CsaV3_7G028580	570.203352188597	570.940129099001	455.991945402486	303.243418618839	435.094655048863	430.657963046604	532.378475563361	389.665345571435	0.45010352421413	0.0269119271575817	0.835800744405405	CsaV3_7G028580	chr7	18064358	18069081	-	4047	protein_coding	- && sp|Q8L735|ISOA2_ARATH Isoamylase 2, chloroplastic OS=Arabidopsis thaliana OX=3702 GN=ISA2 PE=1 SV=2 && -	-
CsaV3_3G048070	1449.43299664724	1341.25617629606	1379.03018639903	722.198141710657	1143.59338387843	1207.13104853961	1389.90645311411	1024.30752470956	0.440524904535079	0.0269929480973351	0.835800744405405	CsaV3_3G048070	chr3	39217197	39261355	+	9570	protein_coding	- && sp|F4I9T0|BCHB_ARATH BEACH domain-containing protein B OS=Arabidopsis thaliana OX=3702 GN=BCHB PE=4 SV=1 && PF13385:Concanavalin A-like lectin/glucanases superfamily|PF15787:Domain of unknown function (DUF4704)|PF16057:Domain of unknown function (DUF4800)|PF14844:PH domain associated with Beige/BEACH|PF02138:Beige/BEACH domain	-
CsaV3_4G005050	7582.10960969663	9298.16781675515	9805.20861992741	6890.80768361494	6840.98150201827	7552.08677342573	8895.16201545973	7094.62531968631	0.326343311778039	0.0270396624024159	0.835800744405405	CsaV3_4G005050	chr4	3300080	3306066	+	2161	protein_coding	- && - && -	-
CsaV3_6G039540	239.246161757453	259.792862976265	201.741890996252	150.624198063963	186.189154187576	163.241921154822	233.593638576657	166.685091135454	0.48588286553263	0.0270417421416345	0.835800744405405	CsaV3_6G039540	chr6	22701550	22703370	+	1542	protein_coding	- && sp|P43287|PIP22_ARATH Aquaporin PIP2-2 OS=Arabidopsis thaliana OX=3702 GN=PIP2-2 PE=1 SV=2 && PF00230:Major intrinsic protein	C3H
CsaV3_2G032390	195.384365435254	161.111853008536	146.470140038374	233.41763143687	230.286585442529	235.197241663856	167.655452827388	232.967152847752	-0.475345711703993	0.0270928440842255	0.835800744405405	CsaV3_2G032390	chr2	21343720	21345473	-	1324	protein_coding	- && sp|Q93VG8|PPDEX_ARATH DeSI-like protein At4g17486 OS=Arabidopsis thaliana OX=3702 GN=At4g17486 PE=2 SV=1 && PF05903:PPPDE putative peptidase domain	ERF
CsaV3_1G031110	293.07654815288	110.764398943369	81.9864305875178	100.748635791128	56.8366891730496	96.6564006837765	161.942459227922	84.7472418826512	0.934145354598702	0.0271048285492081	0.835800744405405	CsaV3_1G031110	chr1	18302227	18307055	+	2305	protein_coding	- && - && PF10184:Uncharacterized conserved protein (DUF2358)|PF04832:SOUL heme-binding protein	-
CsaV3_1G031070	4.98429503661361	1.00694908130335	5.52717509578771	10.9726237000238	17.6389725019809	15.0354401063652	3.83947307123489	14.54901210279	-1.91397894802374	0.0271298982847469	0.835800744405405	CsaV3_1G031070	chr1	18249468	18250080	-	613	protein_coding	- && - && -	-
CsaV3_5G030860	2536.00931462901	1849.76546235426	1379.95138224833	1198.01100579351	1164.17218513074	1699.00473201927	1921.90871974387	1353.72930764784	0.505666656365123	0.0271754860654009	0.835800744405405	CsaV3_5G030860	chr5	25286395	25288820	-	1945	protein_coding	- && sp|O65788|C71B2_ARATH Cytochrome P450 71B2 OS=Arabidopsis thaliana OX=3702 GN=CYP71B2 PE=2 SV=2 && PF00067:Cytochrome P450	HSF
CsaV3_5G034190	2594.82399606105	2853.6936964137	2775.56309393473	1687.78902731275	2258.76842317033	2420.7058571248	2741.36026213649	2122.42110253596	0.369293170846241	0.027196212990409	0.835800744405405	CsaV3_5G034190	chr5	27227096	27237383	-	7400	protein_coding	- && sp|Q08DZ2|PRP4B_BOVIN Serine/threonine-protein kinase PRP4 homolog OS=Bos taurus OX=9913 GN=PRPF4B PE=2 SV=1 && -	MYB
CsaV3_2G002570	163.484877200927	188.299478203727	215.559828735721	318.20608730069	250.86538669484	230.901401633466	189.114728046791	266.657625209665	-0.495457013849226	0.0272242187947833	0.835800744405405	CsaV3_2G002570	chr2	1117078	1120019	-	2316	protein_coding	- && sp|Q84L08|GFT1_ARATH GDP-fucose transporter 1 OS=Arabidopsis thaliana OX=3702 GN=GFT1 PE=1 SV=1 && PF03151:Triose-phosphate Transporter family	-
CsaV3_3G034310	3479.0379355563	3757.93397142411	4240.26449431848	7053.40201662438	5471.02130436442	3531.18050498063	3825.74546709963	5351.86794198981	-0.484339984952464	0.0272681194379586	0.835800744405405	CsaV3_3G034310	chr3	29143202	29145187	+	1801	protein_coding	- && sp|P37392|TBB1_LUPAL Tubulin beta-1 chain OS=Lupinus albus OX=3870 GN=TUBB1 PE=3 SV=1 && PF03953:Tubulin C-terminal domain|PF00091:Tubulin/FtsZ family, GTPase domain	NAC
CsaV3_UNG203690	60.8083994466861	57.3960976342911	70.9320803959423	65.8357422001427	98.9742345944485	164.31588116242	63.0455258256398	109.708619319004	-0.796484445286838	0.0275765845719242	0.84157300613028	CsaV3_UNG203690	scaffold18_1	314151	314767	-	378	protein_coding	- && sp|P27064|RBL_CUCSA Ribulose bisphosphate carboxylase large chain OS=Cucumis sativus OX=3659 GN=rbcL PE=1 SV=5 && PF02788:Ribulose bisphosphate carboxylase large chain, N-terminal domain	-
CsaV3_2G026550	608.083994466861	821.670450343535	831.839851916051	1171.07820216618	1085.7767517886	804.39604569054	753.864765575482	1020.41699988177	-0.436915066017692	0.0276023395385714	0.84157300613028	CsaV3_2G026550	chr2	18160240	18163780	+	2726	protein_coding	- && sp|Q3EDL4|Y1154_ARATH Probable serine/threonine-protein kinase At1g01540 OS=Arabidopsis thaliana OX=3702 GN=At1g01540 PE=1 SV=2 && PF00069:Protein kinase domain	bHLH
CsaV3_6G008210	106.663913783531	134.931176894649	114.228285312946	81.7959221274501	74.4756616750306	79.4730405622162	118.607791997042	78.581541454899	0.593796901444102	0.0276092590837487	0.84157300613028	CsaV3_6G008210	chr6	6588388	6607039	+	914	protein_coding	- && sp|Q9SAR1|MADS8_ORYSJ MADS-box transcription factor 8 OS=Oryza sativa subsp. japonica OX=39947 GN=MADS8 PE=1 SV=1 && PF00319:SRF-type transcription factor (DNA-binding and dimerisation domain)	MIKC_MADS
novel.43	4.98429503661361	7.04864356912346	0.921195849297952	0	0	0	4.31804481834501	0	4.52626024420891	0.0277051163238734	1	-	chr1	11865897	11871446	-	2509	-	- && - && -	-
CsaV3_3G006830	746.647396484719	813.614857693108	822.627893423071	490.775532764701	591.885521733138	721.701125105531	794.296715866966	601.45405986779	0.401798238646458	0.0277121771689126	0.843154473310508	CsaV3_3G006830	chr3	6052048	6068008	-	4055	protein_coding	- && - && PF03004:Plant transposase (Ptta/En/Spm family)	-
CsaV3_3G002670	12.9591670951954	8.05559265042682	15.6603294380652	0.997511245456708	5.87965750066031	0	12.2250297278958	2.29238958203901	2.39585950750328	0.028100110356363	0.853385888230649	CsaV3_3G002670	chr3	2155622	2156186	+	348	protein_coding	- && - && -	-
CsaV3_1G031470	427.652514141448	651.496055603269	653.127857152248	686.287736874215	787.874105088481	893.534726321133	577.425475632322	789.232189427943	-0.450374864607106	0.0281613641715204	0.853676876105851	CsaV3_1G031470	chr1	18591610	18593053	+	1187	protein_coding	- && sp|Q38910|XTH23_ARATH Probable xyloglucan endotransglucosylase/hydrolase protein 23 OS=Arabidopsis thaliana OX=3702 GN=XTH23 PE=2 SV=1 && PF06955:Xyloglucan endo-transglycosylase (XET) C-terminus|PF00722:Glycosyl hydrolases family 16	NAC
CsaV3_4G025220	86.7267336370769	112.778297105975	109.622306066456	78.80338839108	61.7364037569332	54.7719603874733	103.04244560317	65.1039175118288	0.661519231628644	0.0282304949251224	0.854205140399169	CsaV3_4G025220	chr4	14809208	14811721	-	2514	protein_coding	- && - && PF11961:Domain of unknown function (DUF3475)|PF05003:Protein of unknown function (DUF668)	-
CsaV3_1G010820	758.609704572592	1183.16517053144	1072.27196858282	1427.43859224855	1404.25819974104	1194.24352844844	1004.68228122895	1341.98010681267	-0.417690731967892	0.0283097740852013	0.854888402427025	CsaV3_1G010820	chr1	6719456	6724423	+	2287	protein_coding	- && sp|Q8GUI4|UGPI6_ARATH Uncharacterized GPI-anchored protein At1g61900 OS=Arabidopsis thaliana OX=3702 GN=At1g61900 PE=2 SV=1 && -	-
CsaV3_1G013860	57.8178224247179	72.5003338538413	118.834264559436	106.733703263868	175.409782103033	131.023120926897	83.0508069459984	137.722202097932	-0.727671817430748	0.0283565670679747	0.854888402427025	CsaV3_1G013860	chr1	9189898	9196284	-	1485	protein_coding	- && sp|Q8L817|ATCA7_ARATH Alpha carbonic anhydrase 7 OS=Arabidopsis thaliana OX=3702 GN=ACA7 PE=2 SV=1 && PF00194:Eukaryotic-type carbonic anhydrase	GATA
CsaV3_3G026830	267.15821396249	438.022850366958	482.706625032127	462.845217891913	642.842553405527	598.195724231817	395.962563120525	567.961165176419	-0.519931329807193	0.0285334259912601	0.857994824229447	CsaV3_3G026830	chr3	23134964	23138221	+	2924	protein_coding	- && - && PF01190:Pollen proteins Ole e I like	Nin-like
CsaV3_3G000310	234.26186672084	126.875584244222	159.366881928546	101.746147036584	126.412636264197	110.617880782544	173.501444297869	112.925554694442	0.61913936462434	0.0286068259344597	0.857994824229447	CsaV3_3G000310	chr3	356284	367385	-	3678	protein_coding	- && sp|Q9Y2K9|STB5L_HUMAN Syntaxin-binding protein 5-like OS=Homo sapiens OX=9606 GN=STXBP5L PE=1 SV=2 && -	-
CsaV3_5G028880	1427.50209848614	1210.35279572663	1186.50025389576	1209.98114073899	892.72799718359	664.781244702863	1274.78504936951	922.49679420848	0.466254049023258	0.0286482548833743	0.857994824229447	CsaV3_5G028880	chr5	24014859	24025648	-	3872	protein_coding	- && sp|Q8GVE8|CAPP4_ARATH Phosphoenolpyruvate carboxylase 4 OS=Arabidopsis thaliana OX=3702 GN=PPC4 PE=2 SV=1 && PF00311:Phosphoenolpyruvate carboxylase	GATA
CsaV3_6G000650	3460.09761441717	2189.10730275349	2480.78042215939	3030.43916369748	3664.98650874492	4324.8369505952	2709.99511311001	3673.42087434587	-0.438799970427095	0.0286673411400432	0.857994824229447	CsaV3_6G000650	chr6	432675	437544	+	2237	protein_coding	- && sp|Q1KLZ2|CAS1_MALDO L-3-cyanoalanine synthase 1, mitochondrial OS=Malus domestica OX=3750 GN=CAS1 PE=1 SV=1 && PF00291:Pyridoxal-phosphate dependent enzyme	GeBP
CsaV3_4G027550	9.96859007322723	12.0833889756402	2.76358754789386	0	0.979942916776718	2.14792001519503	8.27185553225377	1.04262097732392	3.00562386843486	0.0287682190466269	1	CsaV3_4G027550	chr4	16728943	16729842	-	362	protein_coding	- && - && -	-
CsaV3_5G024700	1007.82445640327	774.343843522278	625.49198167331	526.685937601142	588.945692982807	654.041644626887	802.55342719962	589.891091736946	0.444042258112177	0.0288052522684282	0.860114622170558	CsaV3_5G024700	chr5	19650176	19654919	-	4744	protein_coding	- && sp|A0A1P8BH59|PICBP_ARATH Calmodulin binding protein PICBP OS=Arabidopsis thaliana OX=3702 GN=PICBP PE=2 SV=1 && PF07839:Plant calmodulin-binding domain	M-type_MADS
CsaV3_7G022910	1060.65798379138	930.420951124297	1150.57361577314	563.59385368304	989.742345944485	729.218845158714	1047.21751689627	760.851681595413	0.460831724139946	0.0288546818320811	0.860114622170558	CsaV3_7G022910	chr7	11807428	11826464	-	7767	protein_coding	- && sp|Q8SAB7|SPK1_ARATH Guanine nucleotide exchange factor SPIKE 1 OS=Arabidopsis thaliana OX=3702 GN=SPK1 PE=1 SV=1 && PF14429:C2 domain in Dock180 and Zizimin proteins|PF06920:Dock homology region 2	MIKC_MADS
CsaV3_3G027930	3970.4894261664	4118.42174253071	4177.62317656621	4098.77370758161	7423.06759458364	5115.27151618697	4088.84478175444	5545.70427278407	-0.439706624926771	0.028894353568468	0.860114622170558	CsaV3_3G027930	chr3	24390320	24401794	+	7935	protein_coding	- && sp|Q03460|GLSN_MEDSA Glutamate synthase [NADH], amyloplastic OS=Medicago sativa OX=3879 PE=1 SV=1 && PF14691:Dihydroprymidine dehydrogenase domain II, 4Fe-4S cluster|PF07992:Pyridine nucleotide-disulphide oxidoreductase|PF01493:GXGXG motif|PF00310:Glutamine amidotransferases class-II|PF01645:Conserved region in glutamate synthase|PF04898:Glutamate synthase central domain	C3H
CsaV3_3G007350	641.977200715833	582.016568993337	607.068064687351	409.977121882707	534.068889643311	466.098643297322	610.353944798841	470.048218274447	0.376695970247648	0.0289879052713414	0.860859722714441	CsaV3_3G007350	chr3	6537193	6556576	+	5395	protein_coding	- && sp|Q7KVS9|TRF41_DROME Non-canonical poly(A) RNA polymerase protein Trf4-1 OS=Drosophila melanogaster OX=7227 GN=Trf4-1 PE=1 SV=1 && PF01909:Nucleotidyltransferase domain	-
CsaV3_1G009880	141.553979039827	158.091005764626	91.1983890804973	469.82779661011	160.710638351382	109.543920774947	130.281124628317	246.694118578813	-0.92235797493612	0.0290554983193605	0.860859722714441	CsaV3_1G009880	chr1	6153304	6155828	-	1895	protein_coding	- && sp|Q93W88|BH137_ARATH Transcription factor bHLH137 OS=Arabidopsis thaliana OX=3702 GN=BHLH137 PE=1 SV=1 && PF00010:Helix-loop-helix DNA-binding domain	bHLH
CsaV3_4G006610	1541.14402532093	1529.55565449979	1644.33459099685	1533.17478426696	2086.29846981763	2824.51481998147	1571.67809027252	2147.99602468869	-0.45046867446808	0.0290761309861318	0.860859722714441	CsaV3_4G006610	chr4	4447748	4449118	-	1371	protein_coding	- && sp|Q9T0A4|NDHS_ARATH NAD(P)H-quinone oxidoreductase subunit S, chloroplastic OS=Arabidopsis thaliana OX=3702 GN=ndhS PE=1 SV=1 && PF11623:NAD(P)H dehydrogenase subunit S	-
CsaV3_3G003990	1954.84051335986	1440.9441353451	1859.89441973257	1114.22006117514	1451.29545974632	1445.55017022626	1751.89302281251	1337.02189704924	0.390041586582163	0.0291689765476276	0.860859722714441	CsaV3_3G003990	chr3	3363879	3381781	-	6287	protein_coding	- && sp|F4JC97|PSME4_ARATH Proteasome activator subunit 4 OS=Arabidopsis thaliana OX=3702 GN=PA200 PE=2 SV=2 && PF11919:Domain of unknown function (DUF3437)|PF16507:Proteasome-substrate-size regulator, mid region	-
CsaV3_4G001850	3020.48279218785	2459.97660562409	2747.00602260649	2249.38785850488	2288.16671067364	2092.07409479996	2742.48847347281	2209.87622132616	0.311464583224774	0.0292425385944866	0.860859722714441	CsaV3_4G001850	chr4	1091746	1098315	+	3420	protein_coding	- && sp|Q0WV90|TPR1_ARATH Topless-related protein 1 OS=Arabidopsis thaliana OX=3702 GN=TPR1 PE=1 SV=3 && -	C3H
CsaV3_4G035070	1.99371801464545	4.02779632521341	2.76358754789386	14.9626686818506	9.79942916776718	10.7396000759752	2.92836729591757	11.833899308531	-2.01686423635264	0.0292457194277211	0.860859722714441	CsaV3_4G035070	chr4	24755898	24756242	-	345	protein_coding	- && - && -	-
CsaV3_5G026450	2964.65868777778	4252.34597034405	5724.31100753748	8058.89335204475	8510.8042322058	3492.51794470712	4313.7718885531	6687.40517631922	-0.632500387166491	0.0292891870579969	0.860859722714441	CsaV3_5G026450	chr5	21611631	21615410	+	3357	protein_coding	- && sp|P09189|HSP7C_PETHY Heat shock cognate 70 kDa protein OS=Petunia hybrida OX=4102 GN=HSP70 PE=2 SV=1 && PF00012:Hsp70 protein	GATA
CsaV3_3G016670	57.8178224247179	48.3335559025609	46.9809883141956	62.8432084637726	108.773663762216	83.7688805926063	51.0441222138248	85.1285842728649	-0.738939206818981	0.0293638870307928	0.860859722714441	CsaV3_3G016670	chr3	12492194	12494638	-	1167	protein_coding	- && sp|Q9LT91|PER66_ARATH Peroxidase 66 OS=Arabidopsis thaliana OX=3702 GN=PER66 PE=2 SV=1 && PF00141:Peroxidase	M-type_MADS
CsaV3_UNG097730	3.98743602929089	14.0972871382469	112.38589361435	17.9552024182208	10.7793720845439	6.4437600455851	43.4902055939627	11.7261115161166	1.89136484453608	0.0293883471709306	0.860859722714441	CsaV3_UNG097730	scaffold84	97278	110685	+	1389	protein_coding	- && sp|Q9T042|PDI54_ARATH Protein disulfide-isomerase 5-4 OS=Arabidopsis thaliana OX=3702 GN=PDIL5-4 PE=2 SV=1 && PF07970:Endoplasmic reticulum vesicle transporter|PF00085:Thioredoxin|PF13850:Endoplasmic Reticulum-Golgi Intermediate Compartment (ERGIC)	GeBP
CsaV3_5G020340	283.107958079653	419.897766903498	450.464770306699	402.99454316451	604.624779651235	644.37600455851	384.490165096617	550.665109124752	-0.517617250842902	0.0294473611254768	0.861061686998233	CsaV3_5G020340	chr5	15246891	15249568	+	1266	protein_coding	- && sp|P49293|PSY_CUCME Phytoene synthase, chloroplastic OS=Cucumis melo OX=3656 GN=PSY PE=2 SV=1 && PF00494:Squalene/phytoene synthase	-
CsaV3_5G003320	451.577130317193	535.696911253383	530.608809195621	253.367856346004	342.000077955075	474.690323358102	505.960950255399	356.686085886394	0.505338530325372	0.0295082457061042	0.861317539417927	CsaV3_5G003320	chr5	2106404	2108886	+	1737	protein_coding	- && sp|Q8LGM7|MOCOS_SOLLC Molybdenum cofactor sulfurase OS=Solanum lycopersicum OX=4081 GN=FLACCA PE=2 SV=1 && -	B3
novel.40	0.996859007322723	6.04169448782011	5.52717509578771	0	0	0	4.18857619697685	0	4.4868007125836	0.0297240161742354	1	-	chr1	8153380	8154031	-	568	-	- && - && PF05699:hAT family C-terminal dimerisation region	Trihelix
CsaV3_1G028400	10861.7757437884	3323.93891738236	2504.73151424113	2478.81544495992	904.487312184911	1685.0432519205	5563.48205847063	1689.44866968844	1.71942852370449	0.029770712100604	0.866180472024842	CsaV3_1G028400	chr1	15427051	15432799	-	2928	protein_coding	- && sp|Q9LMA1|FMO1_ARATH Probable flavin-containing monooxygenase 1 OS=Arabidopsis thaliana OX=3702 GN=FMO1 PE=2 SV=1 && PF00743:Flavin-binding monooxygenase-like	C2H2
CsaV3_1G008050	1371.67799407607	813.614857693108	783.937667752557	881.79994098373	472.332485886378	651.893724611692	989.743506507244	668.675383827267	0.565656349939853	0.0297797051092616	0.866180472024842	CsaV3_1G008050	chr1	5089000	5092159	-	3160	protein_coding	- && sp|Q9FLD5|ASD_ARATH AAA-ATPase ASD, mitochondrial OS=Arabidopsis thaliana OX=3702 GN=AATP1 PE=1 SV=1 && PF14363:Domain associated at C-terminal with AAA|PF00004:ATPase family associated with various cellular activities (AAA)	NAC
CsaV3_2G016500	450.580271309871	572.954027261607	560.087076373155	346.136402173478	486.051686721252	321.114042271657	527.873791648211	384.434043722129	0.456899033220541	0.0298509381363169	0.866726448066946	CsaV3_2G016500	chr2	13765648	13777020	+	4644	protein_coding	- && sp|O48653|DPOLA_ORYSJ DNA polymerase alpha catalytic subunit OS=Oryza sativa subsp. japonica OX=39947 GN=Os01g0868300 PE=2 SV=2 && PF08996:DNA Polymerase alpha zinc finger|PF03104:DNA polymerase family B, exonuclease domain|PF12254:DNA polymerase alpha subunit p180 N terminal|PF00136:DNA polymerase family B	-
CsaV3_3G021190	404.724756973025	385.661498139184	479.021841634935	713.220540501546	520.349688808437	486.503883441675	423.136032249048	573.358037583886	-0.438182821151396	0.0300335402317689	0.869800390485531	CsaV3_3G021190	chr3	17868118	17869585	-	1468	protein_coding	- && - && -	-
CsaV3_3G003490	961.968942066427	911.288918579534	969.098033461446	1259.85670301182	1319.98310889824	1024.55784724803	947.451964702469	1201.46588638603	-0.34290149271263	0.0300768036897097	0.869800390485531	CsaV3_3G003490	chr3	2876197	2881229	-	2046	protein_coding	- && sp|P54873|HMCS_ARATH Hydroxymethylglutaryl-CoA synthase OS=Arabidopsis thaliana OX=3702 GN=HMGS PE=1 SV=2 && PF01154:Hydroxymethylglutaryl-coenzyme A synthase N terminal|PF08540:Hydroxymethylglutaryl-coenzyme A synthase C terminal	TCP
CsaV3_6G037920	367.840973702085	262.813710220175	309.521805364112	343.143868437108	493.891230055466	460.728843259334	313.392163095457	432.587980583969	-0.464909879461061	0.0301424438917163	0.869800390485531	CsaV3_6G037920	chr6	21476372	21486868	+	3665	protein_coding	- && sp|C0LGE0|Y1765_ARATH Probable LRR receptor-like serine/threonine-protein kinase At1g07650 OS=Arabidopsis thaliana OX=3702 GN=At1g07650 PE=1 SV=1 && PF11721:Malectin domain|PF07714:Protein tyrosine kinase	ERF
CsaV3_7G023400	610.077712481506	749.170116489694	575.74740581122	495.763088991984	518.389802974884	477.912203380895	644.99841159414	497.355031782588	0.374511571292138	0.0302438836145483	0.869800390485531	CsaV3_7G023400	chr7	12420923	12423628	+	2286	protein_coding	- && sp|Q8VZ80|PLT5_ARATH Polyol transporter 5 OS=Arabidopsis thaliana OX=3702 GN=PLT5 PE=1 SV=2 && PF00083:Sugar (and other) transporter	ERF
CsaV3_6G003580	1001.84330235934	1114.69263300281	947.910528927593	722.198141710657	869.209367180949	826.949205850088	1021.48215476325	806.118904913898	0.341449583905088	0.0302594608466082	0.869800390485531	CsaV3_6G003580	chr6	2908314	2914864	+	4590	protein_coding	- && sp|P0DM58|DI3L2_ARATH DIS3-like exonuclease 2 OS=Arabidopsis thaliana OX=3702 GN=SOV PE=1 SV=1 && PF17849:Dis3-like cold-shock domain 2 (CSD2)|PF00773:RNB domain	-
CsaV3_5G039650	283.107958079653	253.751168488445	252.407662707639	194.514692864058	186.189154187576	206.200321458723	263.088929758579	195.634722836786	0.427628227626147	0.0303071795740528	0.869800390485531	CsaV3_5G039650	chr5	31307478	31312508	-	4027	protein_coding	- && sp|Q40392|TMVRN_NICGU TMV resistance protein N OS=Nicotiana glutinosa OX=35889 GN=N PE=1 SV=1 && PF00931:NB-ARC domain|PF01582:TIR domain	NAC
CsaV3_6G041900	9272.78248611597	8449.30974121643	8407.75451654241	11005.5415711239	10273.7215394871	10298.2025128526	8709.94891462493	10525.8218744879	-0.273212915727053	0.0303253450105724	0.869800390485531	CsaV3_6G041900	chr6	24455342	24458623	+	2107	protein_coding	- && sp|P53492|ACT7_ARATH Actin-7 OS=Arabidopsis thaliana OX=3702 GN=ACT7 PE=1 SV=1 && PF00022:Actin	Trihelix
CsaV3_2G012920	129.591670951954	29.2015233577972	56.1929468071751	51.8705847637488	20.5788012523111	22.5531601595478	71.6620470389754	31.6675153918693	1.17679022355402	0.0303822132847158	0.869921223010035	CsaV3_2G012920	chr2	10486203	10488514	-	1635	protein_coding	- && sp|P93824|ACCH6_ARATH 1-aminocyclopropane-1-carboxylate oxidase homolog 6 OS=Arabidopsis thaliana OX=3702 GN=At1g04350 PE=2 SV=1 && PF03171:2OG-Fe(II) oxygenase superfamily|PF14226:non-haem dioxygenase in morphine synthesis N-terminal	C3H
CsaV3_3G023110	116.632503856759	136.945075057256	166.736448722929	87.7809896001903	109.753606678992	81.6209605774112	140.104675878981	93.0518522855313	0.590210811644727	0.0304968939822422	0.87169409252703	CsaV3_3G023110	chr3	20609983	20615795	+	3750	protein_coding	- && sp|Q6YUU5|MDR_ORYSJ Putative multidrug resistance protein OS=Oryza sativa subsp. japonica OX=39947 GN=Os02g0190300 PE=3 SV=1 && PF00005:ABC transporter|PF00664:ABC transporter transmembrane region	ERF
CsaV3_1G031130	1862.13262567885	1460.07616788986	1589.98403588827	2057.86569937719	1925.58783146625	2189.80445549134	1637.39760981899	2057.75266211159	-0.329599916093068	0.0306657790287078	0.872858774036464	CsaV3_1G031130	chr1	18351062	18355076	+	3497	protein_coding	- && sp|O48780|KCS11_ARATH 3-ketoacyl-CoA synthase 11 OS=Arabidopsis thaliana OX=3702 GN=KCS11 PE=1 SV=1 && PF08392:FAE1/Type III polyketide synthase-like protein|PF08541:3-Oxoacyl-[acyl-carrier-protein (ACP)] synthase III C terminal	-
CsaV3_3G038520	78.7518615784951	33.2293196830106	35.9266381226201	101.746147036584	67.6160612575935	97.730360691374	49.3026064613753	89.0308563285172	-0.853514205788237	0.0307057191033084	0.872858774036464	CsaV3_3G038520	chr3	31702712	31704761	-	2050	protein_coding	- && sp|O80582|FBK46_ARATH F-box/kelch-repeat protein At2g44130 OS=Arabidopsis thaliana OX=3702 GN=At2g44130 PE=2 SV=2 && PF01344:Kelch motif	bZIP
CsaV3_6G043000	324.976036387208	447.085392098688	377.69029821216	908.732744611061	629.123352570653	293.191082074122	383.250575566019	610.349059751945	-0.671854164305442	0.0307280236066399	0.872858774036464	CsaV3_6G043000	chr6	25279184	25283229	-	2924	protein_coding	- && sp|P29162|ASOL_TOBAC L-ascorbate oxidase homolog OS=Nicotiana tabacum OX=4097 PE=2 SV=1 && PF07731:Multicopper oxidase|PF07732:Multicopper oxidase|PF00394:Multicopper oxidase	bHLH
CsaV3_7G027070	576.184506232534	479.307762700396	432.962049170038	362.096582100785	391.977166710687	379.107882681923	496.151439367656	377.727210497799	0.393030460693825	0.0307489744258351	0.872858774036464	CsaV3_7G027070	chr7	16693153	16696955	+	2584	protein_coding	- && sp|Q9ASS4|Y5838_ARATH Probably inactive leucine-rich repeat receptor-like protein kinase At5g48380 OS=Arabidopsis thaliana OX=3702 GN=At5g48380 PE=1 SV=1 && PF07714:Protein tyrosine kinase|PF08263:Leucine rich repeat N-terminal domain	GRAS
CsaV3_6G001030	126.601093929986	132.917278732042	138.179377394693	78.80338839108	87.2149195931279	104.174120736959	132.565916685574	90.0641429070556	0.559256440901028	0.0308398684064663	0.873937334379468	CsaV3_6G001030	chr6	679926	685030	+	1099	protein_coding	- && sp|O22150|SAU36_ARATH Auxin-responsive protein SAUR36 OS=Arabidopsis thaliana OX=3702 GN=SAUR36 PE=2 SV=1 && PF02519:Auxin responsive protein	ZF-HD
CsaV3_3G046130	9.96859007322723	7.04864356912346	9.21195849297952	15.9601799273073	22.5386870858645	28.9969202051329	8.74306404511007	22.4985957394349	-1.36074036444561	0.0309816756157206	0.875347845504475	CsaV3_3G046130	chr3	37691802	37692763	+	633	protein_coding	- && sp|Q9SGS5|Y1607_ARATH Uncharacterized protein At1g76070 OS=Arabidopsis thaliana OX=3702 GN=At1g76070 PE=1 SV=1 && -	-
CsaV3_4G008740	936.050607876037	931.427900205601	859.47572739499	570.576432401237	784.934276338151	749.624085303066	908.984745158876	701.711598014151	0.373367576901452	0.0309956110175	0.875347845504475	CsaV3_4G008740	chr4	6218456	6241996	+	6489	protein_coding	- && sp|A5HEI1|SCC2_ARATH Sister chromatid cohesion protein SCC2 OS=Arabidopsis thaliana OX=3702 GN=SCC2 PE=1 SV=1 && -	NAC
CsaV3_1G000050	9.96859007322723	0	4.60597924648976	0	0	0	4.858189773239	0	4.69995511891149	0.0311242218259287	1	CsaV3_1G000050	chr1	49628	52342	+	2057	protein_coding	- && sp|O04064|FLLH_POPTR Floricaula/leafy homolog OS=Populus trichocarpa OX=3694 GN=FL PE=2 SV=2 && PF17538:DNA Binding Domain (C-terminal) Leafy/Floricaula|PF01698:Floricaula / Leafy protein SAM domain	LFY
CsaV3_3G045360	63.7989764686543	83.5767737481782	90.2771932311993	141.646596854853	116.613207096429	105.248080744557	79.2176478160106	121.169294898613	-0.612771675340382	0.0311270314384775	0.87755919180049	CsaV3_3G045360	chr3	37043110	37046121	+	1846	protein_coding	- && sp|Q9FJZ3|MAN7_ARATH Mannan endo-1,4-beta-mannosidase 7 OS=Arabidopsis thaliana OX=3702 GN=MAN7 PE=2 SV=1 && PF00150:Cellulase (glycosyl hydrolase family 5)	bZIP
CsaV3_7G026340	4.98429503661361	4.02779632521341	2.76358754789386	0	0	0	3.92522630324029	0	4.39075994488958	0.0311713932074748	1	CsaV3_7G026340	chr7	15810814	15810993	-	180	protein_coding	- && - && -	-
CsaV3_4G000160	893.18567056116	1042.19229914897	957.122487420572	1094.26983626601	1294.50459306204	1242.57172879033	964.166819043567	1210.44871937279	-0.328208819223637	0.031224162085331	0.878797924721896	CsaV3_4G000160	chr4	134186	135851	+	276	protein_coding	- && - && -	-
CsaV3_1G016970	64.795835475977	133.924227813346	65.4049053001546	21.9452474000476	70.5558900079237	41.8844402963031	88.0416561964925	44.7951925680915	0.972823692620986	0.0313133685883092	0.879809800080709	CsaV3_1G016970	chr1	11493600	11495901	-	723	protein_coding	- && sp|Q9XG98|KPRS1_SPIOL Ribose-phosphate pyrophosphokinase 1 OS=Spinacia oleracea OX=3562 GN=PRS1 PE=2 SV=1 && PF13793:N-terminal domain of ribose phosphate pyrophosphokinase|PF14572:Phosphoribosyl synthetase-associated domain	bZIP
CsaV3_3G011970	97.6921827176268	84.5837228294816	79.2228430396239	115.711304472978	109.753606678992	178.277361261188	87.1662495289108	134.580757471053	-0.625520635815796	0.0313933637249143	0.880559867740762	CsaV3_3G011970	chr3	9265117	9266412	-	1088	protein_coding	- && sp|Q91VC0|DCTP1_RAT dCTP pyrophosphatase 1 OS=Rattus norvegicus OX=10116 GN=Dctpp1 PE=2 SV=1 && PF12643:MazG-like family	Trihelix
CsaV3_3G016230	4055.22244178884	4126.47733518114	3719.78883946513	5788.55775738528	4342.12706423764	4812.41479404447	3967.16287214503	4981.03320522246	-0.328376344045384	0.0315697300196189	0.884005948566313	CsaV3_3G016230	chr3	12126469	12127589	-	594	protein_coding	- && sp|Q9STY5|PMI11_ARATH Pectinesterase inhibitor 11 OS=Arabidopsis thaliana OX=3702 GN=PMEI11 PE=2 SV=1 && PF04043:Plant invertase/pectin methylesterase inhibitor	Trihelix
CsaV3_1G045740	273.139368006426	252.744219407141	243.195704214659	152.619220554876	156.790866684275	234.123281656259	256.359763876076	181.177789631803	0.502204288415559	0.03168846445836	0.885829308488268	CsaV3_1G045740	chr1	31584319	31591198	+	2856	protein_coding	- && sp|Q9FYG3|PLST2_ARATH Probable plastidic glucose transporter 2 OS=Arabidopsis thaliana OX=3702 GN=At1g67300 PE=2 SV=1 && PF00083:Sugar (and other) transporter	GRAS
CsaV3_6G052830	224.293276647613	230.591339618468	234.904941570978	176.559490445837	165.610352935265	168.61172119281	229.929852612353	170.260521524638	0.433544759476214	0.0318711740642821	0.888213503476287	CsaV3_6G052830	chr6	30810472	30814596	+	1187	protein_coding	- && sp|O64764|TRXO1_ARATH Thioredoxin O1, mitochondrial OS=Arabidopsis thaliana OX=3702 GN=At2g35010 PE=1 SV=1 && PF00085:Thioredoxin	-
CsaV3_2G028660	20.9340391537772	26.1806761138871	22.1087003831509	28.9278261182445	51.936974589166	54.7719603874733	23.0744718836051	45.2122536982946	-0.969977389212402	0.0319250495255365	0.888213503476287	CsaV3_2G028660	chr2	18810700	18812091	-	261	protein_coding	- && - && -	-
CsaV3_6G046990	910.132273685646	1404.69396841818	1236.24482975785	2118.71388535005	1831.51331145569	1107.25276783304	1183.69035728722	1685.82665487959	-0.510344476334302	0.0319643575018806	0.888213503476287	CsaV3_6G046990	chr6	27728408	27730673	-	1443	protein_coding	- && sp|P29766|RL8_SOLLC 60S ribosomal protein L8 OS=Solanum lycopersicum OX=4081 GN=RPL8 PE=2 SV=1 && PF00181:Ribosomal Proteins L2, RNA binding domain|PF03947:Ribosomal Proteins L2, C-terminal domain	M-type_MADS
CsaV3_4G025100	1608.93043781887	1329.17278732042	1413.11443282306	960.60332937481	1055.39852136853	1343.52396950449	1450.40588598745	1119.84194008261	0.373462032878043	0.0320957734884076	0.888213503476287	CsaV3_4G025100	chr4	14743828	14751825	-	3370	protein_coding	- && sp|Q0DHL4|FTSH8_ORYSJ ATP-dependent zinc metalloprotease FTSH 8, mitochondrial OS=Oryza sativa subsp. japonica OX=39947 GN=FTSH8 PE=3 SV=1 && PF06480:FtsH Extracellular|PF01434:Peptidase family M41|PF17862:AAA+ lid domain|PF00004:ATPase family associated with various cellular activities (AAA)	WRKY
CsaV3_3G044570	207.346673523126	321.216756935769	343.606051788136	191.522159127688	230.286585442529	187.943001329565	290.723160749011	203.250581966594	0.516451830511064	0.0321444514648824	0.888213503476287	CsaV3_3G044570	chr3	36472089	36477323	+	5081	protein_coding	- && sp|Q8LGM7|MOCOS_SOLLC Molybdenum cofactor sulfurase OS=Solanum lycopersicum OX=4081 GN=FLACCA PE=2 SV=1 && -	B3
CsaV3_7G002280	383.790717819248	333.300145911409	336.236484993753	270.325547518768	233.226414192859	289.969202051329	351.10911624147	264.507054587652	0.409107743494786	0.0321694722325562	0.888213503476287	CsaV3_7G002280	chr7	1802629	1808133	+	2112	protein_coding	- && sp|O22446|HDA19_ARATH Histone deacetylase 19 OS=Arabidopsis thaliana OX=3702 GN=HDA19 PE=1 SV=2 && PF00850:Histone deacetylase domain	NAC
CsaV3_4G035460	793.499769828887	1338.23532905215	1131.22850293789	1255.86665803	1632.58489935001	1534.68885085685	1087.65453393964	1474.38013607895	-0.438864573476448	0.0322143901878333	0.888213503476287	CsaV3_4G035460	chr4	25011588	25019498	-	5292	protein_coding	- && - && -	-
CsaV3_1G045670	151.522569113054	181.250834634603	176.869603065207	103.741169527498	137.192008348741	114.913720812934	169.881002270955	118.615632896391	0.51792185522329	0.0322416020285278	0.888213503476287	CsaV3_1G045670	chr1	31514550	31518058	+	2611	protein_coding	- && sp|Q9CAV6|WNK1_ARATH Serine/threonine-protein kinase WNK1 OS=Arabidopsis thaliana OX=3702 GN=WNK1 PE=1 SV=1 && PF00069:Protein kinase domain	MIKC_MADS
CsaV3_1G040550	104.670195768886	116.806093431189	123.440243805926	80.7984108819934	72.5157758414771	78.3990805546187	114.972177668667	77.2377557593631	0.574621419157981	0.0322576177038782	0.888213503476287	CsaV3_1G040550	chr1	25804512	25809263	-	2654	protein_coding	- && - && PF12146:Serine aminopeptidase, S33	C2H2
CsaV3_6G012860	717.73848527236	878.059598896523	888.032798723226	946.638171938416	1055.39852136853	1177.06016832688	827.943627630703	1059.69895387794	-0.355713561850389	0.0325343236019295	0.892935774201007	CsaV3_6G012860	chr6	8987717	8989123	-	1245	protein_coding	- && - && PF04720:PDDEXK-like family of unknown function	-
CsaV3_5G005880	2056.52013210678	2565.70625916094	2243.11189304051	2849.88962826982	2609.5879873764	3134.88926217715	2288.44609476941	2864.78895927446	-0.324006025620176	0.0325372154269721	0.892935774201007	CsaV3_5G005880	chr5	3887190	3891117	+	1769	protein_coding	- && sp|Q9LYP4|BAG3_ARATH BAG family molecular chaperone regulator 3 OS=Arabidopsis thaliana OX=3702 GN=BAG3 PE=1 SV=1 && PF02179:BAG domain	ERF
CsaV3_7G031520	105.667054776209	76.5281301790547	55.2717509578771	62.8432084637726	24.4985729194179	40.8104802887056	79.1556453043802	42.7174205572987	0.88907407966252	0.0326219109533176	0.893775440895124	CsaV3_7G031520	chr7	19944502	19944861	-	360	protein_coding	- && - && -	-
CsaV3_3G048430	50.8398093734589	37.257116008224	47.9021841634935	78.80338839108	73.4957187582538	69.8074004938386	45.3330365150588	74.0355025477241	-0.707239891465019	0.0329484584870474	0.90113071068373	CsaV3_3G048430	chr3	39549126	39552044	+	1517	protein_coding	- && sp|Q9M077|AUR1_ARATH Serine/threonine-protein kinase Aurora-1 OS=Arabidopsis thaliana OX=3702 GN=AUR1 PE=1 SV=1 && PF00069:Protein kinase domain	C2H2
CsaV3_1G003730	216.318404589031	189.30642728503	175.948407215909	217.457451509562	350.819564206065	256.676441815806	193.857746363323	274.984485843811	-0.505197644216119	0.0330386427270103	0.90113071068373	CsaV3_1G003730	chr1	2328358	2330178	+	1821	protein_coding	- && sp|Q9LS40|ASPG1_ARATH Protein ASPARTIC PROTEASE IN GUARD CELL 1 OS=Arabidopsis thaliana OX=3702 GN=ASPG1 PE=1 SV=1 && PF14543:Xylanase inhibitor N-terminal|PF14541:Xylanase inhibitor C-terminal	Trihelix
CsaV3_4G023560	76.7581435638496	81.5628755855715	44.2174007663017	138.654063118482	106.813777928662	85.9168006078013	67.5128066385743	110.461547218315	-0.713642806241447	0.0331298549819232	0.90113071068373	CsaV3_4G023560	chr4	13718234	13721624	-	2724	protein_coding	- && sp|Q8W4I6|BPG2_ARATH GTP-binding protein BRASSINAZOLE INSENSITIVE PALE GREEN 2, chloroplastic OS=Arabidopsis thaliana OX=3702 GN=BPG2 PE=1 SV=1 && PF01926:50S ribosome-binding GTPase	-
CsaV3_3G041510	136.569684003213	138.958973219863	175.027211366611	325.188666018887	162.670524184935	197.608641397943	150.185289529896	228.489277200588	-0.604856110023146	0.0332931497812019	0.90113071068373	CsaV3_3G041510	chr3	33889986	33892132	-	1767	protein_coding	- && sp|P81392|MYB06_ANTMA Myb-related protein 306 OS=Antirrhinum majus OX=4151 GN=MYB306 PE=2 SV=1 && PF00249:Myb-like DNA-binding domain	MYB
CsaV3_3G035160	345.910075540985	317.188960610556	326.103330651475	235.412653927783	265.564530446491	253.454561793014	329.734122267672	251.477248722429	0.390816752009124	0.0333018556201343	0.90113071068373	CsaV3_3G035160	chr3	29578600	29581926	+	2667	protein_coding	- && - && PF14309:Domain of unknown function (DUF4378)|PF12552:Protein of unknown function (DUF3741)	MYB
CsaV3_7G034010	849.32387423896	815.628755855715	794.070822094835	668.332534455995	597.765179233798	697.000044930788	819.67448406317	654.365919540194	0.325152190904109	0.0333253838606486	0.90113071068373	CsaV3_7G034010	chr7	21463065	21470492	+	3834	protein_coding	- && sp|Q6NQ79|ARID4_ARATH AT-rich interactive domain-containing protein 4 OS=Arabidopsis thaliana OX=3702 GN=ARID4 PE=1 SV=1 && PF01388:ARID/BRIGHT DNA binding domain	-
CsaV3_5G002080	4762.99233698797	4727.62593671924	5010.38422433156	6100.77877721323	5531.77776520457	5828.38096123172	4833.66749934626	5820.31250121651	-0.267945417697695	0.0333821414187891	0.90113071068373	CsaV3_5G002080	chr5	1260119	1263969	+	2187	protein_coding	- && sp|A7PZL3|PGLR_VITVI Probable polygalacturonase OS=Vitis vinifera OX=29760 GN=GSVIVT00026920001 PE=1 SV=1 && PF00295:Glycosyl hydrolases family 28	MYB_related
CsaV3_2G034410	3210.88286258649	3033.937581967	2608.8266452118	2939.66564036092	3856.07537751638	5054.05579575391	2951.21569658843	3949.93227121041	-0.42047686878238	0.0334560100831748	0.90113071068373	CsaV3_2G034410	chr2	22791680	22795684	-	2185	protein_coding	- && sp|Q9FFH0|GLK2_ARATH Transcription activator GLK2 OS=Arabidopsis thaliana OX=3702 GN=GLK2 PE=1 SV=1 && PF00249:Myb-like DNA-binding domain	G2-like
CsaV3_2G018020	252.205328852649	291.008284496669	410.853348786887	233.41763143687	206.767955439887	239.493081694246	318.022320712068	226.559556190334	0.490480972486767	0.0334674047378748	0.90113071068373	CsaV3_2G018020	chr2	14999476	15002165	-	1673	protein_coding	- && sp|O82515|MTDH_MEDSA Probable mannitol dehydrogenase OS=Medicago sativa OX=3879 GN=CAD1 PE=1 SV=1 && PF08240:Alcohol dehydrogenase GroES-like domain|PF00107:Zinc-binding dehydrogenase	HB-other
CsaV3_6G037360	1683.69486336808	1534.59039990631	1634.20143665457	1196.01598330259	1218.06904555346	1472.39917041619	1617.49556664298	1295.49473309075	0.3205408209191	0.033493060266274	0.90113071068373	CsaV3_6G037360	chr6	21033848	21038573	+	1237	protein_coding	- && - && PF15346:Arginine and glutamate-rich 1	-
CsaV3_7G022190	104.670195768886	125.868635162919	126.203831353819	81.7959221274501	89.1748054266813	66.585520471046	118.914220761875	79.1854160083925	0.585407177043862	0.0335803821081011	0.90113071068373	CsaV3_7G022190	chr7	11006546	11010913	+	3891	protein_coding	- && sp|Q9CAV6|WNK1_ARATH Serine/threonine-protein kinase WNK1 OS=Arabidopsis thaliana OX=3702 GN=WNK1 PE=1 SV=1 && PF13041:PPR repeat family	MIKC_MADS
CsaV3_6G031920	1027.76163654973	958.615525400791	940.540962133209	594.516702292198	855.490166346075	802.248125675345	975.639374694576	750.751664771206	0.378033780570866	0.0336041702549843	0.90113071068373	CsaV3_6G031920	chr6	18024337	18054908	-	5876	protein_coding	- && sp|Q0WPU1|MYO15_ARATH Myosin-15 OS=Arabidopsis thaliana OX=3702 GN=XI-I PE=1 SV=1 && PF00063:Myosin head (motor domain)|PF01843:DIL domain	NAC
CsaV3_6G032030	2157.20289184637	1992.75223189933	2407.08475421555	1426.44108100309	1624.7453560158	2038.37609442009	2185.67995932042	1696.52084381299	0.365804401189953	0.0336855070887859	0.90113071068373	CsaV3_6G032030	chr6	18146636	18147481	+	537	protein_coding	- && - && PF13962:Domain of unknown function	C3H
CsaV3_7G021390	225.290135654935	160.104903927233	175.948407215909	111.721259491151	101.914063344779	164.31588116242	187.114482266026	125.983734666117	0.572412625551292	0.0337248828241232	0.90113071068373	CsaV3_7G021390	chr7	10018906	10021897	-	2247	protein_coding	- && sp|Q680K8|Y1576_ARATH BTB/POZ domain-containing protein At1g55760 OS=Arabidopsis thaliana OX=3702 GN=At1g55760 PE=2 SV=1 && PF00651:BTB/POZ domain	Trihelix
CsaV3_2G026600	2.99057702196817	2.0138981626067	0	32.9178711000714	2.93982875033015	1.07396000759752	1.66815839485829	12.3105532859997	-2.8999657837116	0.0337299740708895	0.90113071068373	CsaV3_2G026600	chr2	18190063	18192001	+	1746	protein_coding	- && sp|Q9C635|HSFB4_ARATH Heat stress transcription factor B-4 OS=Arabidopsis thaliana OX=3702 GN=HSFB4 PE=2 SV=1 && PF00447:HSF-type DNA-binding	HSF
CsaV3_4G006490	6.97801305125906	3.02084724391006	0.921195849297952	8.97760120911038	21.5587441690878	11.8135600835727	3.64001871482236	14.1166351539236	-1.96713213543325	0.0337630839485037	0.90113071068373	CsaV3_4G006490	chr4	4337274	4338943	-	1200	protein_coding	- && - && -	-
CsaV3_5G005980	124.60737591534	182.257783715907	186.081561558186	308.230974846123	228.326699608975	187.943001329565	164.315573729811	241.500225261555	-0.555686885367047	0.033896064767363	0.903220783905813	CsaV3_5G005980	chr5	3952051	3953430	+	1380	protein_coding	- && sp|Q9LNJ3|APF2_ARATH Aspartyl protease family protein 2 OS=Arabidopsis thaliana OX=3702 GN=APF2 PE=2 SV=1 && PF14543:Xylanase inhibitor N-terminal|PF14541:Xylanase inhibitor C-terminal	G2-like
CsaV3_5G010690	233.265007713517	257.778964813658	204.505478544145	189.527136636775	174.429839186256	128.875200911702	231.849817023774	164.277392244911	0.495242912097847	0.0339714783811152	0.903772615675368	CsaV3_5G010690	chr5	6646744	6653284	+	1493	protein_coding	- && sp|Q9LYM2|AVT6C_ARATH Amino acid transporter AVT6C OS=Arabidopsis thaliana OX=3702 GN=AVT6C PE=2 SV=1 && PF01490:Transmembrane amino acid transporter protein	bHLH
CsaV3_1G014070	232.268148706194	149.028464032896	182.396778160995	272.320570009681	222.447042108315	306.078602165292	187.897796966695	266.948738094429	-0.505994339094985	0.0340734952896878	0.904193301963907	CsaV3_1G014070	chr1	9568526	9569788	-	474	protein_coding	- && - && PF04520:Senescence regulator	-
CsaV3_2G015820	262.173918925876	336.32099315532	352.818010281116	194.514692864058	205.788012523111	282.451481998147	317.104307454104	227.584729128439	0.480010019312013	0.0341122758750532	0.904193301963907	CsaV3_2G015820	chr2	13124263	13128085	+	2055	protein_coding	- && sp|A0A1P8B760|AMI4G_ARATH Probable amidase At4g34880 OS=Arabidopsis thaliana OX=3702 GN=At4g34880 PE=2 SV=1 && PF01425:Amidase|PF03018:Dirigent-like protein	B3
CsaV3_6G013150	1077.60458691586	892.15688603477	1015.15782592634	1033.42165029315	1314.10345139758	1569.05557109997	994.973099625659	1305.52689093023	-0.391622785280351	0.0341514811709629	0.904193301963907	CsaV3_6G013150	chr6	9273652	9277439	-	2449	protein_coding	- && sp|Q43054|TCMO_POPKI Trans-cinnamate 4-monooxygenase OS=Populus kitakamiensis OX=34292 GN=CYP73A16 PE=2 SV=1 && PF00067:Cytochrome P450	B3
CsaV3_1G007100	122.613657900695	159.09795484593	125.282635504522	260.350435064201	200.888297939227	143.910641018067	135.664749417049	201.716458007165	-0.573778484199509	0.0342065814781006	0.904203092159519	CsaV3_1G007100	chr1	4504030	4506311	-	1509	protein_coding	- && sp|P50699|TLPH_ARATH Thaumatin-like protein OS=Arabidopsis thaliana OX=3702 GN=At1g18250 PE=2 SV=2 && PF00314:Thaumatin family	MYB
CsaV3_4G026250	180.431480325413	396.737938033521	280.043538186578	460.850195400999	556.607576729176	298.56088211211	285.737652181837	438.672884747428	-0.619122916629389	0.0343442528950175	0.904818119451039	CsaV3_4G026250	chr4	15528855	15533550	-	1896	protein_coding	- && sp|O65023|EAAC_ARATH Probable envelope ADP,ATP carrier protein, chloroplastic OS=Arabidopsis thaliana OX=3702 GN=EAAC PE=2 SV=2 && PF00153:Mitochondrial carrier protein	TALE
CsaV3_2G035130	33.8932062489726	19.1320325447637	23.0298962324488	41.8954723091817	55.8567462562729	45.1063203190957	25.351711675395	47.6195129615168	-0.910649625504319	0.0343838944610648	0.904818119451039	CsaV3_2G035130	chr2	23501858	23505429	+	363	protein_coding	- && - && -	-
CsaV3_4G000580	0.996859007322723	1.00694908130335	11.0543501915754	0	0	0	4.35271942673383	0	4.54682022454632	0.0343891392907126	1	CsaV3_4G000580	chr4	316258	318763	-	1326	protein_coding	- && sp|A0A2G3D6U1|PUN1_CAPCH Acyltransferase Pun1 OS=Capsicum chinense OX=80379 GN=PUN1 PE=2 SV=1 && PF02458:Transferase family	CAMTA
CsaV3_5G024320	2039.57352898229	2080.35680197272	2238.50591379402	2467.8428212599	2531.19255403426	2736.45009935847	2119.47874824968	2578.49515821754	-0.282669176254825	0.0343941516261275	0.904818119451039	CsaV3_5G024320	chr5	19097948	19102102	-	3291	protein_coding	- && sp|P43298|TMK1_ARATH Receptor protein kinase TMK1 OS=Arabidopsis thaliana OX=3702 GN=TMK1 PE=1 SV=1 && PF12799:Leucine Rich repeats (2 copies)|PF00069:Protein kinase domain	GRAS
CsaV3_6G040430	1254.04863121199	1558.75717785759	1533.79108908109	2415.97223649615	2149.99475940812	1356.41148959566	1448.86563271689	1974.12616183331	-0.44644631440515	0.0344828722090752	0.905709907418332	CsaV3_6G040430	chr6	23397364	23400071	+	1931	protein_coding	- && sp|Q9SJQ9|ALFC6_ARATH Fructose-bisphosphate aldolase 6, cytosolic OS=Arabidopsis thaliana OX=3702 GN=FBA6 PE=1 SV=1 && PF00274:Fructose-bisphosphate aldolase class-I	ERF
CsaV3_5G026680	997.855866330045	699.82961150583	873.293665134459	1023.44653783858	954.464400940523	1552.94617098601	856.993047656778	1176.9523699217	-0.457310187424603	0.0348198632767687	0.910816104895111	CsaV3_5G026680	chr5	21796476	21799818	-	1833	protein_coding	- && - && PF04720:PDDEXK-like family of unknown function	-
CsaV3_4G027600	61.8052584540088	99.6879590490318	54.3505551085792	39.9004498182683	52.9169175059428	26.8490001899379	71.9479242038733	39.888789171383	0.846588889468981	0.0348684761710471	0.910816104895111	CsaV3_4G027600	chr4	16872678	16879359	+	2209	protein_coding	- && - && -	-
novel.458	115.635644849436	120.833889756402	97.6467600255829	65.8357422001427	78.3954333421374	78.3990805546187	111.372098210474	74.210085365633	0.585233787573769	0.0350560027214008	0.910816104895111	-	scaffold67	161353	163386	+	2034	-	- && - && -	-
CsaV3_6G016610	54.8272454027497	74.514232016448	174.106015517313	58.8531634819458	655.581811323624	579.938404102659	101.14916431217	431.45779296941	-2.09232800411233	0.0350563711372379	0.910816104895111	CsaV3_6G016610	chr6	12440855	12447915	+	5735	protein_coding	- && sp|Q01587|RCA_CUCSA Ribulose bisphosphate carboxylase/oxygenase activase, chloroplastic OS=Cucumis sativus OX=3659 PE=2 SV=1 && PF00004:ATPase family associated with various cellular activities (AAA)	Trihelix
CsaV3_7G008790	258.186482896585	260.799812057568	290.176692528855	357.109025873502	358.659107540279	337.22344238562	269.720995827669	350.997191933133	-0.379734803428072	0.0350614479937845	0.910816104895111	CsaV3_7G008790	chr7	5474811	5481426	-	2741	protein_coding	- && sp|Q9C566|CYP40_ARATH Peptidyl-prolyl cis-trans isomerase CYP40 OS=Arabidopsis thaliana OX=3702 GN=CYP40 PE=2 SV=1 && PF00160:Cyclophilin type peptidyl-prolyl cis-trans isomerase/CLD|PF07719:Tetratricopeptide repeat	FAR1
CsaV3_7G027830	1050.68939371815	976.740608864251	701.030041315742	685.290225628759	722.217929664441	672.298964756045	909.486681299381	693.269040016415	0.391163624929379	0.03506702574763	0.910816104895111	CsaV3_7G027830	chr7	17436452	17444164	-	2675	protein_coding	- && sp|Q9SV13|SUT31_ARATH Sulfate transporter 3.1 OS=Arabidopsis thaliana OX=3702 GN=SULTR3;1 PE=2 SV=1 && PF00916:Sulfate permease family|PF01740:STAS domain	MIKC_MADS
CsaV3_6G031690	32.8963472416498	11.0764398943369	20.266308684555	25.9352923818744	30.3782304200783	95.5824406761789	21.4130319401806	50.6319878260439	-1.23848290036791	0.0350892570180235	0.910816104895111	CsaV3_6G031690	chr6	17821811	17823861	-	1230	protein_coding	- && sp|Q8LBB7|LOG5_ARATH Cytokinin riboside 5'-monophosphate phosphoribohydrolase LOG5 OS=Arabidopsis thaliana OX=3702 GN=LOG5 PE=1 SV=1 && PF03641:Possible lysine decarboxylase	WRKY
CsaV3_4G037260	61.8052584540088	132.917278732042	66.3261011494526	45.8855172910086	59.7765179233798	42.9584003039007	87.0162127785013	49.540145172763	0.810219839137485	0.0351544330221849	0.910816104895111	CsaV3_4G037260	chr4	26135807	26139174	+	2025	protein_coding	- && sp|P17598|CATA1_GOSHI Catalase isozyme 1 OS=Gossypium hirsutum OX=3635 GN=CAT1 PE=2 SV=2 && PF00199:Catalase|PF06628:Catalase-related immune-responsive	Nin-like
CsaV3_4G026530	364.850396680116	417.883868740891	544.42674693509	665.340000719625	545.828204644632	563.829003988696	442.387004118699	591.665736450984	-0.418855104693369	0.0351734565052406	0.910816104895111	CsaV3_4G026530	chr4	15776156	15778129	+	705	protein_coding	- && sp|O80920|PYL4_ARATH Abscisic acid receptor PYL4 OS=Arabidopsis thaliana OX=3702 GN=PYL4 PE=1 SV=1 && PF10604:Polyketide cyclase / dehydrase and lipid transport	MYB_related
CsaV3_1G043560	186.412634369349	226.563543293254	265.30440459781	565.588876173954	342.000077955075	183.647161299175	226.093527420138	363.745371809401	-0.686289037866857	0.0352608532923053	0.911225386448792	CsaV3_1G043560	chr1	28555483	28559292	-	2102	protein_coding	- && sp|Q43594|TBB1_ORYSJ Tubulin beta-1 chain OS=Oryza sativa subsp. japonica OX=39947 GN=TUBB1 PE=2 SV=2 && PF03953:Tubulin C-terminal domain|PF00091:Tubulin/FtsZ family, GTPase domain	NAC
CsaV3_UNG144090	89.717310659045	87.6045700733916	157.52449022995	27.9303148727878	53.8968604227195	98.8043206989715	111.615456987462	60.2104986648263	0.894608464857721	0.0352995731086028	0.911225386448792	CsaV3_UNG144090	scaffold66	209391	212107	-	1499	protein_coding	- && sp|Q5HZ05|TPPJ_ARATH Probable trehalose-phosphate phosphatase J OS=Arabidopsis thaliana OX=3702 GN=TPPJ PE=1 SV=1 && PF02358:Trehalose-phosphatase	-
CsaV3_1G005170	183.422057347381	44.3057595773475	34.0842464240242	47.880539781922	34.2980020871851	36.5146402583156	87.2706877829176	39.5643940424742	1.13998464167266	0.0353894572871413	0.912120474010703	CsaV3_1G005170	chr1	3431491	3436573	-	3584	protein_coding	- && sp|Q9FX32|SUS6_ARATH Sucrose synthase 6 OS=Arabidopsis thaliana OX=3702 GN=SUS6 PE=1 SV=1 && PF00534:Glycosyl transferases group 1|PF00862:Sucrose synthase	HB-other
CsaV3_5G011100	0.996859007322723	0	5.52717509578771	3.99004498182683	21.5587441690878	10.7396000759752	2.17467803437015	12.0961297422966	-2.4529690239507	0.0355302789264304	0.913939950039057	CsaV3_5G011100	chr5	7074235	7074550	+	207	protein_coding	- && sp|P48505|UCR11_SOLTU Ubiquinol-cytochrome c reductase complex 6.7 kDa protein OS=Solanum tuberosum OX=4113 PE=1 SV=2 && -	-
CsaV3_4G028000	18.9403211391317	16.1111853008536	13.8179377394693	4.98755622728354	7.83954333421374	3.22188002279255	16.2898147264849	5.34965986142994	1.5983864216223	0.035570691112833	0.913939950039057	CsaV3_4G028000	chr4	17398529	17402133	+	1558	protein_coding	- && sp|O80662|TCHQD_ARATH Glutathione S-transferase TCHQD OS=Arabidopsis thaliana OX=3702 GN=TCHQD PE=2 SV=1 && PF13410:Glutathione S-transferase, C-terminal domain|PF13417:Glutathione S-transferase, N-terminal domain	-
CsaV3_3G048540	101.679618746918	128.889482406829	95.804368326987	177.557001691294	171.490010435926	127.801240904104	108.791156493578	158.949417677108	-0.548991861538829	0.0356798059318238	0.915319990372144	CsaV3_3G048540	chr3	39642912	39645433	-	965	protein_coding	- && sp|Q6NNL9|NOXY2_ARATH Protein NONRESPONDING TO OXYLIPINS 2, mitochondrial OS=Arabidopsis thaliana OX=3702 GN=NOXY2 PE=1 SV=2 && -	-
novel.258	30.9026292270044	34.236268764314	25.7934837803427	36.9079160818982	69.575947091147	59.0678004178634	30.310793923887	55.1838878636362	-0.865914185291969	0.0357906892095463	0.916351300302364	-	chr5	19329221	19330740	+	929	-	- && - && -	-
CsaV3_1G015600	2281.81026776171	2090.42629278576	2712.00058033317	2802.00908848789	2794.7971986472	3319.61038348392	2361.41238029355	2972.13889020634	-0.33162167906798	0.0358309388048742	0.916351300302364	CsaV3_1G015600	chr1	11109475	11114588	-	2888	protein_coding	- && sp|Q39183|D6KL2_ARATH Serine/threonine-protein kinase D6PKL2 OS=Arabidopsis thaliana OX=3702 GN=D6PKL2 PE=1 SV=1 && -	NAC
CsaV3_2G011490	612.071430496152	908.268071335623	711.163195658019	1119.20761740243	1146.53321262876	764.659525409432	743.834232496598	1010.13345181354	-0.441917716188992	0.0359375482377873	0.91765724024186	CsaV3_2G011490	chr2	8806267	8808266	+	1314	protein_coding	- && sp|Q9FKC0|R13A4_ARATH 60S ribosomal protein L13a-4 OS=Arabidopsis thaliana OX=3702 GN=RPL13AD PE=2 SV=1 && PF00572:Ribosomal protein L13	bHLH
CsaV3_5G004150	152.519428120377	105.729653536852	153.839706832758	202.494782827712	183.249325437246	198.682601405541	137.362929496662	194.8089032235	-0.502969307136816	0.036089307188949	0.919541701868404	CsaV3_5G004150	chr5	2751454	2759063	-	1529	protein_coding	- && sp|P22988|LDHA_HORVU L-lactate dehydrogenase A OS=Hordeum vulgare OX=4513 PE=1 SV=1 && PF00056:lactate/malate dehydrogenase, NAD binding domain|PF02866:lactate/malate dehydrogenase, alpha/beta C-terminal domain	GRAS
CsaV3_3G017380	626.02745659867	515.557929627316	374.005514814969	339.153823455281	355.719278789949	410.252722902251	505.196967013652	368.37527504916	0.455457560498242	0.0361494650766051	0.919541701868404	CsaV3_3G017380	chr3	13026297	13030904	-	2537	protein_coding	- && sp|Q8W110|FRO4_ARATH Ferric reduction oxidase 4 OS=Arabidopsis thaliana OX=3702 GN=FRO4 PE=2 SV=1 && PF08022:FAD-binding domain|PF08030:Ferric reductase NAD binding domain|PF01794:Ferric reductase like transmembrane component	NAC
CsaV3_6G003730	1046.70195768886	1079.44941515719	1154.25839917033	1489.28428946687	1275.88567764329	1294.12180915501	1093.46992400546	1353.09725875505	-0.307282922805005	0.0361783249327803	0.919541701868404	CsaV3_6G003730	chr6	3096514	3103173	+	2121	protein_coding	- && sp|Q8H1G6|PTI11_ARATH PTI1-like tyrosine-protein kinase 1 OS=Arabidopsis thaliana OX=3702 GN=PTI11 PE=1 SV=1 && PF07714:Protein tyrosine kinase	WRKY
CsaV3_2G029330	1246.0737591534	1349.31176894649	1201.23938748453	857.859671092769	1133.79395471066	1013.81824717206	1265.54163852814	1001.8239576585	0.336997650141246	0.036516112757669	0.924002316978952	CsaV3_2G029330	chr2	19203014	19211061	-	5730	protein_coding	- && sp|F4JLS1|LDL3_ARATH Lysine-specific histone demethylase 1 homolog 3 OS=Arabidopsis thaliana OX=3702 GN=LDL3 PE=2 SV=1 && PF04433:SWIRM domain|PF01593:Flavin containing amine oxidoreductase	bHLH
CsaV3_5G002500	1359.71568598819	1573.86141407714	1414.95682452165	2510.73580481453	2237.20967900125	1270.49468898786	1449.51130819566	2006.14672426788	-0.469084120884782	0.0365306672215449	0.924002316978952	CsaV3_5G002500	chr5	1519517	1521503	+	1091	protein_coding	- && sp|P0DKK8|RS10A_ORYSJ 40S ribosomal protein S10-1 OS=Oryza sativa subsp. japonica OX=39947 GN=RPS10-1 PE=2 SV=1 && PF03501:Plectin/S10 domain	MYB
CsaV3_2G013230	700.791882147874	780.385538010098	876.978448531651	1091.27730252964	889.78816843326	1014.89220717965	786.051956229874	998.652559380851	-0.34500618328126	0.0365429150020488	0.924002316978952	CsaV3_2G013230	chr2	10824963	10827030	+	1806	protein_coding	- && sp|P32294|AX22B_VIGRR Auxin-induced protein 22B OS=Vigna radiata var. radiata OX=3916 GN=AUX22B PE=2 SV=1 && PF02309:AUX/IAA family	ARF
novel.420	26.9151931977135	29.2015233577972	22.1087003831509	13.9651574363939	9.79942916776718	10.7396000759752	26.0751389795539	11.5013955600454	1.17932268869327	0.0365775386056676	0.924002316978952	-	scaffold110	12072	15948	+	2297	-	- && sp|A8MS41|CCR4D_ARATH Carbon catabolite repressor protein 4 homolog 4 OS=Arabidopsis thaliana OX=3702 GN=CCR4-4 PE=1 SV=1 && -	-
CsaV3_5G003530	576.184506232534	471.252170049969	489.154995977213	833.919401201808	525.249403392321	703.443804976373	512.197224086572	687.537536523501	-0.424680690625091	0.0367010143846298	0.92570604373812	CsaV3_5G003530	chr5	2250983	2253170	+	2188	protein_coding	- && sp|Q9LDH3|PT112_ARATH Probable sugar phosphate/phosphate translocator At1g12500 OS=Arabidopsis thaliana OX=3702 GN=At1g12500 PE=1 SV=1 && PF03151:Triose-phosphate Transporter family	GRF
CsaV3_1G030910	2883.91310818464	2471.05304551843	2532.36738972007	1760.60734823109	2348.92317151379	2153.28981523302	2629.11118114104	2087.60677832597	0.332705673768935	0.036850934237695	0.927785580806404	CsaV3_1G030910	chr1	17926107	17944290	+	8778	protein_coding	- && sp|F4IVL6|GRV2_ARATH DnaJ homolog subfamily C GRV2 OS=Arabidopsis thaliana OX=3702 GN=GRV2 PE=1 SV=1 && PF00226:DnaJ domain|PF14237:GYF domain 2	-
CsaV3_5G000680	43.8617963221998	21.1459307073704	11.9755460408734	9.97511245456708	1.95988583355344	13.9614800987677	25.6610910234812	8.63215946229608	1.57734588215814	0.0369697233740349	0.927785580806404	CsaV3_5G000680	chr5	348199	351065	-	1225	protein_coding	- && sp|Q5NAZ9|SWT3B_ORYSJ Bidirectional sugar transporter SWEET3b OS=Oryza sativa subsp. japonica OX=39947 GN=SWEET3B PE=3 SV=2 && PF03083:Sugar efflux transporter for intercellular exchange	DBB
CsaV3_4G032880	425.658796126803	337.327942236623	429.277265772846	275.313103746052	334.160534620861	292.117122066524	397.42133471209	300.530253477812	0.403266246971778	0.0370383341839862	0.927785580806404	CsaV3_4G032880	chr4	23235696	23256570	-	3671	protein_coding	- && sp|C0LGN2|Y3148_ARATH Probable leucine-rich repeat receptor-like serine/threonine-protein kinase At3g14840 OS=Arabidopsis thaliana OX=3702 GN=LRR-RLK PE=1 SV=1 && PF13855:Leucine rich repeat|PF07714:Protein tyrosine kinase|PF11721:Malectin domain	ERF
CsaV3_5G002750	18.9403211391317	21.1459307073704	36.8478339719181	7.98008996365367	8.81948625099046	15.0354401063652	25.6446952728067	10.6116721070031	1.28091904053844	0.0371158654127961	0.927785580806404	CsaV3_5G002750	chr5	1694611	1695118	+	351	protein_coding	- && - && -	-
novel.329	31.8994882343271	16.1111853008536	21.1875045338529	10.9726237000238	10.7793720845439	5.36980003798758	23.0660593563446	9.04059860751842	1.34565086404703	0.0371453451580243	0.927785580806404	-	chr6	23740211	23744360	+	1290	-	- && - && -	-
CsaV3_1G002470	19.9371801464545	11.0764398943369	13.8179377394693	27.9303148727878	31.358173336855	35.440680250718	14.9438525934202	31.5763894867869	-1.07897212201199	0.0371488756320818	0.927785580806404	CsaV3_1G002470	chr1	1548860	1551112	+	2065	protein_coding	- && sp|Q9FLJ2|NC100_ARATH NAC domain-containing protein 100 OS=Arabidopsis thaliana OX=3702 GN=NAC100 PE=2 SV=1 && PF02365:No apical meristem (NAM) protein	NAC
CsaV3_4G025150	359.866101643503	370.557261919634	440.331615964421	558.606297455757	587.965750066031	412.400642917446	390.251659842519	519.657563479745	-0.413310463167432	0.0371765664604951	0.927785580806404	CsaV3_4G025150	chr4	14767325	14770593	+	1759	protein_coding	- && sp|O43030|FES1_SCHPO Hsp70 nucleotide exchange factor fes1 OS=Schizosaccharomyces pombe (strain 972 / ATCC 24843) OX=284812 GN=fes1 PE=1 SV=1 && PF08609:Nucleotide exchange factor Fes1	-
novel.433	110.651349812822	106.736602618155	87.5136056833055	38.9029385728116	68.5960041743703	80.5470005698137	101.633852704761	62.6819811056652	0.698402471758815	0.037303135307978	0.929540118285226	-	scaffold31	255512	257159	+	1021	-	- && - && -	-
CsaV3_1G040220	26.9151931977135	56.3891485529877	7.36956679438362	6.98257871819696	16.6590295852042	7.51772005318261	30.2246361816949	10.3864427855279	1.53463956298959	0.0373728540345505	0.929874881784351	CsaV3_1G040220	chr1	25499041	25503101	+	2440	protein_coding	- && - && -	-
CsaV3_3G031060	76.7581435638496	114.792195268582	81.9864305875178	66.8332534455995	56.8366891730496	47.2542403342907	91.1789231399832	56.9747276509799	0.67626868598845	0.037474257881607	0.930656338081644	CsaV3_3G031060	chr3	26855554	26858381	+	2260	protein_coding	- && sp|P0C035|ATL60_ARATH RING-H2 finger protein ATL60 OS=Arabidopsis thaliana OX=3702 GN=ATL60 PE=2 SV=1 && PF13639:Ring finger domain	WOX
CsaV3_1G035890	1424.51152146417	1429.86769545076	1613.93512797001	866.83727230188	1360.16076848608	1189.94768841805	1489.43811496165	1138.98190973534	0.387110623092049	0.0375169251959551	0.930656338081644	CsaV3_1G035890	chr1	21923777	21939668	-	12896	protein_coding	- && - && -	ERF
CsaV3_4G004630	2.99057702196817	0	2.76358754789386	29.9253373637012	3.91977166710687	2.14792001519503	1.91805485662068	11.9976763486677	-2.63925546313227	0.0376068722860798	0.931488961076947	CsaV3_4G004630	chr4	2893537	2895304	+	360	protein_coding	- && - && -	-
CsaV3_6G008630	294.073407160203	229.584390537164	245.038095913255	168.579400482184	151.891152100391	228.753481618271	256.231964536874	183.074678066949	0.486340109399481	0.0377864708430484	0.934536354488028	CsaV3_6G008630	chr6	6916475	6927092	+	4832	protein_coding	- && sp|F4IV45|CHR10_ARATH Probable helicase CHR10 OS=Arabidopsis thaliana OX=3702 GN=CHR10 PE=3 SV=1 && PF00271:Helicase conserved C-terminal domain|PF00176:SNF2 family N-terminal domain	G2-like
novel.103	16.9466031244863	12.0833889756402	17.5027211366611	69.8257871819696	19.5988583355344	21.4792001519503	15.5109044122625	36.9679485564848	-1.25291917444878	0.0378463221252957	0.934617470600913	-	chr2	16269440	16271404	-	1965	-	- && - && -	-
CsaV3_UNG002050	75.7612845565269	106.736602618155	100.410347573477	193.517181618601	128.37252209775	111.691840790142	94.302744916053	144.527181502164	-0.616509982766201	0.0379220978658509	0.935091013196602	CsaV3_UNG002050	scaffold90	102402	105498	-	2758	protein_coding	- && sp|Q8H181|GTL2_ARATH Trihelix transcription factor GTL2 OS=Arabidopsis thaliana OX=3702 GN=At5g28300 PE=2 SV=1 && PF13837:Myb/SANT-like DNA-binding domain	Trihelix
CsaV3_3G013540	59.8115404393634	36.2501669269207	50.6657717113874	69.8257871819696	68.5960041743703	106.322040752154	48.9091596925571	81.581277369498	-0.735828075524782	0.0382670537308108	0.94092858324082	CsaV3_3G013540	chr3	10216791	10218560	-	1770	protein_coding	- && sp|Q6NMR8|FAF3_ARATH Protein FANTASTIC FOUR 3 OS=Arabidopsis thaliana OX=3702 GN=FAF3 PE=2 SV=1 && PF11250:Fantastic Four meristem regulator	-
CsaV3_5G032590	1256.04234922663	1084.48416056371	1152.41600747174	1592.02794774891	1304.30402222981	1447.69809024145	1164.31417242069	1448.01002007339	-0.314558640836501	0.0382882215684195	0.94092858324082	CsaV3_5G032590	chr5	26363833	26366348	-	2516	protein_coding	- && sp|Q93Z00|TCP14_ARATH Transcription factor TCP14 OS=Arabidopsis thaliana OX=3702 GN=TCP14 PE=1 SV=1 && PF03634:TCP family transcription factor	TCP
CsaV3_3G034580	117.629362864081	205.417612585884	183.317974010293	102.743658282041	126.412636264197	111.691840790142	168.788316486753	113.616045112126	0.571035107770625	0.0383698808519444	0.94092858324082	CsaV3_3G034580	chr3	29279648	29284599	+	2819	protein_coding	- && sp|O65361|P5CS_MESCR Delta-1-pyrroline-5-carboxylate synthase OS=Mesembryanthemum crystallinum OX=3544 GN=P5CS PE=2 SV=1 && PF00171:Aldehyde dehydrogenase family|PF00696:Amino acid kinase family	B3
CsaV3_1G038010	78.7518615784951	78.5420283416614	90.2771932311993	39.9004498182683	48.9971458388359	65.5115604634485	82.5236943837853	51.4697187068509	0.684117064599134	0.0384449241515591	0.94092858324082	CsaV3_1G038010	chr1	23853524	23862378	+	1884	protein_coding	- && sp|O80528|HASP_ARATH Serine/threonine-protein kinase haspin homolog OS=Arabidopsis thaliana OX=3702 GN=HASPIN PE=1 SV=1 && PF12330:Haspin like kinase domain	-
CsaV3_3G036100	1227.13343801427	821.670450343535	926.72302439374	1185.04335960257	1259.22664805808	1435.88453015788	991.842304250516	1293.38484593951	-0.38289829553536	0.0384770768921281	0.94092858324082	CsaV3_3G036100	chr3	30111960	30115130	+	1770	protein_coding	- && sp|Q9SJM1|ACR10_ARATH ACT domain-containing protein ACR10 OS=Arabidopsis thaliana OX=3702 GN=ACR10 PE=2 SV=1 && -	-
CsaV3_4G023280	1258.03606724128	1116.70653116542	1125.7013278421	894.767587174667	1004.44148969614	937.567086632632	1166.81464208293	945.592054501145	0.303168406770741	0.0385005582150472	0.94092858324082	CsaV3_4G023280	chr4	13541478	13557267	+	4395	protein_coding	- && sp|Q56YN8|SMC3_ARATH Structural maintenance of chromosomes protein 3 OS=Arabidopsis thaliana OX=3702 GN=SMC3 PE=2 SV=1 && PF02463:RecF/RecN/SMC N terminal domain|PF06470:SMC proteins Flexible Hinge Domain	-
CsaV3_6G036260	31.8994882343271	36.2501669269207	34.0842464240242	11.9701349454805	15.6790866684275	22.5531601595478	34.0779671950907	16.7341272578186	1.03004656847482	0.0386734182004525	0.94290416592286	CsaV3_6G036260	chr6	20157060	20157497	-	321	protein_coding	- && - && -	-
CsaV3_2G014400	615.06200751812	659.551648253695	607.989260536649	948.63319442933	816.292449675006	663.707284695265	627.534305436155	809.544309599867	-0.367875608003906	0.0386981102184599	0.94290416592286	CsaV3_2G014400	chr2	12017419	12022767	+	2188	protein_coding	- && sp|Q944K2|OST48_ARATH Dolichyl-diphosphooligosaccharide--protein glycosyltransferase 48 kDa subunit OS=Arabidopsis thaliana OX=3702 GN=OST48 PE=2 SV=1 && PF03345:Oligosaccharyltransferase 48 kDa subunit beta	-
novel.34	4.98429503661361	7.04864356912346	2.76358754789386	0	0.979942916776718	0	4.93217538454364	0.326647638925573	3.75724442852046	0.038705859866104	1	-	chr1	2410968	2411827	-	699	-	- && sp|O24610|CNDD3_ARATH Condensin-2 complex subunit CAP-D3 OS=Arabidopsis thaliana OX=3702 GN=CAP-D3 PE=2 SV=2 && -	-
CsaV3_3G048920	53.830386395427	50.3474540651676	55.2717509578771	119.701349454805	79.3753762589141	62.2896804406559	53.1498638061573	87.1221353847917	-0.713952625382331	0.0387887286623456	0.94290416592286	CsaV3_3G048920	chr3	39934243	39934836	+	288	protein_coding	- && - && -	-
CsaV3_2G017320	2.99057702196817	4.02779632521341	3.68478339719181	7.98008996365367	11.7593150013206	18.2573201291578	3.56771891479113	12.6655750313774	-1.82473756966947	0.0388096866308059	0.94290416592286	CsaV3_2G017320	chr2	14430733	14432673	+	1188	protein_coding	- && sp|A2YW91|PLP2_ORYSI Patatin-like protein 2 OS=Oryza sativa subsp. indica OX=39946 GN=PLP2 PE=3 SV=1 && PF01734:Patatin-like phospholipase	-
CsaV3_7G028320	421.671360097512	372.57116008224	398.877802746013	580.551544855804	488.991515471582	465.024683289725	397.706774308588	511.522581205704	-0.363308650671542	0.0389408366575361	0.944701266401107	CsaV3_7G028320	chr7	17845898	17850613	+	1943	protein_coding	- && sp|Q8LFS6|BRN1L_ARATH RNA-binding protein BRN1 OS=Arabidopsis thaliana OX=3702 GN=BRN1 PE=2 SV=1 && PF00076:RNA recognition motif. (a.k.a. RRM, RBD, or RNP domain)	GeBP
CsaV3_1G000500	73.7675665418815	93.6462645612117	74.6168637931341	115.711304472978	111.713492512546	128.875200911702	80.6768982987424	118.766665965742	-0.558107058402507	0.0390607038811351	0.944931619345585	CsaV3_1G000500	chr1	285093	287430	-	1498	protein_coding	- && sp|Q9FMV4|MED30_ARATH Mediator of RNA polymerase II transcription subunit 30 OS=Arabidopsis thaliana OX=3702 GN=MED30 PE=1 SV=1 && -	NF-YC
CsaV3_UNG111850	4.98429503661361	13.0903380569436	23.9510920817468	2.99253373637013	5.87965750066031	2.14792001519503	14.0085750584346	3.67337041740849	1.92721157806403	0.0391190095561413	0.944931619345585	CsaV3_UNG111850	scaffold85	18180	18604	+	98	protein_coding	- && sp|A8MS41|CCR4D_ARATH Carbon catabolite repressor protein 4 homolog 4 OS=Arabidopsis thaliana OX=3702 GN=CCR4-4 PE=1 SV=1 && -	-
CsaV3_3G037160	89.717310659045	102.708806292942	88.4348015326034	61.8456972183159	66.6361183408168	55.8459203950708	93.6203061615301	61.4425786514012	0.606125311186661	0.0391219192320308	0.944931619345585	CsaV3_3G037160	chr3	30762217	30767766	-	1834	protein_coding	- && sp|Q8GW19|FACE2_ARATH CAAX prenyl protease 2 OS=Arabidopsis thaliana OX=3702 GN=FACE2 PE=2 SV=2 && PF02517:CPBP intramembrane metalloprotease	-
CsaV3_6G000090	218.312122603676	223.542696049344	243.195704214659	140.649085609396	177.369667936586	184.721121306773	228.350174289227	167.579958284252	0.44728019630893	0.039405738473628	0.950397380033296	CsaV3_6G000090	chr6	63660	74744	+	10166	protein_coding	- && sp|Q949Z1|PGLR4_ARATH Polygalacturonase At1g48100 OS=Arabidopsis thaliana OX=3702 GN=At1g48100 PE=2 SV=1 && PF00295:Glycosyl hydrolases family 28	C3H
CsaV3_6G038510	190.40007039864	262.813710220175	250.565271009043	184.539580409491	189.128982937907	102.026200721764	234.593017209286	158.564921356387	0.563562813914296	0.0395961099155163	0.953538043224507	CsaV3_6G038510	chr6	21931322	21938459	-	2094	protein_coding	- && sp|Q9FNY0|E2FA_ARATH Transcription factor E2FA OS=Arabidopsis thaliana OX=3702 GN=E2FA PE=1 SV=1 && PF16421:E2F transcription factor CC-MB domain|PF02319:E2F/DP family winged-helix DNA-binding domain	E2F/DP
CsaV3_3G015590	396.749884914444	286.980488171455	361.108772924797	395.014453200857	454.693513384397	554.163363920318	348.279715336899	467.957110168524	-0.425437427323137	0.039651391301691	0.953538043224507	CsaV3_3G015590	chr3	11613345	11616277	+	1521	protein_coding	- && sp|Q8RWC9|CIPK1_ARATH CBL-interacting serine/threonine-protein kinase 1 OS=Arabidopsis thaliana OX=3702 GN=CIPK1 PE=1 SV=2 && PF00069:Protein kinase domain|PF03822:NAF domain	bHLH
CsaV3_5G034130	30.9026292270044	40.2779632521341	31.3206588761304	118.703838209348	39.1977166710687	42.9584003039007	34.1670837850896	66.9533183947726	-0.972159517092662	0.039747728505939	0.953685194380618	CsaV3_5G034130	chr5	27196520	27197575	+	1056	protein_coding	- && sp|Q9SX25|CXE6_ARATH Probable carboxylesterase 6 OS=Arabidopsis thaliana OX=3702 GN=CXE6 PE=2 SV=1 && PF07859:alpha/beta hydrolase fold	NAC
CsaV3_2G031330	661.914380862288	635.384870302415	621.807198276118	499.753133973811	543.868318811078	494.021603494857	639.702149813607	512.547685426582	0.319420110859864	0.0398163301848063	0.953685194380618	CsaV3_2G031330	chr2	20615961	20620621	+	4330	protein_coding	- && sp|Q9LZD3|E70A1_ARATH Exocyst complex component EXO70A1 OS=Arabidopsis thaliana OX=3702 GN=EXO70A1 PE=1 SV=1 && -	WRKY
CsaV3_3G031640	15.9497441171636	7.04864356912346	8.29076264368157	0.997511245456708	3.91977166710687	2.14792001519503	10.4297167766562	2.3550676425862	2.14195905756273	0.0399155050020728	1	CsaV3_3G031640	chr3	27366529	27368262	+	1734	protein_coding	- && - && -	-
CsaV3_1G003270	438.617963221998	516.56487870862	479.943037484233	383.044318255376	392.957109627464	346.889082453998	478.375293138284	374.296836778946	0.353551558694707	0.0400347261052374	0.953685194380618	CsaV3_1G003270	chr1	2026299	2033110	+	2041	protein_coding	- && sp|Q9LEZ3|BIM1_ARATH Transcription factor BIM1 OS=Arabidopsis thaliana OX=3702 GN=BIM1 PE=1 SV=2 && PF00010:Helix-loop-helix DNA-binding domain	bHLH
CsaV3_6G018860	707.769895199133	656.530801009785	600.619693742265	703.245428046979	833.931422176987	1005.22656711128	654.973463317061	847.467805778414	-0.371567018463454	0.0400365151483636	0.953685194380618	CsaV3_6G018860	chr6	13585207	13590466	+	1910	protein_coding	- && sp|Q9SIN2|TBL39_ARATH Protein trichome birefringence-like 39 OS=Arabidopsis thaliana OX=3702 GN=TBL39 PE=2 SV=1 && PF13839:GDSL/SGNH-like Acyl-Esterase family found in Pmr5 and Cas1p|PF14416:PMR5 N terminal Domain	BES1
CsaV3_6G046420	555.250467078757	891.149936953466	783.937667752557	468.830285364653	683.020212993372	467.17260330492	743.44602392826	539.674367220982	0.461814601622091	0.0400409893513916	0.953685194380618	CsaV3_6G046420	chr6	27424959	27430718	+	4302	protein_coding	- && sp|Q9FWS1|AUL1_ARATH Auxilin-like protein 1 OS=Arabidopsis thaliana OX=3702 GN=AUL1 PE=2 SV=2 && -	HB-other
CsaV3_6G013090	93.7047466883359	57.3960976342911	37.7690298212161	78.80338839108	103.873949178332	139.614800987677	62.9566247146143	107.430712852363	-0.772070609763291	0.0400844157093945	0.953685194380618	CsaV3_6G013090	chr6	9196494	9200164	-	3029	protein_coding	- && - && PF05623:Protein of unknown function (DUF789)	C3H
CsaV3_5G010820	2089.41647934843	1879.97393479336	1883.84551181431	1304.74470905737	1670.8026731043	1699.00473201927	1951.07864198537	1558.18403806032	0.324471292888576	0.0402184944878227	0.953685194380618	CsaV3_5G010820	chr5	6758364	6766900	-	2087	protein_coding	- && sp|Q8VZR7|PTR30_ARATH Protein NRT1/ PTR FAMILY 5.1 OS=Arabidopsis thaliana OX=3702 GN=NPF5.1 PE=2 SV=2 && PF00854:POT family	TALE
CsaV3_1G041510	226.286994662258	296.043029903185	299.388651021835	385.039340746289	364.538765040939	337.22344238562	273.906225195759	362.267182724283	-0.403242789924126	0.0402602855552732	0.953685194380618	CsaV3_1G041510	chr1	26449411	26456913	-	1370	protein_coding	- && sp|Q84K90|RHIP1_ARATH RGS1-HXK1-interacting protein 1 OS=Arabidopsis thaliana OX=3702 GN=RHIP1 PE=1 SV=1 && -	-
CsaV3_6G009810	60.8083994466861	63.4377921221112	50.6657717113874	30.922848609158	31.358173336855	40.8104802887056	58.3039877600615	34.3638340782395	0.763821690659897	0.0402633207049755	0.953685194380618	CsaV3_6G009810	chr6	7971666	7978991	-	3894	protein_coding	- && - && -	MYB_related
CsaV3_3G049680	2397.44591261115	1737.99411432959	2149.14991641212	1266.83928173002	1972.62509147153	1516.43153072769	2094.86331445095	1585.29863464308	0.402048688609529	0.040266091440191	0.953685194380618	CsaV3_3G049680	chr3	40505043	40575692	+	13959	protein_coding	- && sp|Q555C6|VP13B_DICDI Putative vacuolar protein sorting-associated protein 13B OS=Dictyostelium discoideum OX=44689 GN=vps13B PE=3 SV=1 && PF12624:N-terminal region of Chorein or VPS13|PF06650:SHR-binding domain of vacuolar-sorting associated protein 13|PF16908:Vacuolar sorting-associated protein 13, N-terminal|PF16910:Repeating coiled region of VPS13|PF00169:PH domain|PF06101:Vacuolar prote…	-
CsaV3_1G000260	9.96859007322723	4.02779632521341	3.68478339719181	20.9477361545909	11.7593150013206	19.3312801367553	5.89372326521081	17.3461104308889	-1.56070861101199	0.0402924923235683	0.953685194380618	CsaV3_1G000260	chr1	167203	169155	-	1840	protein_coding	- && sp|Q9FY93|NAC83_ARATH NAC domain-containing protein 83 OS=Arabidopsis thaliana OX=3702 GN=NAC083 PE=1 SV=1 && PF02365:No apical meristem (NAM) protein	NAC
CsaV3_3G016590	4.98429503661361	9.06254173173017	5.52717509578771	5.98506747274025	28.4183445865248	24.7010801747429	6.52467062137717	19.701497411336	-1.59596886809756	0.0404028139372637	0.954206523035694	CsaV3_3G016590	chr3	12405362	12409321	+	3183	protein_coding	- && - && -	Trihelix
CsaV3_2G004160	215.321545581708	177.22303830939	225.692983077998	234.415142682326	271.444187947151	346.889082453998	206.079188989699	284.249471027825	-0.462595577260482	0.040430032451122	0.954206523035694	CsaV3_2G004160	chr2	2159724	2164397	-	1825	protein_coding	- && sp|Q99090|CPRF2_PETCR Light-inducible protein CPRF2 OS=Petroselinum crispum OX=4043 GN=CPRF2 PE=2 SV=2 && PF12498:Basic leucine-zipper C terminal|PF00170:bZIP transcription factor	bZIP
CsaV3_2G016130	723.719639316297	745.14232016448	830.918656066753	838.906957429092	1080.87703720472	983.747366959325	766.593538515843	967.843787197712	-0.336119799456856	0.0405808555843683	0.95639987890064	CsaV3_2G016130	chr2	13357653	13361712	-	3545	protein_coding	- && - && PF13386:Cytochrome C biogenesis protein transmembrane region	-
CsaV3_1G031060	268.155072969812	319.202858773163	305.83702196692	378.056762028092	380.217851709367	391.995402773093	297.731651236632	383.423338836851	-0.364729561717732	0.0409226916559306	0.960779460129424	CsaV3_1G031060	chr1	18212758	18215379	-	2622	protein_coding	- && sp|A0A396GMX6|DELA2_MEDTR DELLA protein 2 OS=Medicago truncatula OX=3880 GN=DELLA2 PE=2 SV=1 && PF03514:GRAS domain family|PF12041:Transcriptional regulator DELLA protein N terminal	GRAS
CsaV3_2G021080	1408.56177734701	1037.15755374245	1156.10079086893	648.38230954686	1030.89994844911	1004.15260710368	1200.60670731946	894.478288366549	0.424741219088307	0.0409403524318009	0.960779460129424	CsaV3_2G021080	chr2	16054003	16079172	-	6524	protein_coding	- && sp|F4JW79|RDM3_ARATH Protein RNA-directed DNA methylation 3 OS=Arabidopsis thaliana OX=3702 GN=RDM3 PE=1 SV=1 && PF03439:Early transcription elongation factor of RNA pol II, NGN section	-
CsaV3_5G028090	292.079689145558	225.556594211951	203.584282694847	192.519670373145	160.710638351382	168.61172119281	240.406855350785	173.947343305779	0.466154089837257	0.0409742623928152	0.960779460129424	CsaV3_5G028090	chr5	23202112	23205326	-	1494	protein_coding	- && sp|Q9ZU94|PDLP6_ARATH Plasmodesmata-located protein 6 OS=Arabidopsis thaliana OX=3702 GN=PDLP6 PE=1 SV=2 && PF01657:Salt stress response/antifungal	C2H2
CsaV3_6G000980	161.491159186281	106.736602618155	78.301647190326	46.8830285364653	82.3152050092443	80.5470005698137	115.509802998254	69.9150780385078	0.723829389303543	0.0410905930996345	0.960779460129424	CsaV3_6G000980	chr6	655857	656809	-	312	protein_coding	- && - && -	-
CsaV3_7G000840	864.276759348801	1360.38820884083	1105.43501915754	1455.36890712134	1671.78261602108	1262.97696893468	1110.03332911572	1463.3761640257	-0.398893902805946	0.0411311063085264	0.960779460129424	CsaV3_7G000840	chr7	796525	798886	+	2199	protein_coding	- && sp|Q9SZP8|IF4B3_ARATH Eukaryotic translation initiation factor 4B3 OS=Arabidopsis thaliana OX=3702 GN=EIF4B3 PE=1 SV=1 && PF06273:Plant specific eukaryotic initiation factor 4B	-
CsaV3_4G007050	3146.08702711051	2477.09474000625	2686.20709655283	3706.75178811713	3130.91761910161	3461.3731044868	2769.79628788986	3433.01417056851	-0.309690385604743	0.0412781751697906	0.960779460129424	CsaV3_4G007050	chr4	4777839	4781791	+	2118	protein_coding	- && sp|Q6DBP4|PAE8_ARATH Pectin acetylesterase 8 OS=Arabidopsis thaliana OX=3702 GN=PAE8 PE=2 SV=1 && PF03283:Pectinacetylesterase	bHLH
CsaV3_2G003900	417.683924068221	333.300145911409	348.212031034626	250.375322609634	275.363959614258	309.300482188085	366.398700338085	278.346588137325	0.396929498722428	0.0414433107800317	0.960779460129424	CsaV3_2G003900	chr2	2005761	2010775	-	3901	protein_coding	- && sp|F4HXQ7|MYOB1_ARATH Myosin-binding protein 1 OS=Arabidopsis thaliana OX=3702 GN=MYOB1 PE=1 SV=1 && PF04576:Zein-binding	G2-like
CsaV3_7G008770	472.511169470971	495.418948001249	553.638705428069	334.166267227997	395.896938377794	444.619443145372	507.18960763343	391.560882917054	0.374077949798347	0.0415494973866625	0.960779460129424	CsaV3_7G008770	chr7	5456909	5469058	-	4313	protein_coding	- && sp|Q9LET7|CI111_ARATH Calmodulin-interacting protein 111 OS=Arabidopsis thaliana OX=3702 GN=CIP111 PE=1 SV=1 && PF17862:AAA+ lid domain|PF00004:ATPase family associated with various cellular activities (AAA)	M-type_MADS
CsaV3_3G016150	441.608540243966	596.113856131584	717.611566603105	734.168276656137	781.014504671044	805.470005698137	585.111320992885	773.55092900844	-0.402225217659537	0.0415584867152725	0.960779460129424	CsaV3_3G016150	chr3	12059761	12061933	+	1221	protein_coding	- && sp|O64896|TPPA_ARATH Trehalose-phosphate phosphatase A OS=Arabidopsis thaliana OX=3702 GN=TPPA PE=1 SV=1 && PF02358:Trehalose-phosphatase	-
novel.395	0.996859007322723	1.00694908130335	0.921195849297952	9.97511245456708	2.93982875033015	7.51772005318261	0.975001312641342	6.81088708602662	-2.80427078131929	0.0415747571734305	1	-	chr7	2621497	2624062	-	549	-	- && - && -	-
CsaV3_1G015470	1982.7525655649	1821.57088807776	1870.02757407484	1343.64764763019	1642.38432851778	1621.67961147225	1891.4503425725	1535.90386254007	0.300457451930875	0.0415759207965673	0.960779460129424	CsaV3_1G015470	chr1	10995349	11030262	-	5909	protein_coding	- && sp|Q04264|PDS5_YEAST Sister chromatid cohesion protein PDS5 OS=Saccharomyces cerevisiae (strain ATCC 204508 / S288c) OX=559292 GN=PDS5 PE=1 SV=1 && -	B3
CsaV3_2G014330	272.142508999103	222.535746968041	244.116900063957	165.586866745814	174.429839186256	207.274281466321	246.265052010367	182.430329132797	0.433761225040644	0.0416460792151373	0.960779460129424	CsaV3_2G014330	chr2	11964209	11970288	-	3853	protein_coding	- && sp|O80462|XLG1_ARATH Extra-large guanine nucleotide-binding protein 1 OS=Arabidopsis thaliana OX=3702 GN=XLG1 PE=1 SV=2 && PF00503:G-protein alpha subunit	B3
CsaV3_5G034020	194.387506427931	185.278630959817	117.913068710138	217.457451509562	220.487156274762	269.563961906977	165.859735365962	235.8361898971	-0.508734039142283	0.0416809998528623	0.960779460129424	CsaV3_5G034020	chr5	27140404	27142435	+	1660	protein_coding	- && sp|Q8VZS3|HHO2_ARATH Transcription factor HHO2 OS=Arabidopsis thaliana OX=3702 GN=HHO2 PE=1 SV=1 && -	G2-like
CsaV3_3G043990	226.286994662258	254.758117569748	236.747333269574	315.21355356432	296.922703783346	321.114042271657	239.264148500527	311.083433206441	-0.378606822418307	0.041702216934357	0.960779460129424	CsaV3_3G043990	chr3	35884340	35887250	+	2911	protein_coding	- && sp|O82155|DOF17_ARATH Dof zinc finger protein DOF1.7 OS=Arabidopsis thaliana OX=3702 GN=DOF1.7 PE=2 SV=1 && PF02701:Dof domain, zinc finger	Dof
CsaV3_4G029660	96.6953237103041	74.514232016448	56.1929468071751	59.8506747274025	40.1776595878454	33.292760235523	75.8008341779757	44.440364850257	0.767327257630055	0.0417116171613776	0.960779460129424	CsaV3_4G029660	chr4	19237966	19240732	+	1810	protein_coding	- && - && PF05678:VQ motif	-
CsaV3_5G011160	4205.74815189457	3573.6622895456	4477.93302343735	3517.22465148035	2719.34159405539	3507.55338481349	4085.78115495917	3248.03987678308	0.331164661231388	0.0417544156520721	0.960779460129424	CsaV3_5G011160	chr5	7177442	7182492	+	2101	protein_coding	- && sp|Q93Z79|C14A1_ARATH Cytochrome P450 714A1 OS=Arabidopsis thaliana OX=3702 GN=CYP714A1 PE=2 SV=1 && PF00067:Cytochrome P450	bHLH
CsaV3_5G000960	119.623080878727	154.063209439413	154.760902682056	269.328036273311	195.008640438567	156.798161109237	142.815731000065	207.044945940372	-0.536247532308618	0.0417884051873697	0.960779460129424	CsaV3_5G000960	chr5	478041	481780	-	2920	protein_coding	- && sp|Q9VR89|PNO1_DROME RNA-binding protein pno1 OS=Drosophila melanogaster OX=7227 GN=l(1)G0004 PE=2 SV=1 && -	-
CsaV3_1G042880	109.654490805499	81.5628755855715	45.1385966155997	48.8780510273787	52.9169175059428	31.144840220328	78.7853210022236	44.3132695845498	0.826148961994472	0.041794734988769	0.960779460129424	CsaV3_1G042880	chr1	27774048	27775645	+	1598	protein_coding	- && - && PF01107:Viral movement protein (MP)	-
CsaV3_4G034100	758.609704572592	650.489106521965	724.981133397489	890.777542192841	789.833990922035	1017.04012719485	711.359981497349	899.217220103241	-0.337682329494134	0.0418285770662771	0.960779460129424	CsaV3_4G034100	chr4	24175477	24178962	-	1644	protein_coding	- && - && PF14389:Leucine-zipper of ternary complex factor MIP1|PF04784:Protein of unknown function, DUF547	FAR1
CsaV3_6G010060	549.26931303482	519.58572595253	456.913141251784	967.585908093007	601.684950900905	535.906043791161	508.589393413045	701.725634261691	-0.46488827947703	0.0418829270050203	0.960779460129424	CsaV3_6G010060	chr6	8158966	8160540	+	594	protein_coding	- && - && -	-
CsaV3_3G016400	150.525710105731	252.744219407141	251.486466858341	103.741169527498	161.690581268158	172.9075612232	218.252132123738	146.113104006285	0.579957011634388	0.0419575212567512	0.960779460129424	CsaV3_3G016400	chr3	12263186	12269086	-	4039	protein_coding	- && - && PF12854:PPR repeat|PF13041:PPR repeat family	-
CsaV3_3G013310	1.99371801464545	7.04864356912346	5.52717509578771	0	0	1.07396000759752	4.85651222651887	0.357986669199172	3.73781734149842	0.0419878190641903	1	CsaV3_3G013310	chr3	10082305	10082764	+	186	protein_coding	- && - && -	-
CsaV3_7G006990	265.164495947844	208.438459829794	122.519047956628	186.534602900404	74.4756616750306	96.6564006837765	198.707334578089	119.22222175307	0.735891133091942	0.0419879408155344	0.960779460129424	CsaV3_7G006990	chr7	4364457	4367256	-	564	protein_coding	- && - && PF16845:Aspartic acid proteinase inhibitor	-
novel.268	172.456608266831	173.195241984177	162.13046947644	121.696371945718	117.593150013206	129.949160919299	169.260773242482	123.079560959408	0.459897112505228	0.042161388867246	0.963413977144911	-	chr5	3684808	3686809	-	1768	-	- && - && -	-
CsaV3_6G034050	1393.60889223717	1247.60991173485	1276.77744712696	884.7924747201	1193.57047263404	1035.29744732401	1305.99875036633	1037.88679822605	0.331412289547181	0.0423020760096602	0.963743761333425	CsaV3_6G034050	chr6	18865436	18887620	-	6249	protein_coding	- && sp|Q2LAE1|ASHH2_ARATH Histone-lysine N-methyltransferase ASHH2 OS=Arabidopsis thaliana OX=3702 GN=ASHH2 PE=1 SV=1 && PF17907:AWS domain|PF07496:CW-type Zinc Finger|PF00856:SET domain	MIKC_MADS
CsaV3_1G044420	500.423221676007	547.780300229023	534.293592592812	392.021919464486	460.573170885057	396.291242803483	527.499038165947	416.295444384342	0.341277886788949	0.0423401525453449	0.963743761333425	CsaV3_1G044420	chr1	29750400	29775019	+	4712	protein_coding	- && sp|Q3EBC8|DCL2_ARATH Endoribonuclease Dicer homolog 2 OS=Arabidopsis thaliana OX=3702 GN=At3g03300 PE=1 SV=2 && PF02170:PAZ domain|PF00271:Helicase conserved C-terminal domain|PF03368:Dicer dimerisation domain|PF00636:Ribonuclease III domain|PF00270:DEAD/DEAH box helicase	MIKC_MADS
CsaV3_2G001940	253.202187859972	191.320325447637	222.929395530104	170.574422973097	118.573092929983	183.647161299175	222.483969612571	157.598225734085	0.498691560961431	0.0424191743704803	0.963743761333425	CsaV3_2G001940	chr2	639240	640755	+	381	protein_coding	- && sp|Q91YL2|RN126_MOUSE E3 ubiquitin-protein ligase RNF126 OS=Mus musculus OX=10090 GN=Rnf126 PE=1 SV=1 && PF13639:Ring finger domain	bZIP
CsaV3_2G014700	324.976036387208	314.168113366646	327.945722350071	267.333013782398	249.885443778063	227.679521610673	322.363290701308	248.299326390378	0.376212173911649	0.0424265081067822	0.963743761333425	CsaV3_2G014700	chr2	12286077	12289456	-	245	protein_coding	- && - && -	-
CsaV3_3G043020	2183.12122603676	2200.18374264782	2355.49778665486	4372.09178883675	3142.67693410293	1912.72277353118	2246.26758511315	3142.49716549029	-0.484473232738989	0.0424674933872485	0.963743761333425	CsaV3_3G043020	chr3	34922681	34927598	+	3029	protein_coding	- && sp|Q42699|METE_CATRO 5-methyltetrahydropteroyltriglutamate--homocysteine methyltransferase OS=Catharanthus roseus OX=4058 GN=METE PE=2 SV=1 && PF01717:Cobalamin-independent synthase, Catalytic domain|PF08267:Cobalamin-independent synthase, N-terminal domain	-
novel.202	0	0	0	3.99004498182683	8.81948625099046	0	0	4.26984374427243	-4.57831875114728	0.0425952564273083	1	-	chr4	25911775	25916424	+	404	-	- && - && -	-
CsaV3_7G011380	72.7707075345588	82.5698246668749	64.4837094508567	51.8705847637488	51.936974589166	25.7750401823404	73.2747472174301	43.1941998450851	0.75818647799615	0.0426761487506279	0.965964097105371	CsaV3_7G011380	chr7	6153907	6165435	+	5684	protein_coding	- && - && PF03941:Inner centromere protein, ARK binding region	-
CsaV3_3G004210	17.943462131809	17.118134382157	20.266308684555	0.997511245456708	10.7793720845439	6.4437600455851	18.4426350661736	6.0735477918619	1.6015348613432	0.0427647231781925	0.965964097105371	CsaV3_3G004210	chr3	3575138	3575539	-	225	protein_coding	- && - && -	-
CsaV3_3G048100	123.610516908018	114.792195268582	141.864160791885	197.507226600428	193.048754605013	144.984601025665	126.755624322828	178.513527410369	-0.494129359790002	0.0427659134217594	0.965964097105371	CsaV3_3G048100	chr3	39272026	39279212	-	2309	protein_coding	- && - && PF06045:Rhamnogalacturonate lyase family|PF14683:Polysaccharide lyase family 4, domain III|PF14686:Polysaccharide lyase family 4, domain II	-
CsaV3_2G019530	69.7801305125906	102.708806292942	93.9619766283911	56.8581409910324	64.6762325072634	48.3282003418882	88.8169711446412	56.620857946728	0.648225680250027	0.0429294615311744	0.965964097105371	CsaV3_2G019530	chr2	15513714	15515957	-	663	protein_coding	- && sp|P57108|GSTZ_EUPES Glutathione S-transferase zeta class OS=Euphorbia esula OX=3993 PE=2 SV=1 && PF13417:Glutathione S-transferase, N-terminal domain	-
CsaV3_5G036930	774.559448689756	1138.85941095409	1145.96763652665	695.265338083326	954.464400940523	599.269684239414	1019.7954987235	749.666474421088	0.443700514773629	0.0429542466434162	0.965964097105371	CsaV3_5G036930	chr5	29089007	29097912	-	3792	protein_coding	- && sp|B9SVG9|RBR_RICCO Retinoblastoma-related protein OS=Ricinus communis OX=3988 GN=RBR PE=2 SV=1 && PF11934:Domain of unknown function (DUF3452)|PF01857:Retinoblastoma-associated protein B domain|PF01858:Retinoblastoma-associated protein A domain	-
CsaV3_4G024080	2185.11494405141	2387.47627177025	2935.85117171257	3836.4282500265	2862.41325990479	2922.24518067284	2502.81412917808	3207.02889686805	-0.357603515192821	0.0431015279589663	0.965964097105371	CsaV3_4G024080	chr4	14033000	14035560	+	2561	protein_coding	- && sp|Q00874|DR100_ARATH DNA damage-repair/toleration protein DRT100 OS=Arabidopsis thaliana OX=3702 GN=DRT100 PE=2 SV=2 && PF13855:Leucine rich repeat|PF08263:Leucine rich repeat N-terminal domain	-
CsaV3_7G008550	77.7550025711724	87.6045700733916	94.8831724776891	59.8506747274025	63.6962895904867	42.9584003039007	86.7475817074177	55.5017882072633	0.642613480287751	0.0431233809088849	0.965964097105371	CsaV3_7G008550	chr7	5307524	5311404	+	1314	protein_coding	- && - && -	-
CsaV3_5G017380	135.57282499589	183.26473279721	121.59785210733	436.909925510038	170.510067519149	135.318960957287	146.811803300143	247.579651328825	-0.754995556426731	0.0431251053081269	0.965964097105371	CsaV3_5G017380	chr5	13967666	13970809	-	354	protein_coding	- && sp|O65740|DEF2_CAPAN Defensin J1-2 OS=Capsicum annuum OX=4072 PE=1 SV=1 && PF00304:Gamma-thionin family	-
CsaV3_5G032070	110.651349812822	85.5906719107849	62.6413177522608	46.8830285364653	53.8968604227195	60.1417604254609	86.294446491956	53.6405497948819	0.685419941056883	0.0431979078121119	0.965964097105371	CsaV3_5G032070	chr5	26044500	26045876	-	922	protein_coding	- && - && -	-
CsaV3_5G027860	725.713357330942	442.050646692171	404.404977841801	841.899491165462	663.421354657838	671.225004748448	524.056327288305	725.515283523916	-0.469725257979822	0.0432315513533303	0.965964097105371	CsaV3_5G027860	chr5	23053261	23057274	+	3729	protein_coding	- && sp|P43298|TMK1_ARATH Receptor protein kinase TMK1 OS=Arabidopsis thaliana OX=3702 GN=TMK1 PE=1 SV=1 && PF00069:Protein kinase domain	GRAS
novel.72	18.9403211391317	23.1598288699771	14.7391335887672	12.9676461909372	2.93982875033015	3.22188002279255	18.9464278659587	6.37645165468664	1.56553777267618	0.0433472302606321	0.965964097105371	-	chr1	29924258	29926455	-	1035	-	- && - && -	-
CsaV3_6G040030	34.8900652562953	49.3405049838642	74.6168637931341	9.97511245456708	38.217773754292	28.9969202051329	52.9491446777646	25.7299354713307	1.04283786071763	0.043418759095164	0.965964097105371	CsaV3_6G040030	chr6	23028182	23030031	-	1122	protein_coding	- && sp|P49690|RL23_ARATH 60S ribosomal protein L23 OS=Arabidopsis thaliana OX=3702 GN=RPL23A PE=2 SV=3 && -	C2H2
CsaV3_2G030630	1712.60377458044	1700.73699832136	1706.97590874911	1209.98114073899	1553.2095230911	1387.55632981599	1706.77222721697	1383.58233121536	0.302821297856541	0.0434413077690178	0.965964097105371	CsaV3_2G030630	chr2	20153673	20167663	+	5183	protein_coding	- && - && -	MYB_related
CsaV3_6G039610	190.40007039864	126.875584244222	87.5136056833055	145.636641836679	324.361105453094	183.647161299175	134.929753442056	217.881636196316	-0.692958444208614	0.0435224834420366	0.965964097105371	CsaV3_6G039610	chr6	22743880	22746911	+	2062	protein_coding	- && sp|Q8VZA1|LAC11_ARATH Laccase-11 OS=Arabidopsis thaliana OX=3702 GN=LAC11 PE=2 SV=1 && PF07732:Multicopper oxidase|PF07731:Multicopper oxidase|PF00394:Multicopper oxidase	bHLH
CsaV3_6G044010	14.9528851098408	42.2918614147408	20.266308684555	68.8282759365129	33.3180591704084	52.6240403722783	25.8370184030455	51.5901251597332	-0.999510256873585	0.0435372734665769	0.965964097105371	CsaV3_6G044010	chr6	25982440	25984752	+	2047	protein_coding	- && sp|Q42381|HLS1_ARATH Probable N-acetyltransferase HLS1 OS=Arabidopsis thaliana OX=3702 GN=HLS1 PE=1 SV=1 && PF00583:Acetyltransferase (GNAT) family	-
CsaV3_2G015520	61.8052584540088	56.3891485529877	61.7201219029628	97.7561020547574	69.575947091147	112.765800797739	59.9715096366531	93.3659499812145	-0.636799635801298	0.0435891998787078	0.965964097105371	CsaV3_2G015520	chr2	12934603	12939336	+	612	protein_coding	- && sp|Q9FK62|SAU24_ARATH Auxin-responsive protein SAUR24 OS=Arabidopsis thaliana OX=3702 GN=SAUR24 PE=2 SV=1 && PF02519:Auxin responsive protein	NF-YC
CsaV3_2G029170	665.901816891579	278.924895521028	325.182134802177	801.999041347193	474.292371719931	652.96768461929	423.336282404928	643.086365895472	-0.603388853016051	0.0436028671434731	0.965964097105371	CsaV3_2G029170	chr2	19067121	19071171	-	1731	protein_coding	- && sp|Q94AP3|WAT1_ARATH Protein WALLS ARE THIN 1 OS=Arabidopsis thaliana OX=3702 GN=WAT1 PE=1 SV=1 && PF00892:EamA-like transporter family	ERF
CsaV3_1G040390	208.343532530449	277.917946439725	257.934837803427	231.422608945956	385.11756629325	449.989243183359	248.065438924534	355.509806140855	-0.518555226595425	0.0436177723164825	0.965964097105371	CsaV3_1G040390	chr1	25640656	25643233	-	1464	protein_coding	- && sp|Q9SZI6|GAT22_ARATH Putative GATA transcription factor 22 OS=Arabidopsis thaliana OX=3702 GN=GATA22 PE=1 SV=1 && PF00320:GATA zinc finger	GATA
CsaV3_4G027740	487.464054580811	412.849123334374	452.307162005295	349.128935909848	374.338194208706	338.297402393218	450.87344664016	353.921510837257	0.34907654230124	0.0437394155402457	0.967361290683266	CsaV3_4G027740	chr4	17063297	17073446	-	5504	protein_coding	- && sp|Q5R8D8|DNJC7_PONAB DnaJ homolog subfamily C member 7 OS=Pongo abelii OX=9601 GN=DNAJC7 PE=2 SV=1 && PF00226:DnaJ domain	C2H2
CsaV3_7G021320	680.85470200142	676.669782635852	570.220230715433	452.870105437346	503.690659223233	559.533163958306	642.581571784235	505.364642872962	0.346595330957809	0.0440948696283174	0.973918905253251	CsaV3_7G021320	chr7	9815773	9822653	-	3147	protein_coding	- && sp|Q501H5|SFH13_ARATH Phosphatidylinositol/phosphatidylcholine transfer protein SFH13 OS=Arabidopsis thaliana OX=3702 GN=SFH13 PE=2 SV=1 && PF00650:CRAL/TRIO domain	Trihelix
CsaV3_4G029020	28.908911212359	7.04864356912346	2.76358754789386	5.98506747274025	0.979942916776718	0	12.9070474431254	2.32167012983899	2.46203244938396	0.0442241737438995	0.974197119870142	CsaV3_4G029020	chr4	18543238	18544637	+	1400	protein_coding	- && - && -	-
CsaV3_2G013800	245.22731580139	223.542696049344	230.298962324488	409.977121882707	281.243617114918	264.194161868989	233.022991391741	318.471633622205	-0.451180889790551	0.0442254003935964	0.974197119870142	CsaV3_2G013800	chr2	11356388	11361374	-	3697	protein_coding	- && sp|Q9LF24|LNG1_ARATH Protein LONGIFOLIA 1 OS=Arabidopsis thaliana OX=3702 GN=LNG1 PE=1 SV=1 && PF14309:Domain of unknown function (DUF4378)|PF14383:DUF761-associated sequence motif	-
CsaV3_2G005280	4.98429503661361	1.00694908130335	0.921195849297952	2.99253373637013	11.7593150013206	18.2573201291578	2.30414665573831	11.0030562889495	-2.26061712372274	0.0442935366378717	1	CsaV3_2G005280	chr2	2893813	2898532	-	2667	protein_coding	- && sp|Q40392|TMVRN_NICGU TMV resistance protein N OS=Nicotiana glutinosa OX=35889 GN=N PE=1 SV=1 && PF00931:NB-ARC domain	WRKY
CsaV3_6G049630	54.8272454027497	44.3057595773475	42.3750090677058	15.9601799273073	35.2779450039618	24.7010801747429	47.1693380159344	25.3130683686707	0.896324402532148	0.0443688854456242	0.975946233047689	CsaV3_6G049630	chr6	28967697	28969799	-	1725	protein_coding	- && sp|Q9LDR8|MY102_ARATH Transcription factor MYB102 OS=Arabidopsis thaliana OX=3702 GN=MYB102 PE=2 SV=1 && PF00249:Myb-like DNA-binding domain	MYB
CsaV3_5G017280	269.151931977135	128.889482406829	116.99187286084	131.671484400285	94.0745200105649	95.5824406761789	171.677762414935	107.109481695676	0.679540676826593	0.0444597917252744	0.975946233047689	CsaV3_5G017280	chr5	13870604	13872563	-	928	protein_coding	- && - && PF14368:Probable lipid transfer	-
CsaV3_1G031730	5.98115404393634	2.0138981626067	5.52717509578771	23.940269890961	7.83954333421374	12.8875200911702	4.50740910077692	14.8891111054483	-1.71999285853747	0.0444820236961994	0.975946233047689	CsaV3_1G031730	chr1	18776502	18782990	+	3560	protein_coding	- && sp|Q03194|PMA4_NICPL Plasma membrane ATPase 4 OS=Nicotiana plumbaginifolia OX=4092 GN=PMA4 PE=2 SV=1 && PF00702:haloacid dehalogenase-like hydrolase|PF00122:E1-E2 ATPase|PF00690:Cation transporter/ATPase, N-terminus	GRAS
CsaV3_6G040450	146.53827407644	128.889482406829	122.519047956628	160.59931051853	180.309496686916	210.496161489113	132.648934813299	183.80165623152	-0.470261072985327	0.0446002295452077	0.977241899623842	CsaV3_6G040450	chr6	23407890	23411113	-	2314	protein_coding	- && - && -	LBD
CsaV3_3G004480	88.7204516517223	172.188292902873	185.160365708888	89.7760120911038	92.1146341770115	107.396000759752	148.689703421161	96.4288823426223	0.626226958685922	0.0447799843737776	0.978034274617771	CsaV3_3G004480	chr3	3782790	3784541	-	1307	protein_coding	- && sp|Q9LPS9|PRNL1_ARATH Pirin-like protein At1g50590 OS=Arabidopsis thaliana OX=3702 GN=At1g50590 PE=2 SV=1 && PF02678:Pirin|PF05726:Pirin C-terminal cupin domain	-
CsaV3_3G027160	64.795835475977	46.3196577399542	23.0298962324488	31.9203598546147	19.5988583355344	11.8135600835727	44.7151298161267	21.1109260912406	1.07741227807773	0.0448104576882406	0.978034274617771	CsaV3_3G027160	chr3	23524857	23529596	-	1795	protein_coding	- && sp|Q67ZU1|LIP2_ARATH Triacylglycerol lipase 2 OS=Arabidopsis thaliana OX=3702 GN=LIP2 PE=2 SV=1 && PF04083:Partial alpha/beta-hydrolase lipase region	C3H
CsaV3_7G028730	209.340391537772	348.40438213096	355.58159782901	250.375322609634	223.426985025092	160.02004113203	304.44212383258	211.274116255585	0.52653756587451	0.0448280578873096	0.978034274617771	CsaV3_7G028730	chr7	18196568	18198806	+	1152	protein_coding	- && sp|A7PTY8|CSPL8_VITVI CASP-like protein 1E1 OS=Vitis vinifera OX=29760 GN=VIT_07s0104g01350 PE=2 SV=1 && -	LSD
CsaV3_2G030340	19.9371801464545	32.2223706017073	35.0054422733222	46.8830285364653	44.0974312549523	65.5115604634485	29.054997673828	52.164006751622	-0.840758294676538	0.0448731904945385	0.978034274617771	CsaV3_2G030340	chr2	19910568	19911386	+	819	protein_coding	- && sp|Q9LTA2|AHL17_ARATH AT-hook motif nuclear-localized protein 17 OS=Arabidopsis thaliana OX=3702 GN=AHL17 PE=2 SV=1 && PF03479:Plants and Prokaryotes Conserved (PCC) domain	NAC
CsaV3_7G033960	1959.82480839647	1499.34718206069	1826.73136915784	983.546088020314	1516.95163517036	1514.2836107125	1761.96778653833	1338.26044463439	0.396967457065747	0.0450034752025163	0.978303844723765	CsaV3_7G033960	chr7	21433469	21443929	-	6375	protein_coding	- && sp|Q9LUM0|FAB1B_ARATH 1-phosphatidylinositol-3-phosphate 5-kinase FAB1B OS=Arabidopsis thaliana OX=3702 GN=FAB1B PE=2 SV=1 && PF01504:Phosphatidylinositol-4-phosphate 5-Kinase|PF01363:FYVE zinc finger|PF00118:TCP-1/cpn60 chaperonin family	bHLH
CsaV3_3G033950	90.7141696663678	84.5837228294816	81.9864305875178	64.838230954686	57.8166320898264	42.9584003039007	85.761441027789	55.2044211161377	0.633248197919737	0.0450309109869605	0.978303844723765	CsaV3_3G033950	chr3	28985831	28986489	-	555	protein_coding	- && sp|Q2R2D5|XA21_ORYSJ Receptor kinase-like protein Xa21 OS=Oryza sativa subsp. japonica OX=39947 GN=XA21 PE=1 SV=1 && -	C3H
CsaV3_5G033350	42.8649373148771	38.2640650895274	53.4293592592812	92.7685458274739	48.9971458388359	83.7688805926063	44.8527872212286	75.178190752972	-0.742448058038926	0.0450832685031637	0.978303844723765	CsaV3_5G033350	chr5	26716591	26720165	-	2016	protein_coding	- && sp|Q9LMX5|AFP2_ARATH Ninja-family protein AFP2 OS=Arabidopsis thaliana OX=3702 GN=AFP2 PE=1 SV=1 && PF16135:TPL-binding domain in jasmonate signalling|PF07897:Ethylene-responsive binding factor-associated repression|PF16136:Putative nuclear localisation signal	LBD
CsaV3_3G041060	30.9026292270044	22.1528797886737	43.2962049170038	62.8432084637726	63.6962895904867	44.0323603114982	32.1172379775606	56.8572861219192	-0.821946324337556	0.0451861580435532	0.978303844723765	CsaV3_3G041060	chr3	33578588	33579029	-	303	protein_coding	- && - && -	-
CsaV3_7G003990	164.481736208249	109.757449862065	142.785356641183	96.7585908093007	94.0745200105649	97.730360691374	139.008180903832	96.1878238370799	0.531690620060342	0.0451895563927505	0.978303844723765	CsaV3_7G003990	chr7	2920351	2922508	-	1206	protein_coding	- && sp|Q8L4N1|PHO34_ARATH Universal stress protein PHOS34 OS=Arabidopsis thaliana OX=3702 GN=PHOS34 PE=1 SV=1 && PF00582:Universal stress protein family	LBD
CsaV3_2G035030	974.928109161623	825.698246668749	736.035483589064	596.511724783112	673.220783825605	723.849045120726	845.553946473145	664.527184576481	0.347532576298343	0.0453439181213964	0.978303844723765	CsaV3_2G035030	chr2	23395424	23401970	+	2808	protein_coding	- && sp|Q8GXJ4|GLR34_ARATH Glutamate receptor 3.4 OS=Arabidopsis thaliana OX=3702 GN=GLR3.4 PE=1 SV=2 && PF00060:Ligand-gated ion channel|PF01094:Receptor family ligand binding region|PF00497:Bacterial extracellular solute-binding proteins, family 3	Nin-like
CsaV3_6G015780	379.803281789957	391.703192627004	428.356069923548	452.870105437346	507.61043089034	571.346724041879	399.954181446836	510.609086789855	-0.351693136625944	0.045351357924448	0.978303844723765	CsaV3_6G015780	chr6	11780018	11785579	-	2254	protein_coding	- && sp|Q8L4B0|GAUTF_ARATH Probable galacturonosyltransferase 15 OS=Arabidopsis thaliana OX=3702 GN=GAUT15 PE=2 SV=1 && PF01501:Glycosyl transferase family 8	C2H2
CsaV3_3G005830	667.895534906224	764.274352709244	745.247442082043	470.825307855566	576.20643506471	654.041644626887	725.805776565837	567.024462515721	0.356635157078371	0.0453644527148626	0.978303844723765	CsaV3_3G005830	chr3	5050849	5055299	-	3280	protein_coding	- && sp|O81832|Y4729_ARATH G-type lectin S-receptor-like serine/threonine-protein kinase At4g27290 OS=Arabidopsis thaliana OX=3702 GN=At4g27290 PE=3 SV=4 && PF00954:S-locus glycoprotein domain|PF08276:PAN-like domain|PF07714:Protein tyrosine kinase|PF01453:D-mannose binding lectin	MYB_related
CsaV3_3G032010	251.208469845326	339.34184039923	250.565271009043	450.875082946432	439.01442671597	278.155641967757	280.371860417866	389.34838387672	-0.474884289755762	0.0454185006296912	0.978303844723765	CsaV3_3G032010	chr3	27654388	27658985	-	2032	protein_coding	- && sp|Q9LM02|SMT1_ARATH Cycloartenol-C-24-methyltransferase OS=Arabidopsis thaliana OX=3702 GN=SMT1 PE=1 SV=1 && PF08241:Methyltransferase domain|PF08498:Sterol methyltransferase C-terminal	C2H2
CsaV3_2G025700	1804.31480325413	1723.89682719134	1852.52485293818	1320.70488898468	1307.24385098014	1696.85681200408	1793.57882779455	1441.6018506563	0.315492187146423	0.0455274518129172	0.979373738803653	CsaV3_2G025700	chr2	17652897	17658289	+	1740	protein_coding	- && - && PF07797:Protein of unknown function (DUF1639)	-
CsaV3_6G000220	396.749884914444	398.751836196127	419.144111430568	538.656072546623	523.289517558767	466.098643297322	404.88194418038	509.348077800904	-0.331317640858137	0.0456370162310733	0.980375359222005	CsaV3_6G000220	chr6	142606	149892	-	1634	protein_coding	- && sp|Q9LRP1|NPS13_ARATH Novel plant SNARE 13 OS=Arabidopsis thaliana OX=3702 GN=NPSN13 PE=1 SV=1 && PF03908:Sec20	-
CsaV3_1G040310	32.8963472416498	16.1111853008536	23.0298962324488	22.9427586455043	27.4384016697481	115.987680820532	24.0124762583174	55.4562803785947	-1.20435658423327	0.0457061665569838	0.980375359222005	CsaV3_1G040310	chr1	25572313	25575675	+	1088	protein_coding	- && sp|Q9ZUN5|TET2_ARATH Tetraspanin-2 OS=Arabidopsis thaliana OX=3702 GN=TET2 PE=2 SV=1 && PF00335:Tetraspanin family	-
CsaV3_5G036530	29.9057702196817	28.1945742764939	23.0298962324488	58.8531634819458	37.2378308375153	48.3282003418882	27.0434135762081	48.1397315537831	-0.833161045070593	0.0457556209610914	0.980375359222005	CsaV3_5G036530	chr5	28783244	28784435	+	279	protein_coding	- && - && -	-
CsaV3_5G035900	693.813869096615	585.037416237247	656.81264054944	399.004498182683	535.048832560088	560.607123965903	645.221308627767	498.220151569558	0.373391822527196	0.045811378083614	0.980375359222005	CsaV3_5G035900	chr5	28410781	28423381	-	2694	protein_coding	- && sp|Q8GTR4|PULA1_ARATH Pullulanase 1, chloroplastic OS=Arabidopsis thaliana OX=3702 GN=PU1 PE=1 SV=2 && PF11852:Domain of unknown function (DUF3372)|PF02922:Carbohydrate-binding module 48 (Isoamylase N-terminal domain)|PF17967:Pullulanase N2 domain	B3
CsaV3_6G049050	1111.49779316484	1024.06721568551	1041.87250555598	1187.03838209348	1263.14641972519	1470.251250401	1059.14583813544	1306.81201740656	-0.302949600316084	0.0460161081502942	0.983482694373881	CsaV3_6G049050	chr6	28692844	28694824	-	1981	protein_coding	- && sp|P29790|ATPG_TOBAC ATP synthase gamma chain, chloroplastic OS=Nicotiana tabacum OX=4097 GN=ATPC PE=1 SV=1 && PF00231:ATP synthase	C2H2
CsaV3_3G045430	8504.20419147015	4904.84897502863	5271.08264968288	4047.90063406332	3706.14411124955	5830.52888124692	6226.71193872722	4528.19120885326	0.459585982495727	0.0460757255494741	0.98348457597269	CsaV3_3G045430	chr3	37097725	37102400	-	1902	protein_coding	- && sp|Q9FWS6|BBD1_ARATH Bifunctional nuclease 1 OS=Arabidopsis thaliana OX=3702 GN=BBD1 PE=2 SV=1 && PF02577:Bifunctional nuclease	bHLH
CsaV3_1G028590	450.580271309871	359.480822025297	348.212031034626	281.298171218792	316.52156211888	291.043162058927	386.091041456598	296.287631798866	0.381463956108926	0.0463093079589533	0.985501588647184	CsaV3_1G028590	chr1	15564862	15582454	+	5944	protein_coding	- && sp|P84634|DCL4_ARATH Dicer-like protein 4 OS=Arabidopsis thaliana OX=3702 GN=DCL4 PE=1 SV=2 && PF14709:double strand RNA binding domain from DEAD END PROTEIN 1|PF00636:Ribonuclease III domain|PF02170:PAZ domain|PF00270:DEAD/DEAH box helicase|PF00271:Helicase conserved C-terminal domain|PF03368:Dicer dimerisation domain	MIKC_MADS
CsaV3_5G003570	483.476618551521	487.363355350822	451.385966155997	663.344978228711	518.389802974884	619.674924383767	474.07531335278	600.469901862454	-0.340976665038621	0.0463201655392078	0.985501588647184	CsaV3_5G003570	chr5	2266595	2270113	+	2532	protein_coding	- && sp|Q9LQ10|1A110_ARATH Probable aminotransferase ACS10 OS=Arabidopsis thaliana OX=3702 GN=ACS10 PE=1 SV=1 && PF00155:Aminotransferase class I and II	-
CsaV3_7G026680	662.911239869611	609.204194188528	536.135984291408	370.076672064439	590.905578816361	380.181842689521	602.750472783182	447.054697856773	0.430365246724893	0.0463491758597459	0.985501588647184	CsaV3_7G026680	chr7	16236589	16256871	-	8068	protein_coding	- && - && PF16201:Nucleolar pre-ribosomal-associated protein 1|PF11707:Ribosome 60S biogenesis N-terminal	-
CsaV3_UNG208610	16.9466031244863	17.118134382157	21.1875045338529	45.8855172910086	31.358173336855	30.0708802127305	18.4174140134987	35.7715236135313	-0.956826624309871	0.0465285825240937	0.987399853129202	CsaV3_UNG208610	scaffold18_1	713666	716184	-	369	protein_coding	- && - && -	-
CsaV3_5G036850	740.666242440783	706.878255074953	694.581670370656	541.648606282993	552.687805062069	631.48848446734	714.042055962131	575.2749652708	0.312061290610416	0.0465885544865944	0.987399853129202	CsaV3_5G036850	chr5	28989954	29004010	-	4890	protein_coding	- && sp|Q9FY48|KEG_ARATH E3 ubiquitin-protein ligase KEG OS=Arabidopsis thaliana OX=3702 GN=KEG PE=1 SV=2 && PF18346:Mind bomb SH3 repeat domain|PF00069:Protein kinase domain|PF12796:Ankyrin repeats (3 copies)|PF13639:Ring finger domain	WRKY
CsaV3_3G014800	265.164495947844	332.293196830106	415.459328033377	470.825307855566	427.255111714649	446.767363160567	337.639006937109	448.282594243594	-0.408086560185328	0.0466414034943014	0.987399853129202	CsaV3_3G014800	chr3	10984292	10988345	-	1241	protein_coding	- && sp|Q84WN3|SWT17_ARATH Bidirectional sugar transporter SWEET17 OS=Arabidopsis thaliana OX=3702 GN=SWEET17 PE=1 SV=2 && PF03083:Sugar efflux transporter for intercellular exchange	DBB
CsaV3_5G037090	185.415775362026	304.098622553612	249.644075159745	335.163778473454	394.916995461017	288.895242043732	246.386157691795	339.658671992734	-0.463752455754426	0.0467195331736791	0.987399853129202	CsaV3_5G037090	chr5	29314012	29318942	+	2469	protein_coding	- && sp|Q9ZU91|E133_ARATH Glucan endo-1,3-beta-glucosidase 3 OS=Arabidopsis thaliana OX=3702 GN=At2g01630 PE=2 SV=2 && PF00332:Glycosyl hydrolases family 17|PF07983:X8 domain	C2H2
CsaV3_2G006490	645.964636745124	827.712144831355	764.592554917301	489.778021519244	696.739413828246	531.610203760771	746.08977883126	572.709213036087	0.381273532109501	0.0467419212370704	0.987399853129202	CsaV3_2G006490	chr2	3130641	3151370	-	6743	protein_coding	- && sp|Q766Z3|REV3_ARATH DNA polymerase zeta catalytic subunit OS=Arabidopsis thaliana OX=3702 GN=REV3 PE=2 SV=1 && PF03104:DNA polymerase family B, exonuclease domain|PF14260:C4-type zinc-finger of DNA polymerase delta|PF00136:DNA polymerase family B	MYB_related
CsaV3_7G021070	1.99371801464545	2.0138981626067	0	13.9651574363939	6.85960041743703	3.22188002279255	1.33587205908405	8.0155459588745	-2.6072079552647	0.0468116197536969	1	CsaV3_7G021070	chr7	9436452	9438855	-	609	protein_coding	- && sp|O22860|RL38_ARATH 60S ribosomal protein L38 OS=Arabidopsis thaliana OX=3702 GN=RPL38A PE=3 SV=1 && PF01781:Ribosomal L38e protein family	GRAS
CsaV3_4G034020	53.830386395427	129.896431488132	86.5924098340075	46.8830285364653	68.5960041743703	42.9584003039007	90.106409239189	52.8124776715787	0.768789118899685	0.0468576358663527	0.987399853129202	CsaV3_4G034020	chr4	24094047	24101264	+	4116	protein_coding	- && sp|D0EL35|CTC1_ARATH CST complex subunit CTC1 OS=Arabidopsis thaliana OX=3702 GN=CTC1 PE=1 SV=2 && PF15491:CST, telomere maintenance, complex subunit CTC1	-
CsaV3_5G034720	279.120522050362	322.223706017073	244.116900063957	243.392743891437	206.767955439887	172.9075612232	281.820376043797	207.689420184841	0.438957457381313	0.0469332353173424	0.987399853129202	CsaV3_5G034720	chr5	27531151	27545355	+	4484	protein_coding	- && sp|F4IM84|DEXH5_ARATH DExH-box ATP-dependent RNA helicase DExH5, mitochondrial OS=Arabidopsis thaliana OX=3702 GN=At2g01130 PE=3 SV=1 && PF00270:DEAD/DEAH box helicase|PF04408:Helicase associated domain (HA2)|PF00271:Helicase conserved C-terminal domain|PF07717:Oligonucleotide/oligosaccharide-binding (OB)-fold|PF00035:Double-stranded RNA binding motif	bHLH
CsaV3_1G040000	7.97487205858178	0	7.36956679438362	11.9701349454805	11.7593150013206	30.0708802127305	5.11481295098847	17.9334433865105	-1.80076761438892	0.0469619567800545	0.987399853129202	CsaV3_1G040000	chr1	25333201	25335989	-	1451	protein_coding	- && sp|O82200|MIOX2_ARATH Inositol oxygenase 2 OS=Arabidopsis thaliana OX=3702 GN=MIOX2 PE=2 SV=2 && PF05153:Myo-inositol oxygenase	C3H
CsaV3_3G045980	83.7361566151087	199.375918098064	195.293520051166	79.8008996365367	120.532978763536	98.8043206989715	159.468531588113	99.7127330330148	0.677710428661217	0.0469763503758582	0.987399853129202	CsaV3_3G045980	chr3	37581797	37587402	+	4636	protein_coding	- && sp|Q9C7F2|AB14B_ARATH ABC transporter B family member 14 OS=Arabidopsis thaliana OX=3702 GN=ABCB14 PE=3 SV=1 && PF00005:ABC transporter|PF00664:ABC transporter transmembrane region	ERF
CsaV3_5G024600	297.063984182171	246.702524919321	233.98374572168	420.949745582731	309.661961701443	310.374442195682	259.250084941057	346.995383159952	-0.421227314435638	0.0473003637956897	0.992947027024892	CsaV3_5G024600	chr5	19491414	19495623	+	2251	protein_coding	- && sp|Q9LYR0|IQD11_ARATH Protein IQ-DOMAIN 11 OS=Arabidopsis thaliana OX=3702 GN=IQD11 PE=1 SV=1 && PF13178:Protein of unknown function (DUF4005)	-
CsaV3_5G031670	8049.63648413099	6593.50258437435	6335.06385562202	5971.10231530386	4971.25041680829	6006.65832249291	6992.73430804245	5649.67035153502	0.307697877109172	0.0474369033505093	0.994015689656874	CsaV3_5G031670	chr5	25799234	25802192	+	1647	protein_coding	- && sp|O82147|SPDE_COFAR Spermidine synthase OS=Coffea arabica OX=13443 PE=2 SV=1 && PF01564:Spermine/spermidine synthase domain|PF17284:Spermidine synthase tetramerisation domain	NAC
CsaV3_3G043870	452.573989324516	400.765734358734	416.380523882674	696.262849328782	496.831058805796	473.616363350505	423.240082521975	555.570090495028	-0.392809902030047	0.0474716045723185	0.994015689656874	CsaV3_3G043870	chr3	35744209	35746409	-	2201	protein_coding	- && - && -	G2-like
CsaV3_1G029650	201.36551947919	176.216089228087	189.766344955378	187.532114145861	333.180591704084	274.933761944964	189.115984554218	265.21548926497	-0.487912738724955	0.0475366335504556	0.994117370743136	CsaV3_1G029650	chr1	16418603	16424385	-	3191	protein_coding	- && sp|Q38998|AKT1_ARATH Potassium channel AKT1 OS=Arabidopsis thaliana OX=3702 GN=AKT1 PE=1 SV=2 && PF11834:KHA, dimerisation domain of potassium ion channel|PF00027:Cyclic nucleotide-binding domain|PF12796:Ankyrin repeats (3 copies)|PF00520:Ion transport protein	bZIP
CsaV3_2G016310	110.651349812822	72.5003338538413	58.035338505771	59.8506747274025	36.2578879207386	48.3282003418882	80.3956740574782	48.1455876633431	0.738901272248823	0.0477956754714784	0.997173937900216	CsaV3_2G016310	chr2	13521738	13523306	+	1302	protein_coding	- && - && -	-
CsaV3_3G018480	0	1.00694908130335	0	14.9626686818506	0	2.14792001519503	0.335649693767784	5.70352956568189	-4.03159734108362	0.0478019755945878	1	CsaV3_3G018480	chr3	14210385	14212418	+	848	protein_coding	- && - && -	-
CsaV3_7G024490	5513.62716950198	4506.0971388325	4243.02808186637	3602.01310734417	3853.13554876605	4121.85850915927	4754.25079673362	3859.00238842317	0.300982685840584	0.0478035081906041	0.997173937900216	CsaV3_7G024490	chr7	13492770	13538241	+	3507	protein_coding	- && sp|Q9SQI2|GIGAN_ARATH Protein GIGANTEA OS=Arabidopsis thaliana OX=3702 GN=GI PE=1 SV=2 && -	-
CsaV3_2G015750	687.832715052679	668.614189985426	684.448516028379	435.912414264582	627.163466737099	530.536243753173	680.298473688828	531.204041584951	0.356795434327742	0.0479164349806113	0.998251698718331	CsaV3_2G015750	chr2	13052548	13096363	+	6537	protein_coding	- && - && -	-
CsaV3_1G031550	723.719639316297	750.177065570997	661.41861979593	860.852204829139	842.750908427977	918.235806495876	711.771774894408	873.946306584331	-0.296221421666573	0.0480882135821427	0.998251698718331	CsaV3_1G031550	chr1	18634776	18641291	+	2163	protein_coding	- && sp|Q9FKM2|VDAC4_ARATH Mitochondrial outer membrane protein porin 4 OS=Arabidopsis thaliana OX=3702 GN=VDAC4 PE=1 SV=1 && PF01459:Eukaryotic porin	TCP
CsaV3_4G026950	1581.01838561384	1522.50701093067	1549.45141851916	1138.1603310661	1365.06048306997	1316.67496931455	1550.99227168789	1273.29859448354	0.284656281149785	0.0481286811893373	0.998251698718331	CsaV3_4G026950	chr4	16019727	16035806	-	5232	protein_coding	- && sp|Q93YQ1|RTOR1_ARATH Regulatory-associated protein of TOR 1 OS=Arabidopsis thaliana OX=3702 GN=RAPTOR1 PE=1 SV=1 && PF14538:Raptor N-terminal CASPase like domain	-
CsaV3_2G033520	144.544556061795	145.000667707683	175.948407215909	186.534602900404	215.587441690878	229.827441625868	155.164543661795	210.64982873905	-0.439700682548392	0.0481864553197121	0.998251698718331	CsaV3_2G033520	chr2	22238907	22239128	-	222	protein_coding	- && - && -	-
CsaV3_3G002540	359.866101643503	276.910997358422	312.285392912006	564.591364928497	313.58173336855	431.731923054202	316.35416397131	436.635007117083	-0.464762414562644	0.0482576896930399	0.998251698718331	CsaV3_3G002540	chr3	2030176	2032531	-	1645	protein_coding	- && sp|Q05466|HAT4_ARATH Homeobox-leucine zipper protein HAT4 OS=Arabidopsis thaliana OX=3702 GN=HAT4 PE=1 SV=1 && PF00046:Homeodomain|PF02183:Homeobox associated leucine zipper|PF04618:HD-ZIP protein N terminus	HD-ZIP
CsaV3_6G031450	168.46917223754	198.36896901676	188.84514910608	88.778500845647	158.750752517828	138.54084098008	185.22776345346	128.690031447852	0.525560034455571	0.048271663442497	0.998251698718331	CsaV3_6G031450	chr6	17676790	17679573	+	2784	protein_coding	- && sp|Q9LSL9|PP445_ARATH Pentatricopeptide repeat-containing protein At5g65560 OS=Arabidopsis thaliana OX=3702 GN=At5g65560 PE=2 SV=1 && PF12854:PPR repeat|PF13812:Pentatricopeptide repeat domain|PF13041:PPR repeat family	-
CsaV3_1G041070	12585.3449674494	7796.80673653185	8755.96654757704	7034.44930296071	5750.30503564578	9012.67238375836	9712.70608385275	7265.80890745495	0.418786205910105	0.0482781373570575	0.998251698718331	CsaV3_1G041070	chr1	26136593	26140290	-	1767	protein_coding	- && sp|Q8RWQ9|ALEUL_ARATH Thiol protease aleurain-like OS=Arabidopsis thaliana OX=3702 GN=At3g45310 PE=2 SV=1 && PF00112:Papain family cysteine protease|PF08246:Cathepsin propeptide inhibitor domain (I29)	BBR-BPC
CsaV3_3G015400	2363.55270636218	1725.91072535395	1982.41346768919	1082.29970132053	1896.18954396295	1569.05557109997	2023.95896646844	1515.84827212782	0.417036884563433	0.0484124262540607	0.999725237588478	CsaV3_3G015400	chr3	11457085	11528664	+	13845	protein_coding	- && sp|A1Z713|VPS13_DROME Vacuolar protein sorting-associated protein 13 OS=Drosophila melanogaster OX=7227 GN=Vps13 PE=1 SV=2 && PF12624:N-terminal region of Chorein or VPS13|PF16909:Vacuolar-sorting-associated 13 protein C-terminal|PF16910:Repeating coiled region of VPS13|PF06101:Vacuolar protein sorting-associated protein 62|PF16908:Vacuolar sorting-associated protein 13, N-terminal|PF06650:S…	M-type_MADS
CsaV3_5G000940	166.475454222895	140.972871382469	115.149481162244	238.405187664153	201.868240856004	157.872121116835	140.865935589203	199.381849878997	-0.503047792971323	0.048518656523241	0.999725237588478	CsaV3_5G000940	chr5	452375	457331	-	3018	protein_coding	- && sp|Q9FLV9|SLAH3_ARATH S-type anion channel SLAH3 OS=Arabidopsis thaliana OX=3702 GN=SLAH3 PE=1 SV=1 && PF03595:Voltage-dependent anion channel	GRF
CsaV3_4G007930	203.359237493835	230.591339618468	220.165807982211	127.681439418459	151.891152100391	195.460721382748	218.038795031505	158.344437633866	0.462913935918721	0.048553500716972	0.999725237588478	CsaV3_4G007930	chr4	5558259	5559221	+	963	protein_coding	- && - && -	-
CsaV3_1G032420	451.577130317193	814.621806774412	912.905086654271	1040.40422901135	1083.81686595505	886.017006267951	726.368007915292	1003.41270041145	-0.465967963569492	0.0486619938085843	0.999725237588478	CsaV3_1G032420	chr1	19433983	19436461	+	1322	protein_coding	- && sp|Q6AYK6|CYBP_RAT Calcyclin-binding protein OS=Rattus norvegicus OX=10116 GN=Cacybp PE=1 SV=1 && PF04969:CS domain	MYB
CsaV3_UNG214460	19.9371801464545	19.1320325447637	33.1630505747263	7.98008996365367	13.7192008348741	9.66564006837765	24.0774210886481	10.4549769556351	1.20429332236592	0.048701040804149	0.999725237588478	CsaV3_UNG214460	scaffold99	30711	113207	-	1071	protein_coding	- && sp|Q9M4A2|SPO11_ARATH Meiotic recombination protein SPO11-1 OS=Arabidopsis thaliana OX=3702 GN=SPO11-1 PE=1 SV=1 && PF04406:Type IIB DNA topoisomerase	BES1
CsaV3_6G041210	202.362378486513	205.417612585884	233.98374572168	180.549535427664	160.710638351382	128.875200911702	213.921245598025	156.711791563583	0.448313762463675	0.0487562689890105	0.999725237588478	CsaV3_6G041210	chr6	23884568	23902690	-	3740	protein_coding	- && sp|Q9LRE6|DPOD1_ORYSJ DNA polymerase delta catalytic subunit OS=Oryza sativa subsp. japonica OX=39947 GN=POLD1 PE=2 SV=1 && PF00136:DNA polymerase family B|PF03104:DNA polymerase family B, exonuclease domain|PF14260:C4-type zinc-finger of DNA polymerase delta	-
CsaV3_1G003330	55.8241044100725	83.5767737481782	54.3505551085792	104.738680772954	100.934120428002	89.1386806305939	64.5838110889433	98.2704939438501	-0.607718763548189	0.0489162962640987	0.999725237588478	CsaV3_1G003330	chr1	2073854	2076407	-	1032	protein_coding	- && - && -	-
CsaV3_3G016740	1625.87704094336	2334.10797046117	2204.42166737	1955.12204109515	3010.38464033808	3271.28218314203	2054.80222625818	2745.59628819175	-0.418020616748987	0.0490471777892558	0.999725237588478	CsaV3_3G016740	chr3	12540673	12541514	+	723	protein_coding	- && - && -	-
CsaV3_1G004420	1392.61203322984	1281.84618049917	1458.25302943866	887.78500845647	1133.79395471066	1254.3852888739	1377.57041438922	1091.98808401368	0.335478175641864	0.0490850850029416	0.999725237588478	CsaV3_1G004420	chr1	2773101	2781324	-	5170	protein_coding	- && sp|Q9SF41|RH45_ARATH DEAD-box ATP-dependent RNA helicase 45 OS=Arabidopsis thaliana OX=3702 GN=RH45 PE=3 SV=1 && PF00271:Helicase conserved C-terminal domain|PF00270:DEAD/DEAH box helicase	WRKY
CsaV3_2G030960	147.535133083763	95.6601627238184	98.5679558748809	78.80338839108	55.8567462562729	88.0647206229963	113.921083894154	74.2416184234497	0.618830130170686	0.0492869165799587	0.999725237588478	CsaV3_2G030960	chr2	20357228	20358857	+	1395	protein_coding	- && sp|Q9M817|PTR6_ARATH Protein NRT1/ PTR FAMILY 1.2 OS=Arabidopsis thaliana OX=3702 GN=NPF1.2 PE=1 SV=1 && PF00854:POT family	BBR-BPC
CsaV3_1G010690	202.362378486513	356.459974781387	424.671286526356	440.899970491865	423.335340047542	528.388323737978	327.831213264752	464.207878092462	-0.500879702676833	0.049392879472112	0.999725237588478	CsaV3_1G010690	chr1	6638465	6641941	-	2722	protein_coding	- && sp|P92979|APR1_ARATH 5'-adenylylsulfate reductase 1, chloroplastic OS=Arabidopsis thaliana OX=3702 GN=APR1 PE=1 SV=2 && PF01507:Phosphoadenosine phosphosulfate reductase family|PF00085:Thioredoxin	-
CsaV3_4G034010	495.438926639393	586.044365318551	511.263696360364	354.116492137131	451.753684634067	439.249643107384	530.915662772769	415.039939959527	0.355222143400233	0.0494272572410621	0.999725237588478	CsaV3_4G034010	chr4	24086672	24093288	+	3787	protein_coding	- && - && PF04130:Gamma tubulin complex component C-terminal|PF17681:Gamma tubulin complex component N-terminal	-
CsaV3_UNG188480	8.9717310659045	6.04169448782011	8.29076264368157	64.838230954686	12.7392579180973	2.14792001519503	7.76806273246873	26.5751362959928	-1.77574951288496	0.0494487160658254	0.999725237588478	CsaV3_UNG188480	scaffold78	134922	137150	+	441	protein_coding	- && sp|Q9M1A8|RPB8B_ARATH DNA-directed RNA polymerases II, IV and V subunit 8B OS=Arabidopsis thaliana OX=3702 GN=NRPB8B PE=1 SV=1 && PF03870:RNA polymerase Rpb8	MYB_related
CsaV3_3G000010	39.8743602929089	1.00694908130335	24.8722879310447	5.98506747274025	3.91977166710687	8.59168006078013	21.917865768419	6.16550640020908	1.83470484408763	0.049452079487277	0.999725237588478	CsaV3_3G000010	chr3	138988	161592	+	1459	protein_coding	- && sp|Q9FGN7|SCC4_ARATH Sister chromatid cohesion protein SCC4 OS=Arabidopsis thaliana OX=3702 GN=SCC4 PE=1 SV=1 && -	-
CsaV3_5G030390	294.073407160203	408.821327009161	469.809883141956	501.748156464724	539.948547143972	506.909123586028	390.901539103773	516.201942398241	-0.400595121440653	0.0495389563317189	0.999725237588478	CsaV3_5G030390	chr5	24983100	24987555	-	2836	protein_coding	- && sp|Q9ZU46|ZAR1_ARATH Receptor protein kinase-like protein ZAR1 OS=Arabidopsis thaliana OX=3702 GN=ZAR1 PE=1 SV=1 && PF00069:Protein kinase domain|PF13855:Leucine rich repeat|PF08263:Leucine rich repeat N-terminal domain	S1Fa-like
CsaV3_2G035520	290.085971130912	185.278630959817	182.396778160995	334.166267227997	247.92555794451	337.22344238562	219.253793417241	306.438422519376	-0.483150022689592	0.0496171775450189	0.999725237588478	CsaV3_2G035520	chr2	23808615	23812341	+	3727	protein_coding	- && sp|O23160|MYB73_ARATH Transcription factor MYB73 OS=Arabidopsis thaliana OX=3702 GN=MYB73 PE=1 SV=1 && PF00249:Myb-like DNA-binding domain	MYB
CsaV3_1G033910	1.99371801464545	2.0138981626067	0.921195849297952	15.9601799273073	4.89971458388359	4.29584003039006	1.64293734218337	8.38524484719366	-2.36196839185074	0.0496670622326968	1	CsaV3_1G033910	chr1	21066143	21074237	-	1389	protein_coding	- && sp|Q9SIB2|KCS12_ARATH 3-ketoacyl-CoA synthase 12 OS=Arabidopsis thaliana OX=3702 GN=KCS12 PE=2 SV=1 && PF08541:3-Oxoacyl-[acyl-carrier-protein (ACP)] synthase III C terminal|PF08392:FAE1/Type III polyketide synthase-like protein	B3
CsaV3_6G047320	149.528851098408	25.1737270325838	23.0298962324488	45.8855172910086	21.5587441690878	10.7396000759752	65.9108247878137	26.0612871786905	1.33540606679923	0.0496944938786644	0.999725237588478	CsaV3_6G047320	chr6	27925057	27929144	-	1660	protein_coding	- && sp|Q01MI9|APX3_ORYSI Probable L-ascorbate peroxidase 3 OS=Oryza sativa subsp. indica OX=39946 GN=APX3 PE=2 SV=1 && PF00141:Peroxidase	MYB_related
CsaV3_6G032310	266.161354955167	285.973539090152	315.970176309198	143.641619345766	222.447042108315	257.750401823404	289.368356784839	207.946354425828	0.477880942790158	0.0497141534808858	0.999725237588478	CsaV3_6G032310	chr6	18302959	18303359	+	300	protein_coding	- && - && -	-
CsaV3_3G011980	647.95835475977	1031.11585925463	970.940425160042	1435.4186822122	1335.66219556667	855.94612605522	883.338213058148	1209.00900127803	-0.452955853690603	0.0498561305483434	0.999725237588478	CsaV3_3G011980	chr3	9269829	9274896	+	831	protein_coding	- && sp|Q9T043|RL142_ARATH 60S ribosomal protein L14-2 OS=Arabidopsis thaliana OX=3702 GN=RPL14B PE=1 SV=1 && PF01929:Ribosomal protein L14	CAMTA
CsaV3_6G051600	65.7926944832997	71.493384772538	55.2717509578771	40.897961063725	34.2980020871851	44.0323603114982	64.1859434045716	39.7427744874694	0.691879728388808	0.0501517775626536	0.999725237588478	CsaV3_6G051600	chr6	30016914	30017876	+	963	protein_coding	- && - && -	-
CsaV3_1G006850	61.8052584540088	48.3335559025609	37.7690298212161	15.9601799273073	35.2779450039618	28.9969202051329	49.3026147259286	26.7450150454674	0.881219582209545	0.0502613209316319	0.999725237588478	CsaV3_1G006850	chr1	4367399	4370158	-	2040	protein_coding	- && sp|Q3ECH2|LRL28_ARATH LEAF RUST 10 DISEASE-RESISTANCE LOCUS RECEPTOR-LIKE PROTEIN KINASE-like 2.8 OS=Arabidopsis thaliana OX=3702 GN=LRK10L-2.8 PE=2 SV=2 && PF14380:Wall-associated receptor kinase C-terminal|PF13947:Wall-associated receptor kinase galacturonan-binding|PF00069:Protein kinase domain	ERF
CsaV3_6G031860	1660.76710619966	1283.86007866177	1049.24207235037	976.563509302117	1052.4586926182	1069.66416756713	1331.28975240393	1032.89545649581	0.365947946942436	0.0503398769502532	0.999725237588478	CsaV3_6G031860	chr6	17982054	18001726	-	5710	protein_coding	- && sp|Q5N870|DCL3A_ORYSJ Endoribonuclease Dicer homolog 3a OS=Oryza sativa subsp. japonica OX=39947 GN=DCL3A PE=2 SV=1 && PF00636:Ribonuclease III domain|PF02170:PAZ domain|PF00271:Helicase conserved C-terminal domain|PF04851:Type III restriction enzyme, res subunit|PF03368:Dicer dimerisation domain	MIKC_MADS
CsaV3_2G015570	18.9403211391317	19.1320325447637	35.0054422733222	55.8606297455757	41.1576025046222	38.6625602735106	24.3592653190725	45.2269308412361	-0.888999381929804	0.0503470384477131	0.999725237588478	CsaV3_2G015570	chr2	12948740	12951800	+	3061	protein_coding	- && sp|Q9FK62|SAU24_ARATH Auxin-responsive protein SAUR24 OS=Arabidopsis thaliana OX=3702 GN=SAUR24 PE=2 SV=1 && -	NF-YC
CsaV3_3G049150	1609.9272968262	1486.25684400375	1608.40795287422	1083.29721256599	1386.61922723906	1342.4500094969	1568.19736456806	1270.78881643398	0.303485223687672	0.0503511725147546	0.999725237588478	CsaV3_3G049150	chr3	40071324	40074834	+	3511	protein_coding	- && sp|A0A3Q7HRZ6|MYC2_SOLLC Transcription factor MYC2 OS=Solanum lycopersicum OX=4081 GN=MYC2 PE=1 SV=1 && PF14215:bHLH-MYC and R2R3-MYB transcription factors N-terminal|PF00010:Helix-loop-helix DNA-binding domain	bHLH
CsaV3_3G019360	64.795835475977	45.3127086586508	41.4538132184079	28.9278261182445	28.4183445865248	30.0708802127305	50.5207857843452	29.1390169724999	0.793211186654066	0.0503977117768276	0.999725237588478	CsaV3_3G019360	chr3	15246612	15248936	-	2325	protein_coding	- && - && -	-
CsaV3_7G000030	187.409493376672	274.897099195815	257.013641954129	156.609265536703	440.974312549523	558.459203950708	239.773411508872	385.347594012312	-0.68394557559349	0.0504548119791379	0.999725237588478	CsaV3_7G000030	chr7	89452	90531	+	532	protein_coding	- && sp|Q58FS3|RAD_ANTMA Transcription factor RADIALIS OS=Antirrhinum majus OX=4151 GN=RAD PE=1 SV=1 && -	MYB_related
CsaV3_5G012870	151.522569113054	149.028464032896	108.701110217158	74.8133434092531	107.793720845439	97.730360691374	136.417381121036	93.4458083153554	0.544824444235674	0.0505096731670242	0.999725237588478	CsaV3_5G012870	chr5	8991242	9015970	-	12216	protein_coding	- && sp|B6SFA4|MAA3_ARATH Probable helicase MAGATAMA 3 OS=Arabidopsis thaliana OX=3702 GN=MAA3 PE=2 SV=1 && PF13086:AAA domain|PF13087:AAA domain	C3H
CsaV3_UNG208750	70.7769895199133	43.2988104960441	49.7445758620894	93.7660570729306	58.7965750066031	114.913720812934	54.606791959349	89.1587842974893	-0.706061982174358	0.0510441322089637	0.999725237588478	CsaV3_UNG208750	scaffold18_1	774517	774999	+	306	protein_coding	- && - && -	-
CsaV3_1G012250	3.98743602929089	1.00694908130335	5.52717509578771	0	0	0	3.50718673546065	0	4.23236188359064	0.0511206010465581	1	CsaV3_1G012250	chr1	7598121	7598429	+	309	protein_coding	- && sp|Q9C7F1|PPR61_ARATH Putative pentatricopeptide repeat-containing protein At1g28020 OS=Arabidopsis thaliana OX=3702 GN=At1g28020 PE=3 SV=2 && -	HSF
CsaV3_1G026660	0	0	0	2.99253373637013	0.979942916776718	6.4437600455851	0	3.47207889957731	-4.2719710928506	0.051235333325657	1	CsaV3_1G026660	chr1	14449889	14450135	+	152	protein_coding	- && - && -	-
CsaV3_5G015960	0	0	0	2.99253373637013	0.979942916776718	6.4437600455851	0	3.47207889957731	-4.2719710928506	0.051235333325657	1	CsaV3_5G015960	chr5	13502438	13503428	-	795	protein_coding	- && sp|Q03227|COX3_VICFA Cytochrome c oxidase subunit 3 OS=Vicia faba OX=3906 GN=COX3 PE=3 SV=1 && PF00510:Cytochrome c oxidase subunit III	-
CsaV3_7G028030	241.239879772099	352.432178456173	450.464770306699	530.675982582969	464.492942552164	436.027763084592	348.045609511657	477.065562739908	-0.454293601513534	0.0512372787354468	0.999725237588478	CsaV3_7G028030	chr7	17622671	17624907	+	2237	protein_coding	- && - && PF05910:Plant protein of unknown function (DUF868)	CPP
CsaV3_6G049770	986.890417249495	941.497391018634	964.492054214956	1310.72977653011	1093.61629512282	1131.95384800778	964.293287494362	1178.7666398869	-0.2897716287391	0.0513332755096205	0.999725237588478	CsaV3_6G049770	chr6	29034462	29034863	-	402	protein_coding	- && - && -	-
CsaV3_3G018530	36.8837832709407	25.1737270325838	33.1630505747263	6.98257871819696	22.5386870858645	15.0354401063652	31.7401869594169	14.8522353034756	1.0949386652479	0.0515323274950144	0.999725237588478	CsaV3_3G018530	chr3	14268380	14269212	+	396	protein_coding	- && sp|F8S296|ATG2_ARATH Autophagy-related protein 2 OS=Arabidopsis thaliana OX=3702 GN=ATG2 PE=2 SV=1 && -	-
CsaV3_6G000970	3312.56248133341	2592.89388435613	2051.50315638654	1727.68947713102	1893.24971521262	2434.66733722357	2652.31984069203	2018.53550985574	0.393976996572852	0.0515692179941463	0.999725237588478	CsaV3_6G000970	chr6	652003	655851	-	3462	protein_coding	- && sp|O82345|BAG6_ARATH BAG family molecular chaperone regulator 6 OS=Arabidopsis thaliana OX=3702 GN=BAG6 PE=1 SV=1 && PF02179:BAG domain	-
CsaV3_2G012670	2244.92648449077	2038.06494055798	2019.26130166111	1711.72929720371	1795.25542353495	1755.92461242194	2100.75090890329	1754.30311105353	0.259952610385006	0.0517519057007926	0.999725237588478	CsaV3_2G012670	chr2	10192850	10204168	-	7770	protein_coding	- && sp|O80386|CIP7_ARATH COP1-interacting protein 7 OS=Arabidopsis thaliana OX=3702 GN=CIP7 PE=1 SV=1 && -	-
CsaV3_5G026180	463.539438405066	698.822662424526	616.28002318033	984.543599265771	936.825428438542	540.201883821551	592.880708003308	820.523637175288	-0.469181658973414	0.0517605550994736	0.999725237588478	CsaV3_5G026180	chr5	21291157	21293040	-	999	protein_coding	- && sp|Q9M5L0|RL35_EUPES 60S ribosomal protein L35 OS=Euphorbia esula OX=3993 GN=RPL35 PE=2 SV=1 && PF00831:Ribosomal L29 protein	-
CsaV3_3G037170	200.368660471867	202.396765341974	236.747333269574	287.283238691532	273.404073780704	271.711881922172	213.170919694472	277.466398131469	-0.379668691109708	0.0521033827393007	0.999725237588478	CsaV3_3G037170	chr3	30769005	30770730	+	1152	protein_coding	- && sp|Q66KA5|YIPF5_XENTR Protein YIPF5 OS=Xenopus tropicalis OX=8364 GN=yipf5 PE=2 SV=1 && PF04893:Yip1 domain	-
CsaV3_5G037490	407.715333994994	400.765734358734	412.695740485483	307.233463600666	271.444187947151	369.442242613546	407.058936279737	316.039964720454	0.36608560967655	0.0521583645358342	0.999725237588478	CsaV3_5G037490	chr5	29714600	29716673	-	642	protein_coding	- && sp|O75629|CREG1_HUMAN Protein CREG1 OS=Homo sapiens OX=9606 GN=CREG1 PE=1 SV=1 && PF13883:Pyridoxamine 5'-phosphate oxidase	FAR1
CsaV3_6G001320	1462.39216374243	1634.27835895534	1573.4025106009	1729.68449962193	1932.44743188369	1979.30829400222	1556.69101109956	1880.48007516928	-0.272548125038313	0.0522921140469773	0.999725237588478	CsaV3_6G001320	chr6	861404	863652	+	895	protein_coding	- && sp|O22160|TL15A_ARATH Thylakoid lumenal 15 kDa protein 1, chloroplastic OS=Arabidopsis thaliana OX=3702 GN=At2g44920 PE=1 SV=2 && PF00805:Pentapeptide repeats (8 copies)	WOX
CsaV3_1G041330	266.161354955167	223.542696049344	233.98374572168	290.275772427902	307.702075867889	340.445322408413	241.229265575397	312.807723568068	-0.374577037627372	0.0522984570162098	0.999725237588478	CsaV3_1G041330	chr1	26284433	26291045	+	2256	protein_coding	- && - && -	-
CsaV3_1G037120	408.712193002316	349.411331212263	349.133226883924	224.440030227759	328.280877120201	285.673362020939	369.085583699501	279.4647564563	0.401058487914947	0.0523125997880997	0.999725237588478	CsaV3_1G037120	chr1	23038708	23053488	-	5246	protein_coding	- && - && -	bHLH
CsaV3_7G031450	5341.17056123515	4168.76919659588	4555.31347477837	3271.836885098	3858.03526334994	4212.07114979746	4688.41774420313	3780.6477660818	0.310519271080291	0.052383974685243	0.999725237588478	CsaV3_7G031450	chr7	19892115	19914202	-	6412	protein_coding	- && sp|Q9AUE0|CALS1_ARATH Callose synthase 1 OS=Arabidopsis thaliana OX=3702 GN=CALS1 PE=1 SV=2 && PF02364:1,3-beta-glucan synthase component|PF14288:1,3-beta-glucan synthase subunit FKS1, domain-1|PF04652:Vta1 like	M-type_MADS
CsaV3_1G032320	17.943462131809	23.1598288699771	8.29076264368157	6.98257871819696	6.85960041743703	3.22188002279255	16.4646845484892	5.68801971947551	1.52413930589278	0.0525171911079921	0.999725237588478	CsaV3_1G032320	chr1	19283254	19285013	+	1760	protein_coding	- && - && PF13855:Leucine rich repeat	M-type_MADS
CsaV3_5G037120	336.93834447508	436.008952204351	435.725636717931	611.474393464962	511.530202557447	449.989243183359	402.890977799121	524.331279735256	-0.380206935171404	0.0525177365618403	0.999725237588478	CsaV3_5G037120	chr5	29353348	29359132	+	1438	protein_coding	- && sp|Q9M2Y6|CGR2_ARATH Probable pectin methylesterase CGR2 OS=Arabidopsis thaliana OX=3702 GN=CGR2 PE=2 SV=1 && -	-
CsaV3_4G009380	49.8429503661361	78.5420283416614	92.1195849297952	37.9054273273549	40.1776595878454	55.8459203950708	73.5015212125309	44.6430024367571	0.72275267760088	0.052522459273185	0.999725237588478	CsaV3_4G009380	chr4	7018399	7020385	+	1987	protein_coding	- && sp|Q8RY25|NU98A_ARATH Nuclear pore complex protein NUP98A OS=Arabidopsis thaliana OX=3702 GN=NUP98A PE=1 SV=1 && PF04096:Nucleoporin autopeptidase	C3H
CsaV3_2G010880	1073.61715088657	1071.39382250677	1096.22306066456	744.143389110704	922.126284686891	954.750446754192	1080.41134468597	873.673373517263	0.306629183126558	0.0525699381510724	0.999725237588478	CsaV3_2G010880	chr2	8122997	8133767	+	5605	protein_coding	- && sp|Q9SX33|ALA9_ARATH Putative phospholipid-transporting ATPase 9 OS=Arabidopsis thaliana OX=3702 GN=ALA9 PE=3 SV=1 && -	MYB_related
CsaV3_5G027920	276.129945028394	350.418280293566	332.551701596561	245.38776638235	241.065957527073	253.454561793014	319.699975639507	246.636095234146	0.374631213075614	0.052632742339807	0.999725237588478	CsaV3_5G027920	chr5	23103617	23108429	-	4813	protein_coding	- && sp|Q9XID3|Y1343_ARATH G-type lectin S-receptor-like serine/threonine-protein kinase At1g34300 OS=Arabidopsis thaliana OX=3702 GN=At1g34300 PE=1 SV=1 && PF00954:S-locus glycoprotein domain|PF01453:D-mannose binding lectin|PF00069:Protein kinase domain	MYB_related
CsaV3_7G022940	549.26931303482	433.995054041745	448.622378608103	329.178711000714	321.421276702763	442.471523130177	477.295581894889	364.357170277885	0.390223695020101	0.0526800589219467	0.999725237588478	CsaV3_7G022940	chr7	11851546	11863351	-	5312	protein_coding	- && sp|O64790|DRL17_ARATH Probable disease resistance protein At1g61300 OS=Arabidopsis thaliana OX=3702 GN=At1g61300 PE=2 SV=2 && PF00931:NB-ARC domain	WRKY
CsaV3_7G023390	188.406352383995	373.578109163544	321.497351404985	254.365367591461	209.707784190218	78.3990805546187	294.493937650841	180.824077445432	0.702450594692027	0.0527768703828652	0.999725237588478	CsaV3_7G023390	chr7	12391316	12394299	+	2511	protein_coding	- && sp|Q8VZ80|PLT5_ARATH Polyol transporter 5 OS=Arabidopsis thaliana OX=3702 GN=PLT5 PE=1 SV=2 && PF00083:Sugar (and other) transporter	ERF
CsaV3_7G007920	255.195905874617	229.584390537164	236.747333269574	128.678950663915	176.389725019809	218.013881542296	240.509209893785	174.360852408673	0.465203628107303	0.0528763635863341	0.999725237588478	CsaV3_7G007920	chr7	4973658	4977296	+	2867	protein_coding	- && sp|Q9LH39|PHSD_ARATH Probable polyamine transporter At3g19553 OS=Arabidopsis thaliana OX=3702 GN=At3g19553 PE=3 SV=1 && PF13520:Amino acid permease	-
CsaV3_3G002810	8.9717310659045	15.1042362195503	11.9755460408734	15.9601799273073	19.5988583355344	48.3282003418882	12.0171711087761	27.9624128682433	-1.21475258063526	0.0529129807623277	0.999725237588478	CsaV3_3G002810	chr3	2291731	2293002	+	668	protein_coding	- && - && -	-
CsaV3_2G033160	643.970918730479	376.598956407454	451.385966155997	319.203598546147	343.959963788628	419.918362970629	490.651947097976	361.027308435135	0.442957207300767	0.0529673743402505	0.999725237588478	CsaV3_2G033160	chr2	22011460	22033014	+	4743	protein_coding	- && sp|Q8W5R2|SHGR2_ARATH Phospholipase SGR2 OS=Arabidopsis thaliana OX=3702 GN=SGR2 PE=1 SV=1 && PF02862:DDHD domain	-
CsaV3_6G007310	861.286182326832	740.107574757964	758.144183972215	566.58638741941	701.63912841213	623.970764414157	786.512647019004	630.732093415232	0.318266627492674	0.0532941536837742	0.999725237588478	CsaV3_6G007310	chr6	5987644	5997480	+	6199	protein_coding	- && sp|Q7GB25|AB5C_ARATH ABC transporter C family member 5 OS=Arabidopsis thaliana OX=3702 GN=ABCC5 PE=2 SV=2 && PF00664:ABC transporter transmembrane region|PF00005:ABC transporter	bZIP
CsaV3_1G005440	57.8178224247179	35.2432178456173	19.345112835257	3.99004498182683	13.7192008348741	28.9969202051329	37.4687177018641	15.5687220072779	1.27176786641713	0.0535439544576093	0.999725237588478	CsaV3_1G005440	chr1	3551371	3552181	+	705	protein_coding	- && sp|Q9FUT0|GSTU9_ARATH Glutathione S-transferase U9 OS=Arabidopsis thaliana OX=3702 GN=GSTU9 PE=2 SV=1 && PF00043:Glutathione S-transferase, C-terminal domain|PF02798:Glutathione S-transferase, N-terminal domain	-
CsaV3_2G007840	44.8586553295225	28.1945742764939	25.7934837803427	62.8432084637726	73.4957187582538	37.5886002659131	32.9489044621197	57.9758424959798	-0.8189550034257	0.0535948519586483	0.999725237588478	CsaV3_2G007840	chr2	4100899	4103918	+	1331	protein_coding	- && sp|Q8S8Q6|TET8_ARATH Tetraspanin-8 OS=Arabidopsis thaliana OX=3702 GN=TET8 PE=2 SV=1 && PF00335:Tetraspanin family	-
CsaV3_6G037800	61.8052584540088	152.049311276806	151.076119284864	76.8083659001665	80.3553191756909	69.8074004938386	121.643563005226	75.657028523232	0.685349965757734	0.0536074196540455	0.999725237588478	CsaV3_6G037800	chr6	21398073	21404596	-	3223	protein_coding	- && sp|Q6YSJ5|AGO16_ORYSJ Protein argonaute 16 OS=Oryza sativa subsp. japonica OX=39947 GN=AGO16 PE=2 SV=2 && PF08699:Argonaute linker 1 domain|PF16486:N-terminal domain of argonaute|PF16488:Argonaute linker 2 domain|PF02171:Piwi domain|PF02170:PAZ domain	C3H
CsaV3_6G030960	173.453467274154	258.785913894961	253.328858556937	257.357901327831	386.097509210027	300.708802127305	228.522746575351	314.721404221721	-0.461667047283817	0.053802846527232	0.999725237588478	CsaV3_6G030960	chr6	17196413	17200372	+	1822	protein_coding	- && - && PF02576:RimP N-terminal domain	C3H
CsaV3_6G008400	419.677642082866	343.369636724443	253.328858556937	495.763088991984	381.197794626143	492.94764348726	338.792045788082	456.636175701796	-0.431132920679294	0.0539739342684279	0.999725237588478	CsaV3_6G008400	chr6	6741652	6745487	+	1351	protein_coding	- && sp|Q93V56|IPYR1_ARATH Soluble inorganic pyrophosphatase 1 OS=Arabidopsis thaliana OX=3702 GN=PPA1 PE=1 SV=1 && PF00719:Inorganic pyrophosphatase	MYB_related
CsaV3_3G019190	118.626221871404	175.209140146783	149.233727586268	106.733703263868	118.573092929983	81.6209605774112	147.689696534818	102.309252257087	0.528037756662678	0.0541024101090786	0.999725237588478	CsaV3_3G019190	chr3	14939103	14960177	-	3453	protein_coding	- && sp|Q8L840|RQL4A_ARATH ATP-dependent DNA helicase Q-like 4A OS=Arabidopsis thaliana OX=3702 GN=RECQL4A PE=2 SV=1 && PF16124:RecQ zinc-binding|PF00270:DEAD/DEAH box helicase|PF00271:Helicase conserved C-terminal domain|PF09382:RQC domain|PF00570:HRDC domain	B3
CsaV3_5G005100	1114.4883701868	1816.53614267125	1453.64705019217	2440.91001763257	2237.20967900125	1336.00624945131	1461.55718768341	2004.70864869504	-0.456073125400011	0.0543467334101944	0.999725237588478	CsaV3_5G005100	chr5	3289306	3291748	-	1388	protein_coding	- && sp|P41127|RL131_ARATH 60S ribosomal protein L13-1 OS=Arabidopsis thaliana OX=3702 GN=RPL13B PE=1 SV=1 && PF01294:Ribosomal protein L13e	-
CsaV3_2G025690	11923.4305865871	7931.7379134265	10826.8148167988	5828.45820720355	6008.03002275806	10620.3905151318	10227.3277722708	7485.62624836448	0.450299630655035	0.0543477870625467	0.999725237588478	CsaV3_2G025690	chr2	17644905	17650120	+	2342	protein_coding	- && sp|P49043|VPE_CITSI Vacuolar-processing enzyme OS=Citrus sinensis OX=2711 PE=2 SV=1 && PF01650:Peptidase C13 family	-
CsaV3_3G036910	1540.14716631361	1693.68835475224	2060.71511487952	2388.04192162336	2445.93752027469	1850.43309309052	1764.85021198179	2228.13751166286	-0.336275012905454	0.0543797416139784	0.999725237588478	CsaV3_3G036910	chr3	30532203	30535441	+	1909	protein_coding	- && sp|Q9SJQ9|ALFC6_ARATH Fructose-bisphosphate aldolase 6, cytosolic OS=Arabidopsis thaliana OX=3702 GN=FBA6 PE=1 SV=1 && PF00274:Fructose-bisphosphate aldolase class-I	ERF
CsaV3_7G025950	33.8932062489726	26.1806761138871	38.690225670514	8.97760120911038	25.4785158361947	12.8875200911702	32.9213693444579	15.7812123788251	1.05873042845454	0.0544064733196033	0.999725237588478	CsaV3_7G025950	chr7	15434127	15442323	+	3289	protein_coding	- && sp|C0LGV0|Y5487_ARATH Probable LRR receptor-like serine/threonine-protein kinase At5g48740 OS=Arabidopsis thaliana OX=3702 GN=At5g48740 PE=1 SV=1 && PF00069:Protein kinase domain|PF13855:Leucine rich repeat|PF12819:Malectin-like domain	FAR1
CsaV3_3G048330	714.747908250392	657.537750091089	443.095203512315	419.952234337274	503.690659223233	448.915283175762	605.126953951265	457.519392245423	0.402761265332736	0.0544608933360405	0.999725237588478	CsaV3_3G048330	chr3	39472827	39477113	+	3802	protein_coding	- && sp|Q9FGL5|CEPR1_ARATH Receptor protein-tyrosine kinase CEPR1 OS=Arabidopsis thaliana OX=3702 GN=CEPR1 PE=1 SV=1 && PF00069:Protein kinase domain	MYB_related
CsaV3_2G015760	562.228480130016	600.141652456798	510.342500511066	718.20809672883	740.836845083199	622.896804406559	557.570877699293	693.980582072863	-0.316378109652048	0.054465469758941	0.999725237588478	CsaV3_2G015760	chr2	13099403	13103036	+	1923	protein_coding	- && sp|Q9SZP8|IF4B3_ARATH Eukaryotic translation initiation factor 4B3 OS=Arabidopsis thaliana OX=3702 GN=EIF4B3 PE=1 SV=1 && PF06273:Plant specific eukaryotic initiation factor 4B	-
CsaV3_2G032440	45.8555143368452	47.3266068212575	19.345112835257	180.549535427664	36.2578879207386	31.144840220328	37.5090779977866	82.6507545229102	-1.14260971189022	0.0544720864306224	0.999725237588478	CsaV3_2G032440	chr2	21388680	21392169	+	2839	protein_coding	- && - && -	bHLH
CsaV3_2G017450	952.0003519932	925.38620571778	997.655104789682	785.041350174429	703.599014245683	855.94612605522	958.347220833554	781.528830158444	0.294677575121719	0.0545574362002896	0.999725237588478	CsaV3_2G017450	chr2	14526306	14529481	+	1774	protein_coding	- && sp|O64823|MCU2_ARATH Calcium uniporter protein 2, mitochondrial OS=Arabidopsis thaliana OX=3702 GN=At2g23790 PE=2 SV=1 && PF04678:Mitochondrial calcium uniporter	GRAS
CsaV3_3G039720	21.9308981610999	16.1111853008536	16.5815252873631	5.98506747274025	4.89971458388359	10.7396000759752	18.2078695831056	7.208127377533	1.34362185638718	0.054621349448411	0.999725237588478	CsaV3_3G039720	chr3	32631873	32634642	-	1500	protein_coding	- && sp|Q93YN8|RMR41_ARATH Remorin 4.1 OS=Arabidopsis thaliana OX=3702 GN=REM4.1 PE=1 SV=1 && PF03763:Remorin, C-terminal region	-
CsaV3_3G019040	357.872383628857	230.591339618468	259.777229502023	242.39523264598	207.747898356664	160.02004113203	282.746984249783	203.387724044891	0.474229943003262	0.0546342414573122	0.999725237588478	CsaV3_3G019040	chr3	14692927	14694354	-	1315	protein_coding	- && sp|Q949M8|3HID3_ARATH Probable 3-hydroxyisobutyrate dehydrogenase-like 3, mitochondrial OS=Arabidopsis thaliana OX=3702 GN=At1g71180 PE=2 SV=1 && PF14833:NAD-binding of NADP-dependent 3-hydroxyisobutyrate dehydrogenase|PF03446:NAD binding domain of 6-phosphogluconate dehydrogenase	ERF
CsaV3_2G008680	438.617963221998	565.905383692484	561.008272222453	391.02440821903	419.415568380435	423.140242993421	521.843873045645	411.193406530962	0.344089538799511	0.0546853660974007	0.999725237588478	CsaV3_2G008680	chr2	5036905	5042992	-	4397	protein_coding	- && sp|Q9LVD3|PP434_ARATH Pentatricopeptide repeat-containing protein At5g57250, mitochondrial OS=Arabidopsis thaliana OX=3702 GN=At5g57250 PE=2 SV=2 && PF13041:PPR repeat family|PF12854:PPR repeat	bHLH
CsaV3_2G025800	2077.45417126055	1141.880258198	1228.87526296347	1724.69694339465	1467.95448933152	3357.19898374984	1482.73656414067	2183.28347215867	-0.55812425349029	0.0547177710541889	0.999725237588478	CsaV3_2G025800	chr2	17700459	17702458	-	2000	protein_coding	- && sp|O82199|C3H20_ARATH Zinc finger CCCH domain-containing protein 20 OS=Arabidopsis thaliana OX=3702 GN=At2g19810 PE=2 SV=1 && -	C3H
CsaV3_3G039930	112.645067827468	110.764398943369	131.731006449607	137.656551873026	185.2092112708	169.685681200408	118.380157740148	164.183814781411	-0.471021095158621	0.05475982834324	0.999725237588478	CsaV3_3G039930	chr3	32802680	32807284	+	2390	protein_coding	- && sp|Q9SX20|PTR18_ARATH Protein NRT1/ PTR FAMILY 3.1 OS=Arabidopsis thaliana OX=3702 GN=NPF3.1 PE=2 SV=1 && PF00854:POT family	G2-like
CsaV3_6G006650	22.9277571684226	24.1667779512804	19.345112835257	12.9676461909372	10.7793720845439	4.29584003039006	22.14654931832	9.34761943529039	1.23683166387591	0.0548430998985676	0.999725237588478	CsaV3_6G006650	chr6	5487559	5491190	+	3632	protein_coding	- && sp|Q9C637|RLP6_ARATH Receptor-like protein 6 OS=Arabidopsis thaliana OX=3702 GN=RLP6 PE=3 SV=1 && PF08263:Leucine rich repeat N-terminal domain|PF13855:Leucine rich repeat	GATA
CsaV3_1G046520	399.740461936412	338.334891317926	595.092518646477	626.437062146813	600.705007984128	559.533163958306	444.389290633605	595.558411363082	-0.421662403476528	0.0548677625569739	0.999725237588478	CsaV3_1G046520	chr1	32381584	32384538	-	1567	protein_coding	- && sp|Q38856|IRT1_ARATH Fe(2+) transport protein 1 OS=Arabidopsis thaliana OX=3702 GN=IRT1 PE=1 SV=2 && PF02535:ZIP Zinc transporter	NF-YC
CsaV3_7G001540	607.087135459538	377.605905488757	299.388651021835	667.335023210538	492.911287138689	634.710364490132	428.02723065671	598.31889161312	-0.483602433243876	0.0549620347708124	0.999725237588478	CsaV3_7G001540	chr7	1321911	1323911	+	1530	protein_coding	- && sp|Q9SVE5|EXLA2_ARATH Expansin-like A2 OS=Arabidopsis thaliana OX=3702 GN=EXLA2 PE=2 SV=1 && PF01357:Pollen allergen|PF03330:Lytic transglycolase	bHLH
CsaV3_3G011110	1.99371801464545	1.00694908130335	0	1.99502249091342	9.79942916776718	8.59168006078013	1.00022236531627	6.79537723982024	-2.7829602016604	0.0549630969355829	1	CsaV3_3G011110	chr3	8785276	8788217	+	990	protein_coding	- && sp|Q9FLU7|P2B12_ARATH Putative F-box protein PP2-B12 OS=Arabidopsis thaliana OX=3702 GN=PP2B12 PE=4 SV=1 && PF14299:Phloem protein 2	MYB_related
CsaV3_2G007910	80.7455795931405	119.826940675099	117.913068710138	151.62170930942	160.710638351382	138.54084098008	106.161862992792	150.291062880294	-0.501330773019262	0.0550692660885962	0.999725237588478	CsaV3_2G007910	chr2	4213359	4215003	+	1645	protein_coding	- && sp|Q940Q4|ATL13_ARATH RING-H2 finger protein ATL13 OS=Arabidopsis thaliana OX=3702 GN=ATL13 PE=2 SV=2 && PF13639:Ring finger domain	C3H
CsaV3_4G026970	317.998023335949	225.556594211951	210.953849489231	361.099070855328	290.063103365908	364.072442575558	251.50282234571	338.411538932265	-0.428461308855593	0.0550929167602626	0.999725237588478	CsaV3_4G026970	chr4	16065445	16069980	-	1906	protein_coding	- && sp|Q9SR86|AGT23_ARATH Alanine--glyoxylate aminotransferase 2 homolog 3, mitochondrial OS=Arabidopsis thaliana OX=3702 GN=At3g08860 PE=2 SV=1 && PF00202:Aminotransferase class-III	ERF
CsaV3_3G007900	13.9560261025181	17.118134382157	12.8967418901713	38.9029385728116	20.5788012523111	30.0708802127305	14.6569674582821	29.8508733459511	-1.0272707571185	0.0551407095792315	0.999725237588478	CsaV3_3G007900	chr3	6868647	6869506	-	689	protein_coding	- && sp|Q9M161|DOF41_ARATH Dof zinc finger protein DOF4.1 OS=Arabidopsis thaliana OX=3702 GN=DOF4.1 PE=2 SV=2 && PF02701:Dof domain, zinc finger	Dof
CsaV3_1G014820	761.60028159456	1457.05532064595	1171.761120307	2010.98267084072	1930.48754605013	955.824406761789	1130.13890751584	1632.43154121755	-0.530710235402536	0.0551702862010245	0.999725237588478	CsaV3_1G014820	chr1	10466012	10469095	+	1032	protein_coding	- && sp|B8B9K6|R10A_ORYSI 60S ribosomal protein L10a OS=Oryza sativa subsp. indica OX=39946 GN=RPL10A PE=3 SV=1 && PF00687:Ribosomal protein L1p/L10e family	bZIP
CsaV3_7G000660	1.99371801464545	2.0138981626067	0	31.9203598546147	0	1.07396000759752	1.33587205908405	10.9981066207374	-3.05669864042349	0.0551994867021933	1	CsaV3_7G000660	chr7	680940	681510	-	571	protein_coding	- && sp|Q9FJF6|SAU23_ARATH Auxin-responsive protein SAUR23 OS=Arabidopsis thaliana OX=3702 GN=SAUR23 PE=2 SV=1 && -	NF-YC
CsaV3_1G043850	160.494300178958	87.6045700733916	84.7500181354116	82.7934333729068	72.5157758414771	55.8459203950708	110.949629462587	70.3850432031516	0.65444217816541	0.0552307760767464	0.999725237588478	CsaV3_1G043850	chr1	28999329	29001421	+	1923	protein_coding	- && sp|Q0V865|FAFL_ARATH Protein FAF-like, chloroplastic OS=Arabidopsis thaliana OX=3702 GN=At5g22090 PE=2 SV=1 && PF11250:Fantastic Four meristem regulator	-
CsaV3_3G040590	1575.0372315699	1456.04837156465	1496.94325510917	1568.08767785795	1847.19239812411	2227.39305575725	1509.34295274791	1880.8910439131	-0.317313411833575	0.0553299217456773	0.999725237588478	CsaV3_3G040590	chr3	33272400	33274573	-	2174	protein_coding	- && - && PF01593:Flavin containing amine oxidoreductase	C3H
CsaV3_6G052270	1346.756518893	1522.50701093067	1566.03294380652	1701.75418474914	1882.47034312808	1769.88609252071	1478.43215787673	1784.70354013264	-0.271552555839386	0.0554692958229326	0.999725237588478	CsaV3_6G052270	chr6	30453162	30458254	+	2547	protein_coding	- && sp|Q9S9Q9|Y1044_ARATH BTB/POZ domain-containing protein At1g30440 OS=Arabidopsis thaliana OX=3702 GN=At1g30440 PE=1 SV=2 && PF03000:NPH3 family|PF00651:BTB/POZ domain	MYB
CsaV3_3G020850	260.180200911231	317.188960610556	288.334300830259	341.148845946194	369.438479624823	397.365202811081	288.567820784015	369.317509460699	-0.355714875167628	0.0555444572511647	0.999725237588478	CsaV3_3G020850	chr3	17145897	17148858	+	2962	protein_coding	- && sp|A0A396IUP1|DELA1_MEDTR DELLA protein 1 OS=Medicago truncatula OX=3880 GN=DELLA1 PE=1 SV=1 && PF12041:Transcriptional regulator DELLA protein N terminal|PF03514:GRAS domain family	GRAS
CsaV3_6G006960	0.996859007322723	0	1.8423916985959	2.99253373637013	6.85960041743703	9.66564006837765	0.946416901972876	6.50592474072827	-2.75734963030226	0.0555540886021864	1	CsaV3_6G006960	chr6	5685352	5687943	-	2460	protein_coding	- && - && PF07468:Agglutinin domain	-
CsaV3_UNG040210	69.7801305125906	86.5976209920883	78.301647190326	44.8880060455519	52.9169175059428	55.8459203950708	78.2264662316683	51.2169479821885	0.611707495503173	0.0556278677411404	0.999725237588478	CsaV3_UNG040210	scaffold31	260348	260950	+	262	protein_coding	- && - && -	-
CsaV3_3G047110	752.628550528656	802.538417798771	865.002902490777	613.469415955876	604.624779651235	733.514685189104	806.723290272735	650.536293598738	0.31104103095469	0.0556673392884542	0.999725237588478	CsaV3_3G047110	chr3	38407779	38411575	-	2726	protein_coding	- && sp|O49500|MBR2_ARATH E3 ubiquitin-protein ligase MBR2 OS=Arabidopsis thaliana OX=3702 GN=MBR2 PE=1 SV=1 && PF13639:Ring finger domain	bHLH
CsaV3_3G037150	0.996859007322723	1.00694908130335	0	4.98755622728354	5.87965750066031	5.36980003798758	0.667936029542025	5.41233792197714	-3.04315470491218	0.0557186234226694	1	CsaV3_3G037150	chr3	30758123	30760310	+	1194	protein_coding	- && sp|Q56WL5|ZPR4_ARATH Protein LITTLE ZIPPER 4 OS=Arabidopsis thaliana OX=3702 GN=ZPR4 PE=1 SV=1 && -	-
CsaV3_2G007350	415.690206053575	500.453693407766	477.179449936339	308.230974846123	438.034483799193	321.114042271657	464.441116465894	355.793166972324	0.383975280928851	0.0557703679071697	0.999725237588478	CsaV3_2G007350	chr2	3712295	3715036	+	2742	protein_coding	- && sp|Q8GZA6|PP113_ARATH Pentatricopeptide repeat-containing protein At1g71210, mitochondrial OS=Arabidopsis thaliana OX=3702 GN=At1g71210 PE=1 SV=1 && PF12854:PPR repeat|PF13041:PPR repeat family	M-type_MADS
CsaV3_4G031730	65.7926944832997	84.5837228294816	59.8777302043669	36.9079160818982	52.9169175059428	41.8844402963031	70.0847158390494	43.9030912947147	0.672877894550621	0.0558967472520436	0.999725237588478	CsaV3_4G031730	chr4	22299296	22303766	-	2584	protein_coding	- && sp|O80685|ZDHC4_ARATH Probable protein S-acyltransferase 2 OS=Arabidopsis thaliana OX=3702 GN=PAT02 PE=2 SV=3 && PF01529:DHHC palmitoyltransferase	M-type_MADS
CsaV3_3G003310	37.8806422782635	56.3891485529877	64.4837094508567	92.7685458274739	67.6160612575935	89.1386806305939	52.9178334273693	83.1744292385538	-0.650077213319308	0.0560313770726965	0.999725237588478	CsaV3_3G003310	chr3	2758610	2761677	-	2354	protein_coding	- && sp|Q9LNA5|ACR8_ARATH ACT domain-containing protein ACR8 OS=Arabidopsis thaliana OX=3702 GN=ACR8 PE=2 SV=1 && PF01842:ACT domain	TCP
CsaV3_3G008220	392.762448885153	504.481489732979	569.299034866135	344.141379682564	384.137623376473	403.808962856666	488.847657828089	377.362655305235	0.374098603645887	0.0563453332321377	0.999725237588478	CsaV3_3G008220	chr3	7039817	7041262	-	1446	protein_coding	- && sp|Q9AR73|HQGT_RAUSE Hydroquinone glucosyltransferase OS=Rauvolfia serpentina OX=4060 GN=AS PE=1 SV=1 && PF00201:UDP-glucoronosyl and UDP-glucosyl transferase	bHLH
CsaV3_2G017580	346.906934548308	327.258451423589	397.956606896715	294.265817409729	264.584587529714	280.303561982952	357.373997622871	279.717988974132	0.354059777271033	0.056478601175189	0.999725237588478	CsaV3_2G017580	chr2	14617322	14620875	+	2267	protein_coding	- && - && PF07690:Major Facilitator Superfamily	HSF
CsaV3_2G012870	27.9120522050362	16.1111853008536	19.345112835257	8.97760120911038	10.7793720845439	7.51772005318261	21.122783447049	9.09156444894563	1.21317884970044	0.0565486628506839	0.999725237588478	CsaV3_2G012870	chr2	10411032	10412184	-	1153	protein_coding	- && sp|Q8LDC8|ERF92_ARATH Ethylene-responsive transcription factor 1B OS=Arabidopsis thaliana OX=3702 GN=ERF1B PE=1 SV=2 && PF00847:AP2 domain	ERF
CsaV3_2G028530	444.599117265934	345.38353488705	405.326173691099	577.559011119434	511.530202557447	443.545483137774	398.436275281361	510.878232271552	-0.358880817169177	0.0566219321863488	0.999725237588478	CsaV3_2G028530	chr2	18752410	18758425	+	2347	protein_coding	- && sp|Q8L7R3|LPCT1_ARATH Lysophospholipid acyltransferase LPEAT1 OS=Arabidopsis thaliana OX=3702 GN=LPEAT1 PE=1 SV=1 && PF01553:Acyltransferase	bHLH
novel.417	0	0	0	0	14.6991437516508	0	0	4.89971458388359	-4.77601745795587	0.0566285544327457	1	-	scaffold106	21804	33823	-	2902	-	- && sp|Q8TGM7|ART2_YEAST Putative uncharacterized protein ART2 OS=Saccharomyces cerevisiae (strain ATCC 204508 / S288c) OX=559292 GN=ART2 PE=5 SV=1 && -	Whirly
CsaV3_7G003110	209.340391537772	230.591339618468	248.722879310447	311.223508582493	342.980020871851	251.306641777819	229.551536822229	301.836723744054	-0.395319967713389	0.0566939414749028	0.999725237588478	CsaV3_7G003110	chr7	2321517	2324518	+	2268	protein_coding	- && sp|Q9QYJ3|DNJB1_MOUSE DnaJ homolog subfamily B member 1 OS=Mus musculus OX=10090 GN=Dnajb1 PE=1 SV=3 && -	G2-like
CsaV3_6G036240	0.996859007322723	2.0138981626067	2.76358754789386	25.9352923818744	3.91977166710687	1.07396000759752	1.92478157260776	10.3096746855263	-2.41801856446376	0.0568212309773483	1	CsaV3_6G036240	chr6	20141242	20142683	-	741	protein_coding	- && sp|Q8GW32|PRE6_ARATH Transcription factor PRE6 OS=Arabidopsis thaliana OX=3702 GN=PRE6 PE=1 SV=1 && -	bHLH
CsaV3_3G017460	1.99371801464545	0	0	5.98506747274025	6.85960041743703	4.29584003039006	0.664572671548482	5.71350264018911	-3.1244766444501	0.0569136986812722	1	CsaV3_3G017460	chr3	13084011	13087275	-	1550	protein_coding	- && sp|Q3EDL4|Y1154_ARATH Probable serine/threonine-protein kinase At1g01540 OS=Arabidopsis thaliana OX=3702 GN=At1g01540 PE=1 SV=2 && PF07714:Protein tyrosine kinase	bHLH
CsaV3_5G014690	983.899840227527	990.837896002498	968.176837612148	1182.0508258662	1241.5876755561	1115.84444789382	980.971524614058	1179.82764977204	-0.26647744746407	0.056935945343927	0.999725237588478	CsaV3_5G014690	chr5	11752198	11757237	+	2659	protein_coding	- && - && PF10151:TMEM214, C-terminal, caspase 4 activator	-
CsaV3_5G035730	2.99057702196817	10.0694908130335	10.1331543422775	9.97511245456708	31.358173336855	20.4052401443528	7.73107405909306	20.5795086452583	-1.41015178963357	0.0569361656539272	0.999725237588478	CsaV3_5G035730	chr5	28277559	28280779	-	1146	protein_coding	- && - && PF00153:Mitochondrial carrier protein	-
CsaV3_7G006750	146.53827407644	189.30642728503	153.839706832758	121.696371945718	135.232122515187	90.2126406381914	163.228136064743	115.713711699699	0.494321119838827	0.0570659724803682	0.999725237588478	CsaV3_7G006750	chr7	4190496	4209118	+	2100	protein_coding	- && sp|F4IFF3|MCM9_ARATH Probable DNA helicase MCM9 OS=Arabidopsis thaliana OX=3702 GN=MCM9 PE=3 SV=1 && PF17855:MCM AAA-lid domain|PF17207:MCM OB domain|PF00493:MCM P-loop domain	-
CsaV3_1G009720	469.520592449002	575.974874505517	485.470212580021	808.981620065391	579.14626381504	587.456124155841	510.32189317818	658.528002678757	-0.368176500396954	0.0571906512876722	0.999725237588478	CsaV3_1G009720	chr1	6012907	6016113	-	1503	protein_coding	- && sp|P38385|SC61G_ORYSJ Protein transport protein Sec61 subunit gamma OS=Oryza sativa subsp. japonica OX=39947 GN=Os02g0178400 PE=3 SV=1 && -	bHLH
CsaV3_6G053030	668.892393913547	443.057595773475	380.453885760054	427.932324300928	276.343902531034	372.664122636338	497.467958482359	358.980116489433	0.470538650326698	0.0572138171162582	0.999725237588478	CsaV3_6G053030	chr6	30958712	30965704	-	3012	protein_coding	- && - && PF14299:Phloem protein 2	NF-X1
CsaV3_3G022540	16.9466031244863	30.2084724391006	19.345112835257	29.9253373637012	95.0544629273416	19.3312801367553	22.1667294662813	48.1036934759327	-1.12146852855928	0.057372140389158	0.999725237588478	CsaV3_3G022540	chr3	19916344	19919384	+	1800	protein_coding	- && sp|Q9SJW9|CDT1A_ARATH CDT1-like protein a, chloroplastic OS=Arabidopsis thaliana OX=3702 GN=CDT1A PE=1 SV=1 && PF16679:DNA replication factor Cdt1 C-terminal domain|PF08839:DNA replication factor CDT1 like	-
CsaV3_1G000630	0	0	0	0	19.5988583355344	73.0292805166311	0	30.8760462840552	-7.42846098453115	0.0574310288902124	0.999725237588478	CsaV3_1G000630	chr1	362093	364751	+	1969	protein_coding	- && sp|Q9FMV7|C94B1_ARATH Cytochrome P450 94B1 OS=Arabidopsis thaliana OX=3702 GN=CYP94B1 PE=1 SV=1 && PF00067:Cytochrome P450	C2H2
CsaV3_5G027880	1794.3462131809	1641.32700252446	1786.19875178873	1297.76213033918	1648.26398601844	1305.93536923858	1740.6239891647	1417.32049519873	0.296308061228182	0.0574486946415093	0.999725237588478	CsaV3_5G027880	chr5	23063998	23088729	+	6557	protein_coding	- && sp|F4IAT2|THOC2_ARATH THO complex subunit 2 OS=Arabidopsis thaliana OX=3702 GN=THO2 PE=1 SV=1 && PF16134:THO complex subunit 2 N-terminus|PF11732:Transcription- and export-related complex subunit|PF11262:Transcription factor/nuclear export subunit protein 2	C2H2
CsaV3_5G038460	544.285017998207	768.302149034458	630.097960919799	1070.32956637505	832.95147926021	663.707284695265	647.561709317488	855.662776776841	-0.402404981666162	0.0575853952328456	0.999725237588478	CsaV3_5G038460	chr5	30463543	30465427	-	827	protein_coding	- && sp|Q9SGA6|RS191_ARATH 40S ribosomal protein S19-1 OS=Arabidopsis thaliana OX=3702 GN=RPS19A PE=2 SV=1 && PF01090:Ribosomal protein S19e	NAC
CsaV3_3G036780	3795.04224087761	2750.98489012076	2828.99245319401	2093.77610421363	2590.96907195764	2734.30217934328	3125.00652806412	2473.01578517152	0.337608786511105	0.0576678229603316	0.999725237588478	CsaV3_3G036780	chr3	30464037	30476061	+	7889	protein_coding	- && sp|Q8LK56|DME_ARATH Transcriptional activator DEMETER OS=Arabidopsis thaliana OX=3702 GN=DME PE=1 SV=2 && PF15628:RRM in Demeter|PF15629:Permuted single zf-CXXC unit	Trihelix
CsaV3_4G004880	117.629362864081	160.104903927233	138.179377394693	94.7635683183873	116.613207096429	78.3990805546187	138.637881395336	96.5919519898118	0.519624368096841	0.0577187845058208	0.999725237588478	CsaV3_4G004880	chr4	3146079	3153107	+	1197	protein_coding	- && sp|O80678|UBA2B_ARATH UBP1-associated protein 2B OS=Arabidopsis thaliana OX=3702 GN=UBA2B PE=2 SV=1 && PF00076:RNA recognition motif. (a.k.a. RRM, RBD, or RNP domain)	bZIP
CsaV3_7G029720	34.8900652562953	59.4099957968978	42.3750090677058	66.8332534455995	77.4154904253607	71.9553205090336	45.5583567069663	72.0680214599979	-0.662720061218395	0.0579477661203131	0.999725237588478	CsaV3_7G029720	chr7	18799732	18801447	-	1500	protein_coding	- && - && -	-
CsaV3_3G007060	178.437762310767	244.688626756715	200.820695146954	98.7536133002141	180.309496686916	157.872121116835	207.982361404812	145.645077034655	0.513941003654443	0.0579538934674106	0.999725237588478	CsaV3_3G007060	chr3	6369201	6370510	+	381	protein_coding	- && - && -	WRKY
CsaV3_4G005370	111.648208820145	102.708806292942	93.9619766283911	79.8008996365367	71.5358329247004	60.1417604254609	102.772997247159	70.492830995566	0.542111305661578	0.0582210397683158	0.999725237588478	CsaV3_4G005370	chr4	3559287	3568491	-	1830	protein_coding	- && sp|Q5FV35|MORC2_ARATH Protein MICRORCHIDIA 2 OS=Arabidopsis thaliana OX=3702 GN=MORC2 PE=1 SV=1 && PF17942:Morc6 ribosomal protein S5 domain 2-like|PF13589:Histidine kinase-, DNA gyrase B-, and HSP90-like ATPase	-
novel.242	19.9371801464545	67.4655884473246	34.0842464240242	43.8904948000952	91.1346912602348	89.1386806305939	40.4956716726011	74.7212888969746	-0.884662338600853	0.0582303398019176	0.999725237588478	-	chr5	10097538	10100802	+	2948	-	- && - && -	-
CsaV3_5G012810	414.693347046253	516.56487870862	313.206588761304	200.499760336798	373.35825129193	309.300482188085	414.821604838725	294.386164605604	0.494249598945933	0.058239604197821	0.999725237588478	CsaV3_5G012810	chr5	8876433	8887256	-	1886	protein_coding	- && sp|Q948R8|THH1_ARATH Protein TOM THREE HOMOLOG 1 OS=Arabidopsis thaliana OX=3702 GN=THH1 PE=2 SV=1 && PF06454:Protein of unknown function (DUF1084)	-
CsaV3_6G012530	315.00744631398	488.370304432126	523.239242401237	479.802909064677	590.905578816361	730.292805166311	442.205664382448	600.333764349116	-0.44034379833484	0.0582494616970677	0.999725237588478	CsaV3_6G012530	chr6	8618280	8620208	+	1685	protein_coding	- && sp|Q6KZM5|GLFT_PICTO Glutamate formimidoyltransferase OS=Picrophilus torridus (strain ATCC 700027 / DSM 9790 / JCM 10055 / NBRC 100828) OX=263820 GN=PTO1242 PE=1 SV=1 && PF07837:Formiminotransferase domain, N-terminal subdomain	-
CsaV3_6G038170	1108.50721614287	1111.6717857589	1297.96495166081	995.516222965795	2125.4961864887	1672.15573182933	1172.71465118753	1597.72271376128	-0.446094212130751	0.0583123388565418	0.999725237588478	CsaV3_6G038170	chr6	21685054	21690997	-	3558	protein_coding	- && sp|Q43191|LOX15_SOLTU Probable linoleate 9S-lipoxygenase 5 OS=Solanum tuberosum OX=4113 GN=LOX1.5 PE=2 SV=1 && PF01477:PLAT/LH2 domain|PF00305:Lipoxygenase	NF-YA
CsaV3_3G046810	1.99371801464545	2.0138981626067	0.921195849297952	9.97511245456708	8.81948625099046	4.29584003039006	1.64293734218337	7.69681291198254	-2.23943118638556	0.0585042217457671	1	CsaV3_3G046810	chr3	38195592	38201350	+	854	protein_coding	- && - && -	-
CsaV3_5G032450	2262.86994662258	1958.51596313502	2147.30752471353	2804.00411097881	2098.05778481895	3086.56106183526	2122.89781149038	2662.87431921101	-0.326798800769941	0.058728426533357	0.999725237588478	CsaV3_5G032450	chr5	26248586	26252437	+	1166	protein_coding	- && sp|P42745|UBC2_ARATH Ubiquitin-conjugating enzyme E2 2 OS=Arabidopsis thaliana OX=3702 GN=UBC2 PE=2 SV=1 && PF00179:Ubiquitin-conjugating enzyme	WRKY
CsaV3_1G001870	45.8555143368452	28.1945742764939	22.1087003831509	12.9676461909372	16.6590295852042	18.2573201291578	32.0529296654966	15.9613319684331	1.00545819996537	0.0587350309643893	0.999725237588478	CsaV3_1G001870	chr1	1212323	1215889	+	2342	protein_coding	- && sp|Q9XF23|EDS1L_ARATH Protein EDS1L OS=Arabidopsis thaliana OX=3702 GN=EDS1 PE=1 SV=1 && PF18117:Enhanced disease susceptibility 1 protein EP domain|PF01764:Lipase (class 3)	Dof
CsaV3_5G000830	1.99371801464545	20.138981626067	5.52717509578771	2.99253373637013	1.95988583355344	0	9.21995824550007	1.65080652330785	2.46403862802057	0.0587512486048286	1	CsaV3_5G000830	chr5	409523	410792	-	1270	protein_coding	- && sp|P17541|CHIA_CUCSA Acidic endochitinase OS=Cucumis sativus OX=3659 PE=1 SV=1 && PF00704:Glycosyl hydrolases family 18	C2H2
CsaV3_3G023550	202.362378486513	153.056260358109	126.203831353819	195.512204109515	219.507213357985	249.158721762624	160.540823399481	221.392713076708	-0.464245146439525	0.0587605382960472	0.999725237588478	CsaV3_3G023550	chr3	21272247	21274808	-	981	protein_coding	- && sp|Q8LAL2|IAA26_ARATH Auxin-responsive protein IAA26 OS=Arabidopsis thaliana OX=3702 GN=IAA26 PE=1 SV=2 && PF02309:AUX/IAA family	ARF
CsaV3_4G014690	584.159378291115	505.488438814283	537.978375990004	393.019430709943	421.375454213989	484.35596342648	542.542064365134	432.916949450137	0.326132625702641	0.0589315081217469	0.999725237588478	CsaV3_4G014690	chr4	10138359	10146145	+	2927	protein_coding	- && sp|Q9FME8|OPT4_ARATH Oligopeptide transporter 4 OS=Arabidopsis thaliana OX=3702 GN=OPT4 PE=1 SV=1 && PF03169:OPT oligopeptide transporter protein	M-type_MADS
CsaV3_2G035890	1580.02152660652	1762.16089228087	1713.42427969419	1140.15535355702	1430.71665849401	1527.17113080367	1685.20223286052	1366.01438095156	0.303115596114266	0.0590223531358255	0.999725237588478	CsaV3_2G035890	chr2	24092732	24106315	-	5079	protein_coding	- && sp|Q9VR91|HERC2_DROME Probable E3 ubiquitin-protein ligase HERC2 OS=Drosophila melanogaster OX=7227 GN=HERC2 PE=1 SV=3 && PF00415:Regulator of chromosome condensation (RCC1) repeat|PF12796:Ankyrin repeats (3 copies)	HB-other
CsaV3_6G037610	1047.69881669618	1009.96992854726	944.225745530401	738.158321637964	830.01165050988	889.238886290743	1000.63149692461	819.136286146196	0.28882703629144	0.0590998233909077	0.999725237588478	CsaV3_6G037610	chr6	21278927	21283789	-	3609	protein_coding	- && sp|Q9LNC4|GTE4_ARATH Transcription factor GTE4 OS=Arabidopsis thaliana OX=3702 GN=GTE4 PE=2 SV=1 && -	HB-other
CsaV3_7G034610	2007.67404074796	1853.79325867947	1873.71235747204	1267.83679297548	2001.04343605806	1032.07556730121	1911.72655229982	1433.65193211158	0.414900251722299	0.0591695941175155	0.999725237588478	CsaV3_7G034610	chr7	21866657	21902813	-	16910	protein_coding	- && sp|A0A1P8AUY4|MDN1_ARATH Midasin OS=Arabidopsis thaliana OX=3702 GN=MDN1 PE=1 SV=1 && PF17867:Midasin AAA lid domain|PF17865:Midasin AAA lid domain|PF07728:AAA domain (dynein-related subfamily)	-
CsaV3_6G047430	163.484877200927	135.938125975953	138.179377394693	209.477361545909	171.490010435926	207.274281466321	145.867460190524	196.080551149385	-0.426634787327729	0.0592702014090872	0.999725237588478	CsaV3_6G047430	chr6	27981854	27984623	-	2460	protein_coding	- && sp|Q43872|PER64_ARATH Peroxidase 64 OS=Arabidopsis thaliana OX=3702 GN=PER64 PE=1 SV=1 && PF00141:Peroxidase	NAC
CsaV3_7G029930	257.189623889262	361.494720187903	339.921268390944	240.400210155067	284.183445865248	180.425281276383	319.535204156037	235.002979098899	0.442346176746889	0.0592769191914879	0.999725237588478	CsaV3_7G029930	chr7	18938382	18948053	-	4993	protein_coding	- && sp|O04716|MSH6_ARATH DNA mismatch repair protein MSH6 OS=Arabidopsis thaliana OX=3702 GN=MSH6 PE=1 SV=2 && PF05188:MutS domain II|PF05190:MutS family domain IV|PF00488:MutS domain V|PF05192:MutS domain III|PF01624:MutS domain I	MYB_related
CsaV3_3G014070	6423.75944318763	5008.56473040287	5401.89246028319	3383.55814458915	5044.74613556654	4830.67211417363	5611.40554462456	4419.65879810978	0.3444416116114	0.059550687660222	0.999725237588478	CsaV3_3G014070	chr3	10542795	10564996	-	10501	protein_coding	- && sp|F4IHS2|SYD_ARATH Chromatin structure-remodeling complex protein SYD OS=Arabidopsis thaliana OX=3702 GN=SYD PE=1 SV=1 && PF00271:Helicase conserved C-terminal domain|PF00176:SNF2 family N-terminal domain|PF14619:Snf2-ATP coupling, chromatin remodelling complex	G2-like
CsaV3_1G003310	433.633668185384	368.543363757027	345.448443486732	431.922369282755	467.432771302494	574.568604064671	382.541825143048	491.307914883307	-0.360824777577514	0.0595561751436831	0.999725237588478	CsaV3_1G003310	chr1	2054432	2058461	+	3768	protein_coding	- && - && PF00536:SAM domain (Sterile alpha motif)	-
CsaV3_2G014550	1251.05805419002	1578.89615948366	1728.16341328296	899.755143401951	1306.26390806337	1322.04476935254	1519.37254231888	1176.02127360595	0.369786375395262	0.0595568066941188	0.999725237588478	CsaV3_2G014550	chr2	12147983	12166274	-	5900	protein_coding	- && sp|Q9SXA1|P4KA1_ARATH Phosphatidylinositol 4-kinase alpha 1 OS=Arabidopsis thaliana OX=3702 GN=PI4KA1 PE=1 SV=2 && PF00613:Phosphoinositide 3-kinase family, accessory domain (PIK domain)|PF00454:Phosphatidylinositol 3- and 4-kinase	NAC
CsaV3_6G043790	741.663101448106	583.023518074641	662.339815645228	452.870105437346	537.988661310418	582.086324117854	662.342145055991	524.315030288539	0.337492085925479	0.0597251248631388	0.999725237588478	CsaV3_6G043790	chr6	25823913	25842208	-	3579	protein_coding	- && sp|F4JS25|SRFR1_ARATH Suppressor of RPS4-RLD 1 OS=Arabidopsis thaliana OX=3702 GN=SRFR1 PE=1 SV=1 && PF13432:Tetratricopeptide repeat	-
CsaV3_1G046420	626.02745659867	419.897766903498	444.016399361613	404.989565655424	312.601790451773	409.178762894654	496.64720762126	375.590039667283	0.403244875504287	0.0597751642337263	0.999725237588478	CsaV3_1G046420	chr1	32228148	32233069	-	2197	protein_coding	- && sp|C0HJV2|LEC_LUFAC Lectin OS=Luffa acutangula OX=56866 PE=1 SV=1 && PF14299:Phloem protein 2	-
CsaV3_3G034000	1301.89786356348	991.844845083802	1231.63885051136	1788.53766310388	1479.71380433284	1223.24044865357	1175.12718638621	1497.1639720301	-0.34950834978049	0.0598288474442734	0.999725237588478	CsaV3_3G034000	chr3	29006400	29011183	-	2898	protein_coding	- && sp|Q9FEL7|LAX2_MEDTR Auxin transporter-like protein 2 OS=Medicago truncatula OX=3880 GN=LAX2 PE=2 SV=1 && PF01490:Transmembrane amino acid transporter protein	-
CsaV3_6G014890	326.969754401853	498.439795245159	432.962049170038	330.17622224617	374.338194208706	169.685681200408	419.457199605683	291.400032551761	0.524458923223978	0.0598964571291132	0.999725237588478	CsaV3_6G014890	chr6	10784000	10817806	+	7188	protein_coding	- && sp|F4HW04|DPOE1_ARATH DNA polymerase epsilon catalytic subunit A OS=Arabidopsis thaliana OX=3702 GN=POL2A PE=1 SV=1 && PF00136:DNA polymerase family B|PF08490:Domain of unknown function (DUF1744)|PF03104:DNA polymerase family B, exonuclease domain	-
CsaV3_2G003110	219.308981610999	201.38981626067	163.051665325738	115.711304472978	139.151894182294	168.61172119281	194.583487732469	141.158306616027	0.463483950473743	0.0600331794131705	0.999725237588478	CsaV3_2G003110	chr2	1468123	1472943	-	2026	protein_coding	- && sp|Q9LFP7|PBL34_ARATH Serine/threonine-protein kinase PBL34 OS=Arabidopsis thaliana OX=3702 GN=PBL34 PE=1 SV=1 && PF07714:Protein tyrosine kinase	Whirly
CsaV3_1G012900	673.876688950161	628.336226733292	736.035483589064	558.606297455757	543.868318811078	560.607123965903	679.416133090839	554.36058007758	0.293815134109984	0.0606399948872286	0.999725237588478	CsaV3_1G012900	chr1	8160368	8168125	-	3091	protein_coding	- && sp|Q9SCV4|BGAL8_ARATH Beta-galactosidase 8 OS=Arabidopsis thaliana OX=3702 GN=BGAL8 PE=2 SV=2 && PF17834:Beta-sandwich domain in beta galactosidase|PF01301:Glycosyl hydrolases family 35|PF02140:Galactose binding lectin domain	MYB_related
CsaV3_1G017210	378.806422782635	304.098622553612	360.187577075499	397.00947569177	408.636196295891	550.941483897526	347.697540803915	452.195718628396	-0.378256450970263	0.0607831767491665	0.999725237588478	CsaV3_1G017210	chr1	11760626	11761354	-	729	protein_coding	- && sp|O65373|BAG5_ARATH BAG family molecular chaperone regulator 5, mitochondrial OS=Arabidopsis thaliana OX=3702 GN=BAG5 PE=1 SV=1 && PF02179:BAG domain	-
CsaV3_4G036530	24.9214751830681	24.1667779512804	45.1385966155997	11.9701349454805	20.5788012523111	13.9614800987677	31.4089499166494	15.5034720988531	1.01955753975526	0.0608742608367116	0.999725237588478	CsaV3_4G036530	chr4	25673150	25676284	+	2248	protein_coding	- && sp|F4KIB2|TMN8_ARATH Transmembrane 9 superfamily member 8 OS=Arabidopsis thaliana OX=3702 GN=TMN8 PE=2 SV=1 && PF02990:Endomembrane protein 70	-
CsaV3_2G030360	593.13110935702	447.085392098688	438.489224265825	710.228006765176	598.745122150575	579.938404102659	492.901908573845	629.637177672803	-0.353655763507704	0.0609021234618087	0.999725237588478	CsaV3_2G030360	chr2	19932551	19935987	+	1428	protein_coding	- && - && PF00582:Universal stress protein family	-
CsaV3_5G003080	171.459749259508	127.882533325526	170.421232120121	96.7585908093007	112.693435429323	127.801240904104	156.587838235052	112.417755714243	0.479585254225478	0.0610316741247838	0.999725237588478	CsaV3_5G003080	chr5	1939207	1947159	+	3190	protein_coding	- && sp|Q9LTJ8|MBD13_ARATH Methyl-CpG-binding domain-containing protein 13 OS=Arabidopsis thaliana OX=3702 GN=MBD13 PE=2 SV=1 && PF01429:Methyl-CpG binding domain	-
novel.240	8.9717310659045	2.0138981626067	2.76358754789386	17.9552024182208	2.93982875033015	26.8490001899379	4.58307225880169	15.9146771194963	-1.79606624769869	0.0610685911187358	0.999725237588478	-	chr5	8366384	8374000	+	4513	-	- && - && -	-
CsaV3_2G033030	245.22731580139	336.32099315532	287.413104980961	230.4250977005	239.106071693519	186.869041321968	289.65380464589	218.800070238662	0.403785025387035	0.0610768069590973	0.999725237588478	CsaV3_2G033030	chr2	21853230	21912306	-	4587	protein_coding	- && sp|I3XHK1|FANCM_ARATH DEAD-box ATP-dependent RNA helicase FANCM OS=Arabidopsis thaliana OX=3702 GN=FANCM PE=2 SV=1 && -	Trihelix
CsaV3_4G017450	249.214751830681	238.646932268894	235.826137420276	204.489805318625	185.2092112708	164.31588116242	241.22927383995	184.671632583948	0.384631235679365	0.0611011373381833	0.999725237588478	CsaV3_4G017450	chr4	10887087	10899035	+	5215	protein_coding	- && sp|Q7G192|ALDO2_ARATH Indole-3-acetaldehyde oxidase OS=Arabidopsis thaliana OX=3702 GN=AAO2 PE=1 SV=2 && PF00111:2Fe-2S iron-sulfur cluster binding domain|PF01315:Aldehyde oxidase and xanthine dehydrogenase, a/b hammerhead domain|PF02738:Molybdopterin-binding domain of aldehyde dehydrogenase|PF00941:FAD binding domain in molybdopterin dehydrogenase|PF03450:CO dehydrogenase flavoprotein C-ter…	LBD
CsaV3_1G040480	208.343532530449	164.132700252446	188.84514910608	130.673973154829	146.011494599731	141.762721002872	187.107127296325	139.482729585811	0.423953495940936	0.0611435486698959	0.999725237588478	CsaV3_1G040480	chr1	25730289	25738194	-	2850	protein_coding	- && sp|Q84WU9|C3H64_ARATH Zinc finger CCCH domain-containing protein 64 OS=Arabidopsis thaliana OX=3702 GN=At5g56900 PE=2 SV=1 && PF04676:Protein similar to CwfJ C-terminus 2|PF04677:Protein similar to CwfJ C-terminus 1	C3H
novel.277	25.9183341903908	27.1876251951905	20.266308684555	14.9626686818506	8.81948625099046	10.7396000759752	24.4574226900454	11.5072516696054	1.08631729137679	0.0611824323769708	0.999725237588478	-	chr5	12544026	12548458	-	740	-	- && - && -	-
CsaV3_3G013120	23.9246161757453	28.1945742764939	29.4782671775345	67.8307646910562	30.3782304200783	47.2542403342907	27.1991525432579	48.487745148475	-0.833006031597565	0.061191029751555	0.999725237588478	CsaV3_3G013120	chr3	10016655	10018220	+	1366	protein_coding	- && sp|Q9LJ86|LTPG5_ARATH Non-specific lipid transfer protein GPI-anchored 5 OS=Arabidopsis thaliana OX=3702 GN=LTPG5 PE=2 SV=1 && PF14368:Probable lipid transfer	ERF
CsaV3_6G042590	1174.29991062617	754.204861896211	914.747478352867	859.854693583683	590.905578816361	724.923005128323	947.750750291748	725.227759176122	0.386133011315298	0.0613611968843826	0.999725237588478	CsaV3_6G042590	chr6	24996413	25001234	-	2159	protein_coding	- && sp|Q8W4F0|DAR1_ARATH Protein DA1-related 1 OS=Arabidopsis thaliana OX=3702 GN=DAR1 PE=1 SV=3 && PF12315:Protein DA1|PF00412:LIM domain	-
CsaV3_6G038190	6384.88194190204	6793.88545155372	6303.74319674589	4341.1689402276	5822.82081148726	5760.72148075308	6494.17019673388	5308.23707748931	0.290925769464939	0.0614660380795668	0.999725237588478	CsaV3_6G038190	chr6	21718825	21726513	-	6485	protein_coding	- && sp|Q94KE2|TIC_ARATH Protein TIME FOR COFFEE OS=Arabidopsis thaliana OX=3702 GN=TIC PE=1 SV=2 && -	-
CsaV3_7G020980	96.6953237103041	114.792195268582	79.2228430396239	77.8058771456233	194.02869752179	182.573201291578	96.90345400617	151.469258652997	-0.644893305124431	0.061687033066809	0.999725237588478	CsaV3_7G020980	chr7	9311426	9315269	-	1596	protein_coding	- && sp|Q9FLN8|IAMT1_ARATH Indole-3-acetate O-methyltransferase 1 OS=Arabidopsis thaliana OX=3702 GN=IAMT1 PE=1 SV=1 && PF03492:SAM dependent carboxyl methyltransferase	MYB_related
[truncated: 18,606 more rows]
