# Supplementary material for: Integration of ATAC-seq and RNA-seq unveils transcription factors involved in low-nitrogen tolerance in cucumber
Source: Front Plant Sci. 2026 Mar 26;17:1798277. doi: 10.3389/fpls.2026.1798277 (PMC13062244; doi:10.3389/fpls.2026.1798277)
Supplement: Supplementary File 1 — Comprehensive datasets of transcriptional and chromatin accessibility changes. This compressed archive (ZIP format) contains three separate files: (1) List of differentially expressed genes (DEGs) identified by RNA-seq at 4 h under low-nitrogen stress; (2) List of DEGs identified by RNA-seq at 30 h; and (3) List of differentially accessible regions (DARs) identified by ATAC-seq at 4 h. [file DataSheet1.zip › Supplementary File 1/RNA_seq/C52_30H_mNvsC52_30H_pN_deg.xls]

gene_id	C52_30H_mN_1	C52_30H_mN_2	C52_30H_mN_3	C52_30H_pN_1	C52_30H_pN_2	C52_30H_pN_3	C52_30H_mN	C52_30H_pN	log2FoldChange	pvalue	padj	gene_name	gene_chr	gene_start	gene_end	gene_strand	gene_length	gene_biotype	gene_description	Family
CsaV3_1G038260	483.843131016596	363.086269958336	387.984035704089	1204.75101652884	1075.40814072026	828.951705206239	411.63781222634	1036.37028748511	-1.33270727884249	4.47975550196003e-11	7.16895272978664e-07	CsaV3_1G038260	chr1	24042009	24044333	-	1507	protein_coding	- && sp|Q9C7X5|NAS4_ARATH Probable nicotianamine synthase 4 OS=Arabidopsis thaliana OX=3702 GN=NAS4 PE=2 SV=1 && PF03059:Nicotianamine synthase protein	-
CsaV3_3G021460	974.038688260982	1128.83224529281	777.879322815586	5397.98635075787	3996.08484601901	1745.00340842328	960.250085456459	3713.02486840005	-1.95118039998648	3.41177038329412e-09	2.72992807219279e-05	CsaV3_3G021460	chr3	18452834	18453880	-	456	protein_coding	- && - && PF00407:Pathogenesis-related protein Bet v I family	-
CsaV3_6G040110	184.220360605881	145.432375160423	158.633866814972	335.302871914176	335.503375377908	353.405739055317	162.762200860426	341.403995449134	-1.069805285535	6.55736038781157e-09	3.49791460953829e-05	CsaV3_6G040110	chr6	23076360	23085227	+	3941	protein_coding	- && sp|Q9UNX4|WDR3_HUMAN WD repeat-containing protein 3 OS=Homo sapiens OX=9606 GN=WDR3 PE=1 SV=1 && PF00400:WD domain, G-beta repeat|PF04003:Dip2/Utp12 Family	-
CsaV3_4G032430	1169.90516361781	1353.41149128884	1430.57167844586	616.021555377207	656.028921497874	840.965498035315	1317.96277778417	704.338658303465	0.904238902593808	4.88882646509998e-07	0.00139432073717562	CsaV3_4G032430	chr4	22918862	22920972	-	2111	protein_coding	- && sp|D3UAG1|U7A16_PYRCO UDP-glycosyltransferase 71A16 OS=Pyrus communis OX=23211 GN=UGT71A16 PE=1 SV=1 && PF00201:UDP-glucoronosyl and UDP-glucosyl transferase	bHLH
CsaV3_4G000800	145.047065534516	90.0295655755002	124.231341481605	257.325459841112	285.577277851434	252.289649410594	119.769324197207	265.06412903438	-1.14738564269507	5.17060753163468e-07	0.00139432073717562	CsaV3_4G000800	chr4	452312	455782	+	1855	protein_coding	- && sp|Q9ASU7|PPAN_ARATH Peter Pan-like protein OS=Arabidopsis thaliana OX=3702 GN=PPAN PE=1 SV=1 && PF04427:Brix domain	MYB
CsaV3_7G008380	99.5213442353612	82.1148784919397	129.009470000128	30.2162471783124	41.9379219222385	31.0356314751128	103.548564242476	34.3966001918879	1.59123524905413	5.22772256642737e-07	0.00139432073717562	CsaV3_7G008380	chr7	5241894	5244086	+	2193	protein_coding	- && sp|Q9AT54|SCGT_TOBAC Scopoletin glucosyltransferase OS=Nicotiana tabacum OX=4097 GN=TOGT1 PE=1 SV=1 && PF00201:UDP-glucoronosyl and UDP-glucosyl transferase	ERF
CsaV3_6G035550	357.853344165448	286.907406779067	294.332716741033	644.288367253693	580.141253257632	512.588494040573	313.031155895182	579.006038183966	-0.888132896568669	9.18751905785099e-07	0.00202871272026277	CsaV3_6G035550	chr6	19504830	19507863	-	2027	protein_coding	- && sp|Q93ZH0|LYM1_ARATH LysM domain-containing GPI-anchored protein 1 OS=Arabidopsis thaliana OX=3702 GN=LYM1 PE=1 SV=1 && -	CO-like
CsaV3_2G019460	313.386360570924	584.697508298029	753.98868022297	229.058647964626	134.800463321481	200.229880484599	550.690849697308	188.029663923569	1.5506306370461	1.01416620396814e-06	0.00202871272026277	CsaV3_2G019460	chr2	15482600	15484634	-	2035	protein_coding	- && - && -	-
CsaV3_5G031640	11.6461147509465	14.8400382816759	23.8906425926163	73.1038238184977	71.8935804381231	50.0574701211497	16.7922652084129	65.0182914592568	-1.94607235889664	1.34737170181483e-06	0.00239577659379364	CsaV3_5G031640	chr5	25788360	25791592	+	2956	protein_coding	- && sp|Q8LC45|XTH33_ARATH Probable xyloglucan endotransglucosylase/hydrolase protein 33 OS=Arabidopsis thaliana OX=3702 GN=XTH33 PE=1 SV=2 && PF06955:Xyloglucan endo-transglycosylase (XET) C-terminus|PF00722:Glycosyl hydrolases family 16	MYB_related
novel.54	41.2907704806286	117.730970367962	102.251950296398	4.87358825456651	2.99556585158846	25.0287350605748	87.0912303816627	10.9659630555766	2.99265823760514	2.22866599598299e-06	0.00356653419337159	-	chr1	16204767	16211223	-	1808	-	- && sp|Q9M0B8|WTR37_ARATH WAT1-related protein At4g30420 OS=Arabidopsis thaliana OX=3702 GN=At4g30420 PE=3 SV=1 && PF00892:EamA-like transporter family	ERF
CsaV3_5G002770	463.727114628598	327.470178082314	340.202750518856	609.198531820814	825.777653087887	779.895384487512	377.133347743256	738.290523132071	-0.969794064520456	2.97890529802606e-06	0.00433376558948281	CsaV3_5G002770	chr5	1702605	1706459	+	2201	protein_coding	- && sp|O66601|GUAA_AQUAE GMP synthase [glutamine-hydrolyzing] OS=Aquifex aeolicus (strain VF5) OX=224324 GN=guaA PE=3 SV=1 && PF00117:Glutamine amidotransferase class-I|PF00958:GMP synthase C terminal domain	-
novel.4	146.105803239147	152.357726358539	182.524509407588	77.9774120730642	59.9113170317693	81.0931015962625	160.329346335091	72.993943567032	1.13582625462616	3.25976054244458e-06	0.00434716233006172	-	chr1	3546079	3547368	+	1195	-	- && sp|Q9FUT0|GSTU9_ARATH Glutathione S-transferase U9 OS=Arabidopsis thaliana OX=3702 GN=GSTU9 PE=2 SV=1 && -	NAC
CsaV3_6G043970	1016.38819644624	1139.71494003271	949.891949482424	1700.88230084371	1619.60260375883	1574.80801001137	1035.33169532046	1631.7643048713	-0.656409888485214	4.1839762643347e-06	0.00515047478139601	CsaV3_6G043970	chr6	25950641	25951903	-	1167	protein_coding	- && sp|Q9FN11|LBD37_ARATH LOB domain-containing protein 37 OS=Arabidopsis thaliana OX=3702 GN=LBD37 PE=2 SV=1 && PF03195:Lateral organ boundaries (LOB) domain	LBD
CsaV3_7G021990	51.8781475269436	33.6374201051319	33.4468996296628	115.991400458683	141.790116975187	81.0931015962625	39.6541557539128	112.958206343378	-1.5140389706867	4.55199080281632e-06	0.00520325062981926	CsaV3_7G021990	chr7	10744617	10783314	+	3644	protein_coding	- && sp|D2WL32|GLGB3_ARATH 1,4-alpha-glucan-branching enzyme 3, chloroplastic/amyloplastic OS=Arabidopsis thaliana OX=3702 GN=SBE3 PE=1 SV=1 && PF02806:Alpha amylase, C-terminal all-beta domain|PF00128:Alpha amylase, catalytic domain|PF02922:Carbohydrate-binding module 48 (Isoamylase N-terminal domain)	MYB_related
CsaV3_3G033000	76.2291147334681	174.12311583833	309.622728000307	56.5336237529715	47.9290536254154	39.0448266944968	186.658319524035	47.8358346909612	1.96518409789803	5.04134141923255e-06	0.00537843911546523	CsaV3_3G033000	chr3	28527402	28529709	+	2189	protein_coding	- && sp|K4BIZ9|WRK70_SOLLC WRKY DNA-binding transcription factor 70 OS=Solanum lycopersicum OX=4081 GN=WRKY70 PE=2 SV=1 && PF03106:WRKY DNA -binding domain	WRKY
CsaV3_3G004810	263.625688453244	255.248658444825	231.261420296526	436.673507609159	472.300882600448	383.440221128007	250.045255731531	430.804870445871	-0.785404436324654	7.45307551959131e-06	0.00745447297125124	CsaV3_3G004810	chr3	4054879	4059641	-	1755	protein_coding	- && sp|Q9FLP3|MGE1_ARATH GrpE protein homolog 1, mitochondrial OS=Arabidopsis thaliana OX=3702 GN=Mge1 PE=2 SV=1 && PF01025:GrpE	-
CsaV3_5G020610	746.410081765209	847.860853826414	876.308770297165	1595.61279454508	1388.94403318652	1189.36549007852	823.526568629596	1391.30743927004	-0.75637860956654	7.99126085473861e-06	0.00752259690931659	CsaV3_5G020610	chr5	15612590	15620606	+	5015	protein_coding	- && sp|Q40345|IDHP_MEDSA Isocitrate dehydrogenase [NADP], chloroplastic (Fragment) OS=Medicago sativa OX=3879 PE=2 SV=1 && PF00180:Isocitrate/isopropylmalate dehydrogenase	G2-like
CsaV3_5G001290	96.3451311214667	76.1788631792694	69.7606763704396	195.918247833574	233.6541364239	136.156318729527	80.7615568903919	188.576234329	-1.22532455779672	8.62752728963342e-06	0.00767035106755576	CsaV3_5G001290	chr5	660752	665570	+	1955	protein_coding	- && sp|Q0IWF3|NIP31_ORYSJ Aquaporin NIP3-1 OS=Oryza sativa subsp. japonica OX=39947 GN=NIP3-1 PE=2 SV=2 && PF00230:Major intrinsic protein	BES1
CsaV3_6G009970	1093.67604888434	1218.86181086831	1239.44653770493	469.813907740212	504.253585017391	809.929866560202	1183.99479915253	594.665786439268	0.993718673260758	1.03131220005499e-05	0.00787466771852529	CsaV3_6G009970	chr6	8076387	8079176	-	2602	protein_coding	- && - && PF03107:C1 domain	LBD
CsaV3_2G004440	755.938721106892	614.377584861381	658.426109852505	1006.88333339344	1130.32684799938	1110.2746872871	676.247471940259	1082.49495622664	-0.679060028287118	1.08920061815744e-05	0.00787466771852529	CsaV3_2G004440	chr2	2380299	2384220	+	2613	protein_coding	- && sp|Q9MAB3|NOP5B_ARATH Probable nucleolar protein 5-2 OS=Arabidopsis thaliana OX=3702 GN=NOP5-2 PE=1 SV=1 && PF01798:snoRNA binding domain, fibrillarin|PF08156:NOP5NT (NUC127) domain	M-type_MADS
CsaV3_6G043930	215.982491744826	145.432375160423	162.456369629791	66.2808002621045	56.9157511801808	97.1114920350304	174.62374551168	73.4360144924386	1.24907524400055	1.12786163313637e-05	0.00787466771852529	CsaV3_6G043930	chr6	25927418	25929541	+	1859	protein_coding	- && sp|Q43873|PER73_ARATH Peroxidase 73 OS=Arabidopsis thaliana OX=3702 GN=PER73 PE=1 SV=1 && PF00141:Peroxidase	NAC
CsaV3_1G042880	155.634442580831	199.845848859902	406.140924074477	56.5336237529715	30.9541804664141	110.126434266529	253.87373850507	65.8714128286383	1.94729189454107	1.16433521730257e-05	0.00787466771852529	CsaV3_1G042880	chr1	27774048	27775645	+	1598	protein_coding	- && - && PF01107:Viral movement protein (MP)	-
CsaV3_4G033970	174.691721264198	222.600574225138	219.79391185207	118.915553411423	100.850717003478	94.1080438277614	205.695402447135	104.624771414221	0.975748692942166	1.16647320224839e-05	0.00787466771852529	CsaV3_4G033970	chr4	24064353	24066493	+	1986	protein_coding	- && sp|Q9S7T8|SPZX_ARATH Serpin-ZX OS=Arabidopsis thaliana OX=3702 GN=At1g47710 PE=1 SV=1 && PF00079:Serpin (serine protease inhibitor)	B3
CsaV3_3G002630	105.87377046315	79.1468708356046	101.296324592693	186.171071324441	180.732473045837	190.218386460369	95.4389886304826	185.707310276882	-0.961108915638633	1.18097872426799e-05	0.00787466771852529	CsaV3_3G002630	chr3	2134130	2136632	+	965	protein_coding	- && - && -	-
CsaV3_UNG237510	45.5257212991546	39.5734354178023	22.9350168889116	135.485753476949	71.8935804381231	114.131031876221	36.0113912019562	107.170121930431	-1.57764131291541	1.33234164836553e-05	0.00835745423031586	CsaV3_UNG237510	scaffold128	75157	79526	-	1791	protein_coding	- && sp|Q8LPJ4|AB2E_ARATH ABC transporter E family member 2 OS=Arabidopsis thaliana OX=3702 GN=ABCE2 PE=2 SV=1 && PF00005:ABC transporter|PF04068:Possible Fer4-like domain in RNase L inhibitor, RLI|PF00037:4Fe-4S binding domain	GeBP
CsaV3_6G031480	366.3232458025	456.083843190171	447.232829333777	245.628848030152	238.646746176548	261.299994032401	423.213306108816	248.5251960797	0.768612473699931	1.39032769738183e-05	0.00835745423031586	CsaV3_6G031480	chr6	17701773	17704374	+	1737	protein_coding	- && sp|Q9SII6|PIX13_ARATH Probable serine/threonine-protein kinase PIX13 OS=Arabidopsis thaliana OX=3702 GN=PIX13 PE=1 SV=2 && PF07714:Protein tyrosine kinase	Whirly
CsaV3_4G002210	593.951852298272	707.375158093216	602.999819037635	1031.25127466627	1050.44509195702	936.074691265499	634.775609809708	1005.92368596293	-0.664103636035337	1.42174482984768e-05	0.00835745423031586	CsaV3_4G002210	chr4	1320599	1324307	+	2210	protein_coding	- && sp|A8KYS5|TAL_FRASN Transaldolase OS=Frankia sp. (strain EAN1pec) OX=298653 GN=tal PE=3 SV=1 && PF00923:Transaldolase/Fructose-6-phosphate aldolase	bHLH
CsaV3_6G012400	229.746081905036	285.918070893622	214.060157629842	134.511035826036	134.800463321481	103.118388449568	243.2414368095	124.143295865695	0.970120673441976	1.47619542118205e-05	0.00835745423031586	CsaV3_6G012400	chr6	8552246	8555611	+	1877	protein_coding	- && sp|Q8VYN2|VAP42_ARATH Vesicle-associated protein 4-2 OS=Arabidopsis thaliana OX=3702 GN=PVA42 PE=1 SV=1 && PF00635:MSP (Major sperm protein) domain	-
CsaV3_UNG236470	0	0	0	19.494353018266	0.998521950529488	40.0459760969198	0	20.1796170219051	-6.77693362077629	1.51450460963044e-05	0.00835745423031586	CsaV3_UNG236470	scaffold126	64102	66143	+	727	protein_coding	- && sp|Q0IZS0|NADC_ORYSJ Nicotinate-nucleotide pyrophosphorylase [carboxylating], chloroplastic OS=Oryza sativa subsp. japonica OX=39947 GN=Os09g0553600 PE=2 SV=1 && -	-
CsaV3_6G045100	132.342213078938	115.752298597072	111.808207333444	321.65682480139	410.39252166762	170.195398411909	119.967573003151	300.748248293639	-1.32651586752147	1.58797049522113e-05	0.00847076394500794	CsaV3_6G045100	chr6	26683510	26685948	+	2439	protein_coding	- && sp|Q9SJY5|PUMP5_ARATH Mitochondrial uncoupling protein 5 OS=Arabidopsis thaliana OX=3702 GN=PUMP5 PE=2 SV=1 && PF00153:Mitochondrial carrier protein	ERF
CsaV3_3G034510	3229.14999912608	3610.08664598901	3023.59972652152	4731.27947753317	5259.21511343881	4887.61138262906	3287.61212387887	4959.36865786701	-0.593124653064107	1.75437809015932e-05	0.00905655244413538	CsaV3_3G034510	chr3	29240372	29243551	-	1320	protein_coding	- && sp|Q9FGP9|RER1_ARATH Protein RETICULATA-RELATED 1, chloroplastic OS=Arabidopsis thaliana OX=3702 GN=RER1 PE=1 SV=1 && PF11891:Protein RETICULATA-related	-
CsaV3_7G000030	670.180967031741	243.376627819484	338.291499111447	1035.15014526993	1305.06818934204	914.049404412193	417.28303132089	1084.75591300805	-1.37900786610527	1.85363032043172e-05	0.009090034413295	CsaV3_7G000030	chr7	89452	90531	+	532	protein_coding	- && sp|Q58FS3|RAD_ANTMA Transcription factor RADIALIS OS=Antirrhinum majus OX=4151 GN=RAD PE=1 SV=1 && -	MYB_related
CsaV3_4G035140	440.434885126705	226.557917766918	307.711476592898	646.237802555519	647.042223943108	688.79078886702	324.901426495507	660.690271788549	-1.02488884429898	1.87446813496679e-05	0.009090034413295	CsaV3_4G035140	chr4	24777676	24784667	-	4171	protein_coding	- && sp|Q8RXU6|PCN_ARATH WD repeat-containing protein PCN OS=Arabidopsis thaliana OX=3702 GN=PCN PE=2 SV=1 && -	-
CsaV3_2G032050	76.2291147334681	94.9762450027255	111.808207333444	19.494353018266	7.9881756042359	43.0494243041887	94.3378556898793	23.5106509755636	2.00592635697589	2.2597695867654e-05	0.0106362037344137	CsaV3_2G032050	chr2	21161532	21164280	+	2573	protein_coding	- && sp|Q41142|PLDA1_RICCO Phospholipase D alpha 1 OS=Ricinus communis OX=3988 GN=PLD1 PE=1 SV=1 && PF00614:Phospholipase D Active site motif|PF00168:C2 domain|PF12357:Phospholipase D C terminal	TALE
CsaV3_2G028130	1238.72311441886	904.252999296782	1058.83327970475	1635.57621823252	2272.63595940511	1736.99421320389	1067.2697978068	1881.73546361384	-0.818299577029755	2.4356859634623e-05	0.0111366521352249	CsaV3_2G028130	chr2	18563479	18568558	+	2504	protein_coding	- && sp|Q9SX80|R47CP_ARATH Polyadenylate-binding protein RBP47C' OS=Arabidopsis thaliana OX=3702 GN=RBP47C' PE=2 SV=1 && PF00076:RNA recognition motif. (a.k.a. RRM, RBD, or RNP domain)	MIKC_MADS
CsaV3_1G045550	186.337836015144	104.869603857176	171.057000963133	269.996789302985	321.524068070495	403.463209176467	154.088146945151	331.661355516649	-1.10644879646525	2.7745949988005e-05	0.0123338454905012	CsaV3_1G045550	chr1	31348594	31351177	+	1533	protein_coding	- && sp|Q38867|CP19C_ARATH Peptidyl-prolyl cis-trans isomerase CYP19-3 OS=Arabidopsis thaliana OX=3702 GN=CYP19-3 PE=2 SV=2 && PF00160:Cyclophilin type peptidyl-prolyl cis-trans isomerase/CLD	FAR1
CsaV3_2G012300	1007.91829480919	579.750828870804	811.326222445249	1675.53964191997	1682.50948664219	1261.44824705297	799.665115375081	1539.83245853838	-0.945608293644625	3.22855391829835e-05	0.0139639319877104	CsaV3_2G012300	chr2	9854235	9858944	+	2388	protein_coding	- && sp|Q05046|CH62_CUCMA Chaperonin CPN60-2, mitochondrial OS=Cucurbita maxima OX=3661 GN=CPN60-2 PE=1 SV=1 && PF00118:TCP-1/cpn60 chaperonin family	bZIP
CsaV3_6G016090	14.822327864841	29.6800765633517	39.1806538518907	3.89887060365321	0.998521950529488	6.00689641453796	27.8943527600278	3.63476298957355	2.94318228394257	3.92982102643373e-05	0.016549717338426	CsaV3_6G016090	chr6	12057359	12062347	+	2344	protein_coding	- && sp|P49092|ASNS1_LOTJA Asparagine synthetase [glutamine-hydrolyzing] 1 OS=Lotus japonicus OX=34305 GN=AS1 PE=2 SV=2 && PF00733:Asparagine synthase|PF13537:Glutamine amidotransferase domain	G2-like
CsaV3_5G024480	141.870852420621	183.027138807336	199.725772074272	384.038754459841	273.59501444508	327.375854592319	174.87458776741	328.336541165747	-0.907693826460932	4.13728275063727e-05	0.0169766502201149	CsaV3_5G024480	chr5	19338596	19340126	+	1342	protein_coding	- && sp|B8BLZ4|ORR10_ORYSI Two-component response regulator ORR10 OS=Oryza sativa subsp. indica OX=39946 GN=RR10 PE=2 SV=1 && PF00072:Response regulator receiver domain	M-type_MADS
CsaV3_6G023830	200.101426175354	301.747445060742	331.602119185514	90.6487415349371	85.872887745536	169.194249009486	277.816996807203	115.238626096653	1.27054574834308	4.26358178163672e-05	0.0170575248128831	CsaV3_6G023830	chr6	15825389	15826290	-	902	protein_coding	- && - && -	-
CsaV3_3G006310	3736.28535964457	7681.20381459542	4123.52491148557	15874.251662774	16224.9831741536	7318.40213171209	5180.33802857519	13139.2123228799	-1.34274918787464	4.38393215000664e-05	0.0171112356576966	CsaV3_3G006310	chr3	5464960	5466453	+	878	protein_coding	- && sp|Q40256|MT3_MUSAC Metallothionein-like protein type 3 OS=Musa acuminata OX=4641 PE=3 SV=1 && -	-
CsaV3_2G014690	3109.51263850272	2927.44488503192	3088.58227437343	5244.95567956448	5784.43765941732	3936.51945032721	3041.84659930269	4988.63759643634	-0.713713663302313	4.70401682566082e-05	0.0179234241097738	CsaV3_2G014690	chr2	12279918	12281888	+	1606	protein_coding	- && sp|P49311|GRP2_SINAL Glycine-rich RNA-binding protein GRP2A OS=Sinapis alba OX=3728 PE=2 SV=1 && PF00076:RNA recognition motif. (a.k.a. RRM, RBD, or RNP domain)	G2-like
CsaV3_5G023920	100.580081939993	185.995146463671	156.722615407563	537.069425653229	292.56693150514	262.301143434824	147.765947937075	363.979166864398	-1.29973036766491	4.9057565682662e-05	0.0179505486482768	CsaV3_5G023920	chr5	18402838	18406406	-	1795	protein_coding	- && sp|P32289|GLNA_VIGAC Glutamine synthetase nodule isozyme OS=Vigna aconitifolia OX=3918 PE=2 SV=1 && PF00120:Glutamine synthetase, catalytic domain|PF03951:Glutamine synthetase, beta-Grasp domain	-
CsaV3_5G033550	175.750458968829	104.869603857176	132.831972814947	292.415295273991	383.432429003323	220.252868533059	137.817345213651	298.700197603458	-1.11719129723395	5.07637302693346e-05	0.0179505486482768	CsaV3_5G033550	chr5	26823044	26832041	+	4010	protein_coding	- && sp|Q8L6J5|RPO1B_TOBAC DNA-directed RNA polymerase 1B, mitochondrial OS=Nicotiana tabacum OX=4097 GN=RPOT1-TOM PE=2 SV=2 && PF14700:DNA-directed RNA polymerase N-terminal|PF00940:DNA-dependent RNA polymerase	-
CsaV3_3G028140	191.631524538302	110.805619169846	183.480135111293	337.252307216003	403.402868013913	270.310338654208	161.972426273147	336.988504628041	-1.05744366022838	5.09347222197269e-05	0.0179505486482768	CsaV3_3G028140	chr3	24614709	24618562	-	1865	protein_coding	- && sp|F4JLC1|MRL7_ARATH Thioredoxin-like fold domain-containing protein MRL7, chloroplastic OS=Arabidopsis thaliana OX=3702 GN=MRL7 PE=1 SV=1 && -	-
CsaV3_4G028100	402.320327759971	408.595720688809	456.789086370823	122.814424015076	85.872887745536	269.309189251785	422.568378273201	159.332167004132	1.40747343870034	5.23480160537878e-05	0.0179505486482768	CsaV3_4G028100	chr4	17504238	17506707	+	2112	protein_coding	- && sp|Q7F2L3|NAC48_ORYSJ NAC domain-containing protein 48 OS=Oryza sativa subsp. japonica OX=39947 GN=NAC048 PE=1 SV=1 && PF02365:No apical meristem (NAM) protein	NAC
CsaV3_1G039550	71.9941639149421	362.096934072891	230.305794592821	60.4324943566247	30.9541804664141	78.0896533889935	221.465630860218	56.4921094040108	1.97156158475492	5.31880779829343e-05	0.0179505486482768	CsaV3_1G039550	chr1	24929282	24934286	+	2168	protein_coding	- && sp|Q99090|CPRF2_PETCR Light-inducible protein CPRF2 OS=Petroselinum crispum OX=4043 GN=CPRF2 PE=2 SV=2 && PF00170:bZIP transcription factor|PF12498:Basic leucine-zipper C terminal	bZIP
CsaV3_3G021800	1278.95514719485	897.327648098667	1491.73172348296	509.777331427657	689.978667815876	729.837914366363	1222.67150625883	643.197971203299	0.926849355887736	5.38415506540827e-05	0.0179505486482768	CsaV3_3G021800	chr3	18917683	18927344	-	7633	protein_coding	- && sp|Q9LYS2|AB10C_ARATH ABC transporter C family member 10 OS=Arabidopsis thaliana OX=3702 GN=ABCC10 PE=2 SV=2 && PF00664:ABC transporter transmembrane region|PF00005:ABC transporter	bZIP
CsaV3_3G045430	287.976655659768	397.713025948913	431.942818074502	195.918247833574	100.850717003478	204.234478094291	372.544166561061	167.001147643781	1.15785713203436	5.54248934425832e-05	0.018101317750238	CsaV3_3G045430	chr3	37097725	37102400	-	1902	protein_coding	- && sp|Q9FWS6|BBD1_ARATH Bifunctional nuclease 1 OS=Arabidopsis thaliana OX=3702 GN=BBD1 PE=2 SV=1 && PF02577:Bifunctional nuclease	bHLH
CsaV3_7G029330	2414.98070426446	2863.138052478	2088.04216259466	4167.89267530528	3575.7071048461	3939.52289853448	2455.38697311237	3894.37422622862	-0.665489822915058	6.17152178705272e-05	0.0197525726316409	CsaV3_7G029330	chr7	18582374	18583636	+	1177	protein_coding	- && sp|P32292|ARG2_VIGRR Indole-3-acetic acid-induced protein ARG2 OS=Vigna radiata var. radiata OX=3916 GN=ARG2 PE=2 SV=1 && PF03242:Late embryogenesis abundant protein	-
CsaV3_4G003830	192.690262242933	101.901596200841	137.61010133347	283.642836415771	277.589102247198	297.341372519629	144.067319925748	286.191103727533	-0.992005872066868	6.8809620915472e-05	0.0214098917661941	CsaV3_4G003830	chr4	2347054	2350208	-	1191	protein_coding	- && sp|Q68EV5|CMS1_XENLA Protein CMSS1 OS=Xenopus laevis OX=8355 GN=cmss1 PE=2 SV=1 && PF14617:U3-containing 90S pre-ribosomal complex subunit	-
CsaV3_1G009480	130.224737669675	91.0189014609453	131.876347111242	262.199048095678	192.714736452191	226.259764947597	117.706662080621	227.057849831822	-0.948370195584337	6.95691040331246e-05	0.0214098917661941	CsaV3_1G009480	chr1	5889568	5893804	+	1881	protein_coding	- && sp|Q54FW9|Y0555_DICDI WD repeat-containing protein DDB_G0290555 OS=Dictyostelium discoideum OX=44689 GN=DDB_G0290555 PE=4 SV=1 && -	-
CsaV3_3G039950	7.41116393242051	46.4987866159177	42.0475309630047	4.87358825456651	2.99556585158846	4.00459760969198	31.9858271704476	3.95791723861565	3.0164432069891	7.55844812392266e-05	0.0228222349673838	CsaV3_3G039950	chr3	32827816	32830681	+	1716	protein_coding	- && sp|Q9FL41|WTR38_ARATH WAT1-related protein At5g07050 OS=Arabidopsis thaliana OX=3702 GN=At5g07050 PE=2 SV=1 && PF00892:EamA-like transporter family	ERF
CsaV3_5G021940	79.4053278473626	43.5307789595825	61.1600450370977	177.398612466221	246.634921780784	90.1034462180695	61.3653839480143	171.378993488358	-1.48323869888151	8.33315060100298e-05	0.0246954461236761	CsaV3_5G021940	chr5	16645731	16659468	-	3510	protein_coding	- && sp|F4JFJ3|Y3206_ARATH ATP-dependent DNA helicase At3g02060, chloroplastic OS=Arabidopsis thaliana OX=3702 GN=At3g02060 PE=2 SV=1 && PF00270:DEAD/DEAH box helicase|PF00271:Helicase conserved C-terminal domain|PF02559:CarD-like/TRCF domain	HD-ZIP
CsaV3_4G004810	220.217442563352	245.355299590374	201.637023481681	301.18775413221	802.811648225708	463.532173321846	222.403255211803	522.510525226588	-1.23222746820629	8.82796370168908e-05	0.0256861642032964	CsaV3_4G004810	chr4	3077490	3080865	-	2118	protein_coding	- && sp|Q9FYV1|INO1_SESIN Inositol-3-phosphate synthase OS=Sesamum indicum OX=4182 PE=2 SV=1 && PF07994:Myo-inositol-1-phosphate synthase|PF01658:Myo-inositol-1-phosphate synthase	-
CsaV3_1G012520	1.0587377046315	0.989335885445057	0.955625703704651	64.3313649602779	8.98669755476539	5.00574701211497	1.00123309792707	26.1079365090528	-4.70754878205594	9.48877967260376e-05	0.0267852156598347	CsaV3_1G012520	chr1	7778515	7781823	-	3309	protein_coding	- && sp|Q40477|ERF4_TOBAC Ethylene-responsive transcription factor 4 OS=Nicotiana tabacum OX=4097 GN=ERF4 PE=1 SV=1 && PF00847:AP2 domain	ERF
CsaV3_3G043890	2950.701982808	2908.64750320847	2773.2257921509	1544.92747669758	1537.72380381541	2202.52868533059	2877.52509272245	1761.72665528119	0.707858161205637	9.54044424552009e-05	0.0267852156598347	CsaV3_3G043890	chr3	35777164	35784141	-	4146	protein_coding	- && sp|Q9SCW1|BGAL1_ARATH Beta-galactosidase 1 OS=Arabidopsis thaliana OX=3702 GN=BGAL1 PE=2 SV=1 && PF02140:Galactose binding lectin domain|PF01301:Glycosyl hydrolases family 35|PF17834:Beta-sandwich domain in beta galactosidase	MYB_related
CsaV3_3G021220	9637.68932526056	9109.80483317809	8314.89924793417	15102.2752832507	15674.7975794119	11553.2641039613	9020.79780212427	14110.112322208	-0.645426266398663	9.85638861151672e-05	0.0271951356810521	CsaV3_3G021220	chr3	17967576	17969512	-	873	protein_coding	- && sp|Q06394|ML146_PAPSO Major latex protein 146 OS=Papaver somniferum OX=3469 GN=MLP146 PE=2 SV=1 && PF00407:Pathogenesis-related protein Bet v I family	-
CsaV3_2G014210	1227.07699966791	972.517175392491	980.471972000973	1649.22226534531	2018.0128620201	1498.72065542722	1060.02204902046	1721.98526093087	-0.700228300806256	0.000105937025665554	0.0282723727819288	CsaV3_2G014210	chr2	11854532	11859194	+	2025	protein_coding	- && sp|Q93Z70|ARGC_ARATH Probable N-acetyl-gamma-glutamyl-phosphate reductase, chloroplastic OS=Arabidopsis thaliana OX=3702 GN=At2g19940 PE=1 SV=2 && PF01118:Semialdehyde dehydrogenase, NAD binding domain|PF02774:Semialdehyde dehydrogenase, dimerisation domain	-
CsaV3_1G038710	4948.54003144764	3568.53453880032	4230.55499030049	9861.21847428988	11574.8664505378	5125.88494040573	4249.20985351615	8853.98995507781	-1.05916167357197	0.000106001522646737	0.0282723727819288	CsaV3_1G038710	chr1	24388218	24391475	+	2820	protein_coding	- && sp|P36181|HSP80_SOLLC Heat shock cognate protein 80 OS=Solanum lycopersicum OX=4081 GN=HSC80 PE=2 SV=1 && PF00183:Hsp90 protein|PF02518:Histidine kinase-, DNA gyrase B-, and HSP90-like ATPase	bZIP
CsaV3_4G031200	211.7475409263	152.357726358539	201.637023481681	318.73267184865	437.352614331916	295.339073714783	188.58076358884	350.474786631783	-0.894456625900333	0.000110075971056162	0.0288777994231435	CsaV3_4G031200	chr4	21385011	21422216	-	6491	protein_coding	- && sp|F4J8K6|RRP5_ARATH rRNA biogenesis protein RRP5 OS=Arabidopsis thaliana OX=3702 GN=RRP5 PE=2 SV=2 && PF00575:S1 RNA binding domain|PF05843:Suppressor of forked protein (Suf)	-
CsaV3_6G009310	130.224737669675	74.2001914083793	119.453212963081	218.33675380458	230.658570572312	191.219535862792	107.959380680378	213.404953413228	-0.98410355473089	0.000114668732495686	0.0295974794536849	CsaV3_6G009310	chr6	7468304	7478268	+	3357	protein_coding	- && sp|Q9XIF2|MTR4_ARATH DExH-box ATP-dependent RNA helicase DExH9 OS=Arabidopsis thaliana OX=3702 GN=MTR4 PE=2 SV=1 && PF00270:DEAD/DEAH box helicase|PF13234:rRNA-processing arch domain|PF08148:DSHCT (NUC185) domain	C3H
CsaV3_3G016330	115.402409804834	84.0935502628299	75.4944305926675	164.727283004348	204.696999858545	163.187352594948	91.6634635534437	177.53721181928	-0.956232868350354	0.000130067259649361	0.0330391485106146	CsaV3_3G016330	chr3	12205497	12211512	+	2148	protein_coding	- && sp|Q93ZG9|FKB53_ARATH Peptidyl-prolyl cis-trans isomerase FKBP53 OS=Arabidopsis thaliana OX=3702 GN=FKBP53 PE=1 SV=1 && PF17800:Nucleoplasmin-like domain|PF00254:FKBP-type peptidyl-prolyl cis-trans isomerase	GeBP
CsaV3_3G008030	204.33637699388	131.581672764193	156.722615407563	354.797224932442	472.300882600448	229.263213154866	164.213555055212	352.120440229252	-1.10139425854671	0.000139393473140402	0.0348549023541538	CsaV3_3G008030	chr3	6949178	6955684	+	5931	protein_coding	- && sp|Q3HRP2|CNBL5_ORYSJ Calcineurin B-like protein 5 OS=Oryza sativa subsp. japonica OX=39947 GN=CBL5 PE=2 SV=1 && -	-
CsaV3_7G004370	67.7592130964161	69.253511981154	72.6275534815535	25.3426589237459	28.9571365653551	37.0425278896508	69.8800928530412	30.4474411262506	1.19980072227816	0.000172314892517077	0.0424239265377043	CsaV3_7G004370	chr7	3147794	3152394	+	3790	protein_coding	- && sp|Q9SKU6|PP166_ARATH Pentatricopeptide repeat-containing protein At2g20710, mitochondrial OS=Arabidopsis thaliana OX=3702 GN=At2g20710 PE=2 SV=1 && PF13812:Pentatricopeptide repeat domain	HSF
CsaV3_7G034120	278.448016318085	171.155108181995	225.527666074298	431.799919354593	563.166380098631	328.377003994742	225.043596858126	441.114434482655	-0.971657391800397	0.00017833792445702	0.0432415425012983	CsaV3_7G034120	chr7	21542929	21550113	+	4455	protein_coding	- && sp|Q03701|CEBPZ_HUMAN CCAAT/enhancer-binding protein zeta OS=Homo sapiens OX=9606 GN=CEBPZ PE=1 SV=3 && PF03914:CBF/Mak21 family	-
CsaV3_5G029600	134.459688488201	93.9869091172804	97.4738217778745	212.4884478991	262.611272989255	164.188501997371	108.640139794452	213.096074295242	-0.973688915779294	0.000189136904461413	0.0451754907775521	CsaV3_5G029600	chr5	24512767	24514252	+	1486	protein_coding	- && - && PF02536:mTERF	-
CsaV3_3G040160	74.1116393242051	110.805619169846	359.315264592949	26.3173765746592	6.98965365370641	26.0298844629978	181.410841029	19.7789715637878	3.19729217703405	0.000203989100200717	0.0480064348604718	CsaV3_3G040160	chr3	32965687	32965989	-	303	protein_coding	- && - && PF05678:VQ motif	-
CsaV3_7G011550	382.204311371972	226.557917766918	320.134610741058	527.322249144096	551.184116692277	530.609183284187	309.632279959983	536.371849706853	-0.793360818603406	0.000210791705869105	0.0486611246753335	CsaV3_7G011550	chr7	6380384	6385935	-	2441	protein_coding	- && sp|Q9FG73|NOP2A_ARATH 25S rRNA (cytosine-C(5))-methyltransferase NOP2A OS=Arabidopsis thaliana OX=3702 GN=NOP2A PE=1 SV=1 && PF17125:N-terminal domain of 16S rRNA methyltransferase RsmF|PF01189:16S rRNA methyltransferase RsmB/F	-
CsaV3_5G028190	38.1145573667341	51.445466043143	57.3375422222791	11.6966118109596	6.98965365370641	24.0275856581519	48.9658552107187	14.2379503742726	1.7845499131044	0.000212852510608845	0.0486611246753335	CsaV3_5G028190	chr5	23281466	23285904	-	2583	protein_coding	- && sp|Q93Z08|E136_ARATH Glucan endo-1,3-beta-glucosidase 6 OS=Arabidopsis thaliana OX=3702 GN=At5g58090 PE=2 SV=2 && PF07983:X8 domain|PF00332:Glycosyl hydrolases family 17	LBD
CsaV3_1G013850	515.605262155541	495.657278607974	377.472152963337	803.167344352561	720.93284828229	684.786191257328	462.911564575617	736.295461297393	-0.670222619414009	0.000220082194337764	0.0493272943252235	CsaV3_1G013850	chr1	9170491	9173592	+	978	protein_coding	- && sp|Q8L817|ATCA7_ARATH Alpha carbonic anhydrase 7 OS=Arabidopsis thaliana OX=3702 GN=ACA7 PE=2 SV=1 && PF00194:Eukaryotic-type carbonic anhydrase	GATA
CsaV3_1G038690	3383.72570400228	2467.40369829997	2760.80265800274	7885.46579588861	9192.39307657447	2985.42751802537	2870.64402010166	6687.76213016282	-1.22018391757404	0.000222848009105266	0.0493272943252235	CsaV3_1G038690	chr1	24375480	24379881	-	3979	protein_coding	- && sp|P36181|HSP80_SOLLC Heat shock cognate protein 80 OS=Solanum lycopersicum OX=4081 GN=HSC80 PE=2 SV=1 && PF00183:Hsp90 protein|PF02518:Histidine kinase-, DNA gyrase B-, and HSP90-like ATPase	bZIP
CsaV3_7G021350	1452.58813075442	1155.54431419983	1209.82214089009	2181.41810274397	2731.95605664868	1639.88272116886	1272.65152861478	2184.41896018717	-0.779550596974877	0.000225162691613713	0.0493272943252235	CsaV3_7G021350	chr7	9932226	9938180	-	4668	protein_coding	- && sp|Q42601|CARB_ARATH Carbamoyl-phosphate synthase large chain, chloroplastic OS=Arabidopsis thaliana OX=3702 GN=CARB PE=1 SV=1 && PF02142:MGS-like domain|PF02787:Carbamoyl-phosphate synthetase large chain, oligomerisation domain|PF02786:Carbamoyl-phosphate synthase L chain, ATP binding domain	-
CsaV3_6G047710	113.284934395571	63.3174966684837	88.8731904445326	170.575588909828	189.719170600603	158.181605582833	88.4918738361957	172.825455031088	-0.967676526969644	0.00022809596826011	0.0493272943252235	CsaV3_6G047710	chr6	28103115	28106635	-	1716	protein_coding	- && sp|Q84J71|PP161_ARATH Pentatricopeptide repeat-containing protein At2g17670 OS=Arabidopsis thaliana OX=3702 GN=At2g17670 PE=1 SV=1 && PF12854:PPR repeat|PF13041:PPR repeat family	-
CsaV3_6G003320	109.049983577045	135.539016305973	85.050687629714	209.56429494636	263.609794939785	171.196547814332	109.879895837577	214.790212566826	-0.96760221262783	0.000232829715557632	0.0496796525075839	CsaV3_6G003320	chr6	2554114	2557358	+	2185	protein_coding	- && sp|Q9FPE8|HHO3_ARATH Transcription factor HHO3 OS=Arabidopsis thaliana OX=3702 GN=HHO3 PE=1 SV=1 && PF00249:Myb-like DNA-binding domain	G2-like
CsaV3_1G006410	377.969360553446	209.739207714352	289.554588222509	498.080719616697	563.166380098631	509.585045833304	292.421052163436	523.610715182877	-0.84129848981284	0.000237878868847429	0.0496939907263375	CsaV3_1G006410	chr1	4089424	4094042	+	1827	protein_coding	- && sp|Q84T03|RH27_ORYSJ DEAD-box ATP-dependent RNA helicase 27 OS=Oryza sativa subsp. japonica OX=39947 GN=Os03g0802700 PE=3 SV=1 && PF00270:DEAD/DEAH box helicase|PF13959:Domain of unknown function (DUF4217)|PF00271:Helicase conserved C-terminal domain	WRKY
CsaV3_2G036040	92.1101803029406	58.3708172412584	70.7163020741442	143.283494684255	146.782726727835	132.151721119835	73.7324332061144	140.739314177308	-0.935118213682975	0.000239758784582405	0.0496939907263375	CsaV3_2G036040	chr2	24222906	24230026	-	2865	protein_coding	- && sp|Q20748|ATAD3_CAEEL ATPase family AAA domain-containing protein 3 OS=Caenorhabditis elegans OX=6239 GN=atad-3 PE=1 SV=2 && PF00004:ATPase family associated with various cellular activities (AAA)|PF12037:Domain of unknown function (DUF3523)	MYB_related
CsaV3_3G014600	665.946016213215	775.639334188925	643.13609859323	1184.28194585966	1316.05193079786	892.024117558888	694.907149665123	1130.78599807214	-0.702451779370965	0.000246226648572636	0.0496939907263375	CsaV3_3G014600	chr3	10886692	10892018	-	2160	protein_coding	- && sp|Q9LUS8|P2C40_ARATH Probable protein phosphatase 2C 40 OS=Arabidopsis thaliana OX=3702 GN=At3g16560 PE=1 SV=1 && PF00481:Protein phosphatase 2C	LBD
novel.19	7.41116393242051	14.8400382816759	33.4468996296628	0	0	3.00344820726898	18.5660339479197	1.00114940242299	4.2264732829156	0.000246347543136821	0.0496939907263375	-	chr1	16109595	16112709	+	2362	-	- && sp|Q9C928|BRX12_ARATH Ribosome biogenesis protein BRX1 homolog 2 OS=Arabidopsis thaliana OX=3702 GN=BRIX1-2 PE=2 SV=1 && -	-
CsaV3_4G006330	99.5213442353612	190.941825890896	124.231341481605	297.288883528557	285.577277851434	233.267810764558	138.231503869287	272.044657381516	-0.975807426156474	0.000248423374249016	0.0496939907263375	CsaV3_4G006330	chr4	4230814	4233279	-	2380	protein_coding	- && sp|Q9SH69|6PGD1_ARATH 6-phosphogluconate dehydrogenase, decarboxylating 1, chloroplastic OS=Arabidopsis thaliana OX=3702 GN=PGD1 PE=1 SV=1 && PF03446:NAD binding domain of 6-phosphogluconate dehydrogenase|PF00393:6-phosphogluconate dehydrogenase, C-terminal domain	-
CsaV3_4G029990	1256.72165539759	1528.52394301261	1310.16283977908	2080.04746704899	1851.25969628167	2011.30914946779	1365.13614606309	1980.87210426615	-0.537016651495994	0.00027129943614633	0.0531903307371134	CsaV3_4G029990	chr4	19722997	19728696	-	2431	protein_coding	- && sp|Q43839|G6PDC_SOLTU Glucose-6-phosphate 1-dehydrogenase, chloroplastic OS=Solanum tuberosum OX=4113 PE=1 SV=1 && PF00479:Glucose-6-phosphate dehydrogenase, NAD binding domain|PF02781:Glucose-6-phosphate dehydrogenase, C-terminal domain	FAR1
CsaV3_6G036120	721.000376854053	753.873944709134	728.186786222944	455.193142976512	392.419126558089	557.640217149608	734.353702595377	468.417495561403	0.648759925208538	0.000275306461577997	0.0531903307371134	CsaV3_6G036120	chr6	20053890	20061155	+	5370	protein_coding	- && sp|F4I4B6|EX84A_ARATH Exocyst complex component EXO84A OS=Arabidopsis thaliana OX=3702 GN=EXO84A PE=3 SV=1 && PF13947:Wall-associated receptor kinase galacturonan-binding|PF14380:Wall-associated receptor kinase C-terminal	NF-X1
CsaV3_3G015540	91.0514425983091	57.3814813558133	101.296324592693	166.676718306175	157.766468183659	159.182754985256	83.2430828489385	161.208647158363	-0.953474621863399	0.000275873114489809	0.0531903307371134	CsaV3_3G015540	chr3	11579753	11584456	-	1833	protein_coding	- && sp|Q9LRN8|RK3B_ARATH 50S ribosomal protein L3-2, mitochondrial OS=Arabidopsis thaliana OX=3702 GN=RPL3B PE=1 SV=1 && PF00297:Ribosomal protein L3	-
CsaV3_1G002140	129.165999965043	133.560344535083	142.388229851993	72.1291061675844	61.9083609328283	86.0988486083775	135.038191450706	73.37877190293	0.880494838781596	0.000283863648809388	0.054079404427341	CsaV3_1G002140	chr1	1386425	1390336	+	1857	protein_coding	- && sp|Q8H157|PTR19_ARATH Protein NRT1/ PTR FAMILY 4.6 OS=Arabidopsis thaliana OX=3702 GN=NPF4.6 PE=1 SV=1 && PF00854:POT family	ERF
CsaV3_6G016250	488.078081835122	299.768773289852	322.045862148468	912.335721254851	1242.16130645868	433.497691249156	369.964239091147	862.664906320897	-1.22185014786794	0.000288702987261174	0.0543542812369478	CsaV3_6G016250	chr6	12193124	12196005	+	1692	protein_coding	- && sp|Q56Y11|DDPS2_ARATH Dehydrodolichyl diphosphate synthase 2 OS=Arabidopsis thaliana OX=3702 GN=At5g58770 PE=2 SV=2 && PF01255:Putative undecaprenyl diphosphate synthase	-
CsaV3_3G008020	160.928131103988	167.197764640215	128.053844296423	79.9268473748908	70.8950584875936	96.1103426326074	152.059913346875	82.3107494983639	0.88489936910665	0.000311182742057774	0.0579053188505879	CsaV3_3G008020	chr3	6946597	6948862	+	2266	protein_coding	- && sp|Q9LNJ3|APF2_ARATH Aspartyl protease family protein 2 OS=Arabidopsis thaliana OX=3702 GN=APF2 PE=2 SV=1 && PF14541:Xylanase inhibitor C-terminal|PF14543:Xylanase inhibitor N-terminal	Trihelix
CsaV3_6G051930	214.923754040195	113.773626826182	180.613258000179	323.606260103216	354.475292437968	281.322982080861	169.770212955519	319.801511540682	-0.914571965863629	0.000317093556858192	0.0583269906942717	CsaV3_6G051930	chr6	30223318	30225599	+	1023	protein_coding	- && sp|Q6TNS2|PK1IP_DANRE p21-activated protein kinase-interacting protein 1-like OS=Danio rerio OX=7955 GN=pak1ip1 PE=2 SV=1 && -	-
CsaV3_5G026450	6305.84176878522	4742.8762348236	4974.98741348642	14270.8411270217	15584.9306038642	5522.34010376523	5341.23513903175	11792.7039448837	-1.1426717145194	0.000321718410326615	0.0585052240961003	CsaV3_5G026450	chr5	21611631	21615410	+	3357	protein_coding	- && sp|P09189|HSP7C_PETHY Heat shock cognate 70 kDa protein OS=Petunia hybrida OX=4102 GN=HSP70 PE=2 SV=1 && PF00012:Hsp70 protein	GATA
CsaV3_6G021970	93.1689180075721	97.9442526590607	117.541961555672	33.1404001310523	21.9674829116487	65.0747111574946	102.885044074102	40.0608647333985	1.36192526937486	0.000360530687149039	0.0641197278769921	CsaV3_6G021970	chr6	14962962	14969982	-	2586	protein_coding	- && sp|Q9FJD6|RBOHH_ARATH Putative respiratory burst oxidase homolog protein H OS=Arabidopsis thaliana OX=3702 GN=RBOHH PE=3 SV=1 && PF01794:Ferric reductase like transmembrane component|PF08022:FAD-binding domain|PF08030:Ferric reductase NAD binding domain|PF08414:Respiratory burst NADPH oxidase	NAC
novel.293	73.0529016195736	35.6160918760221	39.1806538518907	133.536318175122	193.713258402721	73.0839063768786	49.2832157824955	133.444494318241	-1.44028210848142	0.000363795090482385	0.0641197278769921	-	chr5	20523503	20525851	-	1802	-	- && - && -	-
CsaV3_3G046100	105.87377046315	109.816283284401	117.541961555672	61.407212007538	52.9216633780629	65.0747111574946	111.077338434408	59.8011955143652	0.893793066051368	0.000364612587440247	0.0641197278769921	CsaV3_3G046100	chr3	37668512	37680657	+	2604	protein_coding	- && sp|P53683|CDPKJ_ORYSJ Calcium-dependent protein kinase 19 OS=Oryza sativa subsp. japonica OX=39947 GN=CPK19 PE=2 SV=2 && PF00069:Protein kinase domain|PF13905:Thioredoxin-like|PF13499:EF-hand domain pair|PF13405:EF-hand domain	NAC
CsaV3_5G027390	868.164917797831	586.676180068919	532.283516963491	994.212003931568	1768.38237438772	1078.23790640956	662.37487161008	1280.27742824295	-0.951095862038442	0.00036953360899667	0.0641359056304689	CsaV3_5G027390	chr5	22365532	22370911	+	2985	protein_coding	- && sp|Q94AY1|NADB_ARATH L-aspartate oxidase, chloroplastic OS=Arabidopsis thaliana OX=3702 GN=AO PE=1 SV=1 && PF00890:FAD binding domain|PF02910:Fumarate reductase flavoprotein C-term	GRAS
CsaV3_6G018860	553.719819522275	713.311173405886	635.491092963593	446.420684118292	364.460511943263	420.482749017657	634.174028630585	410.454648359738	0.62785660975198	0.000373384057539595	0.0641359056304689	CsaV3_6G018860	chr6	13585207	13590466	+	1910	protein_coding	- && sp|Q9SIN2|TBL39_ARATH Protein trichome birefringence-like 39 OS=Arabidopsis thaliana OX=3702 GN=TBL39 PE=2 SV=1 && PF13839:GDSL/SGNH-like Acyl-Esterase family found in Pmr5 and Cas1p|PF14416:PMR5 N terminal Domain	BES1
CsaV3_4G011820	3595.47324492858	2940.30625154271	2823.87395444725	5884.37045856361	9002.67390597386	3715.26543239173	3119.88448363951	6200.76993230973	-0.990992782265779	0.000376727809114796	0.0641359056304689	CsaV3_4G011820	chr4	8854542	8861294	-	2950	protein_coding	- && sp|Q94A08|RFS2_ARATH Probable galactinol--sucrose galactosyltransferase 2 OS=Arabidopsis thaliana OX=3702 GN=RFS2 PE=2 SV=2 && PF05691:Raffinose synthase or seed imbibition protein Sip1	-
CsaV3_1G031740	40.2320327759971	45.5094507304726	59.2487936296884	12.6713294618729	11.9822634063539	25.0287350605748	48.3300923787194	16.5607759762672	1.54807128270872	0.00038112538530186	0.0642015741156386	CsaV3_1G031740	chr1	18793650	18796902	+	1996	protein_coding	- && - && -	-
CsaV3_3G019910	347.265967119133	272.067368497391	315.356482222535	461.041448881992	556.176726444925	450.517231090347	311.563272613019	489.245135472421	-0.651449204796576	0.000386621692898295	0.0644490307442856	CsaV3_3G019910	chr3	15671025	15672899	-	1875	protein_coding	- && sp|Q9M3A8|PP273_ARATH Pentatricopeptide repeat-containing protein At3g49240, mitochondrial OS=Arabidopsis thaliana OX=3702 GN=EMB1796 PE=1 SV=1 && PF01535:PPR repeat|PF12854:PPR repeat|PF13041:PPR repeat family	-
CsaV3_3G010890	99.5213442353612	85.0828861482749	75.4944305926675	205.665424342707	322.522590021025	105.120687254414	86.6995536587679	211.102900539382	-1.28468848967162	0.000410604336482691	0.0668287280453207	CsaV3_3G010890	chr3	8626561	8649887	-	9058	protein_coding	- && sp|F4JTS8|NOV_ARATH Protein NO VEIN OS=Arabidopsis thaliana OX=3702 GN=NOV PE=1 SV=1 && PF13020:Domain of unknown function (DUF3883)	FAR1
CsaV3_4G034940	3.17621311389451	1.97867177089011	2.86687711111395	26.3173765746592	15.9763512084718	12.0137928290759	2.67392066529952	18.1025068707356	-2.7633099289887	0.000411646905630594	0.0668287280453207	CsaV3_4G034940	chr4	24675485	24677384	-	1788	protein_coding	- && sp|Q9SZE8|LBD39_ARATH LOB domain-containing protein 39 OS=Arabidopsis thaliana OX=3702 GN=LBD39 PE=2 SV=1 && PF03195:Lateral organ boundaries (LOB) domain	LBD
CsaV3_6G034250	98.4626065307297	113.773626826182	141.432604148288	50.6853178474917	50.9246194770039	74.0850557793016	117.889612501733	58.5649977012657	1.01117969875628	0.000413425237548381	0.0668287280453207	CsaV3_6G034250	chr6	19114715	19117399	+	2498	protein_coding	- && sp|Q39013|NAC2_ARATH NAC domain-containing protein 2 OS=Arabidopsis thaliana OX=3702 GN=NAC002 PE=1 SV=2 && PF02365:No apical meristem (NAM) protein	NAC
CsaV3_4G034650	1553.16821269441	1626.46819567167	1726.81564659431	1136.52078096491	1222.19086744809	1195.37238649305	1635.48401832013	1184.69467830202	0.465361097319151	0.000420979467331889	0.0670972457636512	CsaV3_4G034650	chr4	24530485	24535472	+	2301	protein_coding	- && sp|P43297|RD21A_ARATH Cysteine proteinase RD21A OS=Arabidopsis thaliana OX=3702 GN=RD21A PE=1 SV=1 && PF08246:Cathepsin propeptide inhibitor domain (I29)|PF00112:Papain family cysteine protease|PF00396:Granulin	BBR-BPC
CsaV3_3G002150	407.614016283128	422.446423085039	268.530822741007	583.855872897068	1117.3460626425	555.637918344762	366.197087369725	752.279951294776	-1.03895120114132	0.000423471962890006	0.0670972457636512	CsaV3_3G002150	chr3	1743127	1745945	+	2145	protein_coding	- && sp|O23553|BAM3_ARATH Beta-amylase 3, chloroplastic OS=Arabidopsis thaliana OX=3702 GN=BAM3 PE=1 SV=3 && PF01373:Glycosyl hydrolase family 14	BES1
CsaV3_6G004460	142.929590125253	128.613665107857	185.391386518702	43.8622942910986	25.9615707137667	98.1126414374534	152.311547250604	55.9788354807729	1.44486686672629	0.000443227076184448	0.0695388519625463	CsaV3_6G004460	chr6	3823387	3825959	+	2294	protein_coding	- && - && -	-
CsaV3_2G027870	276.330540908822	259.206001986605	279.042705481758	99.4212003931568	93.8610633497719	202.232179289445	271.526416125728	131.838147677458	1.04271889230683	0.000459209519852461	0.0713468926815431	CsaV3_2G027870	chr2	18441885	18442701	+	817	protein_coding	- && - && -	-
CsaV3_5G002920	579.129524433431	339.342208707655	424.297812444865	655.984979064652	770.858945808765	954.095380509113	447.58984852865	793.64643512751	-0.826831063984381	0.000470414627766239	0.071672391519617	CsaV3_5G002920	chr5	1834586	1837064	+	2479	protein_coding	- && sp|O76021|RL1D1_HUMAN Ribosomal L1 domain-containing protein 1 OS=Homo sapiens OX=9606 GN=RSL1D1 PE=1 SV=3 && PF00687:Ribosomal protein L1p/L10e family	bZIP
CsaV3_4G012200	572.777098205642	423.435758970484	431.942818074502	778.799403079728	1029.4761309959	642.737916355562	476.05189175021	817.004483477064	-0.779695106269563	0.000472080234617586	0.071672391519617	CsaV3_4G012200	chr4	9500364	9508575	+	4556	protein_coding	- && sp|Q8BKC5|IPO5_MOUSE Importin-5 OS=Mus musculus OX=10090 GN=Ipo5 PE=1 SV=3 && PF13646:HEAT repeats|PF18808:Importin repeat|PF02985:HEAT repeat	ERF
CsaV3_1G014090	128.107262260412	160.272413442099	168.190123852019	85.7751532803706	80.8802779928885	93.1068944253384	152.189933184843	86.5874418995325	0.814941836206475	0.000474740579958721	0.071672391519617	CsaV3_1G014090	chr1	9589609	9590528	-	543	protein_coding	- && sp|Q9LZ45|H2B9_ARATH Histone H2B.9 OS=Arabidopsis thaliana OX=3702 GN=At5g02570 PE=1 SV=3 && PF00125:Core histone H2A/H2B/H3/H4	-
CsaV3_1G005240	30.7033934343135	47.4881225013627	22.9350168889116	90.6487415349371	79.881756042359	66.0758605599176	33.7088442748626	78.8687860457379	-1.22733790612945	0.000487229633493676	0.0728704282691524	CsaV3_1G005240	chr1	3471708	3474344	-	1786	protein_coding	- && sp|Q9FMK7|BT1_ARATH BTB/POZ and TAZ domain-containing protein 1 OS=Arabidopsis thaliana OX=3702 GN=BT1 PE=1 SV=1 && PF02135:TAZ zinc finger|PF00651:BTB/POZ domain	C2H2
CsaV3_1G041350	217.041229449458	132.571008649638	151.94448688904	301.18775413221	401.405824112854	246.282752996057	167.185574996045	316.292110413707	-0.921107318796769	0.00049260356480869	0.0729919893299395	CsaV3_1G041350	chr1	26322674	26333166	-	4310	protein_coding	- && sp|Q5ZKD5|RRP12_CHICK RRP12-like protein OS=Gallus gallus OX=9031 GN=RRP12 PE=2 SV=1 && PF08161:NUC173 domain	-
CsaV3_1G005170	87.8752294844146	92.0082373463903	104.163201703807	19.494353018266	8.98669755476539	56.0643665356877	94.6822228448707	28.1818057029064	1.74945226821973	0.000499697491476522	0.0733638436339338	CsaV3_1G005170	chr1	3431491	3436573	-	3584	protein_coding	- && sp|Q9FX32|SUS6_ARATH Sucrose synthase 6 OS=Arabidopsis thaliana OX=3702 GN=SUS6 PE=1 SV=1 && PF00534:Glycosyl transferases group 1|PF00862:Sucrose synthase	HB-other
CsaV3_6G007250	294.329081887557	219.632566568803	230.305794592821	365.519119092488	564.164902049161	376.432175311046	248.08914768306	435.372065484232	-0.812028550477134	0.000512737297280737	0.0745939542580331	CsaV3_6G007250	chr6	5933557	5940351	-	2373	protein_coding	- && sp|Q5R434|TSR1_PONAB Pre-rRNA-processing protein TSR1 homolog OS=Pongo abelii OX=9601 GN=TSR1 PE=2 SV=1 && PF04950:40S ribosome biogenesis protein Tsr1 and BMS1 C-terminal|PF08142:AARP2CN (NUC121) domain	M-type_MADS
CsaV3_7G004450	691.355721124371	758.820624136359	771.189942889654	538.044143304143	469.305316748859	537.617229101148	740.455429383461	514.988896384717	0.52405696539796	0.000559989929850923	0.0807344040306696	CsaV3_7G004450	chr7	3191225	3208732	+	2217	protein_coding	- && sp|Q75VR1|TPC1A_TOBAC Two pore calcium channel protein 1A OS=Nicotiana tabacum OX=4097 GN=TPC1A PE=2 SV=1 && PF00520:Ion transport protein|PF13499:EF-hand domain pair	-
CsaV3_5G018820	163.045606513251	130.592336878748	126.142592889014	227.109212662799	207.692565710133	259.297695227555	139.926845427004	231.366491200163	-0.726955858873584	0.000600775323029021	0.0852275840824163	CsaV3_5G018820	chr5	14340213	14342919	-	2707	protein_coding	- && - && -	-
CsaV3_7G003270	229.746081905036	168.18710052566	207.370777703909	288.516424670337	359.467902190616	329.378153397165	201.767986711535	325.787493419373	-0.691768408879425	0.000605559630855811	0.0852275840824163	CsaV3_7G003270	chr7	2427130	2435574	-	3204	protein_coding	- && sp|O25225|BIPA_HELPY 50S ribosomal subunit assembly factor BipA OS=Helicobacter pylori (strain ATCC 700392 / 26695) OX=85962 GN=bipA PE=3 SV=1 && PF00679:Elongation factor G C-terminus|PF00009:Elongation factor Tu GTP binding domain	LBD
CsaV3_5G029770	1373.18280290706	988.346549559612	1162.04085570486	1659.94415950535	1980.06902789997	1698.95053591182	1174.52340272384	1779.65457443905	-0.599726333188262	0.000608709889735138	0.0852275840824163	CsaV3_5G029770	chr5	24624722	24626944	-	1167	protein_coding	- && sp|P22738|RL32_ARATH 60S ribosomal protein L3-2 OS=Arabidopsis thaliana OX=3702 GN=ARP2 PE=2 SV=4 && PF00297:Ribosomal protein L3	-
CsaV3_1G006580	29.644655729682	34.626755990577	68.8050506667349	18.5196353673527	7.9881756042359	13.0149422314989	44.3588207956647	13.1742510676959	1.75262166296766	0.000612458424637747	0.0852275840824163	CsaV3_1G006580	chr1	4237755	4239701	-	1947	protein_coding	- && - && -	-
CsaV3_1G025550	171.515508150303	176.10178760922	157.678241111268	102.345353345897	92.8625413992424	110.126434266529	168.431845623597	101.778109670556	0.726428534589927	0.000630990365443067	0.0870494725705638	CsaV3_1G025550	chr1	14212304	14217343	-	2523	protein_coding	- && sp|Q8GW61|STP14_ARATH Sugar transport protein 14 OS=Arabidopsis thaliana OX=3702 GN=STP14 PE=2 SV=2 && PF00083:Sugar (and other) transporter	ERF
CsaV3_1G004100	183.16162290125	143.453703389533	136.654475629765	292.415295273991	441.346702134034	198.227581679753	154.423267306849	310.663193029259	-1.00925755153531	0.000643718103056392	0.0880463316513798	CsaV3_1G004100	chr1	2569251	2577675	+	4771	protein_coding	- && sp|F4HYJ7|DEXH3_ARATH DExH-box ATP-dependent RNA helicase DExH3 OS=Arabidopsis thaliana OX=3702 GN=At1g48650 PE=3 SV=1 && PF07717:Oligonucleotide/oligosaccharide-binding (OB)-fold|PF04408:Helicase associated domain (HA2)|PF00035:Double-stranded RNA binding motif|PF00271:Helicase conserved C-terminal domain|PF00270:DEAD/DEAH box helicase	bHLH
CsaV3_UNG158170	56.1130983454696	27.7014047924616	172.968252370542	23.3932236219193	19.9704390105898	24.0275856581519	85.5942518361577	22.4637494302203	1.93136441402534	0.000656334730789328	0.0880532285842835	CsaV3_UNG158170	scaffold66	353697	360914	-	1473	protein_coding	- && sp|Q9FJN9|PABN2_ARATH Polyadenylate-binding protein 2 OS=Arabidopsis thaliana OX=3702 GN=PABN2 PE=1 SV=1 && PF00076:RNA recognition motif. (a.k.a. RRM, RBD, or RNP domain)	-
CsaV3_4G024840	9585.81117773362	7645.5877227194	7970.8739946005	18164.8381424203	23299.5111936551	8847.157269212	8400.75763168451	16770.5022017625	-0.997347178904122	0.000656972267098468	0.0880532285842835	CsaV3_4G024840	chr4	14570618	14574300	+	3032	protein_coding	- && sp|P27322|HSP72_SOLLC Heat shock cognate 70 kDa protein 2 OS=Solanum lycopersicum OX=4081 GN=HSC-2 PE=2 SV=1 && PF00012:Hsp70 protein	GATA
CsaV3_1G007630	206.453852403143	183.027138807336	207.370777703909	277.794530510291	313.535892466259	322.370107580204	198.950589638129	304.566843518918	-0.614305573023617	0.000660275412742237	0.0880532285842835	CsaV3_1G007630	chr1	4853144	4860382	-	1795	protein_coding	- && sp|Q54VD8|RIO1_DICDI Serine/threonine-protein kinase rio1 OS=Dictyostelium discoideum OX=44689 GN=rio1 PE=3 SV=1 && PF01163:RIO1 family	-
CsaV3_7G006690	97.4038688260981	100.912260315396	116.586335851967	164.727283004348	368.454599745381	160.183904387679	104.967488331154	231.121929045803	-1.13807168010055	0.00067486468818137	0.0882057245272656	CsaV3_7G006690	chr7	4166730	4168714	+	1110	protein_coding	- && sp|B9FSC8|OPR11_ORYSJ Putative 12-oxophytodienoate reductase 11 OS=Oryza sativa subsp. japonica OX=39947 GN=OPR11 PE=2 SV=1 && PF00724:NADH:flavin oxidoreductase / NADH oxidase family	NAC
CsaV3_3G012430	237.157245837456	210.728543599797	181.568883703884	502.954307871264	532.212199632217	234.268960166981	209.818224380379	423.145155890154	-1.01259274276832	0.000677827951626879	0.0882057245272656	CsaV3_3G012430	chr3	9534685	9540217	-	2647	protein_coding	- && sp|Q8VYR4|CSLG2_ARATH Cellulose synthase-like protein G2 OS=Arabidopsis thaliana OX=3702 GN=CSLG2 PE=2 SV=1 && PF03552:Cellulose synthase	LBD
CsaV3_3G010280	30.7033934343135	23.7440612506814	27.7131454074349	65.3060826111912	72.8921023886526	48.0551713163037	27.3868666974766	62.0844521053825	-1.18234734847941	0.000677954390855069	0.0882057245272656	CsaV3_3G010280	chr3	8281996	8284781	-	2047	protein_coding	- && sp|Q14AI0|DCC1_MOUSE Sister chromatid cohesion protein DCC1 OS=Mus musculus OX=10090 GN=DSCC1 PE=2 SV=1 && PF09724:Sister chromatid cohesion protein Dcc1	-
CsaV3_7G031380	2680.72386812696	3631.8520354688	2389.06425926163	4399.87547622265	4481.36651397634	4501.16771329378	2900.54672095247	4460.80323449759	-0.620982005039074	0.000701387598882105	0.0905185947170187	CsaV3_7G031380	chr7	19829208	19832358	+	2194	protein_coding	- && sp|Q42606|UPM1_ARATH S-adenosyl-L-methionine-dependent uroporphyrinogen III methyltransferase, chloroplastic OS=Arabidopsis thaliana OX=3702 GN=UPM1 PE=1 SV=1 && PF00590:Tetrapyrrole (Corrin/Porphyrin) Methylases	-
CsaV3_4G004170	137.635901602095	76.1788631792694	82.1838105186	178.373330117134	296.561019307258	157.18045618041	98.6661917666549	210.704935201601	-1.09655594713955	0.000710280135964496	0.0907057611713274	CsaV3_4G004170	chr4	2554621	2582018	-	7019	protein_coding	- && sp|Q9C8Z4|HEAT1_ARATH Uncharacterized protein At3g06530 OS=Arabidopsis thaliana OX=3702 GN=At3g06530 PE=1 SV=3 && PF12397:U3 small nucleolar RNA-associated protein 10|PF08146:BP28CT (NUC211) domain	-
CsaV3_UNG170320	134.459688488201	24.7333971361264	6.68937992593256	5.84830590547981	6.98965365370641	11.0126434266529	55.2941551834199	7.95020099527972	2.79631723221036	0.000727775345867088	0.0907057611713274	CsaV3_UNG170320	scaffold77	136946	139059	-	669	protein_coding	- && sp|Q54WR5|YJU2_DICDI Splicing factor YJU2 OS=Dictyostelium discoideum OX=44689 GN=yju2 PE=3 SV=1 && PF04502:Family of unknown function (DUF572)	NAC
CsaV3_1G032460	40.2320327759971	28.6907406779067	29.6243968148442	75.0532591203243	86.8714096960654	55.0632171332647	32.8490567562493	72.3292953165515	-1.14189714886138	0.000728370219252324	0.0907057611713274	CsaV3_1G032460	chr1	19491678	19494950	-	2903	protein_coding	- && sp|Q9C8R8|NMAT1_ARATH Nuclear intron maturase 1, mitochondrial OS=Arabidopsis thaliana OX=3702 GN=NMAT1 PE=1 SV=1 && -	STAT
CsaV3_7G008870	1110.61585215845	1396.94227024842	1149.6177215567	2139.5052437547	1449.85387216882	2926.35970328241	1219.05861465452	2171.90627306864	-0.833150204624346	0.000737151380831587	0.0907057611713274	CsaV3_7G008870	chr7	5537559	5537729	+	171	protein_coding	- && - && -	-
CsaV3_7G032160	150.340754057673	214.685887141577	196.858894963158	114.041965156856	107.840370657185	109.125284864106	187.295178720803	110.335873559382	0.76443683848626	0.00073940946506352	0.0907057611713274	CsaV3_7G032160	chr7	20357495	20365815	-	2965	protein_coding	- && - && PF13855:Leucine rich repeat	-
CsaV3_2G025380	1458.94055698221	761.788631792694	1224.15652644566	1702.83173614554	2148.81923753946	2188.51259369666	1148.29523840685	2013.38785579389	-0.810274974558005	0.00074249653711535	0.0907057611713274	CsaV3_2G025380	chr2	17457426	17461038	+	2652	protein_coding	- && sp|Q9C6I8|NOG1_ARATH Nucleolar GTP-binding protein 1 OS=Arabidopsis thaliana OX=3702 GN=At1g50920 PE=2 SV=1 && PF06858:Nucleolar GTP-binding protein 1 (NOG1)|PF17835:NOG1 N-terminal helical domain|PF08155:NOGCT (NUC087) domain	C3H
CsaV3_7G032760	53.9956229362066	103.880267971731	96.5181960741698	30.2162471783124	20.9689609611192	49.0563207187267	84.7980289940358	33.4138429527194	1.34558497479255	0.000747088802754963	0.0907057611713274	CsaV3_7G032760	chr7	20630033	20630584	-	336	protein_coding	- && - && -	-
CsaV3_7G033930	322.914999912608	333.406193394984	371.738398741109	215.41260085184	124.815243816186	233.267810764558	342.686530682901	191.165218477528	0.842155096667633	0.000757892214573742	0.0907057611713274	CsaV3_7G033930	chr7	21412382	21417568	+	2439	protein_coding	- && sp|P83948|PME3_CITSI Pectinesterase 3 OS=Citrus sinensis OX=2711 PE=1 SV=1 && PF04043:Plant invertase/pectin methylesterase inhibitor|PF01095:Pectinesterase	NAC
CsaV3_5G014690	735.822704718894	689.567112155205	667.982366889551	977.641803866042	959.579594458838	940.079288875191	697.790727921217	959.10022906669	-0.459170935131191	0.000759079861605239	0.0907057611713274	CsaV3_5G014690	chr5	11752198	11757237	+	2659	protein_coding	- && - && PF10151:TMEM214, C-terminal, caspase 4 activator	-
CsaV3_7G025200	803.58191781531	501.593293920644	658.426109852505	1048.79619238271	1439.86865266352	912.047105607347	654.53377386282	1133.57065021786	-0.792605722889212	0.000759720553076154	0.0907057611713274	CsaV3_7G025200	chr7	14540867	14546973	-	3412	protein_coding	- && sp|Q9FFQ1|RH31_ARATH DEAD-box ATP-dependent RNA helicase 31 OS=Arabidopsis thaliana OX=3702 GN=RH31 PE=2 SV=2 && PF00271:Helicase conserved C-terminal domain|PF00270:DEAD/DEAH box helicase	WRKY
CsaV3_7G018620	940.159081712774	732.108555229342	704.296143630328	1184.28194585966	1422.89377950452	1071.2298605926	792.187926857481	1226.13519531893	-0.630592872169393	0.000765186387435431	0.0907057611713274	CsaV3_7G018620	chr7	8535334	8537550	-	2217	protein_coding	- && sp|Q42588|SAT1_ARATH Serine acetyltransferase 1, chloroplastic OS=Arabidopsis thaliana OX=3702 GN=SAT1 PE=1 SV=2 && PF06426:Serine acetyltransferase, N-terminal|PF00132:Bacterial transferase hexapeptide (six repeats)	HRT-like
CsaV3_4G024140	266.801901567138	295.811429748072	334.468996296628	145.232929986082	109.837414558244	223.256316740328	299.02744253728	159.442220428218	0.907781171486574	0.000780081897452022	0.0911575474465674	CsaV3_4G024140	chr4	14086218	14095623	+	1867	protein_coding	- && sp|Q940Q3|ZTP29_ARATH Zinc transporter ZTP29 OS=Arabidopsis thaliana OX=3702 GN=ZTP29 PE=2 SV=1 && PF02535:ZIP Zinc transporter	-
CsaV3_5G004910	89.9927048936776	50.4561301576979	60.204419333393	118.915553411423	157.766468183659	119.136778888336	66.8844181282562	131.939600161139	-0.98299492462869	0.000780390176853073	0.0911575474465674	CsaV3_5G004910	chr5	3180560	3184727	+	1880	protein_coding	- && sp|Q45W87|OL111_ARAHY Oleosin Ara h 11.0101 OS=Arachis hypogaea OX=3818 GN=Ahy_B10g105758 PE=1 SV=1 && PF01277:Oleosin	C2H2
CsaV3_3G035350	541.014967066697	496.646614493419	647.914227111754	199.817118437227	153.772380381541	428.491944237041	561.858602890623	260.693814351937	1.10810299502263	0.000803879552671714	0.0932209020391699	CsaV3_3G035350	chr3	29669445	29675299	+	1212	protein_coding	- && sp|Q9LZ06|GSTL3_ARATH Glutathione S-transferase L3 OS=Arabidopsis thaliana OX=3702 GN=GSTL3 PE=2 SV=1 && PF13410:Glutathione S-transferase, C-terminal domain|PF13417:Glutathione S-transferase, N-terminal domain	NAC
CsaV3_7G003030	253.038311406929	244.365963704929	262.797068518779	474.687495994778	488.27723380892	305.350567739013	253.400447876879	422.77176584757	-0.73850946387428	0.000830298049281753	0.0937563516723882	CsaV3_7G003030	chr7	2287036	2288731	-	835	protein_coding	- && sp|P56331|IF1A_ONOVI Eukaryotic translation initiation factor 1A OS=Onobrychis viciifolia OX=3882 PE=2 SV=2 && PF01176:Translation initiation factor 1A / IF-1	-
CsaV3_2G029070	95.2863934168352	89.0402296900552	128.053844296423	179.348047768048	163.757599886836	194.222984070061	104.126822467771	179.109543908315	-0.780963907521754	0.000834877560433049	0.0937563516723882	CsaV3_2G029070	chr2	19015092	19020819	-	2855	protein_coding	- && sp|Q67YU0|CKX5_ARATH Cytokinin dehydrogenase 5 OS=Arabidopsis thaliana OX=3702 GN=CKX5 PE=2 SV=1 && PF01565:FAD binding domain|PF09265:Cytokinin dehydrogenase 1, FAD and cytokinin binding	bHLH
CsaV3_3G042810	402.320327759971	311.640803915193	295.288342444737	707.645014563057	1225.18643329968	358.411486067432	336.4164913733	763.74764464339	-1.18312288840283	0.000837251988735253	0.0937563516723882	CsaV3_3G042810	chr3	34736326	34760169	+	6698	protein_coding	- && sp|F4KHD8|GP210_ARATH Nuclear pore complex protein GP210 OS=Arabidopsis thaliana OX=3702 GN=GB210 PE=1 SV=1 && PF02368:Bacterial Ig-like domain (group 2)	-
CsaV3_1G039130	118.578622918728	63.3174966684837	96.5181960741698	160.828412400695	158.764990134189	211.242523911252	92.8047718871272	176.945308815378	-0.932463525601717	0.000841460823788232	0.0937563516723882	CsaV3_1G039130	chr1	24626163	24630489	+	1491	protein_coding	- && sp|Q9LE16|BRX11_ARATH Ribosome biogenesis protein BRX1 homolog 1 OS=Arabidopsis thaliana OX=3702 GN=BRIX1-1 PE=2 SV=1 && PF04427:Brix domain	-
CsaV3_UNG225770	21.17475409263	12.8613665107857	19.112514074093	51.660035498405	85.872887745536	27.0310338654208	17.7162115591696	54.8546523697873	-1.63205488505382	0.000842250491365681	0.0937563516723882	CsaV3_UNG225770	scaffold112	92918	96990	+	2245	protein_coding	- && sp|Q6ZQK0|CNDD3_MOUSE Condensin-2 complex subunit D3 OS=Mus musculus OX=10090 GN=Ncapd3 PE=1 SV=3 && PF12717:non-SMC mitotic condensation complex subunit 1	-
CsaV3_3G040120	219.158704858721	136.528352191418	200.681397777977	269.996789302985	337.500419278967	344.39539443351	185.456151609372	317.297534338487	-0.775238738436312	0.000843648980867581	0.0937563516723882	CsaV3_3G040120	chr3	32928834	32931885	+	2010	protein_coding	- && sp|Q9C977|PP135_ARATH Pentatricopeptide repeat-containing protein At1g80270, mitochondrial OS=Arabidopsis thaliana OX=3702 GN=At1g80270 PE=2 SV=1 && PF17177:Pentacotripeptide-repeat region of PRORP	bZIP
CsaV3_3G047260	1059.79644233613	1222.81915441009	1238.49091200123	777.824685428815	707.952062925407	919.055151424308	1173.70216958248	801.61063325951	0.5503052538939	0.000889227279358076	0.0981400286314985	CsaV3_3G047260	chr3	38563304	38566681	+	1526	protein_coding	- && sp|Q8GY54|GCT21_ARATH Gamma-glutamylcyclotransferase 2-1 OS=Arabidopsis thaliana OX=3702 GN=GGCT2;1 PE=1 SV=1 && -	-
CsaV3_5G004020	285.859180250505	234.472604850479	284.776459703986	643.313649602779	477.293492353095	327.375854592319	268.36941493499	482.660998849398	-0.847071247959868	0.000900874353688325	0.0985284273727802	CsaV3_5G004020	chr5	2627784	2634063	+	1872	protein_coding	- && sp|Q9SUW2|APT3_ARATH Adenine phosphoribosyltransferase 3 OS=Arabidopsis thaliana OX=3702 GN=APT3 PE=1 SV=1 && PF00156:Phosphoribosyl transferase domain	bHLH
CsaV3_2G024400	105.87377046315	74.2001914083793	87.9175647408279	200.79183608814	164.756121837365	127.14597410772	89.3305088707858	164.231310677742	-0.880204273597964	0.00090911754673847	0.0985284273727802	CsaV3_2G024400	chr2	16899880	16902384	-	1533	protein_coding	- && sp|Q94CH6|EXL3_ARATH GDSL esterase/lipase EXL3 OS=Arabidopsis thaliana OX=3702 GN=EXL3 PE=2 SV=1 && PF00657:GDSL-like Lipase/Acylhydrolase	ERF
CsaV3_4G006490	1.0587377046315	2.96800765633517	0	26.3173765746592	7.9881756042359	11.0126434266529	1.34224845365556	15.1060652018493	-3.5002094324317	0.000911865413677729	0.0985284273727802	CsaV3_4G006490	chr4	4337274	4338943	-	1200	protein_coding	- && - && -	-
CsaV3_1G035890	109.049983577045	119.709642138852	96.5181960741698	231.008083266453	468.30679479833	118.135629485913	108.425940596689	272.483502516899	-1.32957965632064	0.000920699151886088	0.0985284273727802	CsaV3_1G035890	chr1	21923777	21939668	-	12896	protein_coding	- && - && -	ERF
CsaV3_6G001390	134.459688488201	90.0295655755002	113.719458740854	169.600871258915	218.676307165958	193.221834667638	112.736237601518	193.83300436417	-0.782981733241216	0.000930800042170369	0.0985284273727802	CsaV3_6G001390	chr6	910541	912331	+	1130	protein_coding	- && sp|Q8W487|YB95_ARATH Uncharacterized protein At2g39795, mitochondrial OS=Arabidopsis thaliana OX=3702 GN=At2g39795 PE=1 SV=1 && PF02330:Mitochondrial glycoprotein	MYB
CsaV3_5G006870	110.108721281676	103.880267971731	109.896955926035	160.828412400695	193.713258402721	170.195398411909	107.961981726481	174.912356405108	-0.69603894325161	0.00093542281561253	0.0985284273727802	CsaV3_5G006870	chr5	4589674	4593016	+	2021	protein_coding	- && sp|Q9M3B8|PHIP1_ARATH Phragmoplastin interacting protein 1 OS=Arabidopsis thaliana OX=3702 GN=PHIP1 PE=1 SV=1 && PF00098:Zinc knuckle|PF00076:RNA recognition motif. (a.k.a. RRM, RBD, or RNP domain)	B3
CsaV3_7G007430	255.155786816192	141.475031618643	186.347012222407	308.010777688603	375.444253399087	331.380452202011	194.325943552414	338.278494429901	-0.800976503697327	0.00093584458918094	0.0985284273727802	CsaV3_7G007430	chr7	4629233	4639229	-	5660	protein_coding	- && sp|Q6DRL5|MBB1A_DANRE Myb-binding protein 1A-like protein OS=Danio rerio OX=7955 GN=mybbp1a PE=1 SV=1 && -	LBD
CsaV3_UNG201530	26.4684426157875	24.7333971361264	25.8018940000256	102.345353345897	114.830024310891	25.0287350605748	25.6679112506465	80.7347042391209	-1.65370533115954	0.000948639060193188	0.0992226854919712	CsaV3_UNG201530	scaffold18_1	218148	220988	+	1695	protein_coding	- && sp|Q2QD89|PSAA_CUCSA Photosystem I P700 chlorophyll a apoprotein A1 OS=Cucumis sativus OX=3659 GN=psaA PE=3 SV=1 && PF00223:Photosystem I psaA/psaB protein	WOX
CsaV3_5G034260	700.884360466054	585.686844183474	750.166177408151	479.561084249345	415.385131420267	482.554011967883	678.912460685893	459.166742545832	0.564206916955893	0.000980902042531448	0.101931009004096	CsaV3_5G034260	chr5	27277328	27284127	+	3590	protein_coding	- && sp|Q9S7Y7|XYL1_ARATH Alpha-xylosidase 1 OS=Arabidopsis thaliana OX=3702 GN=XYL1 PE=1 SV=1 && PF13802:Galactose mutarotase-like|PF16863:N-terminal barrel of NtMGAM and CtMGAM, maltase-glucoamylase|PF01055:Glycosyl hydrolases family 31	LSD
CsaV3_3G038010	0	0	0	33.1404001310523	0.998521950529488	1.00114940242299	0	11.7133571613349	-5.99360164440561	0.00100120273397698	1	CsaV3_3G038010	chr3	31295374	31296949	+	1576	protein_coding	- && sp|Q84TG3|PUB23_ARATH E3 ubiquitin-protein ligase PUB23 OS=Arabidopsis thaliana OX=3702 GN=PUB23 PE=1 SV=1 && PF04564:U-box domain	Dof
CsaV3_6G005380	11.6461147509465	6.9253511981154	5.73375422222791	40.9381413383587	81.878799943418	7.00804581696096	8.10174005709661	43.2749956995792	-2.42264662133043	0.00102745109660016	0.105742895324918	CsaV3_6G005380	chr6	4582457	4583860	-	1404	protein_coding	- && - && -	-
CsaV3_7G028650	16.939803274104	17.808045938011	23.8906425926163	55.5589061020582	42.936443872768	43.0494243041887	19.5461639349104	47.1815914263383	-1.2684830124345	0.0010307999544265	0.105742895324918	CsaV3_7G028650	chr7	18133052	18134880	-	1715	protein_coding	- && sp|Q93WC9|IPT3_ARATH Adenylate isopentenyltransferase 3, chloroplastic OS=Arabidopsis thaliana OX=3702 GN=IPT3 PE=1 SV=1 && PF01715:IPP transferase	-
CsaV3_5G000910	485.960606425859	419.478415428704	411.874678296705	660.858567319219	821.783565285769	561.6448147593	439.104566717089	681.428982454762	-0.634370559873981	0.00105315854381631	0.107348383291035	CsaV3_5G000910	chr5	441899	445791	+	1053	protein_coding	- && - && PF02517:CPBP intramembrane metalloprotease	NAC
novel.37	712.530475217001	484.774583868078	749.210551704447	936.703662527683	1033.47021879802	1093.25514744591	648.838536929842	1021.14300959054	-0.654257981604776	0.00107318030872377	0.10809301835646	-	chr1	3850073	3852057	-	948	-	- && sp|Q9FNR1|RBG3_ARATH Glycine-rich RNA-binding protein 3, mitochondrial OS=Arabidopsis thaliana OX=3702 GN=RBG3 PE=1 SV=1 && PF00076:RNA recognition motif	NF-YA
CsaV3_7G028400	172.574245854935	155.325734014874	226.483291778002	102.345353345897	89.8669755476539	124.142525900451	184.794423882604	105.451618264667	0.810206936852598	0.00107682431802248	0.10809301835646	CsaV3_7G028400	chr7	17881037	17881546	-	429	protein_coding	- && sp|O65759|H2AX_CICAR Histone H2AX OS=Cicer arietinum OX=3827 GN=HIS2A PE=2 SV=1 && PF00125:Core histone H2A/H2B/H3/H4|PF16211:C-terminus of histone H2A	GeBP
CsaV3_2G018000	28.5859180250505	22.7547253652363	24.8462682963209	62.3819296584513	89.8669755476539	38.0436772920738	25.3956372288693	63.4308608327263	-1.32201567814718	0.00108072754714951	0.10809301835646	CsaV3_2G018000	chr2	14975155	14980134	-	3706	protein_coding	- && - && PF14418:OST-HTH Associated domain|PF12872:OST-HTH/LOTUS domain|PF01936:NYN domain	bHLH
CsaV3_2G007720	28.5859180250505	42.5414430741375	44.9144080741186	6.82302355639311	6.98965365370641	21.0241374508829	38.6805897244355	11.6122715536608	1.73974267892682	0.00109619925155064	0.108360498145938	CsaV3_2G007720	chr2	3995659	3998902	+	2829	protein_coding	- && - && PF13968:Domain of unknown function (DUF4220)|PF04578:Protein of unknown function, DUF594	TCP
CsaV3_6G009480	333.502376958923	198.856512974457	320.134610741058	575.083414038848	597.116126416634	370.425278896508	284.164500224813	514.20827311733	-0.85595467929364	0.00109694436665888	0.108360498145938	CsaV3_6G009480	chr6	7636800	7644606	-	3188	protein_coding	- && sp|F4JFN3|HS906_ARATH Heat shock protein 90-6, mitochondrial OS=Arabidopsis thaliana OX=3702 GN=HSP90-6 PE=1 SV=1 && PF02518:Histidine kinase-, DNA gyrase B-, and HSP90-like ATPase|PF00183:Hsp90 protein	bZIP
CsaV3_6G004530	79.4053278473626	67.2748402102639	81.2281848148954	135.485753476949	163.757599886836	109.125284864106	75.9694509575073	136.122879409297	-0.841541332322285	0.00112695604166394	0.109998108892641	CsaV3_6G004530	chr6	3861694	3867901	-	2409	protein_coding	- && - && PF10453:Nuclear fragile X mental retardation-interacting protein 1 (NUFIP1)	C2H2
CsaV3_3G039250	11.6461147509465	14.8400382816759	21.979391185207	0.974717650913302	0	5.00574701211497	16.1551814059431	1.99348822100942	3.02560546146298	0.00112765325032296	0.109998108892641	CsaV3_3G039250	chr3	32245587	32247377	-	1430	protein_coding	- && sp|Q9SVX5|DRE2F_ARATH Dehydration-responsive element-binding protein 2F OS=Arabidopsis thaliana OX=3702 GN=DREB2F PE=1 SV=1 && PF00847:AP2 domain	ERF
CsaV3_6G008980	17.9985409787355	14.8400382816759	17.2012626666837	59.4577767057114	55.9172292296513	25.0287350605748	16.6799473090317	46.8012469986459	-1.48976231059299	0.00113701254258976	0.109998108892641	CsaV3_6G008980	chr6	7236157	7238301	+	2038	protein_coding	- && sp|Q9SLP1|C78A9_ARATH Cytochrome P450 78A9 OS=Arabidopsis thaliana OX=3702 GN=CYP78A9 PE=1 SV=1 && PF00067:Cytochrome P450	bHLH
CsaV3_7G029720	84.6990163705201	107.837611513511	106.074453111216	49.7106001965784	30.9541804664141	64.0735617550716	99.5370269984159	48.2461141393547	1.04570928919375	0.00114101643917881	0.109998108892641	CsaV3_7G029720	chr7	18799732	18801447	-	1500	protein_coding	- && - && -	-
CsaV3_6G043120	569.600885091748	619.324264288606	559.041036667221	446.420684118292	371.450165596969	402.462059774044	582.655395349192	406.777636496435	0.518261669993361	0.00115296271149947	0.110484205222312	CsaV3_6G043120	chr6	25357315	25361870	-	2947	protein_coding	- && - && PF04784:Protein of unknown function, DUF547|PF14389:Leucine-zipper of ternary complex factor MIP1	FAR1
CsaV3_3G009990	285.859180250505	339.342208707655	396.58466703743	184.221636022614	166.753165738424	256.294247020286	340.59535199853	202.423016260442	0.751477169372096	0.00120057360367572	0.11382772971875	CsaV3_3G009990	chr3	8073072	8078476	-	1143	protein_coding	- && sp|P32110|GSTX6_SOYBN Probable glutathione S-transferase OS=Glycine max OX=3847 GN=HSP26-A PE=2 SV=1 && PF00043:Glutathione S-transferase, C-terminal domain|PF02798:Glutathione S-transferase, N-terminal domain	ERF
CsaV3_4G036360	121.754836032623	133.560344535083	136.654475629765	76.0279767712376	56.9157511801808	88.1011474132235	130.656552065824	73.6816251215473	0.826891537510338	0.00120474623663768	0.11382772971875	CsaV3_4G036360	chr4	25586011	25589218	-	1472	protein_coding	- && sp|Q9SK52|PER18_ARATH Peroxidase 18 OS=Arabidopsis thaliana OX=3702 GN=PER18 PE=3 SV=1 && PF00141:Peroxidase	NAC
CsaV3_7G033600	59.2893114593641	72.2215196374892	51.6037880000512	131.586882873296	373.447209498028	61.0701135478026	61.0382063656348	188.701401973042	-1.62837923674028	0.0012091929045921	0.11382772971875	CsaV3_7G033600	chr7	21156783	21164026	+	2695	protein_coding	- && sp|Q948R6|IMFS_LUFAE Isomultiflorenol synthase OS=Luffa aegyptiaca OX=3670 GN=IMS1 PE=1 SV=1 && PF13243:Squalene-hopene cyclase C-terminal domain|PF13249:Squalene-hopene cyclase N-terminal domain	-
CsaV3_7G004410	173.632983559566	191.931161776341	129.009470000128	294.364730575817	266.605360791373	244.280454191211	164.857871778678	268.416848519467	-0.704303690917459	0.00122297362164828	0.114451736065716	CsaV3_7G004410	chr7	3175877	3176782	-	826	protein_coding	- && - && -	-
CsaV3_7G034150	19.057278683367	26.7120689070165	25.8018940000256	4.87358825456651	3.99408780211795	10.0114940242299	23.8570805301364	6.29305669363813	1.92594684814077	0.00126117966652141	0.117341036065943	CsaV3_7G034150	chr7	21570400	21572893	+	1663	protein_coding	- && sp|F4HV65|DRMH4_ARATH Dormancy-associated protein homolog 4 OS=Arabidopsis thaliana OX=3702 GN=At1g54070 PE=3 SV=1 && PF05564:Dormancy/auxin associated protein	Trihelix
CsaV3_1G038820	74.1116393242051	208.749871828907	195.903269259454	85.7751532803706	33.9497463180026	67.0770099623406	159.588260137522	62.2673031869046	1.35838409939167	0.00133578320665881	0.122963858403322	CsaV3_1G038820	chr1	24447156	24450020	+	1393	protein_coding	- && sp|F4HV65|DRMH4_ARATH Dormancy-associated protein homolog 4 OS=Arabidopsis thaliana OX=3702 GN=At1g54070 PE=3 SV=1 && PF05564:Dormancy/auxin associated protein	-
CsaV3_6G039950	669.122229327109	477.849232669963	568.597293704268	873.347015218319	1013.49977978743	752.864350622091	571.856251900447	879.90371520928	-0.622064226384774	0.00134276322288437	0.122963858403322	CsaV3_6G039950	chr6	22965633	22969287	-	2115	protein_coding	- && - && PF13301:Protein of unknown function (DUF4079)	-
CsaV3_6G044270	112.226196690939	150.379054587649	129.965095703833	85.7751532803706	72.8921023886526	66.0758605599176	130.856782327473	74.9143720763136	0.80499654500117	0.00134466507658447	0.122963858403322	CsaV3_6G044270	chr6	26145741	26149386	-	2638	protein_coding	- && sp|Q9FHP1|ACR1_ARATH ACT domain-containing protein ACR1 OS=Arabidopsis thaliana OX=3702 GN=ACR1 PE=2 SV=1 && PF01842:ACT domain	TCP
CsaV3_7G024880	209.630065517037	182.037802921891	236.995174518754	146.207647636995	128.809331618304	112.128733071375	209.55434765256	129.048570775558	0.699353062994501	0.00137154654850837	0.124709428498747	CsaV3_7G024880	chr7	14192505	14198367	-	5346	protein_coding	- && sp|P16273|PRPX_HORVU Pathogen-related protein OS=Hordeum vulgare OX=4513 PE=2 SV=2 && -	MYB
CsaV3_2G002580	2.117475409263	3.95734354178023	1.9112514074093	27.2920942255725	26.9600926642962	4.00459760969198	2.66202345281751	19.4189281665202	-2.86656950621414	0.00139051182748227	0.125719552402253	CsaV3_2G002580	chr2	1124148	1124975	+	828	protein_coding	- && - && -	-
CsaV3_2G034030	34.9383442528396	92.0082373463903	70.7163020741442	28.2668118764858	7.9881756042359	28.0321832678438	65.8876278911247	21.4290569161885	1.62117668488023	0.00140247377929199	0.126088696011291	CsaV3_2G034030	chr2	22545696	22550853	+	1517	protein_coding	- && sp|Q9S763|WRK45_ARATH Probable WRKY transcription factor 45 OS=Arabidopsis thaliana OX=3702 GN=WRKY45 PE=1 SV=1 && PF03106:WRKY DNA -binding domain	WRKY
CsaV3_1G014830	223.393655677247	331.427521624094	289.554588222509	405.482542779934	406.398433865502	727.835615561517	281.45858850795	513.238864068984	-0.866116422573876	0.00142829534070428	0.127274582230153	CsaV3_1G014830	chr1	10470639	10474142	+	1282	protein_coding	- && sp|P27788|FER3_MAIZE Ferredoxin-3, chloroplastic OS=Zea mays OX=4577 GN=FDX3 PE=1 SV=1 && PF00111:2Fe-2S iron-sulfur cluster binding domain	-
CsaV3_1G013080	325.032475321871	414.531736001479	407.096549778182	221.26090675732	106.841848706655	262.301143434824	382.220253700511	196.801299632933	0.957834587027111	0.00143157063059598	0.127274582230153	CsaV3_1G013080	chr1	8422022	8428459	-	1674	protein_coding	- && sp|Q9LSS4|TET4_ARATH Tetraspanin-4 OS=Arabidopsis thaliana OX=3702 GN=TET4 PE=3 SV=1 && PF13041:PPR repeat family|PF00335:Tetraspanin family	B3
CsaV3_UNG208330	4.23495081852601	7.91468708356046	4.77812851852326	30.2162471783124	38.94235607065	9.01034462180695	5.64258880686991	26.0563159569231	-2.20518265075934	0.00146824867041091	0.129534814573314	CsaV3_UNG208330	scaffold18_1	618318	620862	+	2511	protein_coding	- && sp|Q4VZP1|RPOB_CUCSA DNA-directed RNA polymerase subunit beta OS=Cucumis sativus OX=3659 GN=rpoB PE=3 SV=2 && PF00562:RNA polymerase Rpb2, domain 6|PF04563:RNA polymerase beta subunit|PF04561:RNA polymerase Rpb2, domain 2|PF04565:RNA polymerase Rpb2, domain 3	bHLH
CsaV3_3G031420	1949.13611422659	1245.57387977533	1512.75548896446	2165.82262032936	2767.90284686774	2383.73672716915	1569.15516098879	2439.15406478875	-0.636565448365851	0.00147533081430433	0.129534814573314	CsaV3_3G031420	chr3	27125139	27131641	-	2806	protein_coding	- && sp|Q7XTT4|NUCL2_ORYSJ Nucleolin 2 OS=Oryza sativa subsp. japonica OX=39947 GN=Os04g0620700 PE=2 SV=2 && PF00076:RNA recognition motif. (a.k.a. RRM, RBD, or RNP domain)	bHLH
CsaV3_3G039680	189.514049129039	107.837611513511	135.698849926061	242.704695077412	288.572843703022	222.255167337905	144.350170189537	251.177568706113	-0.800780731080102	0.00148127670230059	0.129534814573314	CsaV3_3G039680	chr3	32600313	32606093	-	2024	protein_coding	- && sp|O22682|CYSK4_ARATH S-sulfo-L-cysteine synthase (O-acetyl-L-serine-dependent), chloroplastic OS=Arabidopsis thaliana OX=3702 GN=CS26 PE=1 SV=1 && PF00291:Pyridoxal-phosphate dependent enzyme	GeBP
CsaV3_1G001250	165.163081922514	106.848275628066	118.497587259377	272.920942255725	308.543282713612	160.183904387679	130.169648269986	247.216043119005	-0.92675294681262	0.00150362911699988	0.130774873692115	CsaV3_1G001250	chr1	707786	719477	-	1443	protein_coding	- && sp|Q94A02|TAR2_ARATH Tryptophan aminotransferase-related protein 2 OS=Arabidopsis thaliana OX=3702 GN=TAR2 PE=2 SV=1 && PF04864:Allinase	-
CsaV3_2G032770	96.3451311214667	78.1575349501595	82.1838105186	125.738576967816	202.699955957486	135.155169327104	85.5621588634087	154.531234084135	-0.853621104448904	0.00152935096522239	0.131568217264992	CsaV3_2G032770	chr2	21651532	21657542	-	2589	protein_coding	- && - && -	-
CsaV3_5G018740	3463.13103184964	2182.4749632918	2580.18940000256	5031.49251401447	5769.45983015938	3281.76774114257	2741.93179838133	4694.24002843881	-0.775787120613081	0.0015375929849916	0.131568217264992	CsaV3_5G018740	chr5	14287114	14293595	+	2562	protein_coding	- && sp|Q9SIF2|HS905_ARATH Heat shock protein 90-5, chloroplastic OS=Arabidopsis thaliana OX=3702 GN=HSP90-5 PE=1 SV=1 && PF02518:Histidine kinase-, DNA gyrase B-, and HSP90-like ATPase|PF00183:Hsp90 protein	bZIP
CsaV3_2G007750	1265.19155703464	1089.25880987501	839.994993556389	1982.57570195766	2871.74912972281	1190.36663948094	1064.81512015535	2014.8971570538	-0.920255515109243	0.00154079861859372	0.131568217264992	CsaV3_2G007750	chr2	4024235	4025404	-	1170	protein_coding	- && sp|Q0JC10|DCAM_ORYSJ S-adenosylmethionine decarboxylase proenzyme OS=Oryza sativa subsp. japonica OX=39947 GN=SAMDC PE=2 SV=1 && PF01536:Adenosylmethionine decarboxylase	-
CsaV3_1G000640	143.988327829884	49.4667942722529	118.497587259377	198.842400786314	274.593536395609	196.225282874907	103.984236453838	223.22040668561	-1.10316855142934	0.00154563674597379	0.131568217264992	CsaV3_1G000640	chr1	366929	373470	+	2238	protein_coding	- && sp|O00566|MPP10_HUMAN U3 small nucleolar ribonucleoprotein protein MPP10 OS=Homo sapiens OX=9606 GN=MPHOSPH10 PE=1 SV=2 && PF04006:Mpp10 protein	WRKY
CsaV3_1G045430	86.8164917797831	188.963154120006	130.920721407537	58.4830590547981	47.9290536254154	84.0965498035315	135.566789102442	63.5028874945817	1.09535892736616	0.00155509897738307	0.131673274788684	CsaV3_1G045430	chr1	31223650	31225713	-	1856	protein_coding	- && sp|Q9SPK4|PPCK1_ARATH Phosphoenolpyruvate carboxylase kinase 1 OS=Arabidopsis thaliana OX=3702 GN=PPCK1 PE=1 SV=1 && -	NAC
CsaV3_6G046130	434.082458898916	319.555490998753	408.052175481886	535.119990351403	614.090999575635	575.660906393222	387.230041793185	574.95729877342	-0.570543453825917	0.00157129609169239	0.132344480817649	CsaV3_6G046130	chr6	27293996	27296724	+	2289	protein_coding	- && sp|Q6P2Z6|NMD3_XENTR 60S ribosomal export protein NMD3 OS=Xenopus tropicalis OX=8364 GN=nmd3 PE=2 SV=1 && PF04981:NMD3 family	-
CsaV3_5G011080	15.8810655694725	24.7333971361264	62.1156707408024	8.77245885821972	3.99408780211795	12.0137928290759	34.2433778154671	8.26011316313787	2.05502195916336	0.00159044860175304	0.133256277350021	CsaV3_5G011080	chr5	7047174	7050833	-	1833	protein_coding	- && sp|Q93WU8|WRK54_ARATH Probable WRKY transcription factor 54 OS=Arabidopsis thaliana OX=3702 GN=WRKY54 PE=1 SV=2 && PF03106:WRKY DNA -binding domain	WRKY
CsaV3_5G028140	76.2291147334681	83.1042143773848	71.6719277778489	40.9381413383587	30.9541804664141	47.0540219138807	77.0017522962339	39.6487812395512	0.957393571408467	0.00162923606295062	0.135795128726035	CsaV3_5G028140	chr5	23255824	23256039	+	216	protein_coding	- && - && -	-
CsaV3_2G009230	226.569868791141	245.355299590374	280.953956889168	182.272200720787	136.79750722254	160.183904387679	250.959708423561	159.751204110335	0.652003973379879	0.00166559771697205	0.137496627080232	CsaV3_2G009230	chr2	5721033	5726422	+	1563	protein_coding	- && - && PF01920:Prefoldin subunit	-
CsaV3_3G003950	287.976655659768	134.549680420528	219.79391185207	365.519119092488	363.461989992734	418.480450212811	214.106749310789	382.487186432678	-0.838036135597607	0.00166683407195932	0.137496627080232	CsaV3_3G003950	chr3	3319668	3322068	+	1287	protein_coding	- && sp|Q9VR89|PNO1_DROME RNA-binding protein pno1 OS=Drosophila melanogaster OX=7227 GN=l(1)G0004 PE=2 SV=1 && -	-
CsaV3_UNG122970	8.46990163705201	1.97867177089011	9.55625703704652	0	0	0	6.66827681499621	0	5.19219577523782	0.00167045221288929	1	CsaV3_UNG122970	scaffold66	32148	36789	-	903	protein_coding	- && - && -	-
CsaV3_4G026250	543.13244247596	361.107598187446	451.055332148596	661.833284970132	848.743657950065	630.724123526486	451.765124270667	713.767022148894	-0.660313726741285	0.00167999689633678	0.137871745292705	CsaV3_4G026250	chr4	15528855	15533550	-	1896	protein_coding	- && sp|O65023|EAAC_ARATH Probable envelope ADP,ATP carrier protein, chloroplastic OS=Arabidopsis thaliana OX=3702 GN=EAAC PE=2 SV=2 && PF00153:Mitochondrial carrier protein	TALE
CsaV3_3G015060	68.8179508010476	67.2748402102639	78.3613077037814	14.6207647636995	17.9733951095308	49.0563207187267	71.4846995716976	27.2168268639857	1.39494700026624	0.00170500439344812	0.139210129124236	CsaV3_3G015060	chr3	11164778	11168583	-	926	protein_coding	- && - && PF04667:cAMP-regulated phosphoprotein/endosulfine conserved region	-
CsaV3_5G003290	337.737327777449	396.723690063468	350.714633259607	234.906953870106	222.670394968076	274.3149362639	361.725217033508	243.964095034027	0.568527555397941	0.00171924291455542	0.139660123663098	CsaV3_5G003290	chr5	2061091	2065013	-	2528	protein_coding	- && sp|Q7XIM0|CDPKH_ORYSJ Calcium-dependent protein kinase 17 OS=Oryza sativa subsp. japonica OX=39947 GN=CPK17 PE=2 SV=1 && PF00069:Protein kinase domain	C2H2
CsaV3_6G044700	30.7033934343135	72.2215196374892	23.8906425926163	109.16837690229	81.878799943418	114.131031876221	42.2718518881397	101.726069573976	-1.26661601584831	0.00174553350802525	0.141079660247112	CsaV3_6G044700	chr6	26472637	26474643	+	1912	protein_coding	- && sp|Q9LSK9|Y5566_ARATH Uncharacterized protein At5g65660 OS=Arabidopsis thaliana OX=3702 GN=At5g65660 PE=2 SV=1 && -	-
CsaV3_1G004380	830.050360431097	632.185630799392	696.651138000691	966.919909705996	1085.39336022555	1026.17813748357	719.62904307706	1026.16380247171	-0.512302172515772	0.00176036125979449	0.141563121811514	CsaV3_1G004380	chr1	2746604	2757241	-	2449	protein_coding	- && sp|Q9LVH5|OE64C_ARATH Outer envelope protein 64, chloroplastic OS=Arabidopsis thaliana OX=3702 GN=OEP64 PE=1 SV=1 && PF13414:TPR repeat|PF01425:Amidase	CAMTA
CsaV3_5G038780	51.8781475269436	24.7333971361264	50.6481622963465	88.6993062331105	112.832980409832	72.0827569744556	42.4199023198055	91.2050145391327	-1.10538348291632	0.00179091853402629	0.142697935200334	CsaV3_5G038780	chr5	30700659	30710524	+	4112	protein_coding	- && sp|Q8VWF8|RPOT2_NICSY DNA-directed RNA polymerase 2, chloroplastic/mitochondrial OS=Nicotiana sylvestris OX=4096 GN=RPOT2 PE=2 SV=2 && PF14700:DNA-directed RNA polymerase N-terminal|PF00940:DNA-dependent RNA polymerase	-
CsaV3_6G036450	405.496540873865	472.902553242737	468.256594815279	279.743965812118	267.603882741903	353.405739055317	448.885229643961	300.251195869779	0.58066535072667	0.00179956869184264	0.142697935200334	CsaV3_6G036450	chr6	20260728	20262611	+	876	protein_coding	- && - && PF00583:Acetyltransferase (GNAT) family	-
CsaV3_1G005800	79.4053278473626	100.912260315396	128.053844296423	21.4437883200926	24.9630487632372	72.0827569744556	102.790477486394	39.4965313525951	1.38181845487076	0.00180122370246	0.142697935200334	CsaV3_1G005800	chr1	3722835	3724386	+	822	protein_coding	- && - && PF03763:Remorin, C-terminal region	bHLH
CsaV3_1G031990	205.395114698511	238.429948392259	253.240811481733	131.586882873296	165.754643787895	151.173559765872	232.355291524168	149.505028809021	0.637224095204076	0.00183298022546636	0.143623377151195	CsaV3_1G031990	chr1	19009277	19010538	-	1262	protein_coding	- && - && -	-
CsaV3_4G025010	3920.50572025045	4438.16078210653	3761.34276978151	6575.44527306114	5257.21806953775	5223.99758184318	4040.00309071283	5685.55364148069	-0.492964899326344	0.00183670577033035	0.143623377151195	CsaV3_4G025010	chr4	14679749	14681255	+	838	protein_coding	- && - && -	-
CsaV3_3G007090	267.86063927177	193.909833547231	257.063314296551	119.890271062336	125.813765766715	179.205743033716	239.611262371851	141.636593287589	0.758560796969412	0.00183982955170874	0.143623377151195	CsaV3_3G007090	chr3	6381666	6383510	+	1077	protein_coding	- && sp|Q700E4|BH067_ARATH Transcription factor bHLH67 OS=Arabidopsis thaliana OX=3702 GN=BHLH67 PE=2 SV=1 && PF00010:Helix-loop-helix DNA-binding domain	bHLH
CsaV3_2G015130	1497.05511434894	2308.12062074332	1902.65077607596	1316.84354638387	931.620979844012	1332.529854625	1902.60883705607	1193.66479361763	0.672666809305759	0.0018554318933619	0.143957268545909	CsaV3_2G015130	chr2	12617551	12620494	+	2104	protein_coding	- && sp|P43296|RD19A_ARATH Cysteine protease RD19A OS=Arabidopsis thaliana OX=3702 GN=RD19A PE=1 SV=1 && PF00112:Papain family cysteine protease|PF08246:Cathepsin propeptide inhibitor domain (I29)	BBR-BPC
CsaV3_5G031940	459.492163810072	429.371774283155	473.034723333803	667.681590875612	602.108736169281	610.701135478026	453.966220475676	626.83048750764	-0.465531228154031	0.00186209801843424	0.143957268545909	CsaV3_5G031940	chr5	25975705	25978357	+	2376	protein_coding	- && sp|O82798|ARR4_ARATH Two-component response regulator ARR4 OS=Arabidopsis thaliana OX=3702 GN=ARR4 PE=1 SV=1 && PF00072:Response regulator receiver domain	M-type_MADS
CsaV3_5G028610	235.039770428193	242.387291934039	220.749537555775	156.929541797042	163.757599886836	146.167812753757	232.725533306002	155.618318145878	0.580365643376383	0.00187353648388112	0.144145213228603	CsaV3_5G028610	chr5	23718227	23718890	+	387	protein_coding	- && - && -	-
CsaV3_6G036780	2026.42396666469	1319.77407118371	1814.73321133513	987.388980375175	617.086565427223	1287.47813151597	1720.31041639451	963.984559106123	0.835532869352854	0.0018854826527428	0.144250700263978	CsaV3_6G036780	chr6	20555048	20564205	-	2542	protein_coding	- && sp|P26568|H11_ARATH Histone H1.1 OS=Arabidopsis thaliana OX=3702 GN=At1g06760 PE=1 SV=1 && PF00538:linker histone H1 and H5 family	Nin-like
CsaV3_UNG188480	10.587377046315	6.9253511981154	10.5118827407512	18.5196353673527	17.9733951095308	81.0931015962625	9.34153699506053	39.1953773577153	-2.06896515368296	0.00189511954453951	0.144250700263978	CsaV3_UNG188480	scaffold78	134922	137150	+	441	protein_coding	- && sp|Q9M1A8|RPB8B_ARATH DNA-directed RNA polymerases II, IV and V subunit 8B OS=Arabidopsis thaliana OX=3702 GN=NRPB8B PE=1 SV=1 && PF03870:RNA polymerase Rpb8	MYB_related
CsaV3_2G017310	184.220360605881	204.792528287127	222.660788963184	96.4970474404169	87.8699316465949	159.182754985256	203.891225952064	114.516578024089	0.833077198252726	0.00190474305371167	0.144250700263978	CsaV3_2G017310	chr2	14416231	14419691	-	1542	protein_coding	- && sp|O48723|PLP2_ARATH Patatin-like protein 2 OS=Arabidopsis thaliana OX=3702 GN=PLP2 PE=1 SV=1 && PF01734:Patatin-like phospholipase	-
CsaV3_1G014020	142.929590125253	113.773626826182	139.521352740879	189.095224277181	202.699955957486	232.266661362135	132.074856564104	208.0206138656	-0.655588449076158	0.00191096347284655	0.144250700263978	CsaV3_1G014020	chr1	9473552	9480749	-	1503	protein_coding	- && sp|Q9SE43|REV_ARATH Homeobox-leucine zipper protein REVOLUTA OS=Arabidopsis thaliana OX=3702 GN=REV PE=1 SV=2 && PF00046:Homeodomain|PF01245:Ribosomal protein L19	HD-ZIP
CsaV3_1G031460	278.448016318085	269.099360841056	270.442074148416	208.589577295447	98.8536731024193	152.174709168295	272.663150435852	153.205986522054	0.831076755683414	0.00193859171306211	0.145649216826916	CsaV3_1G031460	chr1	18588249	18589812	+	1393	protein_coding	- && sp|Q38910|XTH23_ARATH Probable xyloglucan endotransglucosylase/hydrolase protein 23 OS=Arabidopsis thaliana OX=3702 GN=XTH23 PE=2 SV=1 && PF06955:Xyloglucan endo-transglycosylase (XET) C-terminus|PF00722:Glycosyl hydrolases family 16	ERF
CsaV3_6G038530	2751.65929433727	2359.56608678646	2846.80897133616	892.841368236585	1396.93220879075	2133.4493765634	2652.67811748663	1474.40765119691	0.847376723111862	0.00199424465419645	0.1489879926707	CsaV3_6G038530	chr6	21942858	21944491	-	1634	protein_coding	- && sp|Q9SRN0|NHL1_ARATH NDR1/HIN1-like protein 1 OS=Arabidopsis thaliana OX=3702 GN=NHL1 PE=2 SV=1 && PF03168:Late embryogenesis abundant protein	-
CsaV3_7G025160	673.357180145635	599.537546579705	560.95228807463	1043.92260412815	1369.97211612646	686.788490062174	611.282338266657	1033.56107010559	-0.757901975131239	0.00200165084197966	0.1489879926707	CsaV3_7G025160	chr7	14487870	14499210	-	5455	protein_coding	- && sp|G0S8G9|IF2P_CHATD Eukaryotic translation initiation factor 5B OS=Chaetomium thermophilum (strain DSM 1495 / CBS 144.50 / IMI 039719) OX=759272 GN=CTHT_0029840 PE=1 SV=2 && PF03144:Elongation factor Tu domain 2|PF00009:Elongation factor Tu GTP binding domain|PF11987:Translation-initiation factor 2	BBR-BPC
CsaV3_1G008970	78.3465901427311	49.4667942722529	54.4706651111651	110.143094553203	187.722126699544	86.0988486083775	60.7613498420497	127.988023287041	-1.07669422026262	0.00201166600286842	0.149040236314367	CsaV3_1G008970	chr1	5582160	5584920	+	2051	protein_coding	- && sp|A0A068Q609|C7124_PRUMU Phenylacetaldehyde oxime monooxygenase CYP71AN24 OS=Prunus mume OX=102107 GN=CYP71AN24 PE=1 SV=1 && PF00067:Cytochrome P450	HSF
CsaV3_7G005670	11485.1866198425	12195.5434598812	9100.4235763794	16791.4609722835	24011.4573443826	13069.0042992298	10927.051218701	17957.3075386319	-0.716677067710365	0.00202835961241067	0.149084284815294	CsaV3_7G005670	chr7	3377623	3383119	-	3782	protein_coding	- && sp|Q9FV65|CAPPC_FLATR Phosphoenolpyruvate carboxylase 2 OS=Flaveria trinervia OX=4227 GN=PPCC PE=1 SV=1 && PF00311:Phosphoenolpyruvate carboxylase	-
CsaV3_2G028620	227.628606495773	160.272413442099	159.589492518677	363.569683790662	670.008228805286	189.217237057946	182.496837485516	407.598383217965	-1.1598078847196	0.00204633438921504	0.149084284815294	CsaV3_2G028620	chr2	18788361	18798179	-	6539	protein_coding	- && sp|Q9FMM3|EXA1_ARATH Protein ESSENTIAL FOR POTEXVIRUS ACCUMULATION 1 OS=Arabidopsis thaliana OX=3702 GN=EXA1 PE=1 SV=1 && PF02213:GYF domain	-
CsaV3_3G032630	485.960606425859	561.942782932793	510.304125778284	397.684801572627	307.544760763082	367.421830689239	519.402505045645	357.550464341649	0.53871530478703	0.00204858768853682	0.149084284815294	CsaV3_3G032630	chr3	28139017	28142483	-	2083	protein_coding	- && sp|O24145|4CL1_TOBAC 4-coumarate--CoA ligase 1 OS=Nicotiana tabacum OX=4097 GN=4CL1 PE=2 SV=1 && PF00501:AMP-binding enzyme|PF13193:AMP-binding enzyme C-terminal domain	C2H2
CsaV3_6G007840	59.2893114593641	63.3174966684837	75.4944305926675	18.5196353673527	38.94235607065	34.0390796823818	66.0337462401717	30.5003570401282	1.11686611687487	0.00204952463034211	0.149084284815294	CsaV3_6G007840	chr6	6289027	6292050	+	1048	protein_coding	- && sp|Q93ZM9|TIF9_ARATH Protein TIFY 9 OS=Arabidopsis thaliana OX=3702 GN=TIFY9 PE=1 SV=1 && PF06200:tify domain|PF09425:Divergent CCT motif	-
CsaV3_6G042250	39.1732950713656	36.6054277614671	39.1806538518907	92.5981768367637	93.8610633497719	51.0586195235727	38.3197922282411	79.1726199033694	-1.04741107403497	0.0020835494781791	0.150212388542813	CsaV3_6G042250	chr6	24783791	24799407	+	4644	protein_coding	- && sp|Q9XIK4|NT101_ARATH RNA cytidine acetyltransferase 1 OS=Arabidopsis thaliana OX=3702 GN=At1g10490 PE=2 SV=2 && -	TCP
CsaV3_4G032180	635.242622778901	525.337355171325	513.171002889398	769.052226570595	912.649062783952	735.844810780901	557.916993613208	805.848700045149	-0.530922399739933	0.00208893632367424	0.150212388542813	CsaV3_4G032180	chr4	22694124	22700428	+	2939	protein_coding	- && sp|Q9LUW5|RH53_ARATH DEAD-box ATP-dependent RNA helicase 53, mitochondrial OS=Arabidopsis thaliana OX=3702 GN=RH53 PE=1 SV=1 && PF00271:Helicase conserved C-terminal domain|PF00270:DEAD/DEAH box helicase	WRKY
CsaV3_5G004650	3.17621311389451	2.96800765633517	4.77812851852326	11.6966118109596	19.9704390105898	19.0218386460369	3.64078309625098	16.8962964891954	-2.20821184826313	0.00210069760412976	0.150212388542813	CsaV3_5G004650	chr5	3021204	3024882	+	1434	protein_coding	- && sp|Q9ZW95|C7352_ARATH Cytokinin hydroxylase OS=Arabidopsis thaliana OX=3702 GN=CYP735A2 PE=1 SV=1 && PF00067:Cytochrome P450	bHLH
CsaV3_7G001920	112.226196690939	72.2215196374892	100.340698888988	142.308777033342	228.661526671253	149.171260961026	94.9294717391389	173.380521555207	-0.86971319559261	0.00210257920599826	0.150212388542813	CsaV3_7G001920	chr7	1568812	1575987	+	2555	protein_coding	- && sp|F4IMH3|NOC4_ARATH Protein NUCLEOLAR COMPLEX ASSOCIATED 4 OS=Arabidopsis thaliana OX=3702 GN=NOC4 PE=2 SV=1 && PF03914:CBF/Mak21 family	ERF
CsaV3_6G049170	293.270344182926	225.568581881473	199.725772074272	420.103307543633	282.581711999845	662.760904404022	239.521566046224	455.148641315833	-0.926771255548581	0.00212149657073115	0.150890264984047	CsaV3_6G049170	chr6	28754571	28757085	-	1850	protein_coding	- && sp|Q94B38|GPT2_ARATH Glucose-6-phosphate/phosphate translocator 2, chloroplastic OS=Arabidopsis thaliana OX=3702 GN=GPT2 PE=2 SV=2 && PF03151:Triose-phosphate Transporter family	HB-other
CsaV3_2G030360	265.743163862507	292.843422091737	261.841442815075	535.119990351403	539.201853285923	303.348268934167	273.476009589773	459.223370857164	-0.747881225790924	0.00217201714703592	0.153799957539893	CsaV3_2G030360	chr2	19932551	19935987	+	1428	protein_coding	- && - && PF00582:Universal stress protein family	-
CsaV3_6G045580	309.151409752398	316.587483342418	195.903269259454	973.742933262389	1521.74745260694	372.427577701354	273.880720784757	955.972654523561	-1.80355575179443	0.00222726568856029	0.156177528063179	CsaV3_6G045580	chr6	27003092	27006059	-	2968	protein_coding	- && sp|O65665|ERF60_ARATH Ethylene-responsive transcription factor ERF060 OS=Arabidopsis thaliana OX=3702 GN=ERF060 PE=1 SV=1 && -	ERF
CsaV3_3G007810	152.458229466936	201.824520630792	219.79391185207	94.5476121385903	62.9068828833577	141.162065741642	191.358887316599	99.5388535878634	0.943827924838476	0.002227694910873	0.156177528063179	CsaV3_3G007810	chr3	6814699	6816432	-	1477	protein_coding	- && - && -	-
CsaV3_7G031180	393.850426122919	342.31021636399	312.489605111421	475.662213645691	541.198897186982	488.560908382421	349.550082532777	501.807339738365	-0.522370438615439	0.00224320691348534	0.156177528063179	CsaV3_7G031180	chr7	19741355	19742192	-	838	protein_coding	- && - && -	-
CsaV3_2G012830	2657.43163862507	1709.57241004906	2925.17027903994	860.675685756446	819.78652138471	1963.25397815149	2430.72477590469	1214.57206176422	1.00098244267529	0.0022446310975774	0.156177528063179	CsaV3_2G012830	chr2	10372097	10372425	+	329	protein_coding	- && - && -	-
novel.141	63.5242622778901	43.5307789595825	68.8050506667349	95.5223297895036	146.782726727835	95.1091932301844	58.6200306347358	112.471416582508	-0.939858861737338	0.00227013428345872	0.157268220511645	-	chr3	38522807	38539557	+	4039	-	- && sp|Q4UM42|TOP1_RICFE DNA topoisomerase 1 OS=Rickettsia felis (strain ATCC VR-1525 / URRWXCal2) OX=315456 GN=topA PE=3 SV=1 && PF01131:DNA topoisomerase	YABBY
CsaV3_4G017770	2.117475409263	0	1.9112514074093	38.0139883856188	7.9881756042359	3.00344820726898	1.34290893889077	16.3352040657079	-3.61247192176379	0.0023342105051054	0.159750423647644	CsaV3_4G017770	chr4	11261833	11268636	+	840	protein_coding	- && sp|B5BT18|BTAF1_ARATH TATA-binding protein-associated factor BTAF1 OS=Arabidopsis thaliana OX=3702 GN=BTAF1 PE=1 SV=1 && PF00271:Helicase conserved C-terminal domain	bHLH
CsaV3_2G033070	38.1145573667341	50.4561301576979	65.9381735556209	12.6713294618729	3.99408780211795	30.0344820726898	51.502953693351	15.5666331122269	1.72824879084144	0.00234292022553073	0.159750423647644	CsaV3_2G033070	chr2	21948110	21951428	+	3067	protein_coding	- && sp|Q9SF78|GDL29_ARATH GDSL esterase/lipase At1g71691 OS=Arabidopsis thaliana OX=3702 GN=At1g71691 PE=2 SV=1 && PF00657:GDSL-like Lipase/Acylhydrolase	FAR1
CsaV3_6G009300	1515.05365532768	1701.6577229655	1722.03751807578	1164.7875928414	1154.29137481209	1328.52525701531	1646.24963212299	1215.8680748896	0.437368549727257	0.002367004618048	0.159750423647644	CsaV3_6G009300	chr6	7462656	7465297	+	2333	protein_coding	- && sp|A7MAS5|75L17_MALDO Phloretin 4'-O-glucosyltransferase OS=Malus domestica OX=3750 GN=UGT75L17 PE=1 SV=1 && PF00201:UDP-glucoronosyl and UDP-glucosyl transferase	bHLH
CsaV3_2G009090	128.107262260412	72.2215196374892	94.6069446667605	158.878977098868	212.685175462781	154.177007973141	98.3119088548871	175.247053511597	-0.835762914074561	0.00237861868873548	0.159750423647644	CsaV3_2G009090	chr2	5602097	5618050	-	3259	protein_coding	- && sp|O14053|UTP21_SCHPO U3 small nucleolar RNA-associated protein 21 homolog OS=Schizosaccharomyces pombe (strain 972 / ATCC 24843) OX=284812 GN=SPCC1672.07 PE=3 SV=1 && PF04192:Utp21 specific WD40 associated putative domain|PF00400:WD domain, G-beta repeat|PF12894:Anaphase-promoting complex subunit 4 WD40 domain	bZIP
CsaV3_4G008570	86.8164917797831	206.771200058017	241.773303037277	102.345353345897	71.8935804381231	76.0873545841475	178.453664958359	83.4420961227225	1.09777317577442	0.00239449895912408	0.159750423647644	CsaV3_4G008570	chr4	6069374	6073737	+	2432	protein_coding	- && sp|Q9FLV0|DMR6_ARATH Protein DOWNY MILDEW RESISTANCE 6 OS=Arabidopsis thaliana OX=3702 GN=DMR6 PE=1 SV=1 && PF03171:2OG-Fe(II) oxygenase superfamily|PF14226:non-haem dioxygenase in morphine synthesis N-terminal	STAT
CsaV3_1G043770	22.2334917972615	27.7014047924616	18.1568883703884	36.0645530837922	77.8847121413001	50.0574701211497	22.6972616533705	54.6689117820806	-1.26842236564793	0.00240180032575209	0.159750423647644	CsaV3_1G043770	chr1	28786145	28789654	-	569	protein_coding	- && sp|Q3B724|CALS5_ARATH Callose synthase 5 OS=Arabidopsis thaliana OX=3702 GN=CALS5 PE=1 SV=1 && -	-
CsaV3_5G013690	312.327622866293	410.574392459699	404.229672667068	553.639625718756	686.983101964288	486.558609577575	375.710562664353	575.727112420206	-0.615143806383258	0.00240575828279785	0.159750423647644	CsaV3_5G013690	chr5	10498977	10504303	-	2936	protein_coding	- && sp|Q84WS0|SBT11_ARATH Subtilisin-like protease SBT1.1 OS=Arabidopsis thaliana OX=3702 GN=SBTI1.1 PE=1 SV=1 && PF17766:Fibronectin type-III domain|PF00082:Subtilase family|PF05922:Peptidase inhibitor I9|PF02225:PA domain	DBB
CsaV3_6G021920	3413.37035973196	3763.433708233	3450.7644160775	2741.88075201912	2727.96196884656	2731.13556980993	3542.52282801415	2733.6594302252	0.373962906936684	0.00242091800678729	0.159750423647644	CsaV3_6G021920	chr6	14924855	14937590	+	3607	protein_coding	- && sp|O48963|PHOT1_ARATH Phototropin-1 OS=Arabidopsis thaliana OX=3702 GN=PHOT1 PE=1 SV=1 && PF00069:Protein kinase domain|PF13426:PAS domain	NAC
CsaV3_5G038470	112.226196690939	226.557917766918	187.302637926112	58.4830590547981	71.8935804381231	123.141376498028	175.362250794656	84.5060053303165	1.05463558740513	0.00243749650078149	0.159750423647644	CsaV3_5G038470	chr5	30472373	30472618	-	128	protein_coding	- && - && -	-
CsaV3_3G005200	285.859180250505	161.261749327544	174.879503777951	340.176460168742	430.362960678209	305.350567739013	207.333477785334	358.629996195322	-0.791973801012983	0.00245193879515754	0.159750423647644	CsaV3_3G005200	chr3	4343806	4349530	+	2730	protein_coding	- && sp|Q9FFT9|RH32_ARATH DEAD-box ATP-dependent RNA helicase 32 OS=Arabidopsis thaliana OX=3702 GN=RH32 PE=2 SV=1 && PF00271:Helicase conserved C-terminal domain|PF00270:DEAD/DEAH box helicase|PF13959:Domain of unknown function (DUF4217)	WRKY
CsaV3_3G015400	140.81211471599	137.517688076863	121.364464370491	258.300177492025	399.408780211795	143.164364546488	133.231422387781	266.957774083436	-1.00299794514596	0.0024557414442828	0.159750423647644	CsaV3_3G015400	chr3	11457085	11528664	+	13845	protein_coding	- && sp|A1Z713|VPS13_DROME Vacuolar protein sorting-associated protein 13 OS=Drosophila melanogaster OX=7227 GN=Vps13 PE=1 SV=2 && PF12624:N-terminal region of Chorein or VPS13|PF16909:Vacuolar-sorting-associated 13 protein C-terminal|PF16910:Repeating coiled region of VPS13|PF06101:Vacuolar protein sorting-associated protein 62|PF16908:Vacuolar sorting-associated protein 13, N-terminal|PF06650:S…	M-type_MADS
CsaV3_5G002540	31.762131138945	29.6800765633517	28.6687711111395	3.89887060365321	2.99556585158846	17.0195398411909	30.0369929378121	7.97132543214419	1.91622972625515	0.00246210381370839	0.159750423647644	CsaV3_5G002540	chr5	1537788	1539677	-	1361	protein_coding	- && - && PF12680:SnoaL-like domain	-
CsaV3_1G004330	3503.36306462564	3159.93881811151	2820.05145163243	4550.95671211421	5487.87664011007	3809.37347621949	3161.11777812319	4616.06894281459	-0.546302853494767	0.00246253685090451	0.159750423647644	CsaV3_1G004330	chr1	2708612	2713565	-	2064	protein_coding	- && sp|Q9M571|PEAMT_SPIOL Phosphoethanolamine N-methyltransferase OS=Spinacia oleracea OX=3562 GN=PEAMT PE=1 SV=1 && PF13489:Methyltransferase domain|PF08241:Methyltransferase domain	-
CsaV3_5G036920	101.638819644624	58.3708172412584	107.030078814921	143.283494684255	182.729516946896	154.177007973141	89.0132385669345	160.063339868098	-0.846679705301447	0.00246516874925899	0.159750423647644	CsaV3_5G036920	chr5	29079568	29087660	+	2558	protein_coding	- && sp|Q0WVD6|ANM3_ARATH Probable protein arginine N-methyltransferase 3 OS=Arabidopsis thaliana OX=3702 GN=PRMT3 PE=2 SV=1 && PF13649:Methyltransferase domain	C2H2
CsaV3_5G006050	60.3480491639956	42.5414430741375	57.3375422222791	77.9774120730642	146.782726727835	93.1068944253384	53.409011486804	105.955677742079	-0.988638292246295	0.00246562084666597	0.159750423647644	CsaV3_5G006050	chr5	3989165	3991873	-	2088	protein_coding	- && sp|Q3E6Q1|PPR32_ARATH Pentatricopeptide repeat-containing protein At1g11290, chloroplastic OS=Arabidopsis thaliana OX=3702 GN=PCMP-H40 PE=2 SV=1 && PF02536:mTERF	C3H
CsaV3_3G045050	224.452393381878	235.461940735924	240.817677333572	159.853694749782	128.809331618304	171.196547814332	233.577337150458	153.286524727472	0.607870360636445	0.00247388673133028	0.159750423647644	CsaV3_3G045050	chr3	36833559	36837387	-	2321	protein_coding	- && sp|Q9M069|E137_ARATH Glucan endo-1,3-beta-glucosidase 7 OS=Arabidopsis thaliana OX=3702 GN=At4g34480 PE=1 SV=2 && PF00332:Glycosyl hydrolases family 17|PF07983:X8 domain	BES1
CsaV3_2G027860	2073.00842566848	2331.864681994	1635.07557903866	4533.41179439777	5445.93871818783	1874.15168133584	2013.31622890038	3951.16739797381	-0.972740529221722	0.00247566737890493	0.159750423647644	CsaV3_2G027860	chr2	18436630	18438577	+	1948	protein_coding	- && - && PF13405:EF-hand domain	-
CsaV3_4G036460	1482.2327864841	1347.47547597617	1312.07409118649	1952.35945477934	2719.97379324232	1665.91260563186	1380.59411788225	2112.74861788451	-0.613901611888044	0.0024926645622401	0.160171842305904	CsaV3_4G036460	chr4	25638230	25643893	+	3138	protein_coding	- && sp|Q93ZT6|IF4G1_ARATH Eukaryotic translation initiation factor isoform 4G-1 OS=Arabidopsis thaliana OX=3702 GN=EIF(ISO)4G1 PE=1 SV=1 && PF02847:MA3 domain|PF02854:MIF4G domain	C3H
CsaV3_4G008830	71.9941639149421	86.07222203372	81.2281848148954	36.0645530837922	23.9645268127077	55.0632171332647	79.7648569211858	38.3640990099215	1.05687802699089	0.00251409000818237	0.160171842305904	CsaV3_4G008830	chr4	6347031	6348891	+	1861	protein_coding	- && sp|Q9M202|ZAT9_ARATH Zinc finger protein ZAT9 OS=Arabidopsis thaliana OX=3702 GN=ZAT9 PE=2 SV=1 && PF13912:C2H2-type zinc finger	C2H2
novel.408	21.17475409263	27.7014047924616	18.1568883703884	52.6347531493183	59.9113170317693	38.0436772920738	22.34434908516	50.1965824910538	-1.16837377133715	0.00254478369457733	0.160171842305904	-	chr7	14240543	14242310	-	1768	-	- && sp|F4JTP5|STY46_ARATH Serine/threonine-protein kinase STY46 OS=Arabidopsis thaliana OX=3702 GN=STY46 PE=1 SV=1 && -	-
CsaV3_5G002950	332.443639254291	229.525925423253	280.953956889168	381.114601507101	442.345224084563	451.51838049277	280.974507188904	424.992735361478	-0.597641161660357	0.00255451279284739	0.160171842305904	CsaV3_5G002950	chr5	1856096	1859659	+	2280	protein_coding	- && sp|Q9FLL1|NOB1_ARATH RNA-binding NOB1-like protein OS=Arabidopsis thaliana OX=3702 GN=NOB1 PE=1 SV=1 && PF08772:Nin one binding (NOB1) Zn-ribbon like|PF17146:PIN domain of ribonuclease	-
CsaV3_6G008730	27.527180320419	43.5307789595825	28.6687711111395	116.966118109596	173.742819392131	24.0275856581519	33.2422434637137	104.912174386626	-1.6577421919246	0.00255817527443926	0.160171842305904	CsaV3_6G008730	chr6	7029451	7035039	+	2281	protein_coding	- && sp|Q7XJM2|CCD7_ARATH Carotenoid cleavage dioxygenase 7, chloroplastic OS=Arabidopsis thaliana OX=3702 GN=CCD7 PE=1 SV=1 && PF03055:Retinal pigment epithelial membrane protein	-
CsaV3_2G034390	58.2305737547326	44.5201148450276	61.1600450370977	88.6993062331105	93.8610633497719	108.124135461683	54.636911212286	96.8948350148552	-0.826374694976699	0.00256181884848552	0.160171842305904	CsaV3_2G034390	chr2	22769224	22769697	-	279	protein_coding	- && sp|Q93ZJ3|NFD6_ARATH Protein NUCLEAR FUSION DEFECTIVE 6, mitochondrial OS=Arabidopsis thaliana OX=3702 GN=NFD6 PE=3 SV=1 && -	-
CsaV3_1G044140	49.7606721176806	75.1895272938244	62.1156707408024	12.6713294618729	20.9689609611192	41.0471254993428	62.3552900507691	24.895805307445	1.32715498274096	0.00256653398767509	0.160171842305904	CsaV3_1G044140	chr1	29365882	29371735	+	2115	protein_coding	- && sp|Q4V3D2|ASP36_ARATH Aspartic proteinase 36 OS=Arabidopsis thaliana OX=3702 GN=A36 PE=1 SV=1 && PF14541:Xylanase inhibitor C-terminal|PF14543:Xylanase inhibitor N-terminal	C2H2
CsaV3_7G006680	22.2334917972615	18.7973818234561	18.1568883703884	41.912858989272	85.872887745536	30.0344820726898	19.7292539970353	52.6067429358326	-1.41626777570595	0.00256786284187083	0.160171842305904	CsaV3_7G006680	chr7	4164355	4166275	+	743	protein_coding	- && sp|B9FSC8|OPR11_ORYSJ Putative 12-oxophytodienoate reductase 11 OS=Oryza sativa subsp. japonica OX=39947 GN=OPR11 PE=2 SV=1 && -	NAC
CsaV3_6G000240	2066.65599944069	1649.22292103691	1609.27368503863	2700.94261068076	2700.00335423174	2196.52178891605	1775.05086850541	2532.48925127618	-0.512901677514495	0.00257227791492953	0.160171842305904	CsaV3_6G000240	chr6	162712	169547	-	1795	protein_coding	- && sp|Q8RWC9|CIPK1_ARATH CBL-interacting serine/threonine-protein kinase 1 OS=Arabidopsis thaliana OX=3702 GN=CIPK1 PE=1 SV=2 && PF03822:NAF domain|PF00069:Protein kinase domain|PF12330:Haspin like kinase domain	bHLH
CsaV3_4G006990	112.226196690939	99.9229244299508	82.1838105186	178.373330117134	244.637877879725	121.139077693182	98.1109772131633	181.383428563347	-0.887742055248452	0.0026072366660794	0.161397792497586	CsaV3_4G006990	chr4	4726385	4737963	-	6057	protein_coding	- && sp|F4I9E1|NFD4_ARATH Protein NUCLEAR FUSION DEFECTIVE 4 OS=Arabidopsis thaliana OX=3702 GN=NFD4 PE=3 SV=1 && -	Whirly
CsaV3_7G007410	85.7577540751516	97.9442526590607	87.9175647408279	20.4690706691793	23.9645268127077	67.0770099623406	90.5398571583467	37.1702024814092	1.28571227622935	0.00261561989564003	0.161397792497586	CsaV3_7G007410	chr7	4623134	4624000	+	258	protein_coding	- && - && -	-
CsaV3_1G010800	278.448016318085	275.035376153726	257.063314296551	151.081235891562	214.68221936384	159.182754985256	270.182235589454	174.982070080219	0.626761984440819	0.00262222246137426	0.161397792497586	CsaV3_1G010800	chr1	6701902	6703000	-	732	protein_coding	- && - && PF04520:Senescence regulator	-
CsaV3_5G027380	261.508213043981	221.611238339693	165.323246740905	302.162471783124	429.36443872768	328.377003994742	216.147566041526	353.301304835182	-0.709985585286051	0.00266260131228643	0.162416252220713	CsaV3_5G027380	chr5	22357542	22364805	-	2087	protein_coding	- && - && -	-
CsaV3_2G027960	1902.55165522281	1627.45753155712	1526.13424881633	4392.07773501534	3548.7470121818	1590.82640045014	1685.38114519875	3177.21704921576	-0.914764458508803	0.00266770265708545	0.162416252220713	CsaV3_2G027960	chr2	18485631	18487377	-	1747	protein_coding	- && - && -	-
CsaV3_5G003790	76.2291147334681	76.1788631792694	91.7400675556465	178.373330117134	238.646746176548	87.0999980108005	81.3826818227947	168.040024768161	-1.04553729767316	0.00266921666775276	0.162416252220713	CsaV3_5G003790	chr5	2448731	2453203	+	3030	protein_coding	- && sp|Q8H1H9|AMO_ARATH Primary amine oxidase OS=Arabidopsis thaliana OX=3702 GN=At1g62810 PE=2 SV=1 && PF02728:Copper amine oxidase, N3 domain|PF02727:Copper amine oxidase, N2 domain|PF01179:Copper amine oxidase, enzyme domain	-
CsaV3_6G017310	4.23495081852601	0.989335885445057	0.955625703704651	16.5702000655261	11.9822634063539	11.0126434266529	2.05997080255857	13.1883689661776	-2.70628501469006	0.00271356412470656	0.163877382441701	CsaV3_6G017310	chr6	12838228	12840229	+	2002	protein_coding	- && sp|Q8VYH0|PP313_ARATH Pentatricopeptide repeat-containing protein At4g15720 OS=Arabidopsis thaliana OX=3702 GN=PCMP-H1 PE=2 SV=1 && PF13041:PPR repeat family|PF14432:DYW family of nucleic acid deaminases	bHLH
CsaV3_4G001370	233.981032723562	111.794955055291	162.456369629791	314.833801244997	369.453121695911	240.275856581519	169.410785802881	308.187593174142	-0.864597823169224	0.0027229789363576	0.163877382441701	CsaV3_4G001370	chr4	781480	786851	+	3665	protein_coding	- && sp|Q8VYZ5|PWP2_ARATH Periodic tryptophan protein 2 OS=Arabidopsis thaliana OX=3702 GN=PWP2 PE=1 SV=1 && PF00400:WD domain, G-beta repeat|PF04003:Dip2/Utp12 Family	bHLH
CsaV3_7G021630	399.144114646076	236.451276621369	318.223359333649	480.535801900258	618.085087377753	451.51838049277	317.939583533698	516.713089923594	-0.701245087328188	0.00272395074232909	0.163877382441701	CsaV3_7G021630	chr7	10299497	10313020	+	3501	protein_coding	- && sp|Q14692|BMS1_HUMAN Ribosome biogenesis protein BMS1 homolog OS=Homo sapiens OX=9606 GN=BMS1 PE=1 SV=1 && PF04950:40S ribosome biogenesis protein Tsr1 and BMS1 C-terminal|PF08142:AARP2CN (NUC121) domain	B3
CsaV3_3G032720	272.095590090296	468.945209700957	344.980879037379	149.131800589735	143.787160876246	282.324131483284	362.007226276211	191.747697649755	0.917358890290786	0.00275228210486583	0.164935170994543	CsaV3_3G032720	chr3	28226679	28228854	+	1442	protein_coding	- && sp|Q9SAG8|DNAJ8_ARATH Chaperone protein dnaJ 8, chloroplastic OS=Arabidopsis thaliana OX=3702 GN=ATJ8 PE=2 SV=1 && PF00226:DnaJ domain	-
CsaV3_6G043630	24.3509672065245	77.1681990647145	51.6037880000512	24.3679412728326	17.9733951095308	12.0137928290759	51.0409847570967	18.1183764038131	1.49508935132388	0.00276777662440115	0.164935170994543	CsaV3_6G043630	chr6	25728642	25732288	-	1494	protein_coding	- && sp|W8JMU7|CYQ32_CATRO Cytochrome P450 81Q32 OS=Catharanthus roseus OX=4058 GN=CYP81Q32 PE=2 SV=1 && PF00067:Cytochrome P450	G2-like
CsaV3_6G004330	81.5228032566256	73.2108555229342	64.0269221482117	151.081235891562	180.732473045837	86.0988486083775	72.9201936425905	139.304185848592	-0.935100932461493	0.00279634867960116	0.164935170994543	CsaV3_6G004330	chr6	3728092	3732808	+	2549	protein_coding	- && sp|Q9SQZ0|CAAT7_ARATH Cationic amino acid transporter 7, chloroplastic OS=Arabidopsis thaliana OX=3702 GN=CAT7 PE=3 SV=1 && PF13906:C-terminus of AA_permease|PF13520:Amino acid permease	G2-like
CsaV3_3G005230	700.884360466054	534.241378140331	504.570371556056	703.746143959404	1457.84204777305	885.016071741927	579.89870338748	1015.53475449146	-0.80859824147082	0.00280414407463148	0.164935170994543	CsaV3_3G005230	chr3	4352801	4353742	+	942	protein_coding	- && sp|Q9SZ42|FAD4_ARATH Fatty acid desaturase 4, chloroplastic OS=Arabidopsis thaliana OX=3702 GN=FAD4 PE=1 SV=1 && PF10520:B domain of TMEM189, localisation domain	-
CsaV3_6G046960	1696.09780281967	1408.81430087376	1801.35445148327	955.223297895036	447.337833837211	1217.39767334636	1635.4221850589	873.319601692869	0.905074771487145	0.00281414751962624	0.164935170994543	CsaV3_6G046960	chr6	27715754	27717181	-	1315	protein_coding	- && sp|P40267|H1_SOLPN Histone H1 OS=Solanum pennellii OX=28526 PE=2 SV=1 && PF00538:linker histone H1 and H5 family	BBR-BPC
CsaV3_3G045070	457.374688400809	279.982055580951	350.714633259607	534.145272700489	540.200375236453	609.699986075603	362.690459080456	561.348544670849	-0.630899404664795	0.00282599732828642	0.164935170994543	CsaV3_3G045070	chr3	36847442	36856691	+	2905	protein_coding	- && sp|Q9ZRZ8|RH28_ARATH DEAD-box ATP-dependent RNA helicase 28 OS=Arabidopsis thaliana OX=3702 GN=RH28 PE=2 SV=1 && PF00271:Helicase conserved C-terminal domain|PF00270:DEAD/DEAH box helicase	WRKY
CsaV3_3G036090	45.5257212991546	66.2855043248188	46.8256594815279	90.6487415349371	141.790116975187	79.0908027914165	52.8789617018338	103.843220433847	-0.972855879455507	0.00283600721507345	0.164935170994543	CsaV3_3G036090	chr3	30105502	30106967	-	1425	protein_coding	- && - && PF06813:Nodulin-like	NF-YC
CsaV3_6G010120	114.343672100202	165.219092869325	128.053844296423	188.120506626267	212.685175462781	270.310338654208	135.87220308865	223.705340247752	-0.718385531636866	0.00284032916106314	0.164935170994543	CsaV3_6G010120	chr6	8231798	8233711	-	1914	protein_coding	- && sp|Q9SII5|EXOL5_ARATH Protein EXORDIUM-like 5 OS=Arabidopsis thaliana OX=3702 GN=EXL5 PE=2 SV=1 && PF04674:Phosphate-induced protein 1 conserved region	MYB
CsaV3_4G005260	171.515508150303	200.835184745347	204.503900592795	131.586882873296	88.8684535971244	133.152870522258	192.284864496148	117.869402330893	0.706438059905235	0.0028511955039313	0.164935170994543	CsaV3_4G005260	chr4	3464064	3467102	-	2141	protein_coding	- && sp|Q70E96|AL3F1_ARATH Aldehyde dehydrogenase family 3 member F1 OS=Arabidopsis thaliana OX=3702 GN=ALDH3F1 PE=2 SV=2 && PF00171:Aldehyde dehydrogenase family	bHLH
CsaV3_3G017360	641.59504900669	389.798338865353	580.064802148724	761.254485363289	747.892940946586	1288.47928091839	537.152730006922	932.542235742756	-0.795969067286286	0.00285581689024828	0.164935170994543	CsaV3_3G017360	chr3	13016279	13019993	+	1381	protein_coding	- && sp|Q9FEF8|FBRL1_ARATH rRNA 2'-O-methyltransferase fibrillarin 1 OS=Arabidopsis thaliana OX=3702 GN=FIB1 PE=1 SV=1 && PF01269:Fibrillarin	SRS
CsaV3_6G044190	1250.3692291698	1090.24814576045	1068.3895367418	1538.10445314119	1434.87604291087	1619.8597331204	1136.33563722402	1530.94674305749	-0.430285409754292	0.00286090262024661	0.164935170994543	CsaV3_6G044190	chr6	26086297	26095385	-	2424	protein_coding	- && sp|B5X4Z4|NAGS2_ARATH Probable amino-acid acetyltransferase NAGS2, chloroplastic OS=Arabidopsis thaliana OX=3702 GN=NAGS2 PE=1 SV=1 && PF00583:Acetyltransferase (GNAT) family|PF00696:Amino acid kinase family	MYB_related
CsaV3_7G000010	3452.54365480333	1637.35089041157	2565.85501444699	3585.01152005912	4351.55866040751	5206.97804200199	2551.9165198873	4381.18274082287	-0.779821592500102	0.00286521136889852	0.164935170994543	CsaV3_7G000010	chr7	79336	80699	+	739	protein_coding	- && sp|F4JVB8|RADL1_ARATH Protein RADIALIS-like 1 OS=Arabidopsis thaliana OX=3702 GN=RL1 PE=2 SV=1 && -	MYB_related
CsaV3_2G003300	506.076622813858	460.041186731952	392.762164222612	767.102791268769	1033.47021879802	505.580448223612	452.95999125614	768.717819430134	-0.763361364289783	0.00294260089244531	0.168050267789197	CsaV3_2G003300	chr2	1574824	1578493	+	2765	protein_coding	- && sp|Q944B6|TYRA1_ARATH Arogenate dehydrogenase 1, chloroplastic OS=Arabidopsis thaliana OX=3702 GN=TYRAAT1 PE=1 SV=1 && PF02153:Prephenate dehydrogenase	-
CsaV3_3G034760	2093.12444205648	3490.37700385016	2927.08153044735	1888.02808981907	1867.23604749014	1886.16547416492	2836.860992118	1880.47653715804	0.59331014332323	0.0029553408513845	0.168050267789197	CsaV3_3G034760	chr3	29353693	29355589	+	1791	protein_coding	- && - && -	-
CsaV3_1G003820	2160.88365515289	3326.14724686628	2957.6615529659	2209.68491462046	1532.73119406276	1697.9493865094	2814.89748499502	1813.45516506421	0.634390772338669	0.00296544319876487	0.168050267789197	CsaV3_1G003820	chr1	2372211	2374433	-	1472	protein_coding	- && - && -	-
CsaV3_3G002860	795.112016178258	734.087227000232	527.505388444968	1514.71122951927	2099.89166196351	621.713778904679	685.568210541153	1412.10555679582	-1.04263701216829	0.0029716597775077	0.168050267789197	CsaV3_3G002860	chr3	2321727	2328268	+	477	protein_coding	- && sp|P14009|14KD_DAUCA 14 kDa proline-rich protein DC2.15 OS=Daucus carota OX=4039 PE=2 SV=1 && PF14547:Hydrophobic seed protein	Trihelix
CsaV3_7G002490	97.4038688260981	68.2641760957089	77.4056820000768	141.334059382429	169.748731590013	111.127583668952	81.024575640628	140.736791547131	-0.798288219561603	0.00297183189304148	0.168050267789197	CsaV3_7G002490	chr7	1965990	1970857	+	2077	protein_coding	- && sp|Q9SCY5|KINB2_ARATH SNF1-related protein kinase regulatory subunit beta-2 OS=Arabidopsis thaliana OX=3702 GN=KINB2 PE=1 SV=1 && PF04739:5'-AMP-activated protein kinase beta subunit, interaction domain|PF16561:Glycogen recognition site of AMP-activated protein kinase	-
CsaV3_3G031920	1008.97703251382	1141.6936118036	1121.90457614926	707.645014563057	466.309750897271	870.999980108005	1090.85840682223	681.651581856111	0.678426525445154	0.00299140494139813	0.168561455201388	CsaV3_3G031920	chr3	27598760	27601977	-	2687	protein_coding	- && sp|P0CM93|PNS1_CRYNB Protein PNS1 OS=Cryptococcus neoformans var. neoformans serotype D (strain B-3501A) OX=283643 GN=PNS1 PE=3 SV=1 && PF04515:Plasma-membrane choline transporter	bZIP
CsaV3_2G003380	92.1101803029406	89.0402296900552	109.896955926035	62.3819296584513	50.9246194770039	55.0632171332647	97.0157886396769	56.1232554229066	0.790032067568107	0.00302148945096274	0.169659283100901	CsaV3_2G003380	chr2	1618829	1623365	-	1671	protein_coding	- && - && -	-
CsaV3_4G037020	167.280557331777	141.475031618643	137.61010133347	217.362036153666	202.699955957486	274.3149362639	148.788563427963	231.458976125018	-0.638404455924955	0.00305012045178615	0.170668103461307	CsaV3_4G037020	chr4	25990334	25992010	-	1560	protein_coding	- && sp|Q6CC39|PUS1_YARLI tRNA pseudouridine synthase 1 OS=Yarrowia lipolytica (strain CLIB 122 / E 150) OX=284591 GN=PUS1 PE=3 SV=1 && PF01416:tRNA pseudouridine synthase	-
CsaV3_6G033830	261.508213043981	189.952490005451	211.193280518728	346.999483725136	424.371828975032	280.321832678438	220.884661189387	350.564381792869	-0.6672206252964	0.0031008701533474	0.172356379325234	CsaV3_6G033830	chr6	18680386	18688040	+	3841	protein_coding	- && sp|Q9VEJ2|NOP14_DROME Nucleolar protein 14 homolog OS=Drosophila melanogaster OX=7227 GN=l(3)07882 PE=2 SV=2 && PF04147:Nop14-like family	MIKC_MADS
CsaV3_6G051270	385.380524485867	395.734354178023	369.8271473337	501.979590220351	514.238804522686	553.635619539916	383.647341999197	523.284671427651	-0.447865612849957	0.00310183323412281	0.172356379325234	CsaV3_6G051270	chr6	29842298	29845888	+	1722	protein_coding	- && sp|Q9LS28|GTE12_ARATH Transcription factor GTE12 OS=Arabidopsis thaliana OX=3702 GN=GTE12 PE=2 SV=2 && PF00439:Bromodomain	HB-other
CsaV3_6G049500	91.0514425983091	55.4028095849232	75.4944305926675	109.16837690229	122.818199915127	172.197697216755	73.9828942586333	134.728091344724	-0.865987659385208	0.00312313269316751	0.17281499753693	CsaV3_6G049500	chr6	28891238	28893256	-	2019	protein_coding	- && sp|Q9LK57|PP226_ARATH Pentatricopeptide repeat-containing protein At3g13160, mitochondrial OS=Arabidopsis thaliana OX=3702 GN=At3g13160 PE=1 SV=1 && PF13041:PPR repeat family	GRAS
CsaV3_4G004950	8.46990163705201	7.91468708356046	5.73375422222791	7.79774120730642	25.9615707137667	63.0724123526486	7.37278098094679	32.2772414245739	-2.13200709937924	0.00313537770838218	0.17281499753693	CsaV3_4G004950	chr4	3246097	3248772	-	750	protein_coding	- && sp|A2RVJ8|HIT4_ARATH Protein HEAT INTOLERANT 4 OS=Arabidopsis thaliana OX=3702 GN=HIT4 PE=1 SV=1 && -	-
novel.137	38.1145573667341	26.7120689070165	41.0919052593	35.0898354328789	231.657092522841	67.0770099623406	35.3061771776835	111.274645972687	-1.65582434269321	0.00314707499568051	0.17281499753693	-	chr3	31741659	31758165	+	2235	-	- && sp|Q43291|RL211_ARATH Large ribosomal subunit protein eL21z/eL21y OS=Arabidopsis thaliana OX=3702 GN=RPL21A PE=2 SV=2 && PF01157:Ribosomal protein L21e	-
CsaV3_2G014340	741.116393242051	819.170113148507	734.876166148877	631.61703779182	425.370350925562	502.577000016343	765.054224179812	519.854796244575	0.557288284777241	0.00315328246458687	0.17281499753693	CsaV3_2G014340	chr2	11978795	11981760	+	1287	protein_coding	- && sp|Q9SVL6|CRPM2_ARATH Cold-regulated 413 plasma membrane protein 2 OS=Arabidopsis thaliana OX=3702 GN=COR413PM2 PE=2 SV=1 && PF05562:Cold acclimation protein WCOR413	C2H2
CsaV3_6G004260	143.988327829884	156.315069900319	139.521352740879	78.9521297239775	76.8861901907706	111.127583668952	146.608250157027	88.9886345279001	0.720639567007495	0.00318812793235888	0.174108941463384	CsaV3_6G004260	chr6	3684264	3688792	-	2191	protein_coding	- && - && PF01814:Hemerythrin HHE cation binding domain	-
CsaV3_2G007350	164.104344217883	145.432375160423	152.900112592744	271.946224604811	371.450165596969	174.199996021601	154.145610657017	272.532128741127	-0.822418533985524	0.0031986520521299	0.174108941463384	CsaV3_2G007350	chr2	3712295	3715036	+	2742	protein_coding	- && sp|Q8GZA6|PP113_ARATH Pentatricopeptide repeat-containing protein At1g71210, mitochondrial OS=Arabidopsis thaliana OX=3702 GN=At1g71210 PE=1 SV=1 && PF12854:PPR repeat|PF13041:PPR repeat family	M-type_MADS
CsaV3_7G006120	694.531934238265	1851.0474416677	1286.27219718646	2189.21584395128	2468.34626170889	2278.61603991473	1277.28385769748	2312.0593818583	-0.855898991059576	0.00324058401797187	0.175545683943733	CsaV3_7G006120	chr7	3688610	3690167	-	1199	protein_coding	- && sp|P0DSP5|LECT_COCGR Lectin OS=Coccinia grandis OX=387127 PE=1 SV=1 && PF14299:Phloem protein 2	-
CsaV3_7G032040	601.363016230693	484.774583868078	513.171002889398	689.125379195705	1074.40961876973	717.824121537287	533.102867662723	827.119706500907	-0.63388930449812	0.00324800533117517	0.175545683943733	CsaV3_7G032040	chr7	20324602	20327154	-	1934	protein_coding	- && sp|O04866|ARGD_ALNGL Acetylornithine aminotransferase, mitochondrial OS=Alnus glutinosa OX=3517 GN=AG118 PE=2 SV=1 && PF00202:Aminotransferase class-III	ERF
CsaV3_4G025150	331.38490154966	291.854086206292	309.622728000307	559.487931624235	586.132384960809	344.39539443351	310.953905252086	496.671903672852	-0.675878813854876	0.00326837783600651	0.175545683943733	CsaV3_4G025150	chr4	14767325	14770593	+	1759	protein_coding	- && sp|O43030|FES1_SCHPO Hsp70 nucleotide exchange factor fes1 OS=Schizosaccharomyces pombe (strain 972 / ATCC 24843) OX=284812 GN=fes1 PE=1 SV=1 && PF08609:Nucleotide exchange factor Fes1	-
CsaV3_1G000600	47.6431967084176	68.2641760957089	80.2725591111907	38.9887060365321	17.9733951095308	32.0367808775358	65.3933106384391	29.6662940078662	1.14126474452261	0.00326892543993204	0.175545683943733	CsaV3_1G000600	chr1	349622	353054	-	2292	protein_coding	- && sp|Q8LBB2|KING1_ARATH SNF1-related protein kinase regulatory subunit gamma-1 OS=Arabidopsis thaliana OX=3702 GN=KING1 PE=1 SV=2 && PF00571:CBS domain	WRKY
CsaV3_2G012510	15.8810655694725	17.808045938011	23.8906425926163	4.87358825456651	3.99408780211795	7.00804581696096	19.1932513666999	5.29190729121514	1.86171108323049	0.00331322796933208	0.176911068041075	CsaV3_2G012510	chr2	10016212	10020796	-	4373	protein_coding	- && - && -	-
CsaV3_3G017870	40.2320327759971	47.4881225013627	49.6925365926419	153.030671193388	145.784204777305	40.0459760969198	45.8042306233339	112.953617355871	-1.30169941763561	0.00331646068939089	0.176911068041075	CsaV3_3G017870	chr3	13499633	13501483	-	1851	protein_coding	- && sp|Q9LZL3|PCS1L_ARATH Aspartic proteinase PCS1 OS=Arabidopsis thaliana OX=3702 GN=PCS1 PE=2 SV=1 && PF14541:Xylanase inhibitor C-terminal|PF14543:Xylanase inhibitor N-terminal	G2-like
CsaV3_3G019110	390.674213009024	225.568581881473	296.243968148442	493.207131362131	592.123516663986	408.468956188582	304.162254346313	497.9332014049	-0.711871694836841	0.0033507470801093	0.178146197750794	CsaV3_3G019110	chr3	14807949	14815896	+	3906	protein_coding	- && sp|Q8VI75|IPO4_MOUSE Importin-4 OS=Mus musculus OX=10090 GN=Ipo4 PE=1 SV=1 && PF03810:Importin-beta N-terminal domain	C2H2
CsaV3_3G022670	45.5257212991546	68.2641760957089	60.204419333393	25.3426589237459	23.9645268127077	35.0402290848048	57.9981055760855	28.1158049404195	1.04673854144778	0.00337624614606668	0.178396433509268	CsaV3_3G022670	chr3	20147341	20151033	-	1979	protein_coding	- && sp|Q9FIU7|BGL41_ARATH Putative beta-glucosidase 41 OS=Arabidopsis thaliana OX=3702 GN=BGLU41 PE=3 SV=2 && PF00232:Glycosyl hydrolase family 1	C2H2
CsaV3_7G026620	117.519885214097	127.624329222412	138.565727037174	36.0645530837922	17.9733951095308	95.1091932301844	127.903313824561	49.7157138078358	1.36402381678227	0.00337774913161959	0.178396433509268	CsaV3_7G026620	chr7	16150458	16155205	+	2130	protein_coding	- && sp|Q9SW95|SYNC2_ARATH Asparagine--tRNA ligase, cytoplasmic 2 OS=Arabidopsis thaliana OX=3702 GN=SYNC2 PE=1 SV=2 && PF00152:tRNA synthetases class II (D, K and N)	-
CsaV3_1G042010	26.4684426157875	24.7333971361264	24.8462682963209	44.8370119420119	68.8980145865347	46.0528725114577	25.3493693494116	53.2626330133348	-1.07147123806786	0.00340948797109133	0.178792615781159	CsaV3_1G042010	chr1	26846547	26850026	+	3312	protein_coding	- && sp|Q65XL5|WTF1_ORYSJ Protein WHAT'S THIS FACTOR 1 homolog, chloroplastic OS=Oryza sativa subsp. japonica OX=39947 GN=Os05g0571100 PE=2 SV=1 && PF11955:Plant organelle RNA recognition domain	LSD
CsaV3_4G028990	429.84750808039	546.113408765672	485.457857481963	272.920942255725	275.592058346139	400.459760969198	487.139591442675	316.32425385702	0.623358852109966	0.00341483110231372	0.178792615781159	CsaV3_4G028990	chr4	18513978	18515029	-	954	protein_coding	- && sp|Q9FYE1|MCA9_ARATH Metacaspase-9 OS=Arabidopsis thaliana OX=3702 GN=AMC9 PE=1 SV=1 && PF00656:Caspase domain	Trihelix
CsaV3_4G011930	210.688803221669	134.549680420528	181.568883703884	272.920942255725	300.555107109376	252.289649410594	175.602455782027	275.255232925232	-0.649404725066398	0.00341876775786006	0.178792615781159	CsaV3_4G011930	chr4	9194254	9200173	+	2146	protein_coding	- && sp|Q9LF27|WDR12_ARATH Ribosome biogenesis protein WDR12 homolog OS=Arabidopsis thaliana OX=3702 GN=WDR12 PE=1 SV=1 && PF00400:WD domain, G-beta repeat|PF08154:NLE (NUC135) domain	-
CsaV3_2G004220	291.152868773663	469.934545586402	431.942818074502	229.058647964626	195.71030230378	298.342521922052	397.676744144856	241.037157396819	0.723020838522762	0.0034365269858116	0.17913596532229	CsaV3_2G004220	chr2	2204872	2211136	+	2477	protein_coding	- && sp|Q9FGY9|PNG1_ARATH Peptide-N(4)-(N-acetyl-beta-glucosaminyl)asparagine amidase OS=Arabidopsis thaliana OX=3702 GN=PNG1 PE=2 SV=1 && PF03835:Rad4 transglutaminase-like domain	MYB_related
CsaV3_1G012990	51.8781475269436	37.5947636469122	40.1362795555954	87.7245885821972	97.8551511518898	61.0701135478026	43.2030635764837	82.2166177606299	-0.930790528840178	0.00345504207328233	0.179516358112783	CsaV3_1G012990	chr1	8291731	8296000	+	2889	protein_coding	- && sp|Q96SK2|TM209_HUMAN Transmembrane protein 209 OS=Homo sapiens OX=9606 GN=TMEM209 PE=1 SV=2 && PF09786:Cytochrome B561, N terminal	S1Fa-like
CsaV3_3G035790	22.2334917972615	34.626755990577	43.0031566667093	12.6713294618729	9.98521950529488	15.0172410363449	33.2878014848493	12.5579300011709	1.40974356114482	0.00349313396636058	0.180908164607341	CsaV3_3G035790	chr3	29907917	29909348	+	1432	protein_coding	- && - && PF04520:Senescence regulator	-
CsaV3_3G008830	125.989786851149	135.539016305973	108.94133022233	69.2049532148445	74.8891462897116	83.0954004011085	123.490044459817	75.7298333018882	0.705258101897032	0.00353786214469831	0.18221825891172	CsaV3_3G008830	chr3	7350265	7355469	+	1452	protein_coding	- && sp|P16577|UBC4_WHEAT Ubiquitin-conjugating enzyme E2-23 kDa OS=Triticum aestivum OX=4565 GN=UBC4 PE=1 SV=1 && PF00179:Ubiquitin-conjugating enzyme	WRKY
CsaV3_6G048290	43.4082458898916	31.6587483342418	37.2694024444814	12.6713294618729	15.9763512084718	19.0218386460369	37.4454655562049	15.8898397721272	1.23650995592226	0.00354120343195306	0.18221825891172	CsaV3_6G048290	chr6	28359746	28364531	-	2947	protein_coding	- && sp|Q8GYX3|MP705_ARATH Microtubule-associated protein 70-5 OS=Arabidopsis thaliana OX=3702 GN=MAP70.5 PE=1 SV=1 && -	M-type_MADS
CsaV3_4G006370	57.1718360501011	32.6480842196869	31.5356482222535	76.0279767712376	100.850717003478	67.0770099623406	40.4518561640138	81.3185679123522	-1.01189684416636	0.00356791352724169	0.182851895474335	CsaV3_4G006370	chr4	4260918	4263533	+	2616	protein_coding	- && sp|Q9SUQ2|CRF2_ARATH Ethylene-responsive transcription factor CRF2 OS=Arabidopsis thaliana OX=3702 GN=CRF2 PE=1 SV=1 && PF00847:AP2 domain	ERF
CsaV3_1G046420	320.797524503345	322.523498655089	338.291499111447	517.575072634963	500.259497215273	391.449416347391	327.20417408996	469.761328732542	-0.521710496856438	0.00358435769448244	0.182851895474335	CsaV3_1G046420	chr1	32228148	32233069	-	2197	protein_coding	- && sp|C0HJV2|LEC_LUFAC Lectin OS=Luffa acutangula OX=56866 PE=1 SV=1 && PF14299:Phloem protein 2	-
CsaV3_6G037700	88.9339671890461	72.2215196374892	82.1838105186	114.041965156856	132.803419420422	150.172410363449	81.1130991150451	132.339264980242	-0.706717010275801	0.00358779573698313	0.182851895474335	CsaV3_6G037700	chr6	21336247	21338159	-	1913	protein_coding	- && - && -	-
CsaV3_3G031990	156.693180285462	146.421711045868	145.255106963107	221.26090675732	199.704390105898	243.279304788788	149.456666098146	221.414867217335	-0.567485820165006	0.00361783577364183	0.183797542493937	CsaV3_3G031990	chr3	27636372	27651174	-	6845	protein_coding	- && sp|Q9FLX9|NLE1_ARATH Notchless protein homolog OS=Arabidopsis thaliana OX=3702 GN=NLE1 PE=2 SV=1 && -	ARR-B
novel.392	27.527180320419	18.7973818234561	21.0237654815023	43.8622942910986	95.8581072508308	33.0379302799588	22.4494425417925	57.5861106072961	-1.36098490292767	0.00368841712550082	0.186623806324851	-	chr7	213127	215274	-	2039	-	- && - && -	-
CsaV3_5G033990	104.815032758519	115.752298597072	91.7400675556465	56.5336237529715	53.9201853285923	72.0827569744556	104.102466303746	60.8455220186731	0.774660154257359	0.00369679101449588	0.186623806324851	CsaV3_5G033990	chr5	27112445	27112686	-	150	protein_coding	- && - && -	-
CsaV3_7G003310	1.0587377046315	0.989335885445057	0.955625703704651	24.3679412728326	12.9807853568833	1.00114940242299	1.00123309792707	12.783292010713	-3.67731841704656	0.00373384212590888	0.187564390647879	CsaV3_7G003310	chr7	2479529	2481344	+	1604	protein_coding	- && sp|Q9FKH6|B561P_ARATH Cytochrome b561 and DOMON domain-containing protein At5g35735 OS=Arabidopsis thaliana OX=3702 GN=At5g35735 PE=2 SV=1 && PF04526:Protein of unknown function (DUF568)|PF03188:Eukaryotic cytochrome b561	bZIP
CsaV3_3G026410	182.102885196618	291.854086206292	215.971409037251	115.01668280777	79.881756042359	175.201145424024	229.976126813387	123.366528091384	0.899063346828722	0.0037581220257185	0.187564390647879	CsaV3_3G026410	chr3	22508106	22510600	-	1979	protein_coding	- && sp|P46604|HAT22_ARATH Homeobox-leucine zipper protein HAT22 OS=Arabidopsis thaliana OX=3702 GN=HAT22 PE=1 SV=1 && PF00046:Homeodomain|PF02183:Homeobox associated leucine zipper	HD-ZIP
CsaV3_1G031470	997.330917762874	1084.31213044778	1035.89826281584	761.254485363289	714.941716579113	849.975842657122	1039.18043700883	775.390681533175	0.422559972590085	0.00376771969277935	0.187564390647879	CsaV3_1G031470	chr1	18591610	18593053	+	1187	protein_coding	- && sp|Q38910|XTH23_ARATH Probable xyloglucan endotransglucosylase/hydrolase protein 23 OS=Arabidopsis thaliana OX=3702 GN=XTH23 PE=2 SV=1 && PF06955:Xyloglucan endo-transglycosylase (XET) C-terminus|PF00722:Glycosyl hydrolases family 16	NAC
novel.272	2.117475409263	1.97867177089011	54.4706651111651	1.9494353018266	0	2.00229880484599	19.5222707637728	1.3172447022242	3.89044216399826	0.00377267882176846	0.187564390647879	-	chr5	8407684	8414937	-	1912	-	- && sp|C6TBN2|AKR1_SOYBN Probable aldo-keto reductase 1 OS=Glycine max OX=3847 GN=AKR1 PE=2 SV=1 && -	bHLH
CsaV3_6G008990	95.2863934168352	105.858939742621	122.320090074195	70.1796708657578	50.9246194770039	68.0781593647636	107.821807744551	63.0608165691751	0.774646502372124	0.00377402573196383	0.187564390647879	CsaV3_6G008990	chr6	7246233	7251072	+	2815	protein_coding	- && sp|Q5PP62|SPX3_ARATH SPX domain-containing protein 3 OS=Arabidopsis thaliana OX=3702 GN=SPX3 PE=2 SV=1 && PF13833:EF-hand domain pair	ERF
CsaV3_2G007760	319.738786798713	241.397956048594	203.548274889091	420.103307543633	851.739223801653	282.324131483284	254.895005912133	518.05555427619	-1.02367429117918	0.00384525656395769	0.190512819792616	CsaV3_2G007760	chr2	4025645	4025818	-	174	protein_coding	- && - && -	-
CsaV3_3G044200	313.386360570924	327.470178082314	348.803381852198	221.26090675732	241.642312028136	242.278155386365	329.886640168479	235.060458057273	0.489472303500233	0.0038577525680704	0.190542019588983	CsaV3_3G044200	chr3	36054625	36057911	-	2685	protein_coding	- && sp|O81905|SD18_ARATH Receptor-like serine/threonine-protein kinase SD1-8 OS=Arabidopsis thaliana OX=3702 GN=SD18 PE=1 SV=1 && PF08276:PAN-like domain|PF11883:Domain of unknown function (DUF3403)|PF00954:S-locus glycoprotein domain|PF01453:D-mannose binding lectin|PF00069:Protein kinase domain	MYB_related
CsaV3_4G026930	76.2291147334681	58.3708172412584	124.231341481605	177.398612466221	156.76794623313	140.160916339219	86.2770911521104	158.10915834619	-0.872156094828246	0.00388102291453639	0.19075317533865	CsaV3_4G026930	chr4	15999159	15999665	+	411	protein_coding	- && - && -	-
CsaV3_2G014190	194.807737652196	167.197764640215	175.835129481656	271.946224604811	261.612751038726	243.279304788788	179.280210591356	258.946093477442	-0.531244247621655	0.00388586734739736	0.19075317533865	CsaV3_2G014190	chr2	11824530	11827874	-	2523	protein_coding	- && sp|Q9FX84|HHO6_ARATH Transcription factor HHO6 OS=Arabidopsis thaliana OX=3702 GN=HHO6 PE=2 SV=1 && -	G2-like
CsaV3_5G002910	2.117475409263	0.989335885445057	0	15.5954824146128	4.99260975264744	11.0126434266529	1.03560376490269	10.5335785313044	-3.38261876608444	0.00392498035856155	1	CsaV3_5G002910	chr5	1823864	1829914	-	3618	protein_coding	- && sp|Q9SH30|HMA5_ARATH Probable copper-transporting ATPase HMA5 OS=Arabidopsis thaliana OX=3702 GN=HMA5 PE=1 SV=2 && PF00702:haloacid dehalogenase-like hydrolase|PF00122:E1-E2 ATPase|PF00403:Heavy-metal-associated domain	Trihelix
CsaV3_2G015310	1316.01096685696	888.423625129661	926.956932593512	2095.6429494636	2455.36547635201	1055.21147015384	1043.79717486004	1868.73996532315	-0.840405772346328	0.00393544083056533	0.192595900952713	CsaV3_2G015310	chr2	12777266	12781041	-	3625	protein_coding	- && sp|Q39827|SPE1_SOYBN Arginine decarboxylase OS=Glycine max OX=3847 PE=2 SV=1 && PF02784:Pyridoxal-dependent decarboxylase, pyridoxal binding domain	G2-like
CsaV3_7G011490	599.24554082143	564.910790589128	549.484779630175	408.406695732674	433.358526529798	433.497691249156	571.213703680244	425.087637837209	0.42608498939226	0.00395156879239662	0.192795595685131	CsaV3_7G011490	chr7	6294877	6300393	-	2226	protein_coding	- && sp|Q651X6|CSLE6_ORYSJ Cellulose synthase-like protein E6 OS=Oryza sativa subsp. japonica OX=39947 GN=CSLE6 PE=2 SV=1 && PF03552:Cellulose synthase	LBD
CsaV3_6G044830	2132.29773712784	1901.5035718254	2217.05163259479	1040.99845117541	1011.50273588637	1829.09995822681	2083.61764718268	1293.86704842953	0.687455533213688	0.00401438859024665	0.195265229816769	CsaV3_6G044830	chr6	26534763	26537567	-	1602	protein_coding	- && sp|Q6V4H0|10HGO_CATRO 8-hydroxygeraniol dehydrogenase OS=Catharanthus roseus OX=4058 GN=10HGO PE=1 SV=1 && PF08240:Alcohol dehydrogenase GroES-like domain|PF00107:Zinc-binding dehydrogenase	HB-other
CsaV3_6G004060	110.108721281676	106.848275628066	119.453212963081	189.095224277181	217.677785215428	138.158617534373	112.136736624275	181.643875675661	-0.695620495054297	0.00404795412737567	0.19562821621698	CsaV3_6G004060	chr6	3548364	3553913	+	5550	protein_coding	- && - && -	-
CsaV3_2G014840	467.962065447124	266.13135318472	370.782773037405	536.094708002316	633.062916635695	559.642515954454	368.29206388975	576.266713530822	-0.646503212397183	0.00405726293933087	0.19562821621698	CsaV3_2G014840	chr2	12370721	12376985	-	3108	protein_coding	- && sp|O42832|SPB1_SCHPO AdoMet-dependent rRNA methyltransferase spb1 OS=Schizosaccharomyces pombe (strain 972 / ATCC 24843) OX=284812 GN=spb1 PE=1 SV=2 && PF11861:Domain of unknown function (DUF3381)|PF07780:Spb1 C-terminal domain|PF01728:FtsJ-like methyltransferase	GRAS
CsaV3_1G036210	130.224737669675	118.720306253407	149.077609777926	44.8370119420119	26.9600926642962	103.118388449568	132.674217900336	58.3051643519588	1.18684517477126	0.00405852451315613	0.19562821621698	CsaV3_1G036210	chr1	22171948	22177222	+	1665	protein_coding	- && sp|Q39033|PLCD2_ARATH Phosphoinositide phospholipase C 2 OS=Arabidopsis thaliana OX=3702 GN=PLC2 PE=1 SV=1 && PF00387:Phosphatidylinositol-specific phospholipase C, Y domain|PF00168:C2 domain|PF00388:Phosphatidylinositol-specific phospholipase C, X domain	NF-X1
CsaV3_1G011320	22.2334917972615	22.7547253652363	21.979391185207	6.82302355639311	4.99260975264744	10.0114940242299	22.3225361159016	7.27570911109016	1.61790377736208	0.00413562492650422	0.198684079798736	CsaV3_1G011320	chr1	6979362	6984801	-	2932	protein_coding	- && sp|Q07970|KN14C_ARATH Kinesin-like protein KIN-14C OS=Arabidopsis thaliana OX=3702 GN=KIN14C PE=2 SV=1 && PF00225:Kinesin motor domain	bHLH
CsaV3_2G016400	460.550901514703	278.992719695506	375.560901555928	489.308260758478	654.031877596815	595.683894441681	371.701507588713	579.674677598991	-0.641583096938189	0.00416109318016113	0.198684079798736	CsaV3_2G016400	chr2	13670076	13673667	-	2388	protein_coding	- && sp|Q9FMU5|UTP18_ARATH U3 small nucleolar RNA-associated protein 18 homolog OS=Arabidopsis thaliana OX=3702 GN=At5g14050 PE=1 SV=1 && -	bHLH
CsaV3_2G001470	91.0514425983091	102.890932086286	107.985704518626	155.954824146128	168.750209639483	142.163215144065	100.64269306774	155.622749643226	-0.627651975790803	0.00416888953418774	0.198684079798736	CsaV3_2G001470	chr2	405036	407476	+	2441	protein_coding	- && sp|Q9SU79|PAO5_ARATH Probable polyamine oxidase 5 OS=Arabidopsis thaliana OX=3702 GN=PAO5 PE=1 SV=1 && PF01593:Flavin containing amine oxidoreductase	bHLH
CsaV3_3G008230	355.735868756185	341.320880478545	303.888973778079	248.553000982892	239.645268127077	218.250569728213	333.648574337603	235.482946279394	0.502062094772688	0.00418200863944763	0.198684079798736	CsaV3_3G008230	chr3	7043991	7046281	-	2291	protein_coding	- && sp|Q9AR73|HQGT_RAUSE Hydroquinone glucosyltransferase OS=Rauvolfia serpentina OX=4060 GN=AS PE=1 SV=1 && PF00201:UDP-glucoronosyl and UDP-glucosyl transferase	bHLH
CsaV3_1G013870	2761.18793367896	3019.45312237831	2792.33830622499	3973.92386277353	3841.31394368694	3400.90452003091	2857.65978742742	3738.71410883046	-0.387705118615411	0.00418399893096133	0.198684079798736	CsaV3_1G013870	chr1	9197664	9200461	-	828	protein_coding	- && sp|Q8L817|ATCA7_ARATH Alpha carbonic anhydrase 7 OS=Arabidopsis thaliana OX=3702 GN=ACA7 PE=2 SV=1 && PF00194:Eukaryotic-type carbonic anhydrase	GATA
CsaV3_2G036510	95.2863934168352	73.2108555229342	80.2725591111907	121.839706364163	138.794551123599	136.156318729527	82.92326935032	132.263525405763	-0.674926719041577	0.00423373050344856	0.199489090338537	CsaV3_2G036510	chr2	24620166	24624101	+	3043	protein_coding	- && - && PF04410:Gar1/Naf1 RNA binding region	-
CsaV3_5G031890	105.87377046315	76.1788631792694	126.142592889014	162.777847702521	175.73986329319	164.188501997371	102.731742177145	167.568737664361	-0.705247663569775	0.00423435132593233	0.199489090338537	CsaV3_5G031890	chr5	25939381	25945194	+	2927	protein_coding	- && sp|Q944S1|RH22_ARATH DEAD-box ATP-dependent RNA helicase 22 OS=Arabidopsis thaliana OX=3702 GN=RH22 PE=2 SV=1 && PF00271:Helicase conserved C-terminal domain|PF00270:DEAD/DEAH box helicase	WRKY
CsaV3_2G016130	395.967901532182	440.25446902305	374.605275852223	612.122684773554	740.90328729288	469.539069736384	403.609215469152	607.521680600939	-0.590040284623858	0.00425416116199227	0.199489090338537	CsaV3_2G016130	chr2	13357653	13361712	-	3545	protein_coding	- && - && PF13386:Cytochrome C biogenesis protein transmembrane region	-
CsaV3_1G032910	518.781475269436	406.617048917919	480.67972896344	617.970990679034	806.805736027826	615.706882490141	468.692751050265	680.161203065667	-0.537439185222797	0.0042802011613305	0.199489090338537	CsaV3_1G032910	chr1	19980339	19984029	+	1864	protein_coding	- && sp|Q9C7N4|GDL15_ARATH GDSL esterase/lipase At1g29670 OS=Arabidopsis thaliana OX=3702 GN=At1g29670 PE=2 SV=1 && PF00657:GDSL-like Lipase/Acylhydrolase	ERF
CsaV3_6G016820	167.280557331777	277.014047924616	252.285185778028	140.359341731516	128.809331618304	159.182754985256	232.19326367814	142.783809445025	0.702634705825379	0.00428318581889746	0.199489090338537	CsaV3_6G016820	chr6	12572208	12576018	-	2531	protein_coding	- && sp|Q06548|PBL9_ARATH Probable serine/threonine-protein kinase PBL9 OS=Arabidopsis thaliana OX=3702 GN=PBL9 PE=1 SV=1 && PF07714:Protein tyrosine kinase	Whirly
CsaV3_5G025230	795.112016178258	874.572922733431	777.879322815586	573.133978737022	327.515199773672	621.713778904679	815.854753909092	507.454319138458	0.68498032691644	0.00428582034917793	0.199489090338537	CsaV3_5G025230	chr5	20242477	20245756	-	1702	protein_coding	- && sp|O22527|CLH1_ARATH Chlorophyllase-1 OS=Arabidopsis thaliana OX=3702 GN=CLH1 PE=1 SV=1 && PF07224:Chlorophyllase	-
CsaV3_1G015650	221.276180267984	266.13135318472	277.131454074349	484.434672503911	664.017097102109	255.293097617863	254.846329175684	467.914955741295	-0.87631913771012	0.00430056688282961	0.199489090338537	CsaV3_1G015650	chr1	11207825	11212902	+	3052	protein_coding	- && sp|O23482|OPT3_ARATH Oligopeptide transporter 3 OS=Arabidopsis thaliana OX=3702 GN=OPT3 PE=2 SV=3 && PF03169:OPT oligopeptide transporter protein	M-type_MADS
CsaV3_5G035260	77.2878524380996	77.1681990647145	74.5388048889628	39.9634236874454	34.9482682685321	52.0597689259957	76.331618797259	42.323820293991	0.850950191422054	0.00430370505144223	0.199489090338537	CsaV3_5G035260	chr5	27870364	27871523	-	1160	protein_coding	- && sp|Q9FMC8|OPF13_ARATH Transcription repressor OFP13 OS=Arabidopsis thaliana OX=3702 GN=OFP13 PE=1 SV=1 && PF04844:Transcriptional repressor, ovate	-
CsaV3_6G043110	1318.12844226622	1534.45995832528	1353.16599644579	884.068909378365	756.879638501352	1195.37238649305	1401.91813234576	945.44031145759	0.5684190443098	0.00431926028535291	0.199489090338537	CsaV3_6G043110	chr6	25348627	25351235	-	2063	protein_coding	- && - && PF00106:short chain dehydrogenase	ERF
CsaV3_6G005740	129.165999965043	262.17400964294	190.169515037226	113.067247505943	71.8935804381231	126.144824705297	193.83650821507	103.701884216454	0.903093465789896	0.00432867150991355	0.199489090338537	CsaV3_6G005740	chr6	4922090	4927618	+	1614	protein_coding	- && sp|P19515|LIP_RHIMI Lipase OS=Rhizomucor miehei OX=4839 PE=1 SV=2 && PF01764:Lipase (class 3)	C2H2
CsaV3_5G004640	1249.31049146517	1316.80606352737	1060.74453111216	1767.16310110582	2080.91974490345	1413.62295622127	1208.95369536824	1753.90193407685	-0.53691673989159	0.00433807432592706	0.199489090338537	CsaV3_5G004640	chr5	3013509	3016521	-	2267	protein_coding	- && sp|Q9SMT7|4CLLA_ARATH Oxalate--CoA ligase OS=Arabidopsis thaliana OX=3702 GN=AAE3 PE=1 SV=1 && PF13193:AMP-binding enzyme C-terminal domain|PF00501:AMP-binding enzyme	C2H2
CsaV3_3G034920	9816.61599734328	11937.3267937801	10263.420057788	21649.4537444354	14546.4677753136	12721.605456589	10672.4542829704	16305.842325446	-0.61149891828729	0.00438031954950656	0.200203116720389	CsaV3_3G034920	chr3	29438555	29440377	-	1422	protein_coding	- && sp|Q40158|MT2B_SOLLC Metallothionein-like protein type 2 B OS=Solanum lycopersicum OX=4081 GN=MTB PE=2 SV=1 && -	-
CsaV3_3G037070	415.025180215549	438.27579725216	452.966583556005	300.213036481297	198.705868155368	341.391946226241	435.422520341238	280.103616954302	0.636545591325345	0.00440192507852465	0.200203116720389	CsaV3_3G037070	chr3	30692680	30698868	+	2201	protein_coding	- && sp|Q43497|MDAR_SOLLC Monodehydroascorbate reductase OS=Solanum lycopersicum OX=4081 GN=AFRR PE=1 SV=1 && PF07992:Pyridine nucleotide-disulphide oxidoreductase	WRKY
CsaV3_5G038660	294.329081887557	170.16577229655	229.350168889116	310.934930641343	468.30679479833	362.416083677124	231.281674357741	380.552603038932	-0.719176435739501	0.00440201985880782	0.200203116720389	CsaV3_5G038660	chr5	30615830	30623617	-	2822	protein_coding	- && sp|Q9SRU7|TRM2_ARATH Probable tRNA (guanine(26)-N(2))-dimethyltransferase 2 OS=Arabidopsis thaliana OX=3702 GN=At3g02320 PE=2 SV=3 && PF02005:N2,N2-dimethylguanosine tRNA methyltransferase	GRAS
CsaV3_5G039540	157.751917990094	90.0295655755002	130.920721407537	181.297483069874	223.668916918605	218.250569728213	126.234068324377	207.738989905564	-0.719782214987233	0.00440364288480766	0.200203116720389	CsaV3_5G039540	chr5	31235994	31242661	-	2295	protein_coding	- && sp|Q3MKM6|YAOL_ARATH U3 snoRNP-associated protein-like EMB2271 OS=Arabidopsis thaliana OX=3702 GN=EMB2271 PE=2 SV=1 && PF00400:WD domain, G-beta repeat	-
CsaV3_6G052560	8.46990163705201	10.8826947398956	6.68937992593256	16.5702000655261	43.9349658232975	22.0252868533059	8.68065876762673	27.5101509140432	-1.66454265513026	0.00443902382515682	0.201239938453214	CsaV3_6G052560	chr6	30626073	30627890	-	1818	protein_coding	- && sp|F4HV09|BBE14_ARATH Berberine bridge enzyme-like 14 OS=Arabidopsis thaliana OX=3702 GN=At1g34575 PE=3 SV=1 && PF08031:Berberine and berberine like|PF01565:FAD binding domain	CPP
CsaV3_2G011790	220.217442563352	139.496359847753	150.988861185335	333.353436612349	521.228458176393	173.198846619178	170.234221198813	342.593580469307	-1.00972643597766	0.00446706190224512	0.201306389313731	CsaV3_2G011790	chr2	9136745	9159600	+	8037	protein_coding	- && sp|O60055|UTP20_SCHPO U3 small nucleolar RNA-associated protein 20 OS=Schizosaccharomyces pombe (strain 972 / ATCC 24843) OX=284812 GN=utp20 PE=3 SV=1 && PF07539:Down-regulated in metastasis	M-type_MADS
CsaV3_3G040100	45.5257212991546	33.6374201051319	61.1600450370977	98.4464827422435	83.875843844477	78.0896533889935	46.7743954804614	86.803993325238	-0.890658175909424	0.00447201403308728	0.201306389313731	CsaV3_3G040100	chr3	32918238	32921244	+	1827	protein_coding	- && sp|Q9XI21|PPR44_ARATH Pentatricopeptide repeat-containing protein At1g15480, mitochondrial OS=Arabidopsis thaliana OX=3702 GN=At1g15480 PE=2 SV=2 && PF17177:Pentacotripeptide-repeat region of PRORP	HSF
CsaV3_3G027720	88.9339671890461	146.421711045868	122.320090074195	38.0139883856188	31.9527024169436	92.1057450229154	119.225256103037	54.0241452751593	1.14333073974869	0.00449811137035381	0.201306389313731	CsaV3_3G027720	chr3	24043404	24048129	+	1474	protein_coding	- && sp|Q9SCU0|SDR2A_ARATH Short-chain dehydrogenase reductase 2a OS=Arabidopsis thaliana OX=3702 GN=SDR2a PE=3 SV=1 && PF13561:Enoyl-(Acyl carrier protein) reductase	bHLH
CsaV3_7G018790	94.2276557122036	119.709642138852	117.541961555672	28.2668118764858	11.9822634063539	81.0931015962625	110.493086468909	40.447392293034	1.45073107300143	0.00449828170647916	0.201306389313731	CsaV3_7G018790	chr7	8772826	8773340	-	348	protein_coding	- && - && PF14368:Probable lipid transfer	-
CsaV3_2G027950	187.396573719776	223.589910110583	215.971409037251	122.814424015076	69.8965365370642	159.182754985256	208.985964289203	117.297905179132	0.833532645089045	0.00450338607600548	0.201306389313731	CsaV3_2G027950	chr2	18479863	18480764	-	902	protein_coding	- && - && PF13499:EF-hand domain pair	-
CsaV3_2G004470	313.386360570924	279.982055580951	271.397699852121	402.558389827194	559.172292296513	357.410336665009	288.255372001332	439.713672929572	-0.609560719968475	0.00453895911440056	0.202331372444992	CsaV3_2G004470	chr2	2402987	2418822	-	3129	protein_coding	- && sp|P56287|EI2BE_SCHPO Probable translation initiation factor eIF-2B subunit epsilon OS=Schizosaccharomyces pombe (strain 972 / ATCC 24843) OX=284812 GN=tif225 PE=1 SV=1 && PF02020:eIF4-gamma/eIF5/eIF2-epsilon|PF00483:Nucleotidyl transferase	-
CsaV3_4G005210	679.709606373424	593.601531267034	579.109176445019	840.206615087266	1030.47465294643	755.86779882936	617.473438028492	875.516355621019	-0.504049987773639	0.00455402560696174	0.20243908830058	CsaV3_4G005210	chr4	3413043	3416302	+	1353	protein_coding	- && sp|Q9SUK9|P2C55_ARATH Probable protein phosphatase 2C 55 OS=Arabidopsis thaliana OX=3702 GN=At4g16580 PE=2 SV=2 && PF07228:Stage II sporulation protein E (SpoIIE)	C2H2
CsaV3_5G010490	364.205770393237	253.269986673935	291.465839629919	471.763343042038	681.99049221164	360.413784872278	302.980532232363	504.722540041985	-0.736740922964421	0.00458915456546495	0.203435569282924	CsaV3_5G010490	chr5	6433212	6438941	-	5380	protein_coding	- && sp|Q9M8D3|PUR4_ARATH Probable phosphoribosylformylglycinamidine synthase, chloroplastic/mitochondrial OS=Arabidopsis thaliana OX=3702 GN=At1g74260 PE=2 SV=3 && PF18072:Formylglycinamide ribonucleotide amidotransferase linker domain|PF13507:CobB/CobQ-like glutamine amidotransferase domain|PF02769:AIR synthase related protein, C-terminal domain|PF18076:Formylglycinamide ribonucleotide amidotra…	-
CsaV3_3G015020	14.822327864841	17.808045938011	19.112514074093	3.89887060365321	0	7.00804581696096	17.247629292315	3.63563880687139	2.24734392552173	0.00471841796918564	0.207872494971401	CsaV3_3G015020	chr3	11142640	11144259	-	1039	protein_coding	- && - && PF06749:Protein of unknown function (DUF1218)	FAR1
CsaV3_4G025540	92.1101803029406	120.698978024297	80.2725591111907	220.286189106406	123.816721865657	168.193099607063	97.6939058128094	170.765336859709	-0.806193345789876	0.00474369296076092	0.207872494971401	CsaV3_4G025540	chr4	15018718	15026004	-	2368	protein_coding	- && sp|P0CI03|PTR28_ARATH Protein NRT1/ PTR FAMILY 5.6 OS=Arabidopsis thaliana OX=3702 GN=NPF5.6 PE=2 SV=1 && PF00854:POT family	TALE
CsaV3_1G037650	0	0.989335885445057	0	6.82302355639311	7.9881756042359	6.00689641453796	0.329778628481686	6.93936519172233	-4.27521996248076	0.00475335085856857	1	CsaV3_1G037650	chr1	23580486	23582658	-	937	protein_coding	- && - && PF14299:Phloem protein 2	-
CsaV3_2G010620	151.399491762305	211.717879485242	232.21704600023	67.2555179130178	63.9054048338872	162.186203192525	198.444805749259	97.7823753131434	1.02213906645542	0.00476903651550414	0.207872494971401	CsaV3_2G010620	chr2	7783744	7785877	-	1688	protein_coding	- && sp|F4I274|PHL8_ARATH Myb family transcription factor PHL8 OS=Arabidopsis thaliana OX=3702 GN=PHL8 PE=2 SV=1 && PF00249:Myb-like DNA-binding domain|PF14379:MYB-CC type transfactor, LHEQLE motif	G2-like
CsaV3_6G032320	747.46881946984	730.129883458452	712.89677496367	1036.12486292084	1090.3859699782	853.980440266814	730.165159297321	993.497091055285	-0.44442006404822	0.00477073351440643	0.207872494971401	CsaV3_6G032320	chr6	18303461	18305237	+	1149	protein_coding	- && sp|Q9CAG8|FBK28_ARATH F-box/kelch-repeat protein At1g67480 OS=Arabidopsis thaliana OX=3702 GN=At1g67480 PE=2 SV=1 && PF01344:Kelch motif|PF00646:F-box domain	bHLH
CsaV3_4G006590	572.777098205642	634.164302570282	662.248612667324	414.255001638153	320.525546119966	514.590792845419	623.063337814416	416.457113534513	0.581435462230534	0.00477492618180508	0.207872494971401	CsaV3_4G006590	chr4	4432548	4433868	+	1321	protein_coding	- && - && -	-
CsaV3_2G014080	207.512590107774	175.112451723775	156.722615407563	257.325459841112	419.379219222385	230.264362557289	179.782552413037	302.323013873595	-0.750515151101014	0.0047800084939727	0.207872494971401	CsaV3_2G014080	chr2	11722276	11724452	-	2177	protein_coding	- && sp|Q9SMM9|CXE13_ARATH Probable carboxylesterase 13 OS=Arabidopsis thaliana OX=3702 GN=CXE13 PE=1 SV=1 && PF07859:alpha/beta hydrolase fold	NAC
CsaV3_3G012070	407.614016283128	242.387291934039	303.888973778079	452.268990023772	477.293492353095	539.619527905994	317.963427331749	489.727336760954	-0.623946293021284	0.00478017110226055	0.207872494971401	CsaV3_3G012070	chr3	9322721	9326520	-	1845	protein_coding	- && sp|Q14978|NOLC1_HUMAN Nucleolar and coiled-body phosphoprotein 1 OS=Homo sapiens OX=9606 GN=NOLC1 PE=1 SV=2 && PF05022:SRP40, C-terminal domain	-
CsaV3_6G051290	57.1718360501011	30.6694124487968	51.6037880000512	17.5449177164394	11.9822634063539	28.0321832678438	46.481678832983	19.186454796879	1.27612872771859	0.00479846705274257	0.208102623970297	CsaV3_6G051290	chr6	29849775	29853430	-	1649	protein_coding	- && sp|D4N502|DIOX3_PAPSO Codeine O-demethylase OS=Papaver somniferum OX=3469 GN=CODM PE=1 SV=1 && PF03171:2OG-Fe(II) oxygenase superfamily|PF14226:non-haem dioxygenase in morphine synthesis N-terminal	STAT
CsaV3_1G034100	203.277639289248	221.611238339693	231.261420296526	298.26360117947	310.540326614671	308.354015946282	218.716765975156	305.719314580141	-0.482411117051207	0.00484036171187538	0.209207680649635	CsaV3_1G034100	chr1	21352604	21355539	-	1728	protein_coding	- && - && -	C3H
CsaV3_7G022690	1.0587377046315	4.94667942722529	2.86687711111395	36.0645530837922	10.9837414558244	6.00689641453796	2.95743141432358	17.6850636513848	-2.57242646796816	0.00486260538832993	0.209207680649635	CsaV3_7G022690	chr7	11569536	11570938	-	1312	protein_coding	- && - && -	-
CsaV3_2G034180	188.455311424407	141.475031618643	181.568883703884	229.058647964626	262.611272989255	270.310338654208	170.499742248978	253.993419869363	-0.575315632800637	0.00486502974255665	0.209207680649635	CsaV3_2G034180	chr2	22617490	22627432	-	3291	protein_coding	- && sp|Q9ZPV5|NOC2L_ARATH Nucleolar complex protein 2 homolog OS=Arabidopsis thaliana OX=3702 GN=At2g18220 PE=3 SV=2 && PF03715:Noc2p family	GATA
CsaV3_6G001180	255.155786816192	211.717879485242	249.418308666914	425.951613449113	717.937282430702	235.270109569404	238.763991656116	459.719668483073	-0.945242818320942	0.00487623976018959	0.209207680649635	CsaV3_6G001180	chr6	792165	796001	-	3141	protein_coding	- && - && PF13637:Ankyrin repeats (many copies)|PF13857:Ankyrin repeats (many copies)	NF-YB
CsaV3_7G003840	190.57278683367	157.304405785764	186.347012222407	268.047354001158	408.395477766561	215.247121520944	178.07473494728	297.229984429554	-0.739216892276945	0.00489220399330065	0.209331391724038	CsaV3_7G003840	chr7	2844014	2846824	+	1752	protein_coding	- && sp|P10538|AMYB_SOYBN Beta-amylase OS=Glycine max OX=3847 GN=BMY1 PE=1 SV=3 && PF01373:Glycosyl hydrolase family 14	BES1
CsaV3_3G015570	59.2893114593641	118.720306253407	78.3613077037814	47.7611648947518	16.9748731590013	47.0540219138807	85.4569751388508	37.2633533225446	1.19771361580925	0.00492567742243111	0.210201642109773	CsaV3_3G015570	chr3	11601422	11606098	-	2415	protein_coding	- && sp|Q9LI74|CHUP1_ARATH Protein CHUP1, chloroplastic OS=Arabidopsis thaliana OX=3702 GN=CHUP1 PE=1 SV=1 && -	MYB_related
CsaV3_7G031790	308.092672047767	372.979628812787	244.640180148391	504.903743173091	403.402868013913	482.554011967883	308.570827002981	463.620207718296	-0.587745669433012	0.00494664816594313	0.210221878554082	CsaV3_7G031790	chr7	20174071	20175362	-	417	protein_coding	- && - && -	-
CsaV3_2G014750	454.198475286914	663.844379133633	611.600450370977	389.887060365321	212.685175462781	419.481599615234	576.547768263842	340.684611814445	0.759196406638199	0.00495932215372662	0.210221878554082	CsaV3_2G014750	chr2	12321166	12324655	+	1684	protein_coding	- && sp|Q8GY61|BH063_ARATH Transcription factor bHLH63 OS=Arabidopsis thaliana OX=3702 GN=BHLH63 PE=1 SV=1 && PF00010:Helix-loop-helix DNA-binding domain	bHLH
novel.249	295.387819592189	143.453703389533	210.237654815023	340.176460168742	312.53737051573	471.54136854123	216.359725932249	374.751733075234	-0.793435116589395	0.00497603806062507	0.210221878554082	-	chr5	15264210	15267780	+	3571	-	- && - && PF00498:FHA domain	-
CsaV3_1G002600	81.5228032566256	73.2108555229342	55.4262908148698	125.738576967816	332.507809526319	67.0770099623406	70.0533165314766	175.107798818825	-1.32239835165804	0.00498192509068891	0.210221878554082	CsaV3_1G002600	chr1	1613373	1627296	-	4839	protein_coding	- && sp|Q9FLQ7|FH20_ARATH Formin-like protein 20 OS=Arabidopsis thaliana OX=3702 GN=FH20 PE=2 SV=3 && PF10409:C2 domain of PTEN tumour-suppressor protein|PF02181:Formin Homology 2 Domain	HD-ZIP
CsaV3_3G045860	15.8810655694725	20.7760535943462	16.2456369629791	68.2302355639311	54.9187072791218	19.0218386460369	17.6342520422659	47.3902604963633	-1.42638723618902	0.00499183364685067	0.210221878554082	CsaV3_3G045860	chr3	37493613	37494832	-	1055	protein_coding	- && sp|F4IQJ4|GASAB_ARATH Gibberellin-regulated protein 11 OS=Arabidopsis thaliana OX=3702 GN=GASA11 PE=3 SV=1 && PF02704:Gibberellin regulated protein	-
CsaV3_4G007510	748.527557174472	755.852616480024	698.5623894081	535.119990351403	521.228458176393	596.685043844104	734.314187687532	551.011164123967	0.414239195852824	0.00505400371051472	0.212281420943221	CsaV3_4G007510	chr4	5128272	5133604	-	1379	protein_coding	- && sp|Q9SS37|RTNLH_ARATH Reticulon-like protein B8 OS=Arabidopsis thaliana OX=3702 GN=RTNLB8 PE=2 SV=1 && PF02453:Reticulon	Dof
CsaV3_3G008890	1011.09450792308	898.316983984112	955.625703704652	1201.8268635761	1279.10661862827	1243.42755780936	955.012398537282	1241.45368000458	-0.378569647995155	0.00507095795592791	0.212435969028048	CsaV3_3G008890	chr3	7394168	7405483	+	2778	protein_coding	- && sp|Q0WWX5|PRD3_ARATH Putative recombination initiation defects 3 OS=Arabidopsis thaliana OX=3702 GN=PRD3 PE=1 SV=2 && PF05327:RNA polymerase I specific transcription initiation factor RRN3	-
CsaV3_6G036500	20.1160163879985	13.8507023962308	14.3343855555698	47.7611648947518	26.9600926642962	39.0448266944968	16.1003681132664	37.9220280845149	-1.24047996717047	0.00509214818491582	0.212628844412345	CsaV3_6G036500	chr6	20294329	20296433	-	2105	protein_coding	- && - && PF09588:YqaJ-like viral recombinase domain	-
CsaV3_3G002990	267.86063927177	272.067368497391	319.178985037354	406.457260430847	438.351136282445	365.419531884393	286.368997602171	403.409309532562	-0.493781092302412	0.00510213561546838	0.212628844412345	CsaV3_3G002990	chr3	2520811	2528192	+	1192	protein_coding	- && sp|Q9SUW2|APT3_ARATH Adenine phosphoribosyltransferase 3 OS=Arabidopsis thaliana OX=3702 GN=APT3 PE=1 SV=1 && PF00156:Phosphoribosyl transferase domain	bHLH
CsaV3_4G025650	262.566950748612	282.950063237286	411.874678296705	144.258212335169	88.8684535971244	255.293097617863	319.130564094201	162.806587850052	0.971517634931763	0.00513197275590601	0.212779850306938	CsaV3_4G025650	chr4	15098037	15099311	+	675	protein_coding	- && sp|Q9SR36|GSTU8_ARATH Glutathione S-transferase U8 OS=Arabidopsis thaliana OX=3702 GN=GSTU8 PE=2 SV=1 && PF00043:Glutathione S-transferase, C-terminal domain|PF02798:Glutathione S-transferase, N-terminal domain	-
CsaV3_1G004550	491.254294949017	522.36934751499	570.508545111677	337.252307216003	299.556585158846	443.509185273386	528.044062525228	360.106025882745	0.552583710821538	0.0051387435350911	0.212779850306938	CsaV3_1G004550	chr1	2877239	2882454	+	2320	protein_coding	- && sp|A7LXU3|BGH3B_BACO1 Beta-glucosidase BoGH3B OS=Bacteroides ovatus (strain ATCC 8483 / DSM 1896 / JCM 5824 / NCTC 11153) OX=411476 GN=BACOVA_02659 PE=1 SV=1 && PF01915:Glycosyl hydrolase family 3 C-terminal domain|PF00933:Glycosyl hydrolase family 3 N terminal domain	C2H2
CsaV3_7G035210	751.703770288366	574.804149443578	482.590980370849	1048.79619238271	890.681579872303	781.897683292358	603.032966700931	907.125151849125	-0.589721558285001	0.00514564782033276	0.212779850306938	CsaV3_7G035210	chr7	22238747	22246195	+	5523	protein_coding	- && sp|Q9LU14|APG2_ARATH GDSL esterase/lipase APG OS=Arabidopsis thaliana OX=3702 GN=APG PE=2 SV=1 && -	ERF
CsaV3_2G017490	117.519885214097	95.9655808881705	134.743224222356	187.145788975354	152.773858431012	214.245972118521	116.076230108208	184.721873174962	-0.669829580810015	0.00517663110111114	0.212917627039131	CsaV3_2G017490	chr2	14572894	14575608	+	1284	protein_coding	- && sp|Q5FFA2|RL25_EHRRG 50S ribosomal protein L25 OS=Ehrlichia ruminantium (strain Gardel) OX=302409 GN=rplY PE=3 SV=2 && PF14693:Ribosomal protein TL5, C-terminal domain	-
CsaV3_3G014370	76.2291147334681	61.3388248975935	74.5388048889628	109.16837690229	130.806375519363	105.120687254414	70.7022481733415	115.031813225356	-0.702600333055524	0.00518475006633015	0.212917627039131	CsaV3_3G014370	chr3	10751318	10754633	-	1745	protein_coding	- && - && PF02536:mTERF	-
CsaV3_7G032200	301.740245819978	329.448849853204	329.690867778105	197.8676831354	159.763512084718	265.304591642093	320.293321150429	207.645262287404	0.625600967605661	0.00520749257764403	0.212917627039131	CsaV3_7G032200	chr7	20370073	20373772	-	2154	protein_coding	- && sp|Q9LU46|RH35_ARATH DEAD-box ATP-dependent RNA helicase 35 OS=Arabidopsis thaliana OX=3702 GN=RH35 PE=2 SV=1 && PF13499:EF-hand domain pair	WRKY
CsaV3_4G017470	352.55965564229	315.598147456973	271.397699852121	440.572378212813	705.955019024348	384.44137053043	313.185167650461	510.322922589197	-0.704777047917679	0.00521202147375411	0.212917627039131	CsaV3_4G017470	chr4	10907539	10919709	-	2308	protein_coding	- && sp|A4VQH7|RUTD_PSEU5 Putative aminoacrylate hydrolase RutD OS=Pseudomonas stutzeri (strain A1501) OX=379731 GN=rutD PE=3 SV=1 && PF00561:alpha/beta hydrolase fold	M-type_MADS
CsaV3_7G028870	948.628983349825	553.038759963787	764.500562963721	1014.68107460075	1446.85830631723	1093.25514744591	755.389435425778	1184.93150945463	-0.649758773298377	0.00521550395546707	0.212917627039131	CsaV3_7G028870	chr7	18259214	18262294	+	2075	protein_coding	- && sp|Q9SN86|MDHP_ARATH Malate dehydrogenase, chloroplastic OS=Arabidopsis thaliana OX=3702 GN=At3g47520 PE=1 SV=1 && PF00056:lactate/malate dehydrogenase, NAD binding domain|PF02866:lactate/malate dehydrogenase, alpha/beta C-terminal domain	-
CsaV3_2G025460	449.963524468388	358.139590531111	343.06962762997	512.701484380397	525.222545978511	584.671251015028	383.724247543156	540.865093791312	-0.495979924527649	0.00531207339417414	0.216308169279819	CsaV3_2G025460	chr2	17531012	17534191	-	1462	protein_coding	- && sp|P92792|TOM20_SOLTU Mitochondrial import receptor subunit TOM20 OS=Solanum tuberosum OX=4113 GN=TOM20 PE=1 SV=1 && PF06552:Plant specific mitochondrial import receptor subunit TOM20	-
CsaV3_2G016530	1177.31632755023	1228.75516972276	1093.23580503812	1542.97804139576	1857.25082798485	1394.60111757523	1166.43576743704	1598.27666231861	-0.454461831688543	0.00533168590268081	0.21655576015381	CsaV3_2G016530	chr2	13792761	13797585	+	1776	protein_coding	- && sp|Q9FN15|GLD27_ARATH Protein CONSERVED IN THE GREEN LINEAGE AND DIATOMS 27, chloroplastic OS=Arabidopsis thaliana OX=3702 GN=CGLD27 PE=2 SV=1 && PF06799:Conserved in the green lineage and diatoms 27	-
CsaV3_5G017450	46.5844590037861	19.7867177089011	41.0919052593	65.3060826111912	68.8980145865347	83.0954004011085	35.8210273239957	72.4331658662781	-1.01766488679593	0.00535652220745265	0.217013733888265	CsaV3_5G017450	chr5	14002615	14004975	-	2361	protein_coding	- && sp|P0C894|PP143_ARATH Putative pentatricopeptide repeat-containing protein At2g02150 OS=Arabidopsis thaliana OX=3702 GN=At2g02150 PE=3 SV=1 && PF13041:PPR repeat family|PF01535:PPR repeat	bHLH
CsaV3_5G038720	166.221819627146	180.059131151	169.145749555723	308.010777688603	553.181160593336	165.189651399794	171.80890011129	342.127196560578	-0.993660825039601	0.00538990385646697	0.217620447902727	CsaV3_5G038720	chr5	30652718	30674410	+	16169	protein_coding	- && sp|Q9SRU2|BIG_ARATH Auxin transport protein BIG OS=Arabidopsis thaliana OX=3702 GN=BIG PE=1 SV=2 && PF13764:E3 ubiquitin-protein ligase UBR4|PF00569:Zinc finger, ZZ type	-
CsaV3_5G004140	10.587377046315	7.91468708356046	12.4231341481605	24.3679412728326	36.9453121695911	22.0252868533059	10.308399426012	27.7795134319098	-1.42883371756909	0.00539869510825361	0.217620447902727	CsaV3_5G004140	chr5	2737344	2738284	+	249	protein_coding	- && sp|Q39176|ERLI1_ARATH Lipid transfer protein EARLI 1 OS=Arabidopsis thaliana OX=3702 GN=EARLI1 PE=1 SV=1 && -	Trihelix
CsaV3_3G043260	280.565491727348	401.670369490693	324.912739259582	219.311471455493	253.62457543449	199.228731082176	335.716200159208	224.05492599072	0.583876836834052	0.0054183503078008	0.217863969788282	CsaV3_3G043260	chr3	35110892	35114060	+	1618	protein_coding	- && sp|A7GT07|DNAJ_BACCN Chaperone protein DnaJ OS=Bacillus cytotoxicus (strain DSM 22905 / CIP 110041 / 391-98 / NVH 391-98) OX=315749 GN=dnaJ PE=3 SV=1 && PF00226:DnaJ domain	bHLH
CsaV3_1G001390	317.621311389451	293.832757977182	281.909582592872	450.319554721946	529.216633780629	345.396543835933	297.787883986502	441.644244112836	-0.568974276172336	0.00546239020455542	0.219084286825816	CsaV3_1G001390	chr1	825303	831136	+	4368	protein_coding	- && - && -	B3
CsaV3_5G034250	146.105803239147	235.461940735924	246.5514315558	126.713294618729	92.8625413992424	148.170111558603	209.37305851029	122.581982525525	0.77344573142052	0.00554823921166941	0.221682226619824	CsaV3_5G034250	chr5	27272851	27274541	-	1210	protein_coding	- && - && -	-
CsaV3_2G013170	14.822327864841	25.7227330215715	33.4468996296628	3.89887060365321	0	12.0137928290759	24.6639868386918	5.30422114424305	2.22080688286225	0.00555486926667184	0.221682226619824	CsaV3_2G013170	chr2	10730024	10735732	-	2182	protein_coding	- && - && PF14577:Sieve element occlusion C-terminus|PF14576:Sieve element occlusion N-terminus	bHLH
CsaV3_3G017480	4.23495081852601	2.96800765633517	0	47.7611648947518	6.98965365370641	4.00459760969198	2.40098615828706	19.5851387193834	-3.04604224688753	0.00560034309791972	0.222941021383108	CsaV3_3G017480	chr3	13094503	13098153	+	2881	protein_coding	- && sp|P51819|HSP83_IPONI Heat shock protein 83 OS=Ipomoea nil OX=35883 GN=HSP83A PE=2 SV=1 && PF02518:Histidine kinase-, DNA gyrase B-, and HSP90-like ATPase|PF00183:Hsp90 protein	bZIP
CsaV3_UNG060470	13.7635901602095	51.445466043143	134.743224222356	14.6207647636995	14.9778292579423	28.0321832678438	66.6507601419028	19.2102590964952	1.79753624992137	0.0056207834544501	0.22319949782026	CsaV3_UNG060470	scaffold72	127216	130396	+	1206	protein_coding	- && sp|Q9SU94|ANM11_ARATH Protein arginine N-methyltransferase 1.1 OS=Arabidopsis thaliana OX=3702 GN=PRMT11 PE=1 SV=1 && PF13649:Methyltransferase domain	C2H2
CsaV3_2G007490	98.4626065307297	136.528352191418	111.808207333444	60.4324943566247	68.8980145865347	80.0919521938395	115.599722018531	69.8074870456663	0.728953086750203	0.00563817836968645	0.223336060520031	CsaV3_2G007490	chr2	3808151	3812768	-	1382	protein_coding	- && sp|O94393|PSMD9_SCHPO Probable 26S proteasome regulatory subunit p27 OS=Schizosaccharomyces pombe (strain 972 / ATCC 24843) OX=284812 GN=nas2 PE=3 SV=1 && PF18265:Nas2 N_terminal domain	-
CsaV3_2G030450	544.191180180592	463.009194388287	542.795399704242	641.364214300953	736.909199490762	721.828719146979	516.66525809104	700.034044312898	-0.438214879503366	0.00567631439758511	0.223984910401023	CsaV3_2G030450	chr2	19992380	19995125	-	2584	protein_coding	- && sp|Q3EDF8|PPR28_ARATH Pentatricopeptide repeat-containing protein At1g09900 OS=Arabidopsis thaliana OX=3702 GN=At1g09900 PE=2 SV=1 && PF13041:PPR repeat family|PF12854:PPR repeat	-
CsaV3_3G046890	133.400950783569	78.1575349501595	109.896955926035	183.246918371701	181.730994996367	156.179306777987	107.151813886588	173.719073382018	-0.698700218085734	0.00568278861944	0.223984910401023	CsaV3_3G046890	chr3	38278565	38287890	+	3317	protein_coding	- && sp|Q8GWT4|ANM15_ARATH Protein arginine N-methyltransferase 1.5 OS=Arabidopsis thaliana OX=3702 GN=PMRT15 PE=1 SV=2 && PF05185:PRMT5 arginine-N-methyltransferase|PF17286:PRMT5 oligomerisation domain|PF17285:PRMT5 TIM barrel domain	-
CsaV3_7G003520	78.3465901427311	112.784290940737	91.7400675556465	250.502436284719	226.664482770194	89.1022968156465	94.2903162130381	188.756405290186	-1.00103455838978	0.00569654805556561	0.223984910401023	CsaV3_7G003520	chr7	2608260	2610544	-	2285	protein_coding	- && - && -	-
CsaV3_3G036220	191.631524538302	199.845848859902	214.060157629842	119.890271062336	70.8950584875936	158.181605582833	201.845843676015	116.322311710921	0.795368052204269	0.0057244359768206	0.22452977680652	CsaV3_3G036220	chr3	30167811	30170379	-	1409	protein_coding	- && sp|O49841|RAC2A_ARATH Ras-related protein RABC2a OS=Arabidopsis thaliana OX=3702 GN=RABC2A PE=1 SV=1 && PF00071:Ras family	NAC
CsaV3_6G047090	154.575704876199	142.464367504088	127.098218592719	267.072636350245	530.215155731158	124.142525900451	141.379430324335	307.143439327285	-1.11959933062662	0.00574064934773788	0.224615187070536	CsaV3_6G047090	chr6	27781130	27804881	+	12426	protein_coding	- && sp|A0A0R4ITC5|TRRAP_DANRE Transformation/transcription domain-associated protein OS=Danio rerio OX=7955 GN=trrap PE=3 SV=1 && PF02260:FATC domain|PF00454:Phosphatidylinositol 3- and 4-kinase|PF02259:FAT domain	-
CsaV3_2G016990	152.458229466936	216.664558912468	217.882660444661	307.03606003769	305.547716862023	266.305741044516	195.668482941355	292.963172648077	-0.580952115472381	0.00575531331286136	0.224639704745659	CsaV3_2G016990	chr2	14230327	14232538	-	2001	protein_coding	- && - && PF13962:Domain of unknown function|PF12796:Ankyrin repeats (3 copies)	bHLH
CsaV3_3G002460	50.8194098223121	98.9335885445057	103.207576000102	39.9634236874454	29.9556585158846	54.0620677308417	84.3201914556401	41.3270499780572	1.03107060116972	0.00581369457510223	0.226366312129832	CsaV3_3G002460	chr3	1971594	1973396	-	1803	protein_coding	- && sp|O80337|EF100_ARATH Ethylene-responsive transcription factor 1A OS=Arabidopsis thaliana OX=3702 GN=ERF1A PE=1 SV=2 && PF00847:AP2 domain	ERF
CsaV3_UNG208980	236.098508132825	230.515261308698	220.749537555775	416.20443693998	531.213677681688	231.265511959712	229.121102332433	392.894542193793	-0.778206048512433	0.00587499834043867	0.228092777999278	CsaV3_UNG208980	scaffold18_1	827183	829521	+	1140	protein_coding	- && sp|P0CC48|NU2C1_COFAR NAD(P)H-quinone oxidoreductase subunit 2 A, chloroplastic OS=Coffea arabica OX=13443 GN=ndhB1 PE=3 SV=1 && PF00361:Proton-conducting membrane transporter	-
CsaV3_5G004900	123.872311441886	172.14444406744	168.190123852019	388.912342714408	212.685175462781	206.236776899137	154.735626453781	269.278098358775	-0.798791780718099	0.00588654110564905	0.228092777999278	CsaV3_5G004900	chr5	3175035	3177289	-	2255	protein_coding	- && sp|Q40478|ERF5_TOBAC Ethylene-responsive transcription factor 5 OS=Nicotiana tabacum OX=4097 GN=ERF5 PE=2 SV=1 && PF00847:AP2 domain	ERF
CsaV3_5G003640	248.803360588403	388.809002979907	315.356482222535	539.993578605969	439.349658232975	448.514932285501	317.656281930282	475.952723041482	-0.582780125944336	0.00592102650072312	0.228874848046068	CsaV3_5G003640	chr5	2332642	2336646	+	2955	protein_coding	- && sp|Q9LNA5|ACR8_ARATH ACT domain-containing protein ACR8 OS=Arabidopsis thaliana OX=3702 GN=ACR8 PE=2 SV=1 && -	TCP
CsaV3_3G009380	14.822327864841	9.89335885445057	25.8018940000256	31.1909648292257	52.9216633780629	40.0459760969198	16.8391935731057	41.3862014347361	-1.29259975032135	0.00597896721812995	0.230040628777332	CsaV3_3G009380	chr3	7674173	7677325	+	1815	protein_coding	- && sp|Q8VYD9|CAF1M_ARATH CRS2-associated factor 1, mitochondrial OS=Arabidopsis thaliana OX=3702 GN=At4g31010 PE=2 SV=1 && PF01985:CRS1 / YhbY (CRM) domain	bHLH
CsaV3_2G030300	128.107262260412	137.517688076863	120.408838666786	90.6487415349371	69.8965365370642	85.0976992059545	128.67792966802	81.8809924259852	0.651642362273118	0.00597993511037743	0.230040628777332	CsaV3_2G030300	chr2	19879642	19887659	-	1273	protein_coding	- && sp|O82794|AGL24_ARATH MADS-box protein AGL24 OS=Arabidopsis thaliana OX=3702 GN=AGL24 PE=1 SV=1 && PF01486:K-box region|PF00319:SRF-type transcription factor (DNA-binding and dimerisation domain)	MIKC_MADS
CsaV3_4G034260	85.7577540751516	61.3388248975935	60.204419333393	192.019377229921	165.754643787895	67.0770099623406	69.1003327687127	141.617010326719	-1.03694031878673	0.00606304872206542	0.232678582012501	CsaV3_4G034260	chr4	24273050	24274404	-	1355	protein_coding	- && - && -	-
CsaV3_7G025270	327.149950731134	177.091123494665	246.5514315558	389.887060365321	421.376263123444	368.422980091662	250.264168593866	393.228767860142	-0.652920982919579	0.00610519840535812	0.233288412223913	CsaV3_7G025270	chr7	14617894	14619869	-	1976	protein_coding	- && sp|A0MFS5|WTF1_ARATH Protein WHAT'S THIS FACTOR 1 homolog, chloroplastic OS=Arabidopsis thaliana OX=3702 GN=At4g01037 PE=3 SV=1 && PF11955:Plant organelle RNA recognition domain	WRKY
CsaV3_6G037860	245.627147474508	207.760535943462	222.660788963184	329.454566008696	359.467902190616	279.320683276015	225.349490793718	322.747717158442	-0.518825391254245	0.00610809502729611	0.233288412223913	CsaV3_6G037860	chr6	21437057	21443838	-	1453	protein_coding	- && sp|Q8L633|RNZ2_ARATH tRNase Z TRZ2, chloroplastic OS=Arabidopsis thaliana OX=3702 GN=TRZ2 PE=2 SV=1 && PF12706:Beta-lactamase superfamily domain	MYB_related
novel.354	43.4082458898916	92.9975732318354	74.5388048889628	26.3173765746592	23.9645268127077	47.0540219138807	70.3148746702299	32.4453084337492	1.11821336948892	0.00613995768399626	0.233947006707124	-	chr6	29355225	29356569	-	1016	-	- && - && -	-
CsaV3_3G004930	221.276180267984	285.918070893622	251.329560074323	117.94083576051	109.837414558244	215.247121520944	252.841270411976	147.675123946566	0.776417133831181	0.00620026697058512	0.235683782257182	CsaV3_3G004930	chr3	4118689	4120234	+	1546	protein_coding	- && - && PF05553:Cotton fibre expressed protein	-
CsaV3_3G030360	333.502376958923	401.670369490693	306.755850889193	199.817118437227	143.787160876246	287.329878495399	347.30953244627	210.311385936291	0.723756901852355	0.00624201896366096	0.236708600652764	CsaV3_3G030360	chr3	26136229	26139970	+	1606	protein_coding	- && sp|P52581|IFRH_LUPAL Isoflavone reductase homolog OS=Lupinus albus OX=3870 PE=2 SV=1 && PF05368:NmrA-like family	bHLH
CsaV3_2G036260	109.049983577045	63.3174966684837	81.2281848148954	162.777847702521	238.646746176548	94.1080438277614	84.5318883534746	165.177545902277	-0.967775603989975	0.00635414177960529	0.240390853189181	CsaV3_2G036260	chr2	24462531	24466277	+	3747	protein_coding	- && sp|Q9SY69|PPR29_ARATH Pentatricopeptide repeat-containing protein At1g10270 OS=Arabidopsis thaliana OX=3702 GN=GRP23 PE=1 SV=1 && PF12854:PPR repeat|PF13041:PPR repeat family	-
CsaV3_4G022070	466.903327742492	550.070752307452	276.175828370644	713.493320468537	731.916589738115	622.714928307102	431.049969473529	689.374946171251	-0.677895879832318	0.00637237822108975	0.240512190264385	CsaV3_4G022070	chr4	13178535	13180672	-	2138	protein_coding	- && - && -	-
CsaV3_1G037130	320.797524503345	241.397956048594	235.083923111344	342.125895470569	474.297926501507	377.433324713469	265.759801221094	397.952382228515	-0.583333974947743	0.00641541087506351	0.241015915942734	CsaV3_1G037130	chr1	23055393	23066434	-	3428	protein_coding	- && sp|Q2KJJ5|TBL3_BOVIN Transducin beta-like protein 3 OS=Bos taurus OX=9913 GN=TBL3 PE=2 SV=1 && PF08625:Utp13 specific WD40 associated domain	HD-ZIP
CsaV3_4G026460	74.1116393242051	96.9549167736156	63.071296444507	36.0645530837922	26.9600926642962	56.0643665356877	78.0459508474426	39.6963374279253	0.975501330125474	0.0064158457908895	0.241015915942734	CsaV3_4G026460	chr4	15743814	15745510	+	1097	protein_coding	- && - && PF05097:Protein of unknown function (DUF688)	ERF
CsaV3_5G013570	603.480491639956	370.011621156451	466.34534340787	283.642836415771	380.436863151735	225.258615545174	479.945818734759	296.44610503756	0.694707850738285	0.00645205629852673	0.241808564274762	CsaV3_5G013570	chr5	10239788	10263149	+	1925	protein_coding	- && sp|Q9ZU32|NADC_ARATH Nicotinate-nucleotide pyrophosphorylase [carboxylating], chloroplastic OS=Arabidopsis thaliana OX=3702 GN=QPT PE=2 SV=2 && PF01729:Quinolinate phosphoribosyl transferase, C-terminal domain|PF02749:Quinolinate phosphoribosyl transferase, N-terminal domain	-
CsaV3_6G042210	327.149950731134	302.736780946187	266.619571333598	563.386802227889	931.620979844012	262.301143434824	298.835434336973	585.769641835575	-0.971164758121792	0.00651848576640145	0.243295752239151	CsaV3_6G042210	chr6	24744687	24768811	+	10758	protein_coding	- && - && PF14649:Spatacsin C-terminus	-
CsaV3_3G005690	232.92229501893	228.536589537808	243.684554444686	135.485753476949	119.822634063539	197.22643227733	235.047813000475	150.844939939272	0.640237301446731	0.00653355494317213	0.243295752239151	CsaV3_3G005690	chr3	4880977	4883384	+	2044	protein_coding	- && - && -	-
CsaV3_2G008520	5186.75601498973	3737.71097521143	3605.57578007765	6941.93910980454	9269.27926676524	4402.0539224539	4176.68092342627	6871.09076634123	-0.71823318818799	0.00653734758875429	0.243295752239151	CsaV3_2G008520	chr2	4876187	4882897	+	3584	protein_coding	- && sp|Q03194|PMA4_NICPL Plasma membrane ATPase 4 OS=Nicotiana plumbaginifolia OX=4092 GN=PMA4 PE=2 SV=1 && PF00690:Cation transporter/ATPase, N-terminus|PF00702:haloacid dehalogenase-like hydrolase|PF00122:E1-E2 ATPase	GRAS
CsaV3_7G006590	227.628606495773	301.747445060742	250.373934370619	546.816602162363	387.426516805441	306.351717141436	259.916661975711	413.531612036413	-0.669869177617598	0.00656478090806639	0.243643141714231	CsaV3_7G006590	chr7	4090104	4100207	+	3178	protein_coding	- && sp|F8WKW1|UGT2_GARJA 7-deoxyloganetin glucosyltransferase OS=Gardenia jasminoides OX=114476 GN=UGT85A24 PE=1 SV=1 && PF00201:UDP-glucoronosyl and UDP-glucosyl transferase	GRAS
CsaV3_6G004440	211.7475409263	149.389718702204	160.545118222381	314.833801244997	616.088043476694	159.182754985256	173.894125950295	363.368199902315	-1.06363935438113	0.00658168595223793	0.243643141714231	CsaV3_6G004440	chr6	3807223	3815479	-	4319	protein_coding	- && sp|Q9CAF4|NUP1_ARATH Nuclear pore complex protein NUP1 OS=Arabidopsis thaliana OX=3702 GN=NUP1 PE=1 SV=1 && -	-
CsaV3_6G042450	206.453852403143	196.877841203566	185.391386518702	286.566989368511	421.376263123444	231.265511959712	196.241026708471	313.069588150555	-0.67410547476731	0.0065923564558059	0.243643141714231	CsaV3_6G042450	chr6	24912397	24922765	-	3813	protein_coding	- && sp|Q9SIZ8|RKP_ARATH E3 ubiquitin-protein ligase RKP OS=Arabidopsis thaliana OX=3702 GN=RKP PE=2 SV=2 && PF00622:SPRY domain	-
CsaV3_3G035440	1474.82162255168	1988.56512974456	1732.54940081653	1124.82416915395	1006.51012613372	1459.67582873273	1731.97871770426	1197.00337467347	0.533126177622703	0.00661931454719808	0.244075785020302	CsaV3_3G035440	chr3	29709488	29711981	-	828	protein_coding	- && - && -	-
CsaV3_5G026750	148.22327864841	114.762962711627	119.453212963081	25.3426589237459	23.9645268127077	104.119537851991	127.479818107706	51.1422411961483	1.31816168514118	0.00664966716732012	0.244305654428132	CsaV3_5G026750	chr5	21845772	21847067	-	1096	protein_coding	- && sp|Q9M2S9|EXP16_ARATH Expansin-A16 OS=Arabidopsis thaliana OX=3702 GN=EXPA16 PE=2 SV=1 && PF01357:Pollen allergen|PF03330:Lytic transglycolase	bZIP
CsaV3_4G012150	139.753377011358	102.890932086286	173.923878074247	239.780542124672	253.62457543449	181.208041838562	138.85606239063	224.871053132575	-0.695026577594201	0.00665833866244239	0.244305654428132	CsaV3_4G012150	chr4	9449055	9454173	-	2546	protein_coding	- && sp|Q5C9Z4|NOM1_HUMAN Nucleolar MIF4G domain-containing protein 1 OS=Homo sapiens OX=9606 GN=NOM1 PE=1 SV=1 && PF02847:MA3 domain|PF02854:MIF4G domain	-
CsaV3_UNG183400	154.575704876199	210.728543599797	300.066470963261	134.511035826036	115.828546261421	147.16896215618	221.790239813086	132.502848081212	0.744517088420529	0.00667134730894793	0.244305654428132	CsaV3_UNG183400	scaffold78	58134	62306	+	1903	protein_coding	- && sp|Q940M2|AGT21_ARATH Alanine--glyoxylate aminotransferase 2 homolog 1, mitochondrial OS=Arabidopsis thaliana OX=3702 GN=AGT2 PE=1 SV=1 && PF00202:Aminotransferase class-III	ERF
CsaV3_4G023570	133.400950783569	147.411046931314	150.988861185335	102.345353345897	75.8876682402411	100.114940242299	143.933619633406	92.7826539428124	0.633790083844841	0.00671158280100865	0.244344659187065	CsaV3_4G023570	chr4	13721917	13725508	-	2075	protein_coding	- && sp|Q9M2P4|SINA2_ARATH E3 ubiquitin-protein ligase SINAT2 OS=Arabidopsis thaliana OX=3702 GN=SINAT2 PE=1 SV=1 && PF03145:Seven in absentia protein family	BES1
CsaV3_5G003040	44.4669835945231	30.6694124487968	49.6925365926419	94.5476121385903	71.8935804381231	64.0735617550716	41.6096442119872	76.8382514439283	-0.88515331735651	0.00671820563999517	0.244344659187065	CsaV3_5G003040	chr5	1923939	1928874	+	3006	protein_coding	- && sp|Q9C8S9|RH48_ARATH Probable DEAD-box ATP-dependent RNA helicase 48 OS=Arabidopsis thaliana OX=3702 GN=RH48 PE=3 SV=1 && PF00270:DEAD/DEAH box helicase|PF00271:Helicase conserved C-terminal domain	GeBP
CsaV3_6G051600	73.0529016195736	55.4028095849232	72.6275534815535	24.3679412728326	35.9467902190616	45.0517231090347	67.0277548953501	35.1221515336429	0.933271110990791	0.00671821846168272	0.244344659187065	CsaV3_6G051600	chr6	30016914	30017876	+	963	protein_coding	- && - && -	-
CsaV3_4G024240	19195.9733226738	11041.9778174523	11502.8665954929	20896.9717179303	32269.2338752615	17079.6088053363	13913.605911873	23415.271466176	-0.750973277807108	0.0067359065318507	0.244432454034482	CsaV3_4G024240	chr4	14178993	14183150	+	2876	protein_coding	- && sp|Q9LXV3|DIT1_ARATH Dicarboxylate transporter 1, chloroplastic OS=Arabidopsis thaliana OX=3702 GN=DIT1 PE=1 SV=1 && PF00939:Sodium:sulfate symporter transmembrane region	C3H
CsaV3_4G014880	0	0.989335885445057	0	1.9494353018266	13.9793073074128	6.00689641453796	0.329778628481686	7.31187967459247	-4.34945014264079	0.00673796675258578	1	CsaV3_4G014880	chr4	10366567	10370054	-	889	protein_coding	- && sp|Q3B724|CALS5_ARATH Callose synthase 5 OS=Arabidopsis thaliana OX=3702 GN=CALS5 PE=1 SV=1 && -	-
CsaV3_7G026490	4.23495081852601	6.9253511981154	4.77812851852326	27.2920942255725	17.9733951095308	11.0126434266529	5.31281017838822	18.7593775872521	-1.81888619272731	0.00678076990467907	0.245415632116787	CsaV3_7G026490	chr7	15936389	15938194	+	1806	protein_coding	- && - && PF04720:PDDEXK-like family of unknown function	-
CsaV3_3G041130	91.0514425983091	66.2855043248188	87.9175647408279	142.308777033342	159.763512084718	104.119537851991	81.7515038879853	135.397275656684	-0.728575712084679	0.00679637224281941	0.245415632116787	CsaV3_3G041130	chr3	33617059	33620067	-	3009	protein_coding	- && - && PF13041:PPR repeat family	GRAS
CsaV3_1G042870	339.854803186712	454.105171419281	652.692355630277	360.645530837922	227.663004720723	280.321832678438	482.21744341209	289.543456079028	0.736334067422532	0.00680900710240913	0.245415632116787	CsaV3_1G042870	chr1	27765231	27766996	-	1766	protein_coding	- && - && PF01107:Viral movement protein (MP)	-
CsaV3_1G006910	109.049983577045	136.528352191418	125.186967185309	44.8370119420119	17.9733951095308	95.1091932301844	123.588434317924	52.6398667605757	1.23187935334258	0.00686577101650623	0.246532395919003	CsaV3_1G006910	chr1	4388895	4390997	+	1212	protein_coding	- && sp|Q9LJQ5|RTNLI_ARATH Reticulon-like protein B9 OS=Arabidopsis thaliana OX=3702 GN=RTNLB9 PE=2 SV=1 && PF02453:Reticulon	Dof
CsaV3_2G028350	11.6461147509465	22.7547253652363	18.1568883703884	5.84830590547981	5.99113170317693	3.00344820726898	17.5192428288571	4.94762860530857	1.82540922861798	0.00688297480464865	0.246532395919003	CsaV3_2G028350	chr2	18675019	18676681	+	1316	protein_coding	- && - && PF03350:Uncharacterized protein family, UPF0114	-
CsaV3_7G006250	139.753377011358	103.880267971731	70.7163020741442	167.651435957088	197.707346204839	162.186203192525	104.783315685744	175.848328451484	-0.749605650446531	0.00688620764705334	0.246532395919003	CsaV3_7G006250	chr7	3835220	3844036	+	3123	protein_coding	- && sp|Q7T0Q5|NOL10_XENLA Nucleolar protein 10 OS=Xenopus laevis OX=8355 GN=nol10 PE=2 SV=1 && PF08159:NUC153 domain	bHLH
CsaV3_4G027810	145.047065534516	194.899169432676	191.12514074093	85.7751532803706	114.830024310891	132.151721119835	177.023791902707	110.918966237032	0.675929289403895	0.00695064029058391	0.248283697701371	CsaV3_4G027810	chr4	17219787	17221818	+	2032	protein_coding	- && sp|Q9LH89|Y3885_ARATH Uncharacterized protein At3g28850 OS=Arabidopsis thaliana OX=3702 GN=At3g28850 PE=4 SV=1 && PF00462:Glutaredoxin	ARF
CsaV3_UNG209000	48.7019344130491	68.2641760957089	48.7369108889372	92.5981768367637	109.837414558244	81.0931015962625	55.2343404658984	94.5095643304233	-0.77432638805609	0.00708774442210369	0.252617314002061	CsaV3_UNG209000	scaffold18_1	830619	836252	-	5634	protein_coding	- && sp|Q2QD30|YCF2_CUCSA Protein Ycf2 OS=Cucumis sativus OX=3659 GN=ycf2-A PE=3 SV=1 && PF00004:ATPase family associated with various cellular activities (AAA)|PF05695:Plant protein of unknown function (DUF825)	ZF-HD
CsaV3_5G010460	2753.77676974654	1174.34169602328	1682.85686422389	898.689674142065	562.167858148102	1454.67008172061	1870.3251099979	971.842538003592	0.944406041999286	0.00713939204937632	0.252743291917109	CsaV3_5G010460	chr5	6368600	6371273	-	1494	protein_coding	- && sp|Q948P6|FRI3_SOYBN Ferritin-3, chloroplastic OS=Glycine max OX=3847 PE=2 SV=1 && PF00210:Ferritin-like domain	B3
CsaV3_1G040400	1679.15799954556	2751.3430974227	2330.77109133564	1461.10175871904	811.798345780474	1736.99421320389	2253.7573961013	1336.63143923447	0.753792121201699	0.00716690310286814	0.252743291917109	CsaV3_1G040400	chr1	25649356	25657227	-	3153	protein_coding	- && sp|P48981|BGAL_MALDO Beta-galactosidase OS=Malus domestica OX=3750 PE=1 SV=1 && PF01301:Glycosyl hydrolases family 35|PF17834:Beta-sandwich domain in beta galactosidase	MYB_related
CsaV3_4G000700	61.4067868686271	44.5201148450276	60.204419333393	88.6993062331105	87.8699316465949	100.114940242299	55.3771070156826	92.2280593740016	-0.736469426913286	0.00717766440688888	0.252743291917109	CsaV3_4G000700	chr4	387319	392364	-	1727	protein_coding	- && sp|Q944S2|GTS1_ARATH WD repeat-containing protein GTS1 OS=Arabidopsis thaliana OX=3702 GN=GTS1 PE=2 SV=1 && -	-
CsaV3_UNG207970	11.6461147509465	16.818710052566	10.5118827407512	56.5336237529715	31.9527024169436	18.0206892436139	12.9922358480879	35.5023384711763	-1.45130569599887	0.00718238593405294	0.252743291917109	CsaV3_UNG207970	scaffold18_1	454989	455829	+	630	protein_coding	- && sp|Q2QD63|PSBB_CUCSA Photosystem II CP47 reaction center protein OS=Cucumis sativus OX=3659 GN=psbB PE=3 SV=1 && PF00421:Photosystem II protein	bHLH
CsaV3_4G033660	358.912081870079	398.702361834358	423.342186741161	278.769248161204	275.592058346139	308.354015946282	393.652210148533	287.571774151208	0.453598381314709	0.00721331537359287	0.252743291917109	CsaV3_4G033660	chr4	23860859	23865575	-	2628	protein_coding	- && sp|F4HPR5|DRP5A_ARATH Dynamin-related protein 5A OS=Arabidopsis thaliana OX=3702 GN=DRP5A PE=2 SV=1 && PF00350:Dynamin family	HB-other
CsaV3_5G013180	171.515508150303	125.645657451522	149.077609777926	190.069941928094	237.648224226018	242.278155386365	148.746258459917	223.332107180159	-0.587044720991552	0.00722255982912581	0.252743291917109	CsaV3_5G013180	chr5	9590622	9596384	-	1380	protein_coding	- && sp|Q9Y3A4|RRP7A_HUMAN Ribosomal RNA-processing protein 7 homolog A OS=Homo sapiens OX=9606 GN=RRP7A PE=1 SV=2 && PF12923:Ribosomal RNA-processing protein 7 (RRP7) C-terminal domain	-
CsaV3_7G003390	20.1160163879985	31.6587483342418	10.5118827407512	3.89887060365321	5.99113170317693	8.00919521938395	20.7622158209972	5.9663991754047	1.79967660858127	0.00722641076141049	0.252743291917109	CsaV3_7G003390	chr7	2526766	2529477	+	1064	protein_coding	- && sp|Q69KJ0|RTL3_ORYSJ Ribonuclease 3-like protein 3 OS=Oryza sativa subsp. japonica OX=39947 GN=Os06g0358800 PE=2 SV=1 && PF00636:Ribonuclease III domain	AP2
CsaV3_5G030170	33.8796065482081	26.7120689070165	33.4468996296628	56.5336237529715	49.9260975264744	69.0793087671866	31.3461916949625	58.5130100155442	-0.900880967040077	0.007232401222888	0.252743291917109	CsaV3_5G030170	chr5	24825463	24826499	-	447	protein_coding	- && sp|A4QNC6|F136A_XENTR Protein FAM136A OS=Xenopus tropicalis OX=8364 GN=fam136a PE=2 SV=1 && PF05811:Eukaryotic protein of unknown function (DUF842)	-
CsaV3_6G052880	155.634442580831	135.539016305973	121.364464370491	262.199048095678	452.330443589858	123.141376498028	137.512641085765	279.223622727855	-1.02228841661122	0.00723342046479011	0.252743291917109	CsaV3_6G052880	chr6	30857482	30868965	-	6993	protein_coding	- && sp|F4KBP5|CHR4_ARATH Protein CHROMATIN REMODELING 4 OS=Arabidopsis thaliana OX=3702 GN=CHR4 PE=2 SV=1 && PF00385:Chromo (CHRromatin Organisation MOdifier) domain|PF00628:PHD-finger|PF00176:SNF2 family N-terminal domain|PF06465:Domain of Unknown Function (DUF1087)|PF00271:Helicase conserved C-terminal domain	G2-like
CsaV3_4G037800	175.750458968829	174.12311583833	186.347012222407	271.946224604811	326.516677823143	209.240225106406	178.740195676522	269.234375844787	-0.590847176449025	0.00728723238689939	0.252820296628367	CsaV3_4G037800	chr4	26380202	26391418	+	4065	protein_coding	- && sp|F4I3Z5|SKI3_ARATH Tetratricopeptide repeat protein SKI3 OS=Arabidopsis thaliana OX=3702 GN=SKI3 PE=1 SV=1 && PF13432:Tetratricopeptide repeat	-
CsaV3_3G041530	61.4067868686271	52.434801928588	50.6481622963465	97.4717650913302	205.695521809075	57.0655159381107	54.8299170311872	120.077600946172	-1.13154715828085	0.00729331430301759	0.252820296628367	CsaV3_3G041530	chr3	33913489	33920331	-	3573	protein_coding	- && sp|Q9VWB9|THADA_DROME Thyroid adenoma-associated protein homolog OS=Drosophila melanogaster OX=7227 GN=THADA PE=1 SV=3 && PF10350:Putative death-receptor fusion protein (DUF2428)	-
CsaV3_7G027860	532.545065429645	593.601531267034	473.990349037507	1370.4530171841	1261.13322351874	422.485047822503	533.378981911396	1018.02376284178	-0.932629705861235	0.00729651367316517	0.252820296628367	CsaV3_7G027860	chr7	17491759	17493282	+	1113	protein_coding	- && sp|Q9LUH8|HFA6B_ARATH Heat stress transcription factor A-6b OS=Arabidopsis thaliana OX=3702 GN=HSFA6b PE=2 SV=1 && PF00447:HSF-type DNA-binding	HSF
CsaV3_1G030010	603.480491639956	733.097891114787	712.89677496367	1060.49280419367	762.870770204529	1122.28848011618	683.158385906138	981.884018171459	-0.523117087496195	0.00729881753685594	0.252820296628367	CsaV3_1G030010	chr1	16776353	16781506	+	3301	protein_coding	- && sp|Q9SZY4|PTR27_ARATH Protein NRT1/ PTR FAMILY 6.2 OS=Arabidopsis thaliana OX=3702 GN=NPF6.2 PE=1 SV=1 && PF00854:POT family	C3H
CsaV3_3G040710	32.8208688435765	46.4987866159177	39.1806538518907	17.5449177164394	19.9704390105898	19.0218386460369	39.500103103795	18.845731791022	1.06931560489604	0.00731875367027734	0.252963315303344	CsaV3_3G040710	chr3	33375002	33378861	+	3860	protein_coding	- && sp|Q7XA42|RGA1_SOLBU Putative disease resistance protein RGA1 OS=Solanum bulbocastanum OX=147425 GN=RGA1 PE=2 SV=2 && -	EIL
CsaV3_3G007960	58.2305737547326	75.1895272938244	64.9825478519163	28.2668118764858	30.9541804664141	47.0540219138807	66.1342163001577	35.4250047522602	0.902240933061802	0.00736206299315012	0.253911840688322	CsaV3_3G007960	chr3	6902199	6903570	-	1029	protein_coding	- && - && -	ERF
CsaV3_5G027060	42.3495081852601	29.6800765633517	56.3819165185744	71.154388516671	92.8625413992424	73.0839063768786	42.8038337557287	79.0336120975973	-0.882994049858592	0.00743737907066056	0.255541715626658	CsaV3_5G027060	chr5	22084852	22089686	-	2697	protein_coding	- && sp|Q9LT57|CFM9_ARATH CRM-domain containing factor CFM9, mitochondrial OS=Arabidopsis thaliana OX=3702 GN=CFM9 PE=2 SV=1 && PF01985:CRS1 / YhbY (CRM) domain	NAC
CsaV3_7G029710	218.099967154089	215.675223027022	156.722615407563	402.558389827194	655.030399547344	162.186203192525	196.832601862892	406.591664189021	-1.04694115525261	0.00744125723189543	0.255541715626658	CsaV3_7G029710	chr7	18788152	18790417	-	2266	protein_coding	- && sp|Q8VYF4|GATL7_ARATH Probable galacturonosyltransferase-like 7 OS=Arabidopsis thaliana OX=3702 GN=GATL7 PE=2 SV=1 && PF01501:Glycosyl transferase family 8	MIKC_MADS
CsaV3_6G044370	172.574245854935	64.3068325539287	114.675084444558	192.994094880834	232.655614473371	211.242523911252	117.185387617807	212.297411088485	-0.859025799083722	0.00746954364176172	0.25596382633643	CsaV3_6G044370	chr6	26216987	26223716	+	2544	protein_coding	- && sp|Q9SW44|RH16_ARATH DEAD-box ATP-dependent RNA helicase 16 OS=Arabidopsis thaliana OX=3702 GN=RH16 PE=2 SV=1 && PF00270:DEAD/DEAH box helicase|PF00271:Helicase conserved C-terminal domain	WRKY
CsaV3_7G024550	117.519885214097	129.603000993302	119.453212963081	482.485237202085	164.756121837365	135.155169327104	122.192033056827	260.798842788851	-1.09406092670144	0.00759362950641345	0.259659942288749	CsaV3_7G024550	chr7	13608830	13622693	+	5655	protein_coding	- && sp|Q9CAK4|ROH1_ARATH Protein ROH1 OS=Arabidopsis thaliana OX=3702 GN=ROH1 PE=1 SV=1 && PF05633:Protein BYPASS1-related	-
novel.414	5.29368852315751	7.91468708356046	11.4675084444558	33.1404001310523	14.9778292579423	25.0287350605748	8.2252946837246	24.3823214831898	-1.56084885828301	0.0076212069470799	0.260047280968272	-	scaffold104	104608	107901	+	1491	-	- && sp|O82359|LCKB2_ARATH Sphingoid long-chain bases kinase 2, mitochondrial OS=Arabidopsis thaliana OX=3702 GN=LCKB2 PE=2 SV=1 && -	-
CsaV3_3G045260	152.458229466936	159.283077556654	171.057000963133	84.8004356294573	68.8980145865347	134.154019924681	160.932769328908	95.9508233802244	0.74673261306129	0.00771329004378488	0.262629320363169	CsaV3_3G045260	chr3	36971498	36973628	+	1186	protein_coding	- && sp|Q9SSM3|JAL19_ARATH Jacalin-related lectin 19 OS=Arabidopsis thaliana OX=3702 GN=JAL19 PE=2 SV=1 && PF01419:Jacalin-like lectin domain	NAC
CsaV3_1G007300	179.985409787355	131.581672764193	156.722615407563	201.766553739054	230.658570572312	269.309189251785	156.09656598637	233.911437854384	-0.584194823053279	0.007767312718354	0.263907230216176	CsaV3_1G007300	chr1	4617836	4622950	+	2607	protein_coding	- && sp|Q84T03|RH27_ORYSJ DEAD-box ATP-dependent RNA helicase 27 OS=Oryza sativa subsp. japonica OX=39947 GN=Os03g0802700 PE=3 SV=1 && PF00270:DEAD/DEAH box helicase|PF00271:Helicase conserved C-terminal domain|PF13959:Domain of unknown function (DUF4217)	WRKY
CsaV3_5G005040	11.6461147509465	13.8507023962308	17.2012626666837	57.5083414038848	55.9172292296513	12.0137928290759	14.232693271287	41.813121154204	-1.55284808679813	0.00778706737967448	0.264017879824006	CsaV3_5G005040	chr5	3253872	3257459	+	3362	protein_coding	- && sp|Q6JN47|EIX1_SOLLC Receptor-like protein EIX1 OS=Solanum lycopersicum OX=4081 GN=EIX1 PE=2 SV=2 && PF13855:Leucine rich repeat|PF08263:Leucine rich repeat N-terminal domain	ERF
CsaV3_6G049060	138.694639306727	139.496359847753	168.190123852019	216.387318502753	242.640833978666	194.222984070061	148.793707668833	217.750378850493	-0.548446256554383	0.00788191015524288	0.266668516309412	CsaV3_6G049060	chr6	28694933	28700607	+	3653	protein_coding	- && sp|Q8W4K1|TYW23_ARATH tRNA wybutosine-synthesizing protein 2/3/4 OS=Arabidopsis thaliana OX=3702 GN=At4g04670 PE=2 SV=1 && PF13964:Kelch motif|PF02475:Met-10+ like-protein|PF07646:Kelch motif|PF13418:Galactose oxidase, central domain	-
CsaV3_3G032620	3648.41013016015	3147.07745160073	3301.68680629957	5048.06271407999	5688.57955216649	3634.17233079547	3365.72479602015	4790.27153234732	-0.509232506883631	0.0079102348105298	0.266681824536793	CsaV3_3G032620	chr3	28135023	28138889	+	1788	protein_coding	- && sp|Q9FZ47|ACR11_ARATH ACT domain-containing protein ACR11 OS=Arabidopsis thaliana OX=3702 GN=ACR11 PE=1 SV=1 && -	MYB_related
CsaV3_3G041420	1436.70706518495	900.295655755002	1377.0566390384	734.93710878863	692.974233667465	1003.15170122784	1238.01978665945	810.354347894645	0.611378152500015	0.00792977295727228	0.266681824536793	CsaV3_3G041420	chr3	33752488	33757436	-	2234	protein_coding	- && sp|H1A988|C7254_GLYUR 11-oxo-beta-amyrin 30-oxidase OS=Glycyrrhiza uralensis OX=74613 GN=CYP72A154 PE=1 SV=1 && PF00067:Cytochrome P450	bHLH
CsaV3_2G003110	128.107262260412	108.826947398956	106.074453111216	169.600871258915	218.676307165958	145.166663351334	114.336220923528	177.814613925402	-0.63809649649479	0.00793229697428691	0.266681824536793	CsaV3_2G003110	chr2	1468123	1472943	-	2026	protein_coding	- && sp|Q9LFP7|PBL34_ARATH Serine/threonine-protein kinase PBL34 OS=Arabidopsis thaliana OX=3702 GN=PBL34 PE=1 SV=1 && PF07714:Protein tyrosine kinase	Whirly
CsaV3_6G000050	45478.0781024462	45866.6009851183	42331.351797005	69847.2921467963	61827.4806548354	49390.704619136	44558.6769615231	60355.1591402559	-0.43777432907434	0.00797819128252293	0.266753574008341	CsaV3_6G000050	chr6	46366	48719	+	1596	protein_coding	- && sp|C7G304|GOLS2_SOLLC Galactinol synthase 2 OS=Solanum lycopersicum OX=4081 GN=GOLS2 PE=2 SV=1 && PF01501:Glycosyl transferase family 8	-
CsaV3_3G004220	82.5815409612571	53.4241378140331	65.9381735556209	102.345353345897	140.791595024658	98.1126414374534	67.3146174436371	113.749863269336	-0.75859713133102	0.00798020356755454	0.266753574008341	CsaV3_3G004220	chr3	3584298	3590719	+	4836	protein_coding	- && sp|Q9FHG4|LRKS7_ARATH Probable L-type lectin-domain containing receptor kinase S.7 OS=Arabidopsis thaliana OX=3702 GN=LECRKS7 PE=2 SV=1 && PF00139:Legume lectin domain|PF00069:Protein kinase domain	S1Fa-like
CsaV3_6G008080	25.409704911156	31.6587483342418	17.2012626666837	8.77245885821972	5.99113170317693	12.0137928290759	24.7565719706939	8.92579446349086	1.47075627972424	0.00798590974978924	0.266753574008341	CsaV3_6G008080	chr6	6480261	6481890	+	1336	protein_coding	- && - && -	C2H2
CsaV3_6G039910	78.3465901427311	42.5414430741375	69.7606763704396	94.5476121385903	115.828546261421	118.135629485913	63.5495698624361	109.503929295308	-0.786211610602493	0.00801189698013544	0.266753574008341	CsaV3_6G039910	chr6	22949639	22950962	+	288	protein_coding	- && - && -	-
CsaV3_1G000680	1376.35901602095	932.943739974689	1019.65262585286	1471.82365287909	1496.7844038437	1756.01605184993	1109.6517939495	1574.87470285757	-0.505427752496443	0.00801777598562845	0.266753574008341	CsaV3_1G000680	chr1	407157	411061	+	2286	protein_coding	- && sp|O94514|NOP56_SCHPO Nucleolar protein 56 OS=Schizosaccharomyces pombe (strain 972 / ATCC 24843) OX=284812 GN=nop56 PE=3 SV=1 && PF08156:NOP5NT (NUC127) domain|PF01798:snoRNA binding domain, fibrillarin	M-type_MADS
CsaV3_6G015230	106.932508167782	66.2855043248188	72.6275534815535	135.485753476949	259.615707137667	94.1080438277614	81.9485219913847	163.069834814126	-0.994013407668399	0.00806073358959996	0.267626389282922	CsaV3_6G015230	chr6	11090759	11092873	+	2115	protein_coding	- && sp|O82277|TCP10_ARATH Transcription factor TCP10 OS=Arabidopsis thaliana OX=3702 GN=TCP10 PE=1 SV=1 && PF03634:TCP family transcription factor	TCP
CsaV3_3G009890	49.7606721176806	81.1255426064947	100.340698888988	134.511035826036	137.796029173069	122.140227095605	77.0756378710546	131.482430698237	-0.767159156778975	0.00808693936588586	0.267940560398078	CsaV3_3G009890	chr3	8018047	8028536	-	2688	protein_coding	- && sp|O13861|TCD_SCHPO tRNA threonylcarbamoyladenosine dehydratase OS=Schizosaccharomyces pombe (strain 972 / ATCC 24843) OX=284812 GN=SPAC1A6.10 PE=3 SV=1 && PF00385:Chromo (CHRromatin Organisation MOdifier) domain|PF00899:ThiF family	-
CsaV3_5G038310	141.870852420621	121.688313909742	110.85258162974	179.348047768048	186.723604749014	181.208041838562	124.803915986701	182.426564785208	-0.549195181452247	0.00812768720039189	0.268655083155381	CsaV3_5G038310	chr5	30388133	30389362	-	864	protein_coding	- && sp|F4ICB6|IBS1_ARATH Protein IMPAIRED IN BABA-INDUCED STERILITY 1 OS=Arabidopsis thaliana OX=3702 GN=IBS1 PE=3 SV=1 && -	WRKY
CsaV3_1G023100	682.885819487319	597.558874808815	613.511701778386	817.78810911626	998.521950529488	764.878143451167	631.318798691506	860.396067698972	-0.446850184089627	0.00814666931549766	0.268655083155381	CsaV3_1G023100	chr1	13443595	13454269	+	3090	protein_coding	- && sp|F4IRR2|SAD2_ARATH Importin beta-like SAD2 OS=Arabidopsis thaliana OX=3702 GN=SAD2 PE=1 SV=1 && PF08506:Cse1|PF03810:Importin-beta N-terminal domain	bHLH
CsaV3_1G000670	3033.28352376925	4371.87527778171	3273.01803518843	5045.13856112725	5304.14860121264	4512.18035672043	3559.39227891313	4953.82250635344	-0.47687079296575	0.00815886836302663	0.268655083155381	CsaV3_1G000670	chr1	394824	398213	+	2219	protein_coding	- && sp|Q9SZX3|ASSY_ARATH Argininosuccinate synthase, chloroplastic OS=Arabidopsis thaliana OX=3702 GN=At4g24830 PE=1 SV=3 && PF00764:Arginosuccinate synthase	G2-like
CsaV3_2G007870	345.14849170987	277.014047924616	321.090236444763	398.659519223541	440.348180183504	455.522978102462	314.417592026416	431.510225836502	-0.457028404770015	0.00817982586699801	0.268792101333818	CsaV3_2G007870	chr2	4135341	4142428	+	2085	protein_coding	- && sp|Q9P775|YBEG_SCHPO Uncharacterized WD repeat-containing protein C17D11.16 OS=Schizosaccharomyces pombe (strain 972 / ATCC 24843) OX=284812 GN=SPBC1711.16 PE=1 SV=1 && -	-
CsaV3_3G034830	1480.11531107484	1637.35089041157	1404.76978444584	1140.41965156856	1213.20416989333	1159.33100800583	1507.41199531075	1170.98494315591	0.36434431703034	0.0082277358834119	0.269812412586559	CsaV3_3G034830	chr3	29388925	29391778	+	1858	protein_coding	- && sp|Q09893|YAI5_SCHPO Uncharacterized protein C24B11.05 OS=Schizosaccharomyces pombe (strain 972 / ATCC 24843) OX=284812 GN=SPAC24B11.05 PE=3 SV=1 && -	LBD
CsaV3_5G029640	1816.79390114766	1779.81525791566	1688.59061844612	2247.69890300607	2440.38764709407	2083.39190644225	1761.73325916981	2257.15948551413	-0.357587837659072	0.00832210270836214	0.271926376894373	CsaV3_5G029640	chr5	24526953	24530282	+	1299	protein_coding	- && sp|Q6YV23|CARA_ORYSJ Carbamoyl-phosphate synthase small chain, chloroplastic OS=Oryza sativa subsp. japonica OX=39947 GN=CARA PE=2 SV=2 && PF00117:Glutamine amidotransferase class-I|PF00988:Carbamoyl-phosphate synthase small chain, CPSase domain	-
CsaV3_1G041840	729.470278491105	651.972348508293	550.440405333879	832.40887387996	1179.25442357533	805.92526895051	643.961010777759	939.196188801932	-0.544754378408349	0.00832618413286525	0.271926376894373	CsaV3_1G041840	chr1	26709454	26726941	-	2619	protein_coding	- && sp|Q39054|CNX1_ARATH Molybdopterin biosynthesis protein CNX1 OS=Arabidopsis thaliana OX=3702 GN=CNX1 PE=1 SV=2 && PF03454:MoeA C-terminal region (domain IV)|PF03453:MoeA N-terminal region (domain I and II)|PF00994:Probable molybdopterin binding domain	-
CsaV3_1G038620	63.5242622778901	64.3068325539287	63.071296444507	17.5449177164394	11.9822634063539	50.0574701211497	63.6341304254419	26.5282170813143	1.26333267924215	0.00841242854927616	0.274028388045395	CsaV3_1G038620	chr1	24347384	24349601	+	2080	protein_coding	- && sp|Q9M9W7|PME22_ARATH Putative pectinesterase/pectinesterase inhibitor 22 OS=Arabidopsis thaliana OX=3702 GN=PME22 PE=3 SV=1 && PF01095:Pectinesterase|PF04043:Plant invertase/pectin methylesterase inhibitor	Trihelix
CsaV3_2G032850	237.157245837456	161.261749327544	218.838286148365	287.541707019424	307.544760763082	302.347119531744	205.752427104455	299.14452910475	-0.540509534802164	0.00842679079446378	0.274028388045395	CsaV3_2G032850	chr2	21694041	21700080	+	2351	protein_coding	- && sp|Q9P4X3|UTP7_SCHPO Probable U3 small nucleolar RNA-associated protein 7 OS=Schizosaccharomyces pombe (strain 972 / ATCC 24843) OX=284812 GN=utp7 PE=3 SV=1 && PF08149:BING4CT (NUC141) domain	bHLH
CsaV3_1G039200	23.292229501893	27.7014047924616	16.2456369629791	2.92415295273991	0.998521950529488	13.0149422314989	22.4130904191112	5.64587237825611	1.99099341872581	0.008443015709105	0.274028388045395	CsaV3_1G039200	chr1	24690437	24691524	+	1088	protein_coding	- && - && -	-
CsaV3_6G007160	1719.39003232156	1479.05714874036	1211.7333922975	2562.53270425107	4526.30000175017	1280.47008569901	1470.06019111981	2789.76759723342	-0.92433430601841	0.00845904041082454	0.274028388045395	CsaV3_6G007160	chr6	5837434	5853026	-	6050	protein_coding	- && sp|F4JKH6|TSS_ARATH Protein TSS OS=Arabidopsis thaliana OX=3702 GN=TSS PE=1 SV=1 && PF15044:Mitochondrial function, CLU-N-term|PF12807:Translation initiation factor eIF3 subunit 135|PF13424:Tetratricopeptide repeat	MYB_related
CsaV3_6G009270	25.409704911156	10.8826947398956	23.8906425926163	59.4577767057114	72.8921023886526	22.0252868533059	20.0610140812227	51.4583886492233	-1.3606449433352	0.00850897011754853	0.274704008852521	CsaV3_6G009270	chr6	7449158	7454220	-	3204	protein_coding	- && - && -	C3H
CsaV3_4G034460	292.211606478294	202.813856516237	237.950800222458	318.73267184865	364.460511943263	373.428727103777	244.32542107233	352.207303631897	-0.528459479469639	0.00851422785670503	0.274704008852521	CsaV3_4G034460	chr4	24398659	24402304	-	1746	protein_coding	- && sp|Q9M3B4|RID3_ARATH Protein ROOT INITIATION DEFECTIVE 3 OS=Arabidopsis thaliana OX=3702 GN=RID3 PE=1 SV=1 && PF00400:WD domain, G-beta repeat	Trihelix
CsaV3_3G009570	995.213442353612	721.225860489447	797.947462593384	1082.91131016468	1337.02089175898	1092.25399804349	838.128921812147	1170.72873332238	-0.482478439703352	0.00853939282165354	0.274745807666435	CsaV3_3G009570	chr3	7809645	7813274	-	2282	protein_coding	- && sp|Q9FVC8|DAPA2_ARATH 4-hydroxy-tetrahydrodipicolinate synthase 2, chloroplastic OS=Arabidopsis thaliana OX=3702 GN=DHDPS2 PE=1 SV=2 && -	BBR-BPC
CsaV3_6G008370	5.29368852315751	5.93601531267034	2.86687711111395	15.5954824146128	53.9201853285923	3.00344820726898	4.69886031564727	24.1730386501581	-2.36614755143408	0.00856272033224575	0.274745807666435	CsaV3_6G008370	chr6	6719915	6720415	+	459	protein_coding	- && - && -	-
CsaV3_1G012700	291.152868773663	231.504597194143	236.995174518754	342.125895470569	465.311228946741	317.364360568089	253.217546828853	374.933828328467	-0.566889334175745	0.00856702855874219	0.274745807666435	CsaV3_1G012700	chr1	7950563	7963143	+	3506	protein_coding	- && sp|A7S6A5|SDA1_NEMVE Protein SDA1 homolog OS=Nematostella vectensis OX=45351 GN=sdad1 PE=3 SV=1 && PF08158:NUC130/3NT domain|PF05285:SDA1	-
CsaV3_5G005540	1556.34442580831	922.061045234793	1267.15968311237	1590.73920629051	2042.97591078333	1901.18271520127	1248.52171805182	1844.9659440917	-0.563538927762989	0.0086069947468234	0.275417660913578	CsaV3_5G005540	chr5	3579912	3587908	+	3645	protein_coding	- && sp|Q39189|RH7_ARATH DEAD-box ATP-dependent RNA helicase 7 OS=Arabidopsis thaliana OX=3702 GN=RH7 PE=1 SV=2 && PF00271:Helicase conserved C-terminal domain|PF08152:GUCT (NUC152) domain|PF00270:DEAD/DEAH box helicase|PF00150:Cellulase (glycosyl hydrolase family 5)	WRKY
CsaV3_7G006200	109.049983577045	115.752298597072	91.7400675556465	185.196353673527	254.623097385019	113.129882473798	105.514116576588	184.316444510782	-0.805234588756217	0.00862239880757998	0.275417660913578	CsaV3_7G006200	chr7	3786980	3792753	+	1465	protein_coding	- && sp|Q9SZH2|PER43_ARATH Peroxidase 43 OS=Arabidopsis thaliana OX=3702 GN=PER43 PE=3 SV=2 && PF00141:Peroxidase	NAC
CsaV3_5G028420	552.661081817644	283.939399122731	415.697181111523	799.268473748908	539.201853285923	667.766651416137	417.4325540173	668.745659483656	-0.680516495003092	0.00867271851603838	0.276358857480123	CsaV3_5G028420	chr5	23610918	23612310	-	981	protein_coding	- && sp|P34893|CH10_ARATH 10 kDa chaperonin, mitochondrial OS=Arabidopsis thaliana OX=3702 GN=CPN10 PE=1 SV=1 && -	-
CsaV3_6G046290	70.9354262103106	47.4881225013627	84.0950619260093	30.2162471783124	38.94235607065	39.0448266944968	67.5062035458942	36.0678099811531	0.905337157093644	0.00868640288149108	0.276358857480123	CsaV3_6G046290	chr6	27375407	27379138	+	3590	protein_coding	- && sp|Q9ZPW7|ZHD6_ARATH Zinc-finger homeodomain protein 6 OS=Arabidopsis thaliana OX=3702 GN=ZHD6 PE=1 SV=1 && -	ZF-HD
CsaV3_3G047580	10.587377046315	4.94667942722529	7.64500562963721	103.32007099681	6.98965365370641	8.00919521938395	7.7263540343925	39.4396399566335	-2.35526629197815	0.00871969018237684	0.276577662538914	CsaV3_3G047580	chr3	38839168	38840584	-	1417	protein_coding	- && sp|O82161|PHI1_TOBAC Protein PHOSPHATE-INDUCED 1 OS=Nicotiana tabacum OX=4097 GN=PHI-1 PE=2 SV=1 && PF04674:Phosphate-induced protein 1 conserved region	MYB
CsaV3_3G010950	190.57278683367	351.214239332995	275.22020266694	167.651435957088	157.766468183659	190.218386460369	272.335742944535	171.878763533705	0.664868873744105	0.00872784600275896	0.276577662538914	CsaV3_3G010950	chr3	8674955	8679477	-	2118	protein_coding	- && sp|Q94A57|PHL2_ARATH Protein PHR1-LIKE 2 OS=Arabidopsis thaliana OX=3702 GN=PHL2 PE=1 SV=1 && PF00249:Myb-like DNA-binding domain|PF14379:MYB-CC type transfactor, LHEQLE motif	G2-like
CsaV3_1G003250	17.9985409787355	7.91468708356046	12.4231341481605	36.0645530837922	43.9349658232975	19.0218386460369	12.7787874034855	33.0071191843755	-1.37421327714474	0.00875031935463618	0.27674181943131	CsaV3_1G003250	chr1	2011263	2016703	-	3475	protein_coding	- && sp|Q8C0J2|A16L1_MOUSE Autophagy-related protein 16-1 OS=Mus musculus OX=10090 GN=Atg16l1 PE=1 SV=1 && PF12341:Minichromosome loss protein, Mcl1, middle region	WRKY
CsaV3_3G002560	362.088294983974	524.34801928588	476.857226148621	361.620248488835	220.673351067017	305.350567739013	454.431180139492	295.881389098288	0.619254496301245	0.00882803732660989	0.27864907561684	CsaV3_3G002560	chr3	2053692	2057962	+	2166	protein_coding	- && sp|Q7XC57|MYBS3_ORYSJ Transcription factor MYBS3 OS=Oryza sativa subsp. japonica OX=39947 GN=MYBS3 PE=2 SV=1 && PF00249:Myb-like DNA-binding domain	MYB_related
CsaV3_6G017150	1008.97703251382	919.093037578458	1068.3895367418	761.254485363289	720.93284828229	814.935613572317	998.819868944693	765.707649072632	0.383495006999977	0.00887051501421601	0.279112805177418	CsaV3_6G017150	chr6	12741932	12743581	-	1650	protein_coding	- && sp|O22582|H2B_GOSHI Histone H2B OS=Gossypium hirsutum OX=3635 GN=HIS2B PE=2 SV=3 && PF00125:Core histone H2A/H2B/H3/H4	-
CsaV3_6G047570	974.038688260982	1416.72898795732	1308.25158837167	988.363698026088	810.799823829944	816.937912377163	1233.00642152999	872.033811411065	0.499902298941383	0.00888659493440109	0.279112805177418	CsaV3_6G047570	chr6	28058631	28060569	-	1303	protein_coding	- && sp|Q38853|STR15_ARATH Rhodanese-like domain-containing protein 15, chloroplastic OS=Arabidopsis thaliana OX=3702 GN=STR15 PE=2 SV=1 && PF00581:Rhodanese-like domain	-
CsaV3_5G025950	566.424671977853	601.516218350595	584.842930667247	344.075330772396	362.463468042204	515.591942247842	584.261273665232	407.376913687481	0.520491718058284	0.008899401156702	0.279112805177418	CsaV3_5G025950	chr5	21108732	21113005	+	2220	protein_coding	- && sp|Q9FT53|IQD3_ARATH Protein IQ-DOMAIN 3 OS=Arabidopsis thaliana OX=3702 GN=IQD3 PE=1 SV=1 && PF00612:IQ calmodulin-binding motif	TCP
CsaV3_4G037810	269.978114681033	207.760535943462	222.660788963184	321.65682480139	366.457555844322	303.348268934167	233.46647986256	330.48754985996	-0.502292202153576	0.00891249412270577	0.279112805177418	CsaV3_4G037810	chr4	26394150	26399335	-	3063	protein_coding	- && sp|Q9SRE5|Y1666_ARATH Uncharacterized protein At1g76660 OS=Arabidopsis thaliana OX=3702 GN=At1g76660 PE=2 SV=1 && -	-
CsaV3_5G034800	336.678590072818	261.184673757495	332.557744889219	204.690706691793	137.796029173069	249.286201203326	310.140336239844	197.257645689396	0.652706510042694	0.00897243248784231	0.280441088091681	CsaV3_5G034800	chr5	27587794	27594053	-	2172	protein_coding	- && sp|Q94AL1|DTX13_ARATH Protein DETOXIFICATION 13 OS=Arabidopsis thaliana OX=3702 GN=DTX13 PE=2 SV=1 && PF01554:MatE	B3
CsaV3_5G002720	4370.46924471884	4422.33140793941	4089.1223861522	2785.74304631022	2529.25610069119	3863.43554395033	4293.97434627015	3059.47823031725	0.489032591790745	0.00900415094720845	0.280883874479877	CsaV3_5G002720	chr5	1667723	1681308	-	3267	protein_coding	- && sp|Q8W469|SIPL2_ARATH Signal peptide peptidase-like 2 OS=Arabidopsis thaliana OX=3702 GN=SPPL2 PE=2 SV=1 && PF00230:Major intrinsic protein|PF04258:Signal peptide peptidase|PF02225:PA domain	C3H
CsaV3_2G030320	89.9927048936776	152.357726358539	139.521352740879	75.0532591203243	49.9260975264744	91.1045956204924	127.290594664365	72.027984089097	0.82276015932846	0.0090275051926672	0.28106452451022	CsaV3_2G030320	chr2	19898474	19901723	+	1782	protein_coding	- && sp|Q94CE3|BCA5_ARATH Beta carbonic anhydrase 5, chloroplastic OS=Arabidopsis thaliana OX=3702 GN=BCA5 PE=2 SV=1 && PF00484:Carbonic anhydrase	bHLH
CsaV3_6G007040	167.280557331777	117.730970367962	166.278872444609	193.968812531747	234.65265837443	253.290798813017	150.430133381449	227.304089906398	-0.595650554633244	0.0090875636861854	0.281502230874792	CsaV3_6G007040	chr6	5744363	5751068	+	1959	protein_coding	- && sp|Q6PFJ1|NGDN_DANRE Neuroguidin OS=Danio rerio OX=7955 GN=ngdn PE=2 SV=1 && PF04000:Sas10/Utp3/C1D family|PF09368:Sas10 C-terminal domain	bHLH
CsaV3_4G029120	190.57278683367	161.261749327544	177.746380889065	234.906953870106	295.562497356728	231.265511959712	176.526972350093	253.911654395515	-0.524809259066801	0.00910967478224476	0.281502230874792	CsaV3_4G029120	chr4	18632511	18634382	-	1872	protein_coding	- && sp|Q8N9T8|KRI1_HUMAN Protein KRI1 homolog OS=Homo sapiens OX=9606 GN=KRI1 PE=1 SV=3 && PF12936:KRI1-like family C-terminal|PF05178:KRI1-like family	-
CsaV3_6G049650	50.8194098223121	59.3601531267034	47.7812851852326	23.3932236219193	24.9630487632372	35.0402290848048	52.6536160447494	27.7988338233204	0.922207236866438	0.00911030776428845	0.281502230874792	CsaV3_6G049650	chr6	28979342	28979939	+	336	protein_coding	- && - && PF12609:Wound-induced protein	-
CsaV3_1G012830	899.927048936776	750.905937052798	861.018759037891	979.591239167869	1317.05045274839	1133.30112354283	837.283915009155	1143.3142718197	-0.449478657391553	0.0091119262384017	0.281502230874792	CsaV3_1G012830	chr1	8104715	8111465	+	4195	protein_coding	- && sp|F4I116|SYLC_ARATH Leucine--tRNA ligase, cytoplasmic OS=Arabidopsis thaliana OX=3702 GN=At1g09620 PE=1 SV=1 && PF00133:tRNA synthetases class I (I, L, M and V)|PF08264:Anticodon-binding domain of tRNA	-
CsaV3_2G017330	402.320327759971	434.31845371038	367.915895926291	206.64014199362	116.82706821195	345.396543835933	401.518225798881	222.954584680501	0.848756746939342	0.0091474420984468	0.282054943933419	CsaV3_2G017330	chr2	14444068	14446114	+	1254	protein_coding	- && sp|B8AQW7|PLP1_ORYSI Patatin-like protein 1 OS=Oryza sativa subsp. indica OX=39946 GN=PLP1 PE=3 SV=1 && PF01734:Patatin-like phospholipase	-
CsaV3_5G004660	398.085376941445	337.363536936764	320.134610741058	569.235108133368	720.93284828229	369.424129494085	351.861174873089	553.197361969914	-0.653180660832723	0.00918912793587103	0.282511315565733	CsaV3_5G004660	chr5	3025394	3044055	-	5083	protein_coding	- && sp|F4JVN6|TPPII_ARATH Tripeptidyl-peptidase 2 OS=Arabidopsis thaliana OX=3702 GN=TPP2 PE=1 SV=1 && PF00082:Subtilase family|PF12580:Tripeptidyl peptidase II	C2H2
CsaV3_3G044650	146.105803239147	95.9655808881705	86.9619390371233	63.3566473093646	46.9305316748859	76.0873545841475	109.677774388147	62.1248445227994	0.818097793434716	0.00921257250272205	0.282511315565733	CsaV3_3G044650	chr3	36543792	36547042	+	1855	protein_coding	- && sp|O49858|C82A3_SOYBN Cytochrome P450 82A3 OS=Glycine max OX=3847 GN=CYP82A3 PE=2 SV=1 && PF00067:Cytochrome P450	G2-like
CsaV3_2G030400	300.681508115346	314.608811571528	306.755850889193	246.603565681065	200.702912056427	222.255167337905	307.348723525356	223.187215025132	0.461490447071102	0.00923365682756171	0.282511315565733	CsaV3_2G030400	chr2	19946151	19963325	-	5305	protein_coding	- && sp|F4JQZ3|REN1_ARATH Rho GTPase-activating protein REN1 OS=Arabidopsis thaliana OX=3702 GN=REN1 PE=1 SV=2 && -	ERF
CsaV3_6G022660	173.632983559566	94.9762450027255	163.411995333495	231.008083266453	217.677785215428	235.270109569404	144.007074631929	227.985326017095	-0.66347894284369	0.00924877382922066	0.282511315565733	CsaV3_6G022660	chr6	15574574	15581430	+	2713	protein_coding	- && sp|Q9LRZ3|PUM24_ARATH Pumilio homolog 24 OS=Arabidopsis thaliana OX=3702 GN=APUM24 PE=1 SV=1 && PF08144:CPL (NUC119) domain	-
CsaV3_1G045270	240.333458951351	183.027138807336	210.237654815023	284.617554066684	280.584668098786	336.386199214126	211.19941752457	300.529473793199	-0.509582962686234	0.00926633388874635	0.282511315565733	CsaV3_1G045270	chr1	30967521	30969206	-	1050	protein_coding	- && sp|O22268|DIM1A_ARATH Ribosomal RNA small subunit methyltransferase OS=Arabidopsis thaliana OX=3702 GN=DIM1A PE=1 SV=1 && PF00398:Ribosomal RNA adenine dimethylase	G2-like
CsaV3_5G012600	16.939803274104	114.762962711627	2.86687711111395	0.974717650913302	3.99408780211795	5.00574701211497	44.8565476989482	3.32485082171541	3.75564158595652	0.00926816476110791	0.282511315565733	CsaV3_5G012600	chr5	8123721	8127866	-	456	protein_coding	- && sp|Q402F3|TOM3_TOBAC Tobamovirus multiplication protein 3 OS=Nicotiana tabacum OX=4097 GN=TOM3 PE=1 SV=1 && PF06454:Protein of unknown function (DUF1084)	-
CsaV3_5G025870	137.635901602095	132.571008649638	140.476978444584	221.26090675732	191.716214501662	178.204593631293	136.894629565439	197.060571630091	-0.525787389880778	0.0092945748172114	0.282777720151776	CsaV3_5G025870	chr5	21060359	21062190	+	1461	protein_coding	- && sp|F4IFD0|MAIL2_ARATH Protein MAIN-LIKE 2 OS=Arabidopsis thaliana OX=3702 GN=At2g04865 PE=1 SV=1 && PF10536:Plant mobile domain	HB-other
CsaV3_3G027210	942.276557122036	551.060088192897	665.115489778437	882.119474076538	1106.36232118667	1329.52640641774	719.484045031124	1106.00273389365	-0.6206522611226	0.00931419894800515	0.282837050787337	CsaV3_3G027210	chr3	23562293	23565367	+	1303	protein_coding	- && sp|Q8L7W7|KAD7_ARATH Probable adenylate kinase 7, mitochondrial OS=Arabidopsis thaliana OX=3702 GN=At3g01820 PE=2 SV=1 && PF00406:Adenylate kinase	-
CsaV3_3G026680	47.6431967084176	31.6587483342418	43.958782370414	11.6966118109596	3.99408780211795	28.0321832678438	41.0869091376911	14.5742942936405	1.49568804594619	0.00935555138155138	0.283554713558649	CsaV3_3G026680	chr3	22918457	22928363	+	4486	protein_coding	- && sp|Q76CU2|PDR1_TOBAC Pleiotropic drug resistance protein 1 OS=Nicotiana tabacum OX=4097 GN=PDR1 PE=2 SV=1 && PF14510:ABC-transporter N-terminal|PF01061:ABC-2 type transporter|PF00005:ABC transporter|PF08370:Plant PDR ABC transporter associated	MYB_related
CsaV3_4G032090	8.46990163705201	45.5094507304726	11.4675084444558	228.083930313713	271.597970544021	20.0229880484599	21.8156202706602	173.234962968731	-2.9887304685532	0.00944517575226451	0.283832244109791	CsaV3_4G032090	chr4	22614352	22622671	+	4281	protein_coding	- && sp|Q94A68|Y1669_ARATH Uncharacterized oxidoreductase At1g06690, chloroplastic OS=Arabidopsis thaliana OX=3702 GN=At1g06690 PE=1 SV=1 && PF00248:Aldo/keto reductase family	bHLH
CsaV3_3G007670	2149.23754040195	2807.73524289307	2625.10380807668	1778.85971291678	1528.73710626065	2138.45512357552	2527.35886379057	1815.35064758431	0.477483689294833	0.00945531711710242	0.283832244109791	CsaV3_3G007670	chr3	6741087	6747423	-	3213	protein_coding	- && sp|Q9MAM1|CIPK9_ARATH CBL-interacting serine/threonine-protein kinase 9 OS=Arabidopsis thaliana OX=3702 GN=CIPK9 PE=1 SV=2 && PF03822:NAF domain|PF00069:Protein kinase domain	YABBY
CsaV3_3G045320	55.0543606408381	155.325734014874	130.920721407537	64.3313649602779	26.9600926642962	65.0747111574946	113.76693868775	52.1220562606896	1.12710836613124	0.00947227834770672	0.283832244109791	CsaV3_3G045320	chr3	37015695	37017380	+	1361	protein_coding	- && - && -	-
CsaV3_6G009050	33.8796065482081	34.626755990577	50.6481622963465	90.6487415349371	128.809331618304	39.0448266944968	39.7181749450439	86.1676332825793	-1.11578430500333	0.00948452458656639	0.283832244109791	CsaV3_6G009050	chr6	7283379	7292146	+	3011	protein_coding	- && sp|Q8L7F7|NUP62_ARATH Nuclear pore complex protein NUP62 OS=Arabidopsis thaliana OX=3702 GN=NUP62 PE=1 SV=1 && PF05064:Nsp1-like C-terminal region	-
CsaV3_6G003880	223.393655677247	162.251085212989	131.876347111242	289.491142321251	338.498941229496	208.239075703983	172.507029333826	278.74305308491	-0.693837807577752	0.00948897199486319	0.283832244109791	CsaV3_6G003880	chr6	3244061	3256345	-	4287	protein_coding	- && sp|F4IAE9|Y1591_ARATH ATPase family AAA domain-containing protein At1g05910 OS=Arabidopsis thaliana OX=3702 GN=At1g05910 PE=2 SV=1 && PF00004:ATPase family associated with various cellular activities (AAA)|PF00439:Bromodomain|PF17862:AAA+ lid domain	FAR1
CsaV3_3G046870	214.923754040195	234.472604850479	232.21704600023	161.803130051608	155.7694242826	171.196547814332	227.204468296968	162.923034049513	0.480231181090722	0.00949318749890985	0.283832244109791	CsaV3_3G046870	chr3	38270435	38273218	+	1093	protein_coding	- && - && PF06749:Protein of unknown function (DUF1218)	-
CsaV3_4G013390	22.2334917972615	22.7547253652363	33.4468996296628	11.6966118109596	8.98669755476539	11.0126434266529	26.1450389307202	10.5653175974593	1.30900673057474	0.00949783952125265	0.283832244109791	CsaV3_4G013390	chr4	9716496	9722545	-	5830	protein_coding	- && sp|Q9SS43|MUC21_ARATH Xylan glycosyltransferase MUCI21 OS=Arabidopsis thaliana OX=3702 GN=MUCI21 PE=1 SV=1 && PF00636:Ribonuclease III domain	C2H2
CsaV3_6G038260	38.1145573667341	37.5947636469122	49.6925365926419	10.7218941600463	24.9630487632372	22.0252868533059	41.800619202096	19.2367432588631	1.12268588580188	0.009506597690611	0.283832244109791	CsaV3_6G038260	chr6	21780963	21783161	+	2199	protein_coding	- && sp|Q3E936|MAKR1_ARATH Probable membrane-associated kinase regulator 1 OS=Arabidopsis thaliana OX=3702 GN=MAKR1 PE=1 SV=1 && -	-
CsaV3_6G038560	160.928131103988	127.624329222412	100.340698888988	267.072636350245	394.416170459148	113.129882473798	129.631053071796	258.206229761064	-0.99498888529584	0.00958126022167766	0.284709682900175	CsaV3_6G038560	chr6	21978294	21983356	+	3796	protein_coding	- && sp|Q9SJ56|BLH1_ARATH BEL1-like homeodomain protein 1 OS=Arabidopsis thaliana OX=3702 GN=BLH1 PE=1 SV=1 && PF05920:Homeobox KN domain|PF07526:Associated with HOX	TALE
CsaV3_5G007980	483.843131016596	384.851659438127	375.560901555928	649.161955508259	951.591418854602	432.496541846733	414.751897336884	677.749972069865	-0.708818010283493	0.00958562485266506	0.284709682900175	CsaV3_5G007980	chr5	4729423	4737637	-	3749	protein_coding	- && sp|Q54JE4|ODO1_DICDI 2-oxoglutarate dehydrogenase, mitochondrial OS=Dictyostelium discoideum OX=44689 GN=ogdh PE=3 SV=1 && PF16870:2-oxoglutarate dehydrogenase C-terminal|PF02779:Transketolase, pyrimidine binding domain|PF00676:Dehydrogenase E1 component|PF16078:2-oxoglutarate dehydrogenase N-terminus	-
CsaV3_4G013280	381.145573667341	246.344635475819	358.359638889244	436.673507609159	438.351136282445	637.732169343447	328.616616010801	504.252271078351	-0.617930425758362	0.00958935943780507	0.284709682900175	CsaV3_4G013280	chr4	9636172	9640425	-	3105	protein_coding	- && sp|Q43314|DHE1_ARATH Glutamate dehydrogenase 1 OS=Arabidopsis thaliana OX=3702 GN=GDH1 PE=1 SV=1 && PF04410:Gar1/Naf1 RNA binding region	-
CsaV3_3G040670	47.6431967084176	47.4881225013627	78.3613077037814	91.6234591858504	143.787160876246	82.0942509986855	57.8308756378539	105.834957020261	-0.869394261338187	0.00963456032108902	0.28552197929331	CsaV3_3G040670	chr3	33336024	33351251	+	4295	protein_coding	- && sp|Q5ZKD5|RRP12_CHICK RRP12-like protein OS=Gallus gallus OX=9031 GN=RRP12 PE=2 SV=1 && PF08161:NUC173 domain	-
CsaV3_6G034130	759.114934220787	758.820624136359	690.917383778463	1273.95596974369	1429.88343315823	721.828719146979	736.284314045203	1141.8893740163	-0.633188303908878	0.00971334076090116	0.287085959717513	CsaV3_6G034130	chr6	18982800	18987571	-	2090	protein_coding	- && sp|Q39134|AAP3_ARATH Amino acid permease 3 OS=Arabidopsis thaliana OX=3702 GN=AAP3 PE=1 SV=2 && PF01490:Transmembrane amino acid transporter protein	MYB_related
CsaV3_5G014700	387.49799989513	385.840995323572	403.274046963363	577.032849340675	788.832340918295	423.486197224926	392.204347394022	596.450462494632	-0.604741812622797	0.00972321378284646	0.287085959717513	CsaV3_5G014700	chr5	11762239	11764548	+	1075	protein_coding	- && sp|Q9ZVE7|CRR3_ARATH Probable NAD(P)H dehydrogenase subunit CRR3, chloroplastic OS=Arabidopsis thaliana OX=3702 GN=CRR3 PE=2 SV=1 && -	-
CsaV3_2G031840	2078.30211419164	1654.16960046414	1835.75697681664	2358.81671521019	2560.21028115761	2336.68270525527	1856.0762304908	2418.56990054102	-0.382034037152799	0.00976297494479272	0.287260665799608	CsaV3_2G031840	chr2	20983906	20987810	+	1926	protein_coding	- && sp|P38548|RAN_VICFA GTP-binding nuclear protein Ran/TC4 OS=Vicia faba OX=3906 PE=2 SV=1 && PF00071:Ras family	TALE
CsaV3_5G002660	760.173671925418	864.67956387898	818.971228074886	677.428767384745	600.111692268222	590.678147429566	814.608154626428	622.739535694178	0.387549150952724	0.00978469215712966	0.287260665799608	CsaV3_5G002660	chr5	1629640	1632091	+	1294	protein_coding	- && sp|P42748|UBC4_ARATH Ubiquitin-conjugating enzyme E2 4 OS=Arabidopsis thaliana OX=3702 GN=UBC4 PE=2 SV=2 && PF00179:Ubiquitin-conjugating enzyme	WRKY
CsaV3_6G041770	66.7004753917846	65.2961684393738	71.6719277778489	109.16837690229	110.835936508773	96.1103426326074	67.8895238696691	105.371552014557	-0.633868868902426	0.00981000850077354	0.287260665799608	CsaV3_6G041770	chr6	24333822	24338279	-	1645	protein_coding	- && sp|A0L5Z9|RL17_MAGMM 50S ribosomal protein L17 OS=Magnetococcus marinus (strain ATCC BAA-1437 / JCM 17883 / MC-1) OX=156889 GN=rplQ PE=3 SV=1 && PF01196:Ribosomal protein L17	-
CsaV3_3G040110	74.1116393242051	59.3601531267034	79.3169334074861	105.269506298637	118.824112113009	109.125284864106	70.9295752861315	111.072967758584	-0.646787498961245	0.00981751190968376	0.287260665799608	CsaV3_3G040110	chr3	32923575	32926683	+	1881	protein_coding	- && sp|Q9XI21|PPR44_ARATH Pentatricopeptide repeat-containing protein At1g15480, mitochondrial OS=Arabidopsis thaliana OX=3702 GN=At1g15480 PE=2 SV=2 && -	HSF
CsaV3_3G015320	190.57278683367	278.992719695506	226.483291778002	160.828412400695	71.8935804381231	163.187352594948	232.016266102393	131.969781811255	0.814131358902743	0.00981888297146695	0.287260665799608	CsaV3_3G015320	chr3	11388914	11392281	-	2616	protein_coding	- && sp|B9DFA8|INVC_ARATH Alkaline/neutral invertase C, mitochondrial OS=Arabidopsis thaliana OX=3702 GN=INVC PE=1 SV=1 && PF12899:Alkaline and neutral invertase	-
CsaV3_5G035570	25.409704911156	936.901083516469	702.384892222919	103.32007099681	36.9453121695911	50.0574701211497	554.898560216848	63.4409510958503	3.12867809419242	0.00987554386425621	0.288391110327905	CsaV3_5G035570	chr5	28137392	28139065	+	636	protein_coding	- && sp|O82089|CCH_ARATH Copper transport protein CCH OS=Arabidopsis thaliana OX=3702 GN=CCH PE=1 SV=1 && PF00403:Heavy-metal-associated domain	MIKC_MADS
CsaV3_3G019820	1274.72019637633	1354.40082717428	1285.31657148276	714.46803811945	787.833818967766	1185.36089246882	1304.81253167779	895.887583185347	0.542560281516735	0.00992257361481761	0.288907859248534	CsaV3_3G019820	chr3	15619539	15623621	-	1565	protein_coding	- && sp|Q9ASW3|IQD21_ARATH Protein IQ-DOMAIN 21 OS=Arabidopsis thaliana OX=3702 GN=IQD21 PE=1 SV=1 && PF13178:Protein of unknown function (DUF4005)|PF00612:IQ calmodulin-binding motif	-
CsaV3_1G009920	408.67275398776	337.363536936764	366.960270222586	505.878460824004	511.243238671098	469.539069736384	370.998853715703	495.553589743829	-0.418154785794067	0.00992934590931035	0.288907859248534	CsaV3_1G009920	chr1	6181754	6188199	+	3216	protein_coding	- && - && -	ERF
CsaV3_4G029040	323.97373761724	332.416857509539	351.670258963312	200.79183608814	214.68221936384	288.331027897822	336.020284696697	234.601694449934	0.518815024446821	0.00996780567265696	0.289308574682017	CsaV3_4G029040	chr4	18572972	18575206	-	1514	protein_coding	- && sp|B3VTV7|MYB60_VITVI Transcription factor MYB60 OS=Vitis vinifera OX=29760 GN=MYB60 PE=2 SV=1 && PF00249:Myb-like DNA-binding domain	MYB
CsaV3_1G001480	438.317409717442	287.896742664512	430.987192370798	511.726766729484	582.138297158691	576.662055795645	385.73378158425	556.84237322794	-0.529825645181557	0.00997927471252099	0.289308574682017	CsaV3_1G001480	chr1	955423	957628	-	1170	protein_coding	- && sp|O04331|PHB3_ARATH Prohibitin-3, mitochondrial OS=Arabidopsis thaliana OX=3702 GN=PHB3 PE=1 SV=1 && PF01145:SPFH domain / Band 7 family	-
CsaV3_3G018050	1206.96098327991	1650.21225692236	1456.37357244589	1134.57134566308	932.619501794542	1089.25054983622	1437.84893754939	1052.14713243128	0.450715134160793	0.0100097447444827	0.289519324425537	CsaV3_3G018050	chr3	13780091	13785151	-	4882	protein_coding	- && - && -	-
CsaV3_5G024870	2063.4797863268	1605.69214207733	1611.18493644604	2334.44877393736	3087.42987103718	2089.39880285679	1760.11895495006	2503.75914927711	-0.508558387794676	0.0100493855719174	0.289519324425537	CsaV3_5G024870	chr5	19816552	19821268	-	2594	protein_coding	- && sp|Q9FMU6|MPCP3_ARATH Mitochondrial phosphate carrier protein 3, mitochondrial OS=Arabidopsis thaliana OX=3702 GN=MPT3 PE=1 SV=1 && PF00153:Mitochondrial carrier protein	TALE
CsaV3_1G031800	398.085376941445	364.075605843781	374.605275852223	605.299661217161	858.72887745536	379.435623518315	378.922086212483	614.488054063612	-0.697585973322251	0.0100590448205604	0.289519324425537	CsaV3_1G031800	chr1	18849770	18856924	+	4270	protein_coding	- && sp|O64474|HMA4_ARATH Putative cadmium/zinc-transporting ATPase HMA4 OS=Arabidopsis thaliana OX=3702 GN=HMA4 PE=1 SV=2 && PF00122:E1-E2 ATPase|PF00702:haloacid dehalogenase-like hydrolase	Trihelix
CsaV3_5G014640	76.2291147334681	109.816283284401	115.630710148263	32.165682480139	9.98521950529488	76.0873545841475	100.558702722044	39.4127521898605	1.35224990438903	0.0100840719511038	0.289519324425537	CsaV3_5G014640	chr5	11679831	11680781	-	579	protein_coding	- && - && PF04398:Protein of unknown function, DUF538	-
CsaV3_6G038580	237.157245837456	158.293741671209	171.057000963133	331.404001310523	569.157511801808	177.20344422887	188.835996157266	359.2549857804	-0.928426438308101	0.0101363091934007	0.289519324425537	CsaV3_6G038580	chr6	22002829	22005211	+	2383	protein_coding	- && sp|Q0V865|FAFL_ARATH Protein FAF-like, chloroplastic OS=Arabidopsis thaliana OX=3702 GN=At5g22090 PE=2 SV=1 && PF11250:Fantastic Four meristem regulator	-
CsaV3_3G034500	263.625688453244	321.534162769644	252.285185778028	350.898354328789	392.419126558089	420.482749017657	279.148345666972	387.933409968178	-0.474609776106645	0.0101369555408185	0.289519324425537	CsaV3_3G034500	chr3	29238487	29239454	-	327	protein_coding	- && - && PF01221:Dynein light chain type 1	bHLH
CsaV3_5G028270	58.2305737547326	75.1895272938244	65.9381735556209	34.1151177819656	10.9837414558244	45.0517231090347	66.4527582013926	30.0501941156082	1.14519871191908	0.0101409393972446	0.289519324425537	CsaV3_5G028270	chr5	23415907	23421133	-	2097	protein_coding	- && sp|Q9CAC1|GUN8_ARATH Endoglucanase 8 OS=Arabidopsis thaliana OX=3702 GN=CEL1 PE=2 SV=1 && PF00759:Glycosyl hydrolase family 9	WRKY
CsaV3_4G036920	338.796065482081	320.544826884199	275.22020266694	472.738060692952	595.119082515575	342.393095628664	311.520365011073	470.08341294573	-0.594009045758853	0.0101478455573645	0.289519324425537	CsaV3_4G036920	chr4	25946715	25950731	-	3435	protein_coding	- && sp|F4IRM4|PHOX1_ARATH Protein PHOX1 OS=Arabidopsis thaliana OX=3702 GN=PHOX1 PE=1 SV=1 && PF00564:PB1 domain	-
CsaV3_6G053180	94.2276557122036	47.4881225013627	68.8050506667349	130.612165222382	202.699955957486	79.0908027914165	70.1736096267671	137.467641323762	-0.971655325844539	0.0101662792971272	0.289519324425537	CsaV3_6G053180	chr6	31026598	31039758	+	3865	protein_coding	- && sp|F4KAB8|MCM6_ARATH DNA replication licensing factor MCM6 OS=Arabidopsis thaliana OX=3702 GN=MCM6 PE=1 SV=1 && PF14551:MCM N-terminal domain|PF18263:MCM6 C-terminal winged-helix domain|PF00493:MCM P-loop domain|PF17855:MCM AAA-lid domain|PF17207:MCM OB domain	-
CsaV3_3G039350	785.583376836574	778.60734184526	705.251769334033	926.95648601855	1166.27363821844	936.074691265499	756.480829338622	1009.76827183416	-0.416768855998431	0.0102040000571104	0.289519324425537	CsaV3_3G039350	chr3	32344329	32349435	-	3076	protein_coding	- && sp|Q8S9K3|VAR3_ARATH Zinc finger protein VAR3, chloroplastic OS=Arabidopsis thaliana OX=3702 GN=VAR3 PE=1 SV=2 && PF00641:Zn-finger in Ran binding protein and others	MYB
CsaV3_5G005230	888.28093418583	788.500700699711	1010.09636881582	1215.47291068889	1324.0401064021	1075.2344582023	895.626001233786	1204.91582509776	-0.427843760532587	0.0102251268002588	0.289519324425537	CsaV3_5G005230	chr5	3357477	3359230	-	753	protein_coding	- && - && -	-
CsaV3_3G046790	57.1718360501011	96.9549167736156	107.985704518626	45.8117295929252	52.9216633780629	49.0563207187267	87.3708191141141	49.2632378965716	0.829310833382211	0.0102440362135686	0.289519324425537	CsaV3_3G046790	chr3	38173453	38176370	-	2448	protein_coding	- && sp|Q9M088|E135_ARATH Glucan endo-1,3-beta-glucosidase 5 OS=Arabidopsis thaliana OX=3702 GN=At4g31140 PE=2 SV=1 && PF07983:X8 domain|PF00332:Glycosyl hydrolases family 17	LBD
CsaV3_7G028550	281.624229431979	217.653894797913	298.155219555851	346.999483725136	350.48120463585	464.533322724269	265.811114595248	387.338003695085	-0.543072746335813	0.0102557566638778	0.289519324425537	CsaV3_7G028550	chr7	18054132	18059808	+	2503	protein_coding	- && sp|Q9ZT91|EFTM_ARATH Elongation factor Tu, mitochondrial OS=Arabidopsis thaliana OX=3702 GN=TUFA PE=1 SV=1 && PF03143:Elongation factor Tu C-terminal domain|PF00009:Elongation factor Tu GTP binding domain|PF03144:Elongation factor Tu domain 2	LBD
CsaV3_3G014280	653.241163757637	537.209385796666	492.147237407896	971.793497960562	537.204809384864	1291.48272912566	560.865928987399	933.493678823696	-0.735208574615131	0.010263467110246	0.289519324425537	CsaV3_3G014280	chr3	10693297	10694132	+	836	protein_coding	- && sp|Q8L8Z8|GRXS2_ARATH Monothiol glutaredoxin-S2 OS=Arabidopsis thaliana OX=3702 GN=GRXS2 PE=3 SV=1 && PF00462:Glutaredoxin	-
CsaV3_2G026780	209.630065517037	308.672796258858	183.480135111293	390.861778016234	604.10578007034	248.285051800902	233.927665629063	414.417536629159	-0.825020960298142	0.0102640687451869	0.289519324425537	CsaV3_2G026780	chr2	18381446	18383505	-	1521	protein_coding	- && sp|P17569|NIA_CUCMA Nitrate reductase [NADH] OS=Cucurbita maxima OX=3661 PE=2 SV=1 && PF00173:Cytochrome b5-like Heme/Steroid binding domain|PF03404:Mo-co oxidoreductase dimerisation domain	NAC
CsaV3_2G009340	415.025180215549	505.550637462424	484.502231778258	354.797224932442	307.544760763082	369.424129494085	468.359349818744	343.922038396536	0.445932357625293	0.0102838895299764	0.289519324425537	CsaV3_2G009340	chr2	5832929	5836111	+	1415	protein_coding	- && - && -	-
CsaV3_1G003350	37.0558196621026	30.6694124487968	23.8906425926163	62.3819296584513	97.8551511518898	35.0402290848048	30.5386249011719	65.0924366317153	-1.09436023132528	0.0103061798125241	0.289519324425537	CsaV3_1G003350	chr1	2079545	2089782	+	3948	protein_coding	- && sp|Q05549|HRQ1_YEAST ATP-dependent helicase HRQ1 OS=Saccharomyces cerevisiae (strain ATCC 204508 / S288c) OX=559292 GN=HRQ1 PE=1 SV=1 && PF00271:Helicase conserved C-terminal domain|PF09369:Domain of unknown function (DUF1998)|PF00270:DEAD/DEAH box helicase	-
CsaV3_1G009800	4.23495081852601	3.95734354178023	6.68937992593256	15.5954824146128	18.9719170600603	14.0160916339219	4.96055809541293	16.1944970361983	-1.70138600404468	0.0103390507010865	0.289519324425537	CsaV3_1G009800	chr1	6082302	6084932	+	1419	protein_coding	- && sp|A7LB60|HSDA_ARAHY 11-beta-hydroxysteroid dehydrogenase A OS=Arachis hypogaea OX=3818 GN=STO-A PE=1 SV=1 && PF00106:short chain dehydrogenase	MYB_related
CsaV3_1G011100	9.52863934168352	32.6480842196869	21.979391185207	8.77245885821972	0	6.00689641453796	21.3853715821925	4.92645175758589	2.117030600533	0.0103393445930622	0.289519324425537	CsaV3_1G011100	chr1	6877619	6878522	+	904	protein_coding	- && - && -	-
CsaV3_3G048070	93.1689180075721	82.1148784919397	85.050687629714	162.777847702521	320.525546119966	72.0827569744556	86.7781613764086	185.128716932314	-1.09333761927885	0.0103483755278015	0.289519324425537	CsaV3_3G048070	chr3	39217197	39261355	+	9570	protein_coding	- && sp|F4I9T0|BCHB_ARATH BEACH domain-containing protein B OS=Arabidopsis thaliana OX=3702 GN=BCHB PE=4 SV=1 && PF13385:Concanavalin A-like lectin/glucanases superfamily|PF15787:Domain of unknown function (DUF4704)|PF16057:Domain of unknown function (DUF4800)|PF14844:PH domain associated with Beige/BEACH|PF02138:Beige/BEACH domain	-
CsaV3_7G028370	86.8164917797831	37.5947636469122	70.7163020741442	84.8004356294573	129.807853568833	150.172410363449	65.0425191669465	121.59356652058	-0.903845935514154	0.0104319006577994	0.28958188551994	CsaV3_7G028370	chr7	17873499	17876024	-	2053	protein_coding	- && sp|O82266|SWA1_ARATH Protein SLOW WALKER 1 OS=Arabidopsis thaliana OX=3702 GN=SWA1 PE=2 SV=1 && PF09384:UTP15 C terminal	-
CsaV3_6G048410	99.5213442353612	73.2108555229342	68.8050506667349	116.966118109596	144.785682826776	119.136778888336	80.5124168083434	126.962859941569	-0.659509930276983	0.0104452468253513	0.28958188551994	CsaV3_6G048410	chr6	28395757	28397469	+	1461	protein_coding	- && sp|O23491|PP315_ARATH Pentatricopeptide repeat-containing protein At4g16470 OS=Arabidopsis thaliana OX=3702 GN=PCMP-E12 PE=2 SV=2 && PF13041:PPR repeat family	CPP
CsaV3_5G034000	1068.26634397319	1373.19820899774	1205.99963807527	852.877944549139	677.996404409522	1033.18618330053	1215.8213970154	854.686844086397	0.508588942271551	0.0104486490325145	0.28958188551994	CsaV3_5G034000	chr5	27120962	27123224	-	2263	protein_coding	- && sp|Q0V7R1|GATL3_ARATH Probable galacturonosyltransferase-like 3 OS=Arabidopsis thaliana OX=3702 GN=GATL3 PE=2 SV=1 && PF01501:Glycosyl transferase family 8	C2H2
CsaV3_5G026680	243.509672065245	425.414430741375	320.134610741058	200.79183608814	110.835936508773	254.29194821544	329.686237849226	188.639906937451	0.805791727757411	0.010462588799912	0.28958188551994	CsaV3_5G026680	chr5	21796476	21799818	-	1833	protein_coding	- && - && PF04720:PDDEXK-like family of unknown function	-
CsaV3_3G039860	57.1718360501011	92.0082373463903	60.204419333393	222.235624408233	136.79750722254	68.0781593647636	69.7948309099615	142.370430331845	-1.02845059660425	0.0104823396089262	0.28958188551994	CsaV3_3G039860	chr3	32740864	32742366	-	1503	protein_coding	- && sp|O80683|CAB25_ARATH Calmodulin-binding protein 25 OS=Arabidopsis thaliana OX=3702 GN=CAMBP25 PE=1 SV=1 && PF05678:VQ motif	-
CsaV3_2G025710	6017.86511312546	5017.91161097733	4751.37099881953	6490.64483743168	8280.74253574104	6550.52054005365	5262.38257430744	7107.30263774212	-0.433638456369016	0.010490408336067	0.28958188551994	CsaV3_2G025710	chr2	17658784	17660232	-	1449	protein_coding	- && - && -	-
CsaV3_7G023680	30.7033934343135	22.7547253652363	31.5356482222535	69.2049532148445	74.8891462897116	32.0367808775358	28.3312556739345	58.7102934606973	-1.05185765501688	0.01051241747195	0.28958188551994	CsaV3_7G023680	chr7	12720761	12731758	-	4144	protein_coding	- && sp|F4JRF5|RLT3_ARATH Homeobox-DDT domain protein RLT3 OS=Arabidopsis thaliana OX=3702 GN=RLT3 PE=3 SV=1 && -	HB-other
CsaV3_7G008690	4595.98037580535	3818.83651781792	3903.7309996335	5627.04499872249	8196.86669189657	4511.17920731801	4106.18263108559	6111.69696597902	-0.573804932072762	0.0105469570831009	0.28958188551994	CsaV3_7G008690	chr7	5398376	5410474	-	3861	protein_coding	- && sp|Q9LJL3|PREP1_ARATH Presequence protease 1, chloroplastic/mitochondrial OS=Arabidopsis thaliana OX=3702 GN=PREP1 PE=1 SV=2 && PF08367:Peptidase M16C associated|PF00675:Insulinase (Peptidase family M16)|PF05193:Peptidase M16 inactive domain	-
novel.41	20.1160163879985	24.7333971361264	31.5356482222535	55.5589061020582	53.9201853285923	39.0448266944968	25.4616872487928	49.5079727083824	-0.955858890105796	0.0105612757598674	0.28958188551994	-	chr1	9090386	9091167	-	782	-	- && - && -	-
CsaV3_4G006280	49.7606721176806	143.453703389533	106.074453111216	66.2808002621045	39.9408780211795	39.0448266944968	99.7629428728101	48.4221683259269	1.04364047699174	0.0105680298165014	0.28958188551994	CsaV3_4G006280	chr4	4174984	4180221	-	2940	protein_coding	- && sp|Q9FFR9|CHX18_ARATH Cation/H(+) antiporter 18 OS=Arabidopsis thaliana OX=3702 GN=CHX18 PE=2 SV=1 && PF00999:Sodium/hydrogen exchanger family	HSF
CsaV3_6G049760	337.737327777449	430.3611101686	376.516527259633	296.314165877644	282.581711999845	249.286201203326	381.538321735227	276.060693026938	0.467099914732443	0.0105771532272158	0.28958188551994	CsaV3_6G049760	chr6	29028026	29033601	+	1323	protein_coding	- && sp|Q9SXA5|SCAM5_ARATH Secretory carrier-associated membrane protein 5 OS=Arabidopsis thaliana OX=3702 GN=SCAMP5 PE=2 SV=2 && PF04144:SCAMP family	M-type_MADS
CsaV3_1G000950	1065.09013085929	1598.76679087921	1439.17230977921	805.116779654388	556.176726444925	1178.35284665186	1367.6764105059	846.548784250392	0.692199154258616	0.0105881580159887	0.28958188551994	CsaV3_1G000950	chr1	561420	566394	-	3301	protein_coding	- && sp|Q94A08|RFS2_ARATH Probable galactinol--sucrose galactosyltransferase 2 OS=Arabidopsis thaliana OX=3702 GN=RFS2 PE=2 SV=2 && PF05691:Raffinose synthase or seed imbibition protein Sip1	-
CsaV3_6G004270	421.377606443338	441.243804908496	453.922209259709	293.390012924904	276.590580296668	378.434474115892	438.847873537181	316.138355779155	0.473476092518851	0.0105932545800222	0.28958188551994	CsaV3_6G004270	chr6	3691560	3695046	-	1346	protein_coding	- && sp|Q9M376|VA727_ARATH Vesicle-associated membrane protein 727 OS=Arabidopsis thaliana OX=3702 GN=VAMP727 PE=1 SV=1 && PF00957:Synaptobrevin|PF13774:Regulated-SNARE-like domain	bHLH
CsaV3_3G031700	22.2334917972615	16.818710052566	9.55625703704652	38.0139883856188	39.9408780211795	30.0344820726898	16.202819628958	35.9964494931627	-1.15892984935872	0.0106039483168584	0.28958188551994	CsaV3_3G031700	chr3	27429059	27431793	-	2735	protein_coding	- && sp|Q9FZ19|PPR5_ARATH Putative pentatricopeptide repeat-containing protein At1g02420 OS=Arabidopsis thaliana OX=3702 GN=At1g02420 PE=3 SV=2 && PF13041:PPR repeat family	-
CsaV3_UNG203690	67.7592130964161	42.5414430741375	57.3375422222791	289.491142321251	65.9024487349462	64.0735617550716	55.8793994642776	139.822384270423	-1.32429551299718	0.0106530402409503	0.289791180433859	CsaV3_UNG203690	scaffold18_1	314151	314767	-	378	protein_coding	- && sp|P27064|RBL_CUCSA Ribulose bisphosphate carboxylase large chain OS=Cucumis sativus OX=3659 GN=rbcL PE=1 SV=5 && PF02788:Ribulose bisphosphate carboxylase large chain, N-terminal domain	-
CsaV3_1G013570	995.213442353612	1236.66985680632	970.915714963926	822.661697370827	755.881116550822	827.950555803816	1067.59967137462	802.164456575155	0.412423539532293	0.0106537650183825	0.289791180433859	CsaV3_1G013570	chr1	8860455	8863787	-	1512	protein_coding	- && sp|Q56WF8|SCP48_ARATH Serine carboxypeptidase-like 48 OS=Arabidopsis thaliana OX=3702 GN=SCPL48 PE=2 SV=2 && PF00450:Serine carboxypeptidase	C3H
CsaV3_7G003150	1218.60709803086	1042.76002325909	943.202569556491	1408.46700556972	1405.91890634552	1386.59192235585	1068.18989694881	1400.32594475703	-0.390960819424757	0.0106716391572951	0.289791180433859	CsaV3_7G003150	chr7	2354948	2356967	-	1189	protein_coding	- && sp|Q9ZWA8|FLA9_ARATH Fasciclin-like arabinogalactan protein 9 OS=Arabidopsis thaliana OX=3702 GN=FLA9 PE=2 SV=1 && PF02469:Fasciclin domain	HSF
CsaV3_3G018240	843.813950591307	588.654851839809	735.831791852582	868.473426963752	1145.30467725732	1039.19307971507	722.766864761232	1017.65706131205	-0.493855730568763	0.010688536268926	0.289791180433859	CsaV3_3G018240	chr3	13984899	13988101	+	2124	protein_coding	- && sp|O49485|SERA1_ARATH D-3-phosphoglycerate dehydrogenase 1, chloroplastic OS=Arabidopsis thaliana OX=3702 GN=PGDH1 PE=1 SV=1 && PF02826:D-isomer specific 2-hydroxyacid dehydrogenase, NAD binding domain|PF00389:D-isomer specific 2-hydroxyacid dehydrogenase, catalytic domain|PF01842:ACT domain	CO-like
CsaV3_1G031710	211.7475409263	153.347062243984	165.323246740905	223.210342059146	299.556585158846	258.296545825132	176.805949970396	260.354491014375	-0.559337855608566	0.0107021550731994	0.289791180433859	CsaV3_1G031710	chr1	18757232	18766214	-	3139	protein_coding	- && sp|Q7ZVR1|WDR75_DANRE WD repeat-containing protein 75 OS=Danio rerio OX=7955 GN=wdr75 PE=2 SV=2 && -	-
CsaV3_7G026250	30.7033934343135	37.5947636469122	33.4468996296628	16.5702000655261	14.9778292579423	17.0195398411909	33.9150189036295	16.1891897215531	1.067576397969	0.0107294828180297	0.290040394488056	CsaV3_7G026250	chr7	15733456	15738184	-	1702	protein_coding	- && - && -	GATA
CsaV3_7G028580	73.0529016195736	48.4774583868078	51.6037880000512	86.7498709312839	198.705868155368	69.0793087671866	57.7113826688109	118.178349284613	-1.03533601719704	0.0107664692856963	0.290161436569778	CsaV3_7G028580	chr7	18064358	18069081	-	4047	protein_coding	- && sp|Q8L735|ISOA2_ARATH Isoamylase 2, chloroplastic OS=Arabidopsis thaliana OX=3702 GN=ISA2 PE=1 SV=2 && -	-
CsaV3_6G042410	637.360098188164	846.871517940969	680.405501037712	413.28028398724	356.472336339027	639.734468148293	721.545705722282	469.82902949152	0.619143232605133	0.0107702239156688	0.290161436569778	CsaV3_6G042410	chr6	24893084	24897305	+	1157	protein_coding	- && - && -	-
CsaV3_5G029210	38.1145573667341	32.6480842196869	46.8256594815279	69.2049532148445	85.872887745536	55.0632171332647	39.196100355983	70.0470193645484	-0.836380128347553	0.0108233091569826	0.290183768884416	CsaV3_5G029210	chr5	24272324	24274637	+	2314	protein_coding	- && - && PF02536:mTERF	-
CsaV3_7G027390	48.7019344130491	32.6480842196869	40.1362795555954	78.9521297239775	92.8625413992424	51.0586195235727	40.4954327294438	74.2910968822642	-0.877470954325512	0.0108252792398039	0.290183768884416	CsaV3_7G027390	chr7	16941803	16945392	+	2613	protein_coding	- && sp|Q9LII8|KLCR2_ARATH Protein KINESIN LIGHT CHAIN-RELATED 2 OS=Arabidopsis thaliana OX=3702 GN=KLCR2 PE=1 SV=1 && PF13424:Tetratricopeptide repeat	NAC
CsaV3_3G034390	2213.82054038447	2373.41678918269	2092.82029111319	3753.63767366713	4162.83801175744	2178.50109967243	2226.68587356012	3364.992261699	-0.595727681511219	0.0108254521042302	0.290183768884416	CsaV3_3G034390	chr3	29181040	29182090	+	1051	protein_coding	- && sp|P02519|HSP11_SOYBN 17.3 kDa class I heat shock protein OS=Glycine max OX=3847 GN=HSP17.3-B PE=3 SV=1 && PF00011:Hsp20/alpha crystallin family	NF-YB
CsaV3_7G025800	341.972278595975	277.014047924616	341.158376222561	408.406695732674	440.348180183504	452.519529895193	320.048234247717	433.758135270457	-0.438692881798577	0.010894197894743	0.291274332075535	CsaV3_7G025800	chr7	15249701	15252788	+	1671	protein_coding	- && - && PF13891:Potential DNA-binding domain	-
CsaV3_6G008950	368.440721211763	311.640803915193	300.066470963261	167.651435957088	226.664482770194	267.306890446939	326.715998696739	220.540936391407	0.566878263006557	0.0109025385810939	0.291274332075535	CsaV3_6G008950	chr6	7187686	7190048	+	1651	protein_coding	- && - && -	-
CsaV3_3G004940	43.4082458898916	40.5627713032473	40.1362795555954	20.4690706691793	10.9837414558244	27.0310338654208	41.3690989162448	19.4946153301415	1.08501054003142	0.0109461492277393	0.291952043485853	CsaV3_3G004940	chr3	4126617	4131678	+	4611	protein_coding	- && sp|Q6ZFR0|XAT2_ORYSJ Alpha-1,3-arabinosyltransferase XAT2 OS=Oryza sativa subsp. japonica OX=39947 GN=XAT2 PE=1 SV=1 && PF04577:Protein of unknown function (DUF563)	C2H2
CsaV3_7G007530	182.102885196618	141.475031618643	150.03323548163	251.477153935632	241.642312028136	195.224133472484	157.870384098964	229.447866478751	-0.540716813500332	0.0109672375812951	0.292027792035717	CsaV3_7G007530	chr7	4693674	4699625	-	2512	protein_coding	- && sp|Q9ZQR4|Y2452_ARATH DUF21 domain-containing protein At2g14520 OS=Arabidopsis thaliana OX=3702 GN=CBSDUF3 PE=2 SV=2 && PF01595:Cyclin M transmembrane N-terminal domain	C2H2
CsaV3_4G001170	42.3495081852601	47.4881225013627	43.958782370414	72.1291061675844	94.8595853003013	62.0712629502256	44.5988043523456	76.3533181393704	-0.77515806015745	0.0110469149391531	0.292991402229737	CsaV3_4G001170	chr4	673741	675862	-	694	protein_coding	- && - && PF00582:Universal stress protein family	-
CsaV3_3G035870	239.274721246719	175.112451723775	197.814520666863	304.11190708495	371.450165596969	241.277005983942	204.067231212452	305.613026221954	-0.58346632932782	0.0110557745953149	0.292991402229737	CsaV3_3G035870	chr3	29955613	29959607	-	1541	protein_coding	- && sp|P97891|TSN_CRIGR Translin OS=Cricetulus griseus OX=10029 GN=TSN PE=2 SV=1 && PF01997:Translin family	-
CsaV3_4G007160	96.3451311214667	86.07222203372	119.453212963081	184.221636022614	185.725082798485	116.133330681067	100.623522039423	162.026683167389	-0.686684624596567	0.0110812004518546	0.292991402229737	CsaV3_4G007160	chr4	4902263	4906655	+	2730	protein_coding	- && sp|Q9C6W5|AB14G_ARATH ABC transporter G family member 14 OS=Arabidopsis thaliana OX=3702 GN=ABCG14 PE=1 SV=1 && PF01061:ABC-2 type transporter|PF00005:ABC transporter	G2-like
CsaV3_1G012790	133.400950783569	122.677649795187	112.763833037149	154.980106495215	231.657092522841	172.197697216755	122.947477871968	186.278298744937	-0.599979815893564	0.0110893764165548	0.292991402229737	CsaV3_1G012790	chr1	8036564	8077569	-	4891	protein_coding	- && sp|F4JXF9|NRPC1_ARATH DNA-directed RNA polymerase III subunit 1 OS=Arabidopsis thaliana OX=3702 GN=NRPC1 PE=2 SV=1 && PF04998:RNA polymerase Rpb1, domain 5|PF04997:RNA polymerase Rpb1, domain 1|PF04983:RNA polymerase Rpb1, domain 3|PF00623:RNA polymerase Rpb1, domain 2|PF05000:RNA polymerase Rpb1, domain 4	G2-like
CsaV3_5G040400	514.54652445091	385.840995323572	418.564058222637	640.38949665004	842.752526246888	493.566655394536	439.65052599904	658.902892763821	-0.584089733194096	0.0111077435633943	0.292991402229737	CsaV3_5G040400	chr5	31746590	31750362	-	2840	protein_coding	- && sp|Q5ZJM7|DCK2_CHICK Deoxycytidine kinase 2 OS=Gallus gallus OX=9031 GN=DCK2 PE=1 SV=1 && PF01712:Deoxynucleoside kinase	-
CsaV3_6G048910	807.816868633836	808.287418408612	672.760495408075	1065.36639244824	1350.00167711587	854.981589669237	762.954927483507	1090.11655307778	-0.514983627343526	0.0111132775825439	0.292991402229737	CsaV3_6G048910	chr6	28644634	28646952	+	1654	protein_coding	- && - && -	-
CsaV3_1G030240	13.7635901602095	9.89335885445057	0	0.974717650913302	0	0	7.88564967155336	0.324905883637767	4.46856109419362	0.0111851644996094	1	CsaV3_1G030240	chr1	17025219	17025452	-	234	protein_coding	- && - && -	-
CsaV3_6G046720	224.452393381878	170.16577229655	182.524509407588	261.224330444765	244.637877879725	342.393095628664	192.380891695339	282.751767984385	-0.556383961471304	0.0111856219851454	0.294413665507043	CsaV3_6G046720	chr6	27568080	27570855	+	1252	protein_coding	- && sp|Q9USJ9|MNP1_SCHPO 54S ribosomal protein L12, mitochondrial OS=Schizosaccharomyces pombe (strain 972 / ATCC 24843) OX=284812 GN=mrpl12 PE=3 SV=2 && PF16320:Ribosomal protein L7/L12 dimerisation domain|PF00542:Ribosomal protein L7/L12 C-terminal domain	Dof
CsaV3_4G004470	137.635901602095	204.792528287127	164.3676210372	119.890271062336	103.846282855067	111.127583668952	168.932016975474	111.621379195452	0.598515650673404	0.0112728470919812	0.296222285735592	CsaV3_4G004470	chr4	2794167	2801392	-	1662	protein_coding	- && sp|F4KFM8|LEA65_ARATH Late embryogenesis abundant protein At5g17165 OS=Arabidopsis thaliana OX=3702 GN=At5g17165 PE=3 SV=1 && -	-
CsaV3_2G033230	899.927048936776	760.799295907249	886.820653037917	1055.61921593911	1143.30763335626	1092.25399804349	849.182332627314	1097.06028244629	-0.369567363050825	0.0112944004280379	0.296302114835885	CsaV3_2G033230	chr2	22062329	22068164	+	2640	protein_coding	- && sp|F4IYF8|SYHC_ARATH Histidine--tRNA ligase, cytoplasmic OS=Arabidopsis thaliana OX=3702 GN=At3g02760 PE=2 SV=1 && PF13393:Histidyl-tRNA synthetase|PF03129:Anticodon binding domain	WRKY
CsaV3_4G023430	857.577540751516	802.351403095941	723.408657704421	561.437366926062	598.114648367163	654.751709184638	794.44586718396	604.767908159288	0.393354249769325	0.0113464930011204	0.296788489527178	CsaV3_4G023430	chr4	13658638	13660465	-	558	protein_coding	- && sp|O64865|LTG14_ARATH Non-specific lipid transfer protein GPI-anchored 14 OS=Arabidopsis thaliana OX=3702 GN=LTPG14 PE=2 SV=1 && PF14368:Probable lipid transfer	-
CsaV3_5G017290	17.9985409787355	12.8613665107857	10.5118827407512	40.9381413383587	23.9645268127077	30.0344820726898	13.7905967434241	31.6457167412521	-1.20461392627852	0.0113550503514142	0.296788489527178	CsaV3_5G017290	chr5	13877689	13879871	-	2091	protein_coding	- && sp|Q9ZPS3|DCE4_ARATH Glutamate decarboxylase 4 OS=Arabidopsis thaliana OX=3702 GN=GAD4 PE=1 SV=1 && PF00282:Pyridoxal-dependent decarboxylase conserved domain	GeBP
CsaV3_4G004750	61.4067868686271	19.7867177089011	22.9350168889116	189.095224277181	41.9379219222385	56.0643665356877	34.70950715548	95.6991709117023	-1.46727397045504	0.0113685773967481	0.296788489527178	CsaV3_4G004750	chr4	2999397	3001716	+	1098	protein_coding	- && sp|Q5HZ05|TPPJ_ARATH Probable trehalose-phosphate phosphatase J OS=Arabidopsis thaliana OX=3702 GN=TPPJ PE=1 SV=1 && PF02358:Trehalose-phosphatase	-
CsaV3_3G009420	12.704852455578	13.8507023962308	22.9350168889116	0.974717650913302	3.99408780211795	8.00919521938395	16.4968572469068	4.3260002241384	1.93815114794574	0.0113987688192153	0.297092015332089	CsaV3_3G009420	chr3	7702095	7709480	+	2688	protein_coding	- && sp|Q9LE59|GAUT1_ARATH Polygalacturonate 4-alpha-galacturonosyltransferase OS=Arabidopsis thaliana OX=3702 GN=GAUT1 PE=1 SV=1 && PF01501:Glycosyl transferase family 8	MIKC_MADS
CsaV3_5G033170	49.7606721176806	61.3388248975935	84.0950619260093	27.2920942255725	10.9837414558244	47.0540219138807	65.0648529804278	28.4432858650925	1.19533191751054	0.0114301920495719	0.29742660710455	CsaV3_5G033170	chr5	26637691	26642035	-	2550	protein_coding	- && sp|Q9FF10|HPSE1_ARATH Heparanase-like protein 1 OS=Arabidopsis thaliana OX=3702 GN=At5g07830 PE=2 SV=1 && PF03662:Glycosyl hydrolase family 79, N-terminal domain|PF03763:Remorin, C-terminal region	bHLH
CsaV3_2G029100	145.047065534516	124.656321566077	115.630710148263	204.690706691793	389.4235607065	127.14597410772	128.444699082952	240.420080502005	-0.90484949857329	0.0114639533525848	0.297820853086711	CsaV3_2G029100	chr2	19034494	19037166	-	2673	protein_coding	- && sp|Q9FXH1|PPR52_ARATH Pentatricopeptide repeat-containing protein At1g19720 OS=Arabidopsis thaliana OX=3702 GN=DYW7 PE=2 SV=1 && PF13041:PPR repeat family|PF14432:DYW family of nucleic acid deaminases	bZIP
CsaV3_2G008710	25.409704911156	36.6054277614671	27.7131454074349	10.7218941600463	5.99113170317693	19.0218386460369	29.909426026686	11.9116215030867	1.32965933260767	0.011566931196913	0.298929569085294	CsaV3_2G008710	chr2	5099879	5107595	-	2301	protein_coding	- && sp|Q9LVD8|CAP7_ARATH Putative clathrin assembly protein At5g57200 OS=Arabidopsis thaliana OX=3702 GN=At5g57200 PE=3 SV=1 && PF07651:ANTH domain	bZIP
CsaV3_3G046110	35.9970819574711	30.6694124487968	24.8462682963209	41.912858989272	76.8861901907706	56.0643665356877	30.5042542341963	58.2878052385767	-0.936345927147229	0.0115759236639281	0.298929569085294	CsaV3_3G046110	chr3	37681633	37683237	+	1605	protein_coding	- && sp|Q9LN22|PPR54_ARATH Pentatricopeptide repeat-containing protein At1g20300, mitochondrial OS=Arabidopsis thaliana OX=3702 GN=At1g20300 PE=2 SV=1 && PF01535:PPR repeat|PF13041:PPR repeat family|PF17177:Pentacotripeptide-repeat region of PRORP	GeBP
CsaV3_4G006570	329.267426140397	205.781864172572	278.087079778054	369.417989696141	471.302360649918	364.41838248197	271.045456697007	401.712910942677	-0.568241554665077	0.0116175818628219	0.298929569085294	CsaV3_4G006570	chr4	4407865	4415301	-	2002	protein_coding	- && sp|Q42191|OXA1_ARATH Mitochondrial inner membrane protein OXA1 OS=Arabidopsis thaliana OX=3702 GN=OXA1 PE=2 SV=2 && PF02096:60Kd inner membrane protein	M-type_MADS
CsaV3_2G010910	590.775639184378	664.833715019078	720.541780593307	397.684801572627	243.639355929195	573.658607588376	658.717044932255	404.994255030066	0.701925246157016	0.0116587908170979	0.298929569085294	CsaV3_2G010910	chr2	8156968	8159071	+	1969	protein_coding	- && sp|Q9FGQ9|FLZ1_ARATH FCS-Like Zinc finger 1 OS=Arabidopsis thaliana OX=3702 GN=FLZ1 PE=1 SV=1 && -	-
CsaV3_2G024660	2002.07299945817	2139.93352021766	2206.53974985404	1614.13242991243	1489.79475019	1826.09651001954	2116.18208984329	1643.34123004066	0.364923733167648	0.0116593788631298	0.298929569085294	CsaV3_2G024660	chr2	17093711	17098581	-	2698	protein_coding	- && sp|Q949Z1|PGLR4_ARATH Polygalacturonase At1g48100 OS=Arabidopsis thaliana OX=3702 GN=At1g48100 PE=2 SV=1 && PF00295:Glycosyl hydrolases family 28	C3H
CsaV3_1G001640	122.813573737254	147.411046931314	115.630710148263	98.4464827422435	77.8847121413001	73.0839063768786	128.61844360561	83.1383670868074	0.628900941879994	0.0116620674990896	0.298929569085294	CsaV3_1G001640	chr1	1067140	1069916	+	2568	protein_coding	- && sp|O80738|TPS10_ARATH Probable alpha,alpha-trehalose-phosphate synthase [UDP-forming] 10 OS=Arabidopsis thaliana OX=3702 GN=TPS10 PE=2 SV=1 && PF02358:Trehalose-phosphatase|PF00982:Glycosyltransferase family 20	-
CsaV3_4G024710	50.8194098223121	83.1042143773848	88.8731904445326	167.651435957088	220.673351067017	66.0758605599176	74.2656048814098	151.466882528007	-1.02684983409666	0.0116859852956998	0.298929569085294	CsaV3_4G024710	chr4	14463477	14467416	-	2405	protein_coding	- && sp|Q9ZUS1|WTR13_ARATH WAT1-related protein At2g37460 OS=Arabidopsis thaliana OX=3702 GN=At2g37460 PE=2 SV=1 && PF00892:EamA-like transporter family	ERF
CsaV3_3G014360	58.2305737547326	32.6480842196869	51.6037880000512	79.9268473748908	111.834458459303	66.0758605599176	47.4941486581569	85.9457221313703	-0.857046670787758	0.0117020489237513	0.298929569085294	CsaV3_3G014360	chr3	10748030	10749142	-	1113	protein_coding	- && - && PF02536:mTERF	-
CsaV3_6G012860	230.804819609667	339.342208707655	260.88581711137	170.575588909828	91.8640194487129	221.254017935482	277.010948476231	161.231208764674	0.781039215482846	0.0117095509276889	0.298929569085294	CsaV3_6G012860	chr6	8987717	8989123	-	1245	protein_coding	- && - && PF04720:PDDEXK-like family of unknown function	-
CsaV3_3G013850	69.8766885056791	92.9975732318354	115.630710148263	29.2415295273991	17.9733951095308	76.0873545841475	92.8349906285924	41.1007597403591	1.17702686729286	0.0117435871881273	0.298929569085294	CsaV3_3G013850	chr3	10391021	10393339	+	1180	protein_coding	- && sp|Q6L4D2|PM19L_ORYSJ Membrane protein PM19L OS=Oryza sativa subsp. japonica OX=39947 GN=PM19L PE=2 SV=1 && PF05512:AWPM-19-like family	-
CsaV3_6G034020	476.431967084176	285.918070893622	397.540292741135	617.970990679034	694.971277568524	454.521828700039	386.630110239644	589.154698982532	-0.608170416698666	0.01177682967995	0.298929569085294	CsaV3_6G034020	chr6	18815695	18825021	-	1836	protein_coding	- && sp|Q0GZS3|USP_CUCME UDP-sugar pyrophosphorylase OS=Cucumis melo OX=3656 GN=USP PE=1 SV=1 && PF01704:UTP--glucose-1-phosphate uridylyltransferase	-
CsaV3_3G038380	510.311573632384	510.49731688965	505.525997259761	635.515908395473	781.842687264589	614.705733087718	508.778295927265	677.35477624926	-0.412849487139174	0.0117905868731487	0.298929569085294	CsaV3_3G038380	chr3	31563262	31575104	-	2116	protein_coding	- && sp|Q94AX4|DLD_ARATH D-lactate dehydrogenase [cytochrome], mitochondrial OS=Arabidopsis thaliana OX=3702 GN=DLD PE=1 SV=1 && PF01565:FAD binding domain|PF02913:FAD linked oxidases, C-terminal domain	-
CsaV3_4G003190	671.239704736372	489.721263295303	495.969740222714	732.01295583589	860.725921356419	710.816075720326	552.310236084797	767.851650970878	-0.475941148419003	0.011792845162701	0.298929569085294	CsaV3_4G003190	chr4	1968324	1987905	+	4505	protein_coding	- && sp|F4JLM5|SYIC_ARATH Isoleucine--tRNA ligase, cytoplasmic OS=Arabidopsis thaliana OX=3702 GN=At4g10320 PE=2 SV=1 && PF08264:Anticodon-binding domain of tRNA|PF00133:tRNA synthetases class I (I, L, M and V)	C3H
CsaV3_6G002190	620.42029491406	594.590867152479	737.743043259991	339.201742517829	253.62457543449	592.680446234412	650.918068442177	395.168921395577	0.720199924158594	0.0117942129098605	0.298929569085294	CsaV3_6G002190	chr6	1503636	1504336	+	354	protein_coding	- && sp|P62785|H41_WHEAT Histone H4 variant TH011 OS=Triticum aestivum OX=4565 PE=3 SV=2 && PF15511:Centromere kinetochore component CENP-T histone fold	CO-like
CsaV3_3G013770	61.4067868686271	53.4241378140331	38.2250281481861	91.6234591858504	139.793073074128	59.0678147429566	51.0186509436154	96.8281156676451	-0.926471258172896	0.0117957300772268	0.298929569085294	CsaV3_3G013770	chr3	10342248	10344529	-	2186	protein_coding	- && sp|Q94ID2|IPT5_ARATH Adenylate isopentenyltransferase 5, chloroplastic OS=Arabidopsis thaliana OX=3702 GN=IPT5 PE=1 SV=2 && PF01715:IPP transferase	-
CsaV3_3G033640	62.4655245732586	67.2748402102639	62.1156707408024	19.494353018266	7.9881756042359	50.0574701211497	63.9520118414416	25.8466662478839	1.30778864819918	0.0118145383728378	0.298929569085294	CsaV3_3G033640	chr3	28839228	28841692	+	1364	protein_coding	- && sp|F4HT21|IAN9_ARATH Immune-associated nucleotide-binding protein 9 OS=Arabidopsis thaliana OX=3702 GN=IAN9 PE=2 SV=1 && PF04548:AIG1 family	-
CsaV3_2G029560	114.343672100202	74.2001914083793	81.2281848148954	134.511035826036	209.689609611192	114.131031876221	89.9240161078256	152.77722577115	-0.766249286132583	0.011847011145443	0.298929569085294	CsaV3_2G029560	chr2	19349470	19351365	+	1539	protein_coding	- && - && -	-
CsaV3_3G036840	412.907704806286	272.067368497391	386.072784296679	447.395401769206	480.289058204684	710.816075720326	357.015952533452	546.166845231405	-0.61349857794973	0.0118644489978653	0.298929569085294	CsaV3_3G036840	chr3	30497104	30499704	-	1573	protein_coding	- && sp|Q9LUG5|RPF2_ARATH Ribosome production factor 2 homolog OS=Arabidopsis thaliana OX=3702 GN=At3g23620 PE=2 SV=1 && PF04427:Brix domain	FAR1
CsaV3_3G022690	165.163081922514	140.485695733198	193.992017852044	228.083930313713	239.645268127077	244.280454191211	166.546931835919	237.336550877333	-0.510350574285699	0.0118774722690147	0.298929569085294	CsaV3_3G022690	chr3	20182316	20185446	+	1095	protein_coding	- && sp|Q9FIU6|ORRM2_ARATH Organelle RRM domain-containing protein 2, mitochondrial OS=Arabidopsis thaliana OX=3702 GN=ORRM2 PE=1 SV=1 && PF00076:RNA recognition motif. (a.k.a. RRM, RBD, or RNP domain)	bHLH
CsaV3_6G004180	497.606721176806	657.908363820963	640.269221482117	829.48472092722	948.595853003014	713.819523927595	598.594768826628	830.633365952609	-0.4722005023794	0.0118802228293599	0.298929569085294	CsaV3_6G004180	chr6	3631892	3641242	-	864	protein_coding	- && sp|Q9LZ23|ACR12_ARATH ACT domain-containing protein ACR12 OS=Arabidopsis thaliana OX=3702 GN=ACR12 PE=2 SV=1 && -	MYB_related
CsaV3_3G047130	119.63736062336	140.485695733198	131.876347111242	95.5223297895036	74.8891462897116	90.1034462180695	130.6664678226	86.8383074324282	0.589775900388979	0.0119424799802895	0.300024343994619	CsaV3_3G047130	chr3	38424186	38426025	-	1708	protein_coding	- && - && -	FAR1
CsaV3_6G038310	300.681508115346	334.395529280429	323.957113555877	450.319554721946	406.398433865502	411.472404395851	319.678050317218	422.730130994433	-0.402857661566619	0.0119630597244385	0.300070289608446	CsaV3_6G038310	chr6	21824659	21825851	+	1193	protein_coding	- && sp|Q6NMR8|FAF3_ARATH Protein FANTASTIC FOUR 3 OS=Arabidopsis thaliana OX=3702 GN=FAF3 PE=2 SV=1 && PF11250:Fantastic Four meristem regulator	-
CsaV3_2G015970	152.458229466936	143.453703389533	134.743224222356	233.932236219193	341.494507081085	147.16896215618	143.551719026275	240.865235152152	-0.746994072443375	0.0119942634821985	0.300382157285795	CsaV3_2G015970	chr2	13242945	13249442	+	2564	protein_coding	- && - && PF04515:Plasma-membrane choline transporter	-
CsaV3_7G001900	385.380524485867	286.907406779067	262.797068518779	526.347531493183	746.894418996057	308.354015946282	311.694999927904	527.198655478507	-0.758729900185173	0.012054577015274	0.300802968559378	CsaV3_7G001900	chr7	1547250	1549227	-	1978	protein_coding	- && sp|Q9SVG0|AVT3C_ARATH Amino acid transporter AVT3C OS=Arabidopsis thaliana OX=3702 GN=AVT3C PE=1 SV=1 && PF01490:Transmembrane amino acid transporter protein	MYB_related
CsaV3_5G023240	380.086835962709	442.233140793941	390.850912815202	282.668118764858	289.571365653551	329.378153397165	404.390296523951	300.539212605191	0.428493750516554	0.0120563356367658	0.300802968559378	CsaV3_5G023240	chr5	17444431	17446591	-	2068	protein_coding	- && - && -	C2H2
CsaV3_3G030300	49.7606721176806	73.2108555229342	68.8050506667349	126.713294618729	270.599448593491	48.0551713163037	63.9255261024499	148.455971509508	-1.2147611633354	0.0120674564653578	0.300802968559378	CsaV3_3G030300	chr3	26029083	26038086	-	3715	protein_coding	- && sp|Q9C6S1|FH14_ARATH Formin-like protein 14 OS=Arabidopsis thaliana OX=3702 GN=FH14 PE=3 SV=3 && PF10409:C2 domain of PTEN tumour-suppressor protein|PF02181:Formin Homology 2 Domain	HD-ZIP
CsaV3_2G019730	128.107262260412	89.0402296900552	107.030078814921	63.3566473093646	69.8965365370642	72.0827569744556	108.059190255129	68.4453136069614	0.657813292262683	0.01210330497755	0.300915619180659	CsaV3_2G019730	chr2	15739591	15742613	+	1290	protein_coding	- && sp|Q0IU52|ASP1_ORYSJ Aspartic proteinase Asp1 OS=Oryza sativa subsp. japonica OX=39947 GN=ASP1 PE=2 SV=1 && PF14543:Xylanase inhibitor N-terminal|PF14541:Xylanase inhibitor C-terminal	NAC
CsaV3_2G033050	385.380524485867	368.032949385561	519.86038281533	269.022071652071	275.592058346139	341.391946226241	424.424618895586	295.335358741484	0.523795221930737	0.0121095831251855	0.300915619180659	CsaV3_2G033050	chr2	21915213	21918154	-	1717	protein_coding	- && sp|Q8LAH7|OPR1_ARATH 12-oxophytodienoate reductase 1 OS=Arabidopsis thaliana OX=3702 GN=OPR1 PE=1 SV=2 && PF00724:NADH:flavin oxidoreductase / NADH oxidase family	NAC
CsaV3_2G019810	25.409704911156	21.7653894797913	24.8462682963209	6.82302355639311	4.99260975264744	15.0172410363449	24.0071208957561	8.94429144846182	1.42563408332147	0.0121617731407438	0.301659961524741	CsaV3_2G019810	chr2	15819702	15820513	+	719	protein_coding	- && sp|P83399|DEF1_VIGUN Defensin-like protein 1 OS=Vigna unguiculata OX=3917 PE=1 SV=1 && PF00304:Gamma-thionin family	-
CsaV3_2G030130	539.956229362066	611.409577205045	520.816008519035	933.779509574943	1672.52426713689	470.540219138807	557.393938362049	1025.61466528355	-0.879716706742232	0.0121772377144899	0.301659961524741	CsaV3_2G030130	chr2	19735105	19750877	+	11797	protein_coding	- && sp|Q8GY23|UPL1_ARATH E3 ubiquitin-protein ligase UPL1 OS=Arabidopsis thaliana OX=3702 GN=UPL1 PE=1 SV=3 && PF06025:Domain of Unknown Function (DUF913)|PF00627:UBA/TS-N domain|PF06012:Domain of Unknown Function (DUF908)|PF00632:HECT-domain (ubiquitin-transferase)|PF14377:Ubiquitin binding region	GATA
CsaV3_3G048340	88.9339671890461	86.07222203372	109.896955926035	123.789141665989	184.726560847955	136.156318729527	94.9677150496003	148.224007081157	-0.641000299508698	0.0122017592362398	0.301761708377477	CsaV3_3G048340	chr3	39484635	39484882	-	195	protein_coding	- && - && -	-
CsaV3_1G008930	691.355721124371	627.238951372166	498.836617333828	848.004356294573	1277.10957472721	677.778145440367	605.810429943455	934.297358820718	-0.62527538091849	0.0122217452791292	0.301761708377477	CsaV3_1G008930	chr1	5547302	5553208	-	3613	protein_coding	- && sp|Q9FGS4|NADA_ARATH Quinolinate synthase, chloroplastic OS=Arabidopsis thaliana OX=3702 GN=QS PE=1 SV=1 && PF02445:Quinolinate synthetase A protein|PF02657:Fe-S metabolism associated domain	-
CsaV3_2G004820	321.856262207976	150.379054587649	220.749537555775	335.302871914176	518.232892324804	314.36091236082	230.994951450467	389.298892199933	-0.753868116027831	0.0122379146870576	0.301761708377477	CsaV3_2G004820	chr2	2619270	2621021	-	1752	protein_coding	- && - && -	-
CsaV3_4G003660	1065.09013085929	1465.20644634413	1518.48924318669	748.583155901416	316.531458317848	1125.29192832345	1349.59527346337	730.135514180903	0.886370449019702	0.0122949310239765	0.302320242968259	CsaV3_4G003660	chr4	2193481	2197084	-	2064	protein_coding	- && sp|A0A2K8FQU5|TAT_CATRO Tabersonine-19-hydroxy-O-acetyltransferase OS=Catharanthus roseus OX=4058 GN=TAT PE=1 SV=1 && PF02458:Transferase family	CAMTA
CsaV3_3G008610	50.8194098223121	47.4881225013627	39.1806538518907	106.24422394955	79.881756042359	57.0655159381107	45.8293953918552	81.0638319766732	-0.825017286351214	0.0123141964921319	0.302320242968259	CsaV3_3G008610	chr3	7225695	7227936	-	2045	protein_coding	- && sp|O04609|WRK22_ARATH WRKY transcription factor 22 OS=Arabidopsis thaliana OX=3702 GN=WRKY22 PE=2 SV=1 && PF03106:WRKY DNA -binding domain	WRKY
CsaV3_UNG209270	7.41116393242051	7.91468708356046	7.64500562963721	26.3173765746592	23.9645268127077	13.0149422314989	7.65695221520606	21.0989485396219	-1.46263485319589	0.0123172404183781	0.302320242968259	CsaV3_UNG209270	scaffold18_1	924169	927529	-	1243	protein_coding	- && sp|Q2QD76|CYF_CUCSA Cytochrome f OS=Cucumis sativus OX=3659 GN=petA PE=3 SV=1 && PF16639:Apocytochrome F, N-terminal|PF02392:Ycf4	-
CsaV3_2G025800	117.519885214097	205.781864172572	188.258263629816	93.572894487677	45.9320097243564	131.150571717412	170.520004338828	90.2184919764819	0.919206182635002	0.0123523573018494	0.302717877337667	CsaV3_2G025800	chr2	17700459	17702458	-	2000	protein_coding	- && sp|O82199|C3H20_ARATH Zinc finger CCCH domain-containing protein 20 OS=Arabidopsis thaliana OX=3702 GN=At2g19810 PE=2 SV=1 && -	C3H
CsaV3_6G037980	17.9985409787355	12.8613665107857	24.8462682963209	2.92415295273991	0	10.0114940242299	18.5687252619474	4.31188232565662	2.10938121282217	0.0124218723124934	0.303948469596638	CsaV3_6G037980	chr6	21547592	21549343	-	880	protein_coding	- && sp|Q682H0|HA22F_ARATH HVA22-like protein f OS=Arabidopsis thaliana OX=3702 GN=HVA22F PE=2 SV=1 && PF03134:TB2/DP1, HVA22 family	bHLH
CsaV3_6G001750	157.751917990094	229.525925423253	231.261420296526	136.460471127862	117.82559016248	155.178157375564	206.179754569958	136.488072888635	0.596347328639588	0.0124565293536387	0.303948469596638	CsaV3_6G001750	chr6	1169247	1172927	+	1521	protein_coding	- && sp|P59234|YIPL_SOLTU Protein yippee-like OS=Solanum tuberosum OX=4113 PE=2 SV=1 && PF03226:Yippee zinc-binding/DNA-binding /Mis18, centromere assembly	GRAS
CsaV3_1G035800	11.6461147509465	6.9253511981154	6.68937992593256	48.7358825456651	65.9024487349462	1.00114940242299	8.42028195833149	38.5464935610114	-2.19803764120101	0.0124595510876332	0.303948469596638	CsaV3_1G035800	chr1	21887349	21891414	+	3993	protein_coding	- && sp|U3UA11|UGT7_CATRO UDP-glucose iridoid glucosyltransferase OS=Catharanthus roseus OX=4058 GN=UGT76A2 PE=1 SV=1 && PF00201:UDP-glucoronosyl and UDP-glucosyl transferase	GRAS
CsaV3_5G037090	200.101426175354	148.400382816759	189.213889333521	259.274895142938	331.50928757579	215.247121520944	179.238566108544	268.677101413224	-0.584385794936696	0.0124817853570634	0.303949534085015	CsaV3_5G037090	chr5	29314012	29318942	+	2469	protein_coding	- && sp|Q9ZU91|E133_ARATH Glucan endo-1,3-beta-glucosidase 3 OS=Arabidopsis thaliana OX=3702 GN=At2g01630 PE=2 SV=2 && PF00332:Glycosyl hydrolases family 17|PF07983:X8 domain	C2H2
CsaV3_3G010300	420.318868738706	512.47598866054	391.806538518907	176.423894815308	139.793073074128	409.470105591005	441.533798639384	241.895691160147	0.868318931997655	0.0124975812927539	0.303949534085015	CsaV3_3G010300	chr3	8302526	8309574	+	2322	protein_coding	- && sp|F4HVY0|CER1_ARATH Very-long-chain aldehyde decarbonylase CER1 OS=Arabidopsis thaliana OX=3702 GN=CER1 PE=1 SV=1 && PF12076:WAX2 C-terminal domain|PF04116:Fatty acid hydroxylase superfamily	FAR1
CsaV3_4G026390	62.4655245732586	62.3281607830386	49.6925365926419	134.511035826036	131.804897469892	57.0655159381107	58.1620739829797	107.793816411346	-0.89135366225406	0.0125594352838942	0.304416966942255	CsaV3_4G026390	chr4	15671310	15671879	-	492	protein_coding	- && sp|P69685|PSBD_ANTMA Photosystem II D2 protein OS=Antirrhinum majus OX=4151 GN=psbD PE=1 SV=1 && PF00124:Photosynthetic reaction centre protein	FAR1
CsaV3_5G030300	1211.19593409844	1140.70427591815	1224.15652644566	1012.73163929892	868.714096960655	922.058599631577	1192.01891215408	934.501445297051	0.351059796960598	0.0125609649265625	0.304416966942255	CsaV3_5G030300	chr5	24898115	24900483	-	1749	protein_coding	- && sp|Q9FYF7|Y1736_ARATH REF/SRPP-like protein At1g67360 OS=Arabidopsis thaliana OX=3702 GN=At1g67360 PE=2 SV=1 && PF05755:Rubber elongation factor protein (REF)	-
CsaV3_5G029040	10.587377046315	35.6160918760221	27.7131454074349	6.82302355639311	2.99556585158846	13.0149422314989	24.6388714432573	7.61117721316017	1.69839989008768	0.012573868346487	0.304416966942255	CsaV3_5G029040	chr5	24153346	24154360	-	678	protein_coding	- && sp|Q9FTA0|GEML4_ARATH GEM-like protein 4 OS=Arabidopsis thaliana OX=3702 GN=At5g08350 PE=2 SV=1 && PF02893:GRAM domain	MYB
CsaV3_3G039160	443.611098240599	349.235567562105	385.117158592975	494.181849013044	677.996404409522	491.56435658969	392.654608131893	554.580870004085	-0.498471265287215	0.0126237775343754	0.304836383826163	CsaV3_3G039160	chr3	32183650	32204124	-	5608	protein_coding	- && sp|Q9SVY0|NRPA1_ARATH DNA-directed RNA polymerase I subunit 1 OS=Arabidopsis thaliana OX=3702 GN=NRPA1 PE=3 SV=1 && PF04983:RNA polymerase Rpb1, domain 3|PF00623:RNA polymerase Rpb1, domain 2|PF04997:RNA polymerase Rpb1, domain 1|PF04998:RNA polymerase Rpb1, domain 5|PF05000:RNA polymerase Rpb1, domain 4	G2-like
CsaV3_3G033660	15.8810655694725	32.6480842196869	43.0031566667093	7.79774120730642	3.99408780211795	19.0218386460369	30.5107688186229	10.2712225518204	1.57477128420688	0.0126292896629848	0.304836383826163	CsaV3_3G033660	chr3	28846430	28848464	+	1257	protein_coding	- && sp|F4HT21|IAN9_ARATH Immune-associated nucleotide-binding protein 9 OS=Arabidopsis thaliana OX=3702 GN=IAN9 PE=2 SV=1 && PF04548:AIG1 family	-
CsaV3_1G028740	292.211606478294	265.142017299275	271.397699852121	398.659519223541	554.179682543866	300.344820726898	276.250441209897	417.728007498101	-0.596767141890718	0.012888675422159	0.310628724067487	CsaV3_1G028740	chr1	15662695	15683510	-	4911	protein_coding	- && sp|F4KDH9|FIPS5_ARATH FIP1[V]-like protein OS=Arabidopsis thaliana OX=3702 GN=FIPS5 PE=1 SV=1 && PF05182:Fip1 motif	-
CsaV3_4G025590	189.514049129039	211.717879485242	248.462682963209	156.929541797042	149.778292579423	152.174709168295	216.56487052583	152.960847848253	0.502629837255756	0.0129195471669505	0.310904531297308	CsaV3_4G025590	chr4	15058272	15061662	+	1475	protein_coding	- && sp|Q9M330|PSMF1_ARATH Probable proteasome inhibitor OS=Arabidopsis thaliana OX=3702 GN=At3g53970 PE=1 SV=1 && PF11566:PI31 proteasome regulator N-terminal	-
CsaV3_6G005590	473.255753970281	480.817240326298	503.614745852351	283.642836415771	226.664482770194	441.50688646854	485.895913382977	317.271401884835	0.615118848721498	0.0129521347637539	0.311207620802631	CsaV3_6G005590	chr6	4789952	4794623	+	3311	protein_coding	- && sp|Q9ZNV9|AHP1_ARATH Histidine-containing phosphotransfer protein 1 OS=Arabidopsis thaliana OX=3702 GN=AHP1 PE=1 SV=1 && PF01627:Hpt domain	B3
CsaV3_6G040150	68.8179508010476	77.1681990647145	84.0950619260093	50.6853178474917	40.939399971709	49.0563207187267	76.6937372639238	46.8936795126425	0.710600398700781	0.0129822013273266	0.311207620802631	CsaV3_6G040150	chr6	23128348	23129213	+	866	protein_coding	- && sp|Q1S9I9|H2B1_MEDTR Probable histone H2B.1 OS=Medicago truncatula OX=3880 PE=3 SV=3 && PF00125:Core histone H2A/H2B/H3/H4	-
CsaV3_5G020770	23.292229501893	34.626755990577	34.4025253333675	10.7218941600463	7.9881756042359	20.0229880484599	30.7738369419458	12.911019270914	1.25608702212098	0.0129904824530499	0.311207620802631	CsaV3_5G020770	chr5	15903051	15905436	-	1321	protein_coding	- && sp|Q9FTA0|GEML4_ARATH GEM-like protein 4 OS=Arabidopsis thaliana OX=3702 GN=At5g08350 PE=2 SV=1 && PF02893:GRAM domain	MYB
CsaV3_7G021090	9.52863934168352	9.89335885445057	10.5118827407512	58.4830590547981	34.9482682685321	6.00689641453796	9.97796031229509	33.1460745792894	-1.73234228953649	0.0130465017918501	0.311584278501231	CsaV3_7G021090	chr7	9469988	9474766	-	4779	protein_coding	- && sp|Q9FJ77|WAXS6_ARATH Probable long-chain-alcohol O-fatty-acyltransferase 6 OS=Arabidopsis thaliana OX=3702 GN=AT6 PE=2 SV=1 && PF13966:zinc-binding in reverse transcriptase	FAR1
CsaV3_5G039570	34.9383442528396	15.8293741671209	16.2456369629791	55.5589061020582	39.9408780211795	44.0505737066117	22.3377851276465	46.5167859432832	-1.06585923169923	0.0130516633104675	0.311584278501231	CsaV3_5G039570	chr5	31250909	31258758	+	1866	protein_coding	- && sp|P20664|PRI1_MOUSE DNA primase small subunit OS=Mus musculus OX=10090 GN=Prim1 PE=1 SV=1 && PF01896:DNA primase small subunit	-
CsaV3_1G000970	113.284934395571	136.528352191418	156.722615407563	104.294788647723	83.875843844477	74.0850557793016	135.511967331517	87.4185627571673	0.633156689932509	0.0130796141111139	0.311584278501231	CsaV3_1G000970	chr1	571441	573110	-	915	protein_coding	- && sp|Q9LY87|RGLG2_ARATH E3 ubiquitin-protein ligase RGLG2 OS=Arabidopsis thaliana OX=3702 GN=RGLG2 PE=1 SV=1 && PF07002:Copine|PF13920:Zinc finger, C3HC4 type (RING finger)	M-type_MADS
CsaV3_5G002930	177.867934378092	164.229756983879	149.077609777926	259.274895142938	356.472336339027	172.197697216755	163.725100379966	262.64830956624	-0.682352670040361	0.0130844758688268	0.311584278501231	CsaV3_5G002930	chr5	1839970	1841916	+	1542	protein_coding	- && sp|M4IQQ7|CCL9_HUMLU Probable CoA ligase CCL9 OS=Humulus lupulus OX=3486 GN=CCL9 PE=2 SV=1 && PF13193:AMP-binding enzyme C-terminal domain|PF00501:AMP-binding enzyme	NAC
CsaV3_2G014880	1.0587377046315	1.97867177089011	1.9112514074093	4.87358825456651	26.9600926642962	3.00344820726898	1.64955362764364	11.6123763753772	-2.80748077438136	0.0131035567975585	0.311584278501231	CsaV3_2G014880	chr2	12401572	12401898	+	327	protein_coding	- && - && -	-
CsaV3_3G013810	69.8766885056791	32.6480842196869	75.4944305926675	115.991400458683	86.8714096960654	117.13448008349	59.3397344393445	106.665763412746	-0.846401175824775	0.0131344348088992	0.311606523587592	CsaV3_3G013810	chr3	10372398	10374541	+	2144	protein_coding	- && sp|Q94JM2|GMK3_ARATH Guanylate kinase 3, chloroplastic OS=Arabidopsis thaliana OX=3702 GN=GK3 PE=2 SV=1 && PF00625:Guanylate kinase	bZIP
CsaV3_3G038720	154.575704876199	207.760535943462	166.278872444609	138.409906429689	114.830024310891	97.1114920350304	176.205037754757	116.78380759187	0.593394301829622	0.0131434358196354	0.311606523587592	CsaV3_3G038720	chr3	31880190	31882560	+	1506	protein_coding	- && - && PF08879:WRC	GRF
CsaV3_6G001040	4.23495081852601	4.94667942722529	14.3343855555698	0	0	2.00229880484599	7.83867193377369	0.667432934948663	3.56818001063441	0.0131487956849829	1	CsaV3_6G001040	chr6	689946	692285	+	2340	protein_coding	- && sp|A7MAS5|75L17_MALDO Phloretin 4'-O-glucosyltransferase OS=Malus domestica OX=3750 GN=UGT75L17 PE=1 SV=1 && PF00201:UDP-glucoronosyl and UDP-glucosyl transferase	bHLH
CsaV3_5G033620	464.785852333229	463.009194388287	501.703494444942	723.24049697767	775.851555561412	509.585045833304	476.499513722153	669.559032790795	-0.490678516597272	0.013186227107641	0.312098244170487	CsaV3_5G033620	chr5	26863119	26879356	-	5277	protein_coding	- && sp|Q15KI9|PHYLO_ARATH Protein PHYLLO, chloroplastic OS=Arabidopsis thaliana OX=3702 GN=PHYLLO PE=2 SV=2 && PF16582:Middle domain of thiamine pyrophosphate|PF13378:Enolase C-terminal domain-like|PF02776:Thiamine pyrophosphate enzyme, N-terminal TPP binding domain|PF00561:alpha/beta hydrolase fold	MYB
CsaV3_4G000020	419.260131034075	322.523498655089	353.581510370721	511.726766729484	643.04813614099	420.482749017657	365.121713353295	525.08588396271	-0.524629625973675	0.0132031813599587	0.312098244170487	CsaV3_4G000020	chr4	31928	40572	-	2721	protein_coding	- && sp|F4JJT9|SYDM_ARATH Aspartate--tRNA ligase, chloroplastic/mitochondrial OS=Arabidopsis thaliana OX=3702 GN=At4g33760 PE=2 SV=1 && PF02938:GAD domain|PF00152:tRNA synthetases class II (D, K and N)|PF01336:OB-fold nucleic acid binding domain	M-type_MADS
CsaV3_3G025070	358.912081870079	356.160918760221	354.537136074426	231.982800917366	286.575799801963	276.317235068746	356.536712234908	264.958611929358	0.428495759197001	0.013231232150315	0.312300011949101	CsaV3_3G025070	chr3	21994409	21995471	-	930	protein_coding	- && sp|Q9CA93|BAC2_ARATH Mitochondrial arginine transporter BAC2 OS=Arabidopsis thaliana OX=3702 GN=BAC2 PE=1 SV=1 && PF00153:Mitochondrial carrier protein	ERF
CsaV3_2G016310	163.045606513251	114.762962711627	130.920721407537	71.154388516671	69.8965365370642	111.127583668952	136.243096877472	84.0595029075625	0.696173883462217	0.0132589626665787	0.312493637044565	CsaV3_2G016310	chr2	13521738	13523306	+	1302	protein_coding	- && - && -	-
CsaV3_7G026060	135.518426192832	137.517688076863	110.85258162974	243.679412728326	381.435385102264	107.12298605926	127.962898633145	244.079261296617	-0.931963325660792	0.0133808862510858	0.314484307948366	CsaV3_7G026060	chr7	15523608	15537408	-	5619	protein_coding	- && sp|F4J7T2|EAF1B_ARATH Chromatin modification-related protein EAF1 B OS=Arabidopsis thaliana OX=3702 GN=EAF1B PE=1 SV=1 && PF07529:HSA	MYB_related
CsaV3_4G001600	47.6431967084176	35.6160918760221	63.071296444507	8.77245885821972	0.998521950529488	33.0379302799588	48.7768616763155	14.2696370295693	1.77465128317446	0.0133827290953469	0.314484307948366	CsaV3_4G001600	chr4	896769	898140	+	1182	protein_coding	- && sp|Q9ZQG9|E1314_ARATH Glucan endo-1,3-beta-glucosidase 14 OS=Arabidopsis thaliana OX=3702 GN=At2g27500 PE=2 SV=2 && PF00332:Glycosyl hydrolases family 17	ERF
novel.100	0	0	0	2.92415295273991	3.99408780211795	5.00574701211497	0	3.97466258899094	-4.43245584688708	0.0134023185660548	1	-	chr2	14229017	14230165	-	500	-	- && - && -	-
CsaV3_6G007970	89.9927048936776	90.0295655755002	108.94133022233	152.055953542475	133.801941370951	139.159766936796	96.3212002305027	141.672553950074	-0.55563446389346	0.0134470174374225	0.31553170095465	CsaV3_6G007970	chr6	6406708	6417073	+	2241	protein_coding	- && sp|Q6GKV1|GET4_ARATH Protein GET4 OS=Arabidopsis thaliana OX=3702 GN=MDC12.19 PE=1 SV=1 && PF02519:Auxin responsive protein	ZF-HD
CsaV3_1G000880	642.653786711321	836.978159086518	703.340517926624	543.892449209623	588.129428861868	492.565505992113	727.657487908155	541.529128021201	0.426422742597077	0.013486723763961	0.316000059142999	CsaV3_1G000880	chr1	531278	534858	-	2172	protein_coding	- && sp|Q7ZVZ7|AB17C_DANRE Alpha/beta hydrolase domain-containing protein 17C OS=Danio rerio OX=7955 GN=abhd17c PE=2 SV=1 && PF12146:Serine aminopeptidase, S33	bZIP
CsaV3_2G028570	31.762131138945	30.6694124487968	29.6243968148442	63.3566473093646	84.8743657950065	34.0390796823818	30.6853134675287	60.7566975955843	-0.986113603251349	0.0135380049067662	0.316096993867087	CsaV3_2G028570	chr2	18776836	18782974	+	4286	protein_coding	- && sp|Q9ZU65|OFP7_ARATH Transcription repressor OFP7 OS=Arabidopsis thaliana OX=3702 GN=OFP7 PE=2 SV=1 && PF04844:Transcriptional repressor, ovate	E2F/DP
CsaV3_2G015660	76.2291147334681	50.4561301576979	67.8494249630303	108.193659251377	152.773858431012	77.0885039865705	64.8448899513988	112.68534055632	-0.798218286039987	0.0135721119305355	0.316096993867087	CsaV3_2G015660	chr2	12995198	13005634	+	7014	protein_coding	- && - && PF10441:Urb2/Npa2 family	-
CsaV3_6G051740	103.756295053887	81.1255426064947	133.787598518651	29.2415295273991	15.9763512084718	89.1022968156465	106.223145393011	44.7733925171724	1.24726065764804	0.0136062826371422	0.316096993867087	CsaV3_6G051740	chr6	30079167	30081398	-	1504	protein_coding	- && - && -	-
CsaV3_3G034800	207.512590107774	342.31021636399	309.622728000307	186.171071324441	94.8595853003013	219.251719130636	286.481844824024	166.760791918459	0.781102276322314	0.0136078398580494	0.316096993867087	CsaV3_3G034800	chr3	29369257	29371197	+	1044	protein_coding	- && - && -	-
CsaV3_5G014520	80.4640655519941	57.3814813558133	59.2487936296884	111.117812204116	97.8551511518898	100.114940242299	65.6981135124986	103.029301199435	-0.65191284408382	0.0136211788189757	0.316096993867087	CsaV3_5G014520	chr5	11518997	11524654	+	3588	protein_coding	- && sp|Q9S7U5|HSFA8_ARATH Heat stress transcription factor A-8 OS=Arabidopsis thaliana OX=3702 GN=HSFA8 PE=2 SV=1 && PF00447:HSF-type DNA-binding	HSF
CsaV3_7G031010	2603.43601568886	2454.54233178919	2394.79801348386	3204.87163620294	4004.07302162325	2787.19993634562	2484.2587869873	3332.04819805727	-0.423631969574263	0.0136225534623391	0.316096993867087	CsaV3_7G031010	chr7	19638561	19646579	+	2133	protein_coding	- && sp|Q8LP17|CCD1_PEA Carotenoid 9,10(9',10')-cleavage dioxygenase 1 OS=Pisum sativum OX=3888 GN=CCD1 PE=2 SV=1 && PF03055:Retinal pigment epithelial membrane protein	-
CsaV3_1G010890	386.439262190498	302.736780946187	347.847756148493	424.9768957982	451.331921639329	558.641366552031	345.674599761726	478.31672799652	-0.468847514092023	0.0136449704590488	0.316096993867087	CsaV3_1G010890	chr1	6762914	6766329	+	3330	protein_coding	- && sp|Q9SAB4|PPR33_ARATH Pentatricopeptide repeat-containing protein At1g11630, mitochondrial OS=Arabidopsis thaliana OX=3702 GN=At1g11630 PE=1 SV=1 && -	GRAS
CsaV3_1G003050	165.163081922514	111.794955055291	109.896955926035	248.553000982892	445.340789936152	101.116089644722	128.95166430128	265.003293521255	-1.03988322689734	0.0136488797576803	0.316096993867087	CsaV3_1G003050	chr1	1901105	1907969	-	4923	protein_coding	- && sp|Q75K81|C3H36_ORYSJ Zinc finger CCCH domain-containing protein 36 OS=Oryza sativa subsp. japonica OX=39947 GN=Os05g0497500 PE=4 SV=1 && PF01805:Surp module	C3H
CsaV3_5G017200	35.9970819574711	40.5627713032473	38.2250281481861	16.5702000655261	18.9719170600603	23.0264362557289	38.2616271363015	19.5228511271051	0.972050955142254	0.0136695251505441	0.316117645930863	CsaV3_5G017200	chr5	13788693	13790770	+	879	protein_coding	- && sp|F4HT21|IAN9_ARATH Immune-associated nucleotide-binding protein 9 OS=Arabidopsis thaliana OX=3702 GN=IAN9 PE=2 SV=1 && PF04548:AIG1 family	-
CsaV3_5G033450	20.1160163879985	28.6907406779067	33.4468996296628	70.1796708657578	55.9172292296513	36.0413784872278	27.4178855651893	54.046092860879	-0.976069679787362	0.0137478678352746	0.316550962127276	CsaV3_5G033450	chr5	26778582	26781262	+	1548	protein_coding	- && sp|H2DH17|C7A22_PANGI Cytochrome P450 CYP749A22 OS=Panax ginseng OX=4054 PE=2 SV=1 && PF00067:Cytochrome P450	bHLH
CsaV3_1G043010	599.24554082143	513.465324545985	539.928522593128	739.810697043196	761.872248253999	654.751709184638	550.879795986848	718.811551493945	-0.384243513439697	0.0137668821739549	0.316550962127276	CsaV3_1G043010	chr1	27882001	27887057	-	2398	protein_coding	- && sp|Q9LPS1|HXK3_ARATH Hexokinase-3 OS=Arabidopsis thaliana OX=3702 GN=At1g50460 PE=1 SV=1 && PF03727:Hexokinase|PF00349:Hexokinase	G2-like
CsaV3_4G001510	241.392196655982	244.365963704929	248.462682963209	182.272200720787	134.800463321481	196.225282874907	244.74028110804	171.099315639058	0.516409175332641	0.0137880304121849	0.316550962127276	CsaV3_4G001510	chr4	852506	855101	-	1192	protein_coding	- && sp|Q6NPM5|ATS3B_ARATH Embryo-specific protein ATS3B OS=Arabidopsis thaliana OX=3702 GN=ATS3B PE=1 SV=1 && PF06232:Embryo-specific protein 3, (ATS3)	-
CsaV3_7G031910	320.797524503345	319.555490998753	270.442074148416	216.387318502753	196.708824254309	246.282752996057	303.598363216838	219.79296525104	0.465595713073928	0.013804889305633	0.316550962127276	CsaV3_7G031910	chr7	20253590	20257987	-	1308	protein_coding	- && sp|A0A059TC02|CCR1_PETHY Cinnamoyl-CoA reductase 1 OS=Petunia hybrida OX=4102 GN=CCR1 PE=1 SV=1 && PF01370:NAD dependent epimerase/dehydratase family	ERF
CsaV3_6G042770	248.803360588403	184.016474692781	209.282029111319	265.123201048418	344.490072932673	301.345970129321	214.033954797501	303.653081370138	-0.505289075406339	0.013826841990336	0.316550962127276	CsaV3_6G042770	chr6	25149302	25151249	+	1691	protein_coding	- && - && -	-
CsaV3_4G029550	699.825622761423	580.740164756249	560.95228807463	768.077508919682	1179.25442357533	736.845960183324	613.839358530767	894.72596422611	-0.543819008395976	0.0138550795506807	0.316550962127276	CsaV3_4G029550	chr4	19091426	19115601	-	2903	protein_coding	- && sp|Q9SS38|GYRBP_ARATH DNA gyrase subunit B, chloroplastic OS=Arabidopsis thaliana OX=3702 GN=GYRBC PE=2 SV=3 && PF00986:DNA gyrase B subunit, carboxyl terminus|PF00204:DNA gyrase B|PF01751:Toprim domain|PF02518:Histidine kinase-, DNA gyrase B-, and HSP90-like ATPase	bZIP
CsaV3_6G002060	329.267426140397	518.41200397321	412.830304000409	255.376024539285	145.784204777305	348.399992043202	420.169911371339	249.853407119931	0.750153954721507	0.0138574906057042	0.316550962127276	CsaV3_6G002060	chr6	1421313	1423840	+	971	protein_coding	- && sp|I1JIC4|ERD15_SOYBN Protein EARLY RESPONSIVE TO DEHYDRATION 15 OS=Glycine max OX=3847 GN=ERD15 PE=2 SV=1 && -	-
CsaV3_6G033650	94.2276557122036	6.9253511981154	2.86687711111395	7.79774120730642	2.99556585158846	8.00919521938395	34.673294673811	6.26750075942628	2.46419181514125	0.0138677306391489	0.316550962127276	CsaV3_6G033650	chr6	18567416	18569321	-	618	protein_coding	- && sp|Q9SD84|PDCB2_ARATH PLASMODESMATA CALLOSE-BINDING PROTEIN 2 OS=Arabidopsis thaliana OX=3702 GN=PDCB2 PE=1 SV=1 && PF07983:X8 domain	G2-like
CsaV3_3G004200	227.628606495773	255.248658444825	233.172671703935	431.799919354593	834.764350642652	174.199996021601	238.683312214844	480.254755339615	-1.00865655892626	0.0138741911048547	0.316550962127276	CsaV3_3G004200	chr3	3559773	3575088	-	11355	protein_coding	- && sp|Q8GY23|UPL1_ARATH E3 ubiquitin-protein ligase UPL1 OS=Arabidopsis thaliana OX=3702 GN=UPL1 PE=1 SV=3 && PF14377:Ubiquitin binding region|PF00627:UBA/TS-N domain|PF06025:Domain of Unknown Function (DUF913)|PF00632:HECT-domain (ubiquitin-transferase)|PF06012:Domain of Unknown Function (DUF908)	GATA
CsaV3_3G046540	490.195557244385	442.233140793941	493.1028631116	588.729461151634	620.082131278812	625.718376514371	475.177187049975	611.509989648273	-0.363919360671805	0.0138866056080539	0.316550962127276	CsaV3_3G046540	chr3	37996471	38000337	-	1766	protein_coding	- && sp|Q8H0V5|OCP3_ARATH Protein OVEREXPRESSOR OF CATIONIC PEROXIDASE 3 OS=Arabidopsis thaliana OX=3702 GN=OCP3 PE=1 SV=1 && PF00046:Homeodomain	HB-other
CsaV3_2G014240	45.5257212991546	79.1468708356046	66.8937992593256	42.8875766401853	19.9704390105898	36.0413784872278	63.8554637980282	32.9664647126676	0.954524378316632	0.0139058505514888	0.316550962127276	CsaV3_2G014240	chr2	11894235	11895717	-	1168	protein_coding	- && sp|Q9XIM0|MEE14_ARATH CCG-binding protein 1 OS=Arabidopsis thaliana OX=3702 GN=MEE14 PE=1 SV=1 && -	-
CsaV3_3G036340	242.450934360614	192.920497661786	263.752694222484	127.688012269643	151.775336480482	190.218386460369	233.041375414961	156.560578403498	0.574333342847906	0.0139414263337052	0.316699493996919	CsaV3_3G036340	chr3	30225164	30227523	-	2360	protein_coding	- && sp|K4GGT4|73C11_BARVU UDP-glycosyltransferase 73C11 OS=Barbarea vulgaris OX=50459 GN=UGT73C11 PE=1 SV=1 && PF00201:UDP-glucoronosyl and UDP-glucosyl transferase	ERF
CsaV3_7G032350	828.991622726466	830.052807888403	770.234317185949	1387.99793490054	1782.36168169514	732.841362573632	809.759582600273	1301.06699305644	-0.684183140504056	0.0139545511856416	0.316699493996919	CsaV3_7G032350	chr7	20469616	20472228	-	1232	protein_coding	- && sp|P29602|CPC_CUCSA Cucumber peeling cupredoxin OS=Cucumis sativus OX=3659 PE=1 SV=3 && PF02298:Plastocyanin-like domain	-
CsaV3_6G002840	415.025180215549	513.465324545985	458.700337778233	345.050048423309	285.577277851434	379.435623518315	462.396947513255	336.687649931019	0.457993837794393	0.0139717454703384	0.316699493996919	CsaV3_6G002840	chr6	2048277	2050784	-	2508	protein_coding	- && - && -	MYB_related
CsaV3_6G000930	1857.02593392365	1924.25829719064	1710.57000963133	2221.38152643142	2357.51032520012	2264.59994828081	1830.61808024854	2281.16393330412	-0.317498578103446	0.0140296171225008	0.317561474980737	CsaV3_6G000930	chr6	619820	623089	-	2631	protein_coding	- && sp|Q3EBF7|SLD2_ARATH Delta(8)-fatty-acid desaturase 2 OS=Arabidopsis thaliana OX=3702 GN=SLD2 PE=1 SV=1 && PF00173:Cytochrome b5-like Heme/Steroid binding domain|PF00487:Fatty acid desaturase	-
CsaV3_1G009430	49.7606721176806	47.4881225013627	48.7369108889372	14.6207647636995	10.9837414558244	39.0448266944968	48.6619018359935	21.5497776380069	1.17625009760599	0.014082324111693	0.318304283558507	CsaV3_1G009430	chr1	5849808	5854005	+	2279	protein_coding	- && - && -	-
CsaV3_3G028630	105.87377046315	113.773626826182	126.142592889014	176.423894815308	186.723604749014	142.163215144065	115.263330059449	168.436904902796	-0.546412660819316	0.0141125799468543	0.318538246670675	CsaV3_3G028630	chr3	25201480	25206750	-	889	protein_coding	- && sp|A2C031|RL7_PROM1 50S ribosomal protein L7/L12 OS=Prochlorococcus marinus (strain NATL1A) OX=167555 GN=rplL PE=3 SV=1 && PF00542:Ribosomal protein L7/L12 C-terminal domain	Dof
CsaV3_1G029790	1122.26196690939	839.946166742854	973.78259207504	1258.36048732907	1228.18199915127	1401.60916339219	978.663575242428	1296.05054995751	-0.405476104286276	0.0141704011964635	0.319194796191075	CsaV3_1G029790	chr1	16570049	16573179	-	1938	protein_coding	- && sp|P38548|RAN_VICFA GTP-binding nuclear protein Ran/TC4 OS=Vicia faba OX=3906 PE=2 SV=1 && PF00071:Ras family	TALE
CsaV3_7G034640	89.9927048936776	64.3068325539287	89.8288161482373	130.612165222382	121.819677964598	119.136778888336	81.3761178652812	123.856207358439	-0.606592359257168	0.0141815597132946	0.319194796191075	CsaV3_7G034640	chr7	21911450	21913911	+	1308	protein_coding	- && sp|Q54FE8|RPA49_DICDI DNA-directed RNA polymerase I subunit rpa49 OS=Dictyostelium discoideum OX=44689 GN=polr1e PE=3 SV=1 && PF06870:A49-like RNA polymerase I associated factor	-
CsaV3_6G046310	84.6990163705201	31.6587483342418	58.2931679259837	112.09252985503	108.838892607714	94.1080438277614	58.2169775435819	105.013155430168	-0.853993373849395	0.0142701594465123	0.320308617214159	CsaV3_6G046310	chr6	27382662	27386858	-	2444	protein_coding	- && sp|Q20748|ATAD3_CAEEL ATPase family AAA domain-containing protein 3 OS=Caenorhabditis elegans OX=6239 GN=atad-3 PE=1 SV=2 && PF12037:Domain of unknown function (DUF3523)|PF00004:ATPase family associated with various cellular activities (AAA)	MYB_related
CsaV3_7G007630	412.907704806286	419.478415428704	275.22020266694	505.878460824004	573.151599603926	496.570103601805	369.202107633977	525.200054676578	-0.509129084797623	0.0143008411529698	0.320308617214159	CsaV3_7G007630	chr7	4737383	4739312	+	1135	protein_coding	- && sp|P33154|PR1_ARATH Pathogenesis-related protein 1 OS=Arabidopsis thaliana OX=3702 GN=At2g14610 PE=1 SV=1 && PF00188:Cysteine-rich secretory protein family	M-type_MADS
CsaV3_6G039660	645.829999825216	761.788631792694	553.307282444993	459.092013580165	339.497463180026	547.628723125378	653.641971354301	448.739399961856	0.542531768831188	0.0143079383696713	0.320308617214159	CsaV3_6G039660	chr6	22800389	22803793	+	2512	protein_coding	- && sp|P27991|PAL1_SOYBN Phenylalanine ammonia-lyase 1 OS=Glycine max OX=3847 GN=PAL1 PE=3 SV=1 && PF00221:Aromatic amino acid lyase	-
CsaV3_1G043050	128.107262260412	144.443039274978	137.61010133347	601.400790613507	115.828546261421	551.63332073507	136.72013428962	422.954219203333	-1.62925968103602	0.0143392285884572	0.320308617214159	CsaV3_1G043050	chr1	27946669	27963217	-	3460	protein_coding	- && sp|Q9SC88|GCP4_MEDTR Gamma-tubulin complex component 4 homolog OS=Medicago truncatula OX=3880 GN=85P PE=2 SV=1 && PF17681:Gamma tubulin complex component N-terminal|PF04130:Gamma tubulin complex component C-terminal	-
CsaV3_6G007780	159.869393399357	275.035376153726	360.270890296654	205.665424342707	86.8714096960654	143.164364546488	265.058553283245	145.233732861753	0.868382476066455	0.0143632918560445	0.320308617214159	CsaV3_6G007780	chr6	6244426	6245641	+	1005	protein_coding	- && sp|Q96500|LIRP1_ARATH Light-regulated protein 1, chloroplastic OS=Arabidopsis thaliana OX=3702 GN=LIR1 PE=1 SV=1 && PF07207:Light regulated protein Lir1	-
CsaV3_4G003810	1983.0157207748	2118.16813073787	2428.24491311352	1133.59662801217	1315.05340884734	2006.30340245568	2176.4762548754	1484.98447977173	0.551664893880488	0.0143740715904666	0.320308617214159	CsaV3_4G003810	chr4	2337048	2337543	+	496	protein_coding	- && - && PF14368:Probable lipid transfer	-
CsaV3_3G049110	422.436344147969	398.702361834358	385.117158592975	885.043627029278	1110.35640898879	280.321832678438	402.085288191767	758.573956232169	-0.915882464070806	0.0143751328723257	0.320308617214159	CsaV3_3G049110	chr3	40038304	40040702	+	2399	protein_coding	- && - && -	-
CsaV3_3G006550	328.208688435766	386.830331209017	330.646493481809	453.243707674685	469.305316748859	452.519529895193	348.561837708864	458.356184772913	-0.394877049822181	0.0143911701416597	0.320308617214159	CsaV3_3G006550	chr3	5696392	5700369	+	2462	protein_coding	- && - && -	FAR1
CsaV3_5G008870	723.117852263316	543.145401109336	616.3785788895	782.698273683382	952.589940805132	803.922970145664	627.547277420717	846.403728211392	-0.4319556568707	0.0144840889228299	0.321529784393702	CsaV3_5G008870	chr5	5485357	5489704	-	2272	protein_coding	- && sp|P44797|PUR8_HAEIN Adenylosuccinate lyase OS=Haemophilus influenzae (strain ATCC 51907 / DSM 11121 / KW20 / Rd) OX=71421 GN=purB PE=3 SV=1 && PF08328:Adenylosuccinate lyase C-terminal|PF00206:Lyase	NF-X1
CsaV3_4G033470	30.7033934343135	25.7227330215715	22.9350168889116	157.904259447955	29.9556585158846	30.0344820726898	26.4537144482656	72.6314666788431	-1.4589792657355	0.0144862197430394	0.321529784393702	CsaV3_4G033470	chr4	23698717	23699701	+	630	protein_coding	- && sp|O80340|ERF78_ARATH Ethylene-responsive transcription factor 4 OS=Arabidopsis thaliana OX=3702 GN=ERF4 PE=1 SV=1 && PF00847:AP2 domain	ERF
CsaV3_6G007270	16.939803274104	17.808045938011	25.8018940000256	4.87358825456651	5.99113170317693	11.0126434266529	20.1832477373802	7.29245446146546	1.472923492753	0.0145109354153706	0.32161134713611	CsaV3_6G007270	chr6	5946064	5947002	-	817	protein_coding	- && - && PF05899:Protein of unknown function (DUF861)	-
CsaV3_3G048680	1159.31778657149	790.479372470601	994.806357556542	1223.27065189619	1466.82874532782	1335.53330283227	981.534505532879	1341.87756668543	-0.45135127134591	0.014530088357146	0.32161134713611	CsaV3_3G048680	chr3	39723240	39727083	+	2332	protein_coding	- && sp|A7SDW5|EIF3L_NEMVE Eukaryotic translation initiation factor 3 subunit L OS=Nematostella vectensis OX=45351 GN=v1g169424 PE=3 SV=1 && PF10255:RNA polymerase I-associated factor PAF67	-
CsaV3_1G042530	464.785852333229	429.371774283155	465.389717704165	620.895143631773	599.113170317693	540.620677308417	453.18244810685	586.876330419294	-0.373096214819801	0.0145624531406897	0.321863665618533	CsaV3_1G042530	chr1	27455968	27478897	+	1647	protein_coding	- && sp|B8AVF0|BGL12_ORYSI Beta-glucosidase 12 OS=Oryza sativa subsp. indica OX=39946 GN=BGLU12 PE=3 SV=1 && PF00232:Glycosyl hydrolase family 1	EIL
CsaV3_4G007030	68.8179508010476	62.3281607830386	70.7163020741442	99.4212003931568	158.764990134189	82.0942509986855	67.2874712194101	113.42681384201	-0.753191199193485	0.014647314962162	0.321863665618533	CsaV3_4G007030	chr4	4749540	4756585	-	5551	protein_coding	- && sp|Q940A6|PP325_ARATH Pentatricopeptide repeat-containing protein At4g19440, chloroplastic OS=Arabidopsis thaliana OX=3702 GN=At4g19440 PE=2 SV=2 && PF13041:PPR repeat family|PF12854:PPR repeat	bHLH
CsaV3_6G004660	107.991245872413	108.826947398956	139.521352740879	50.6853178474917	24.9630487632372	100.114940242299	118.77984867075	58.5877689510094	1.02034330761987	0.0146579218084566	0.321863665618533	CsaV3_6G004660	chr6	3966040	3967201	-	378	protein_coding	- && sp|Q8LC53|EPF2_ARATH Protein EPIDERMAL PATTERNING FACTOR 2 OS=Arabidopsis thaliana OX=3702 GN=EPF2 PE=1 SV=1 && -	-
CsaV3_5G033160	2546.26417963876	3377.59271290943	3825.36969192972	1913.37074874281	1247.15391621133	2888.31602599034	3249.74219482597	2016.28023031483	0.688692538227327	0.0146833962734899	0.321863665618533	CsaV3_5G033160	chr5	26636896	26637327	+	432	protein_coding	- && sp|Q9ZQ80|NDRP1_ARATH Nodulin-related protein 1 OS=Arabidopsis thaliana OX=3702 GN=NRP1 PE=1 SV=1 && -	-
CsaV3_7G033210	35.9970819574711	39.5734354178023	53.5150394074605	15.5954824146128	2.99556585158846	29.0333326702668	43.0285189275779	15.8747936454894	1.43978749431023	0.0146944562945662	0.321863665618533	CsaV3_7G033210	chr7	20956404	20960587	-	3434	protein_coding	- && - && PF03398:Regulator of Vps4 activity in the MVB pathway	B3
CsaV3_5G015150	470.079540856387	595.580203037924	553.307282444993	421.078025194547	350.48120463585	427.490794834618	539.655675446435	399.683341555005	0.433512324410408	0.0147116131195811	0.321863665618533	CsaV3_5G015150	chr5	12337268	12343923	-	3780	protein_coding	- && sp|Q84MA9|Y1063_ARATH Inactive leucine-rich repeat receptor-like serine/threonine-protein kinase At1g60630 OS=Arabidopsis thaliana OX=3702 GN=At1g60630 PE=2 SV=1 && PF13855:Leucine rich repeat|PF00069:Protein kinase domain	S1Fa-like
CsaV3_5G037650	68.8179508010476	113.773626826182	110.85258162974	290.465859972164	160.762034035248	101.116089644722	97.8147197523229	184.114661217378	-0.911687848653327	0.0147284201075583	0.321863665618533	CsaV3_5G037650	chr5	29789176	29796355	-	4517	protein_coding	- && sp|Q9LHD1|AB15B_ARATH ABC transporter B family member 15 OS=Arabidopsis thaliana OX=3702 GN=ABCB15 PE=3 SV=1 && PF00005:ABC transporter|PF00664:ABC transporter transmembrane region	ERF
CsaV3_5G030380	199.042688470722	193.909833547231	208.326403407614	106.24422394955	122.818199915127	173.198846619178	200.426308475189	134.087090161285	0.580499146766965	0.0147315644198125	0.321863665618533	CsaV3_5G030380	chr5	24970951	24973832	-	1215	protein_coding	- && - && -	-
CsaV3_4G037050	243.509672065245	202.813856516237	188.258263629816	320.682107150476	504.253585017391	218.250569728213	211.527264070433	347.72875396536	-0.717608662937242	0.0147337091839062	0.321863665618533	CsaV3_4G037050	chr4	26018680	26024656	+	2964	protein_coding	- && sp|Q9QUR6|PPCE_MOUSE Prolyl endopeptidase OS=Mus musculus OX=10090 GN=Prep PE=1 SV=1 && PF00326:Prolyl oligopeptidase family|PF02897:Prolyl oligopeptidase, N-terminal beta-propeller domain	C3H
CsaV3_6G040450	47.6431967084176	44.5201148450276	78.3613077037814	31.1909648292257	23.9645268127077	35.0402290848048	56.8415397524089	30.0652402422461	0.920915115068212	0.0147547919196933	0.321863665618533	CsaV3_6G040450	chr6	23407890	23411113	-	2314	protein_coding	- && - && -	LBD
CsaV3_7G029310	466.903327742492	319.555490998753	316.31210792624	499.055437267611	503.255063066862	551.63332073507	367.590308889162	517.981273689847	-0.495782941489412	0.0147698801782605	0.321863665618533	CsaV3_7G029310	chr7	18549248	18557223	-	3365	protein_coding	- && sp|P87137|YDM6_SCHPO Uncharacterized protein C57A7.06 OS=Schizosaccharomyces pombe (strain 972 / ATCC 24843) OX=284812 GN=SPAC57A7.06 PE=1 SV=1 && PF04615:Utp14 protein	-
CsaV3_6G045150	141.870852420621	127.624329222412	129.965095703833	182.272200720787	217.677785215428	169.194249009486	133.153425782289	189.714744981901	-0.51127276777224	0.0147945635619428	0.321863665618533	CsaV3_6G045150	chr6	26725973	26731624	-	2023	protein_coding	- && sp|Q8S8F8|GEM_ARATH GLABRA2 expression modulator OS=Arabidopsis thaliana OX=3702 GN=GEM PE=1 SV=1 && PF02893:GRAM domain	G2-like
CsaV3_7G000390	74.1116393242051	94.9762450027255	106.074453111216	60.4324943566247	51.9231414275334	60.0689641453796	91.720779146049	57.4748666431792	0.676012462091095	0.0148484061911586	0.321863665618533	CsaV3_7G000390	chr7	486158	492545	+	2793	protein_coding	- && sp|F4IGL2|KN7E_ARATH Kinesin-like protein KIN-7E OS=Arabidopsis thaliana OX=3702 GN=KIN7E PE=2 SV=1 && PF11995:Domain of unknown function (DUF3490)|PF00225:Kinesin motor domain	MYB_related
CsaV3_4G004210	77.2878524380996	66.2855043248188	111.808207333444	52.6347531493183	37.9438341201205	57.0655159381107	85.1271880321209	49.2147010691832	0.791713204367049	0.0148534378213075	0.321863665618533	CsaV3_4G004210	chr4	2623063	2624418	-	1356	protein_coding	- && sp|Q9LY05|EF106_ARATH Ethylene-responsive transcription factor ERF106 OS=Arabidopsis thaliana OX=3702 GN=ERF106 PE=2 SV=1 && PF00847:AP2 domain	ERF
CsaV3_2G030540	23.292229501893	22.7547253652363	17.2012626666837	43.8622942910986	63.9054048338872	26.0298844629978	21.0827391779377	44.5991945293279	-1.08300089186104	0.0148541203606309	0.321863665618533	CsaV3_2G030540	chr2	20088455	20091320	-	2765	protein_coding	- && sp|Q9SLV0|DTX48_ARATH Protein DETOXIFICATION 48 OS=Arabidopsis thaliana OX=3702 GN=DTX48 PE=2 SV=1 && PF01554:MatE	B3
CsaV3_2G002150	243.509672065245	162.251085212989	154.811364000154	301.18775413221	358.469380240086	216.248270923367	186.857373759463	291.968468431888	-0.645260284264426	0.0148632911886581	0.321863665618533	CsaV3_2G002150	chr2	814024	817099	+	2621	protein_coding	- && sp|O80345|CDKF1_ARATH Cyclin-dependent kinase F-1 OS=Arabidopsis thaliana OX=3702 GN=CDKF-1 PE=1 SV=1 && PF00069:Protein kinase domain	CPP
CsaV3_5G035760	189.514049129039	158.293741671209	185.391386518702	139.384624080602	121.819677964598	109.125284864106	177.733059106317	123.443195636435	0.52522626310871	0.0149270012176515	0.322334299479159	CsaV3_5G035760	chr5	28288292	28295033	-	4162	protein_coding	- && sp|Q84WB7|GINT1_ARATH Glucosamine inositolphosphorylceramide transferase 1 OS=Arabidopsis thaliana OX=3702 GN=GINT1 PE=1 SV=1 && PF09258:Glycosyl transferase family 64 domain	bHLH
CsaV3_1G007040	507.135360518489	458.062514961061	688.050506667349	346.999483725136	266.605360791373	469.539069736384	551.082794048967	361.047971417631	0.610398826006252	0.0149419530937168	0.322334299479159	CsaV3_1G007040	chr1	4461796	4465405	-	1760	protein_coding	- && sp|Q9LV33|BGL44_ARATH Beta-glucosidase 44 OS=Arabidopsis thaliana OX=3702 GN=BGLU44 PE=2 SV=1 && PF00232:Glycosyl hydrolase family 1	C2H2
CsaV3_6G007770	85.7577540751516	92.0082373463903	94.6069446667605	64.3313649602779	38.94235607065	63.0724123526486	90.7909786961008	55.4487111278589	0.711410377223291	0.0149580176854161	0.322334299479159	CsaV3_6G007770	chr6	6242040	6244246	+	1945	protein_coding	- && sp|Q9LYU7|CRN_ARATH Inactive leucine-rich repeat receptor-like protein kinase CORYNE OS=Arabidopsis thaliana OX=3702 GN=CRN PE=1 SV=1 && PF00069:Protein kinase domain	Trihelix
CsaV3_6G015900	109.049983577045	78.1575349501595	86.0063133334186	148.157082938822	125.813765766715	135.155169327104	91.0712772868743	136.375339344214	-0.584579000049895	0.0149839817693188	0.322334299479159	CsaV3_6G015900	chr6	11913044	11918190	-	1105	protein_coding	- && sp|Q55DY8|MFRN_DICDI Mitoferrin OS=Dictyostelium discoideum OX=44689 GN=mcfF PE=3 SV=1 && PF00153:Mitochondrial carrier protein	ERF
CsaV3_6G040460	1011.09450792308	1117.94955055291	1006.273866001	693.024249799358	530.215155731158	943.08273708246	1045.10597482567	722.107380870992	0.533410735307721	0.0149857351004495	0.322334299479159	CsaV3_6G040460	chr6	23421232	23423872	-	1676	protein_coding	- && - && PF04949:Transcriptional activator	S1Fa-like
CsaV3_5G023370	1811.5002126245	2415.95823225683	1555.75864563117	2836.42836415771	5098.45307940357	1898.179266994	1927.73903017083	3277.68690351842	-0.765772539816544	0.0150551736738057	0.323035939245283	CsaV3_5G023370	chr5	17694452	17696562	-	1812	protein_coding	- && sp|P17569|NIA_CUCMA Nitrate reductase [NADH] OS=Cucurbita maxima OX=3661 PE=2 SV=1 && PF00174:Oxidoreductase molybdopterin binding domain|PF00173:Cytochrome b5-like Heme/Steroid binding domain|PF03404:Mo-co oxidoreductase dimerisation domain	NAC
CsaV3_5G029990	184.220360605881	139.496359847753	210.237654815023	236.856389171932	369.453121695911	225.258615545174	177.984791756219	277.189375471006	-0.638814121672735	0.015074763235556	0.323035939245283	CsaV3_5G029990	chr5	24753328	24755860	-	1194	protein_coding	- && sp|O49429|MORF1_ARATH Multiple organellar RNA editing factor 1, mitochondrial OS=Arabidopsis thaliana OX=3702 GN=MORF1 PE=1 SV=1 && -	M-type_MADS
CsaV3_UNG169310	154.575704876199	126.634993336967	166.278872444609	243.679412728326	388.425038755971	145.166663351334	149.163190219259	259.090371611877	-0.796501398077544	0.0150925552176885	0.323035939245283	CsaV3_UNG169310	scaffold87	121791	128785	-	2060	protein_coding	- && - && PF12738:twin BRCT domain	-
CsaV3_6G036230	176.809196673461	150.379054587649	145.255106963107	84.8004356294573	85.872887745536	134.154019924681	157.481119408072	101.609114433225	0.631876661405764	0.0151235749176376	0.323035939245283	CsaV3_6G036230	chr6	20127959	20137720	+	2319	protein_coding	- && sp|Q949W8|XK2_ARATH Xylulose kinase 2 OS=Arabidopsis thaliana OX=3702 GN=XK2 PE=1 SV=1 && PF02782:FGGY family of carbohydrate kinases, C-terminal domain|PF00370:FGGY family of carbohydrate kinases, N-terminal domain	-
CsaV3_7G032540	51.8781475269436	43.5307789595825	58.2931679259837	12.6713294618729	6.98965365370641	41.0471254993428	51.2340314708366	20.236036204974	1.3415262693451	0.0151289886510491	0.323035939245283	CsaV3_7G032540	chr7	20551756	20553316	+	1002	protein_coding	- && - && PF00903:Glyoxalase/Bleomycin resistance protein/Dioxygenase superfamily	NAC
CsaV3_3G022610	224.452393381878	273.056704382836	278.087079778054	174.474459513481	126.812287717245	216.248270923367	258.532059180923	172.511672718031	0.584207202357789	0.0151394710013099	0.323035939245283	CsaV3_3G022610	chr3	20049189	20052376	+	1011	protein_coding	- && sp|Q9M2J9|BET11_ARATH Bet1-like SNARE 1-1 OS=Arabidopsis thaliana OX=3702 GN=BET11 PE=1 SV=1 && -	-
CsaV3_1G001970	37.0558196621026	41.5521071886924	63.071296444507	29.2415295273991	14.9778292579423	26.0298844629978	47.2264077651007	23.4164144161131	1.01353993744515	0.0151993178956729	0.32333434958824	CsaV3_1G001970	chr1	1296097	1296911	-	741	protein_coding	- && sp|Q86A88|DYL_DICDI Dynein light chain, cytoplasmic OS=Dictyostelium discoideum OX=44689 GN=dlcB PE=3 SV=1 && PF01221:Dynein light chain type 1	bHLH
CsaV3_3G010180	436.199934308179	536.220049911221	546.617902519061	346.024766074222	243.639355929195	434.498840651579	506.345962246153	341.387654218332	0.569023997215529	0.015207938696589	0.32333434958824	CsaV3_3G010180	chr3	8190340	8193749	-	1498	protein_coding	- && - && -	-
CsaV3_1G030350	427.730032671127	552.049424078342	464.434092000461	266.097918699331	199.704390105898	438.503438261271	481.404516249976	301.435249022167	0.675631865894677	0.0152379465612729	0.32333434958824	CsaV3_1G030350	chr1	17127684	17130688	+	1041	protein_coding	- && sp|Q9LW00|MBD11_ARATH Methyl-CpG-binding domain-containing protein 11 OS=Arabidopsis thaliana OX=3702 GN=MBD11 PE=1 SV=1 && PF01429:Methyl-CpG binding domain	-
CsaV3_3G007970	232.92229501893	212.707215370687	226.483291778002	359.670813187008	430.362960678209	229.263213154866	224.03760072254	339.765662340028	-0.60098573862556	0.0152493978357607	0.32333434958824	CsaV3_3G007970	chr3	6906082	6911333	-	4239	protein_coding	- && sp|Q9ZPY7|XPO2_ARATH Exportin-2 OS=Arabidopsis thaliana OX=3702 GN=CAS PE=2 SV=1 && PF03810:Importin-beta N-terminal domain|PF03378:CAS/CSE protein, C-terminus|PF08506:Cse1	bHLH
CsaV3_4G026650	242.450934360614	215.675223027022	197.814520666863	324.58097775413	688.980145865347	201.231029887022	218.646892684833	404.930717835499	-0.889272291271152	0.0152544794063064	0.32333434958824	CsaV3_4G026650	chr4	15832292	15841234	+	5513	protein_coding	- && sp|Q5XPJ9|SCAR2_ARATH Protein SCAR2 OS=Arabidopsis thaliana OX=3702 GN=SCAR2 PE=1 SV=1 && -	bHLH
CsaV3_3G007800	265.743163862507	304.715452717078	323.001487852172	161.803130051608	84.8743657950065	260.298844629978	297.820034810586	168.992113492198	0.817773976750091	0.0152922711554058	0.323706633994655	CsaV3_3G007800	chr3	6811762	6813567	-	1632	protein_coding	- && - && -	-
CsaV3_1G036320	207.512590107774	204.792528287127	228.394543185412	135.485753476949	124.815243816186	182.209191240985	213.566553860104	147.50339617804	0.534453536005067	0.015425473715837	0.325624167270464	CsaV3_1G036320	chr1	22265473	22270347	+	1834	protein_coding	- && sp|Q9LUZ6|TBL44_ARATH Protein PMR5 OS=Arabidopsis thaliana OX=3702 GN=PMR5 PE=2 SV=1 && PF13839:GDSL/SGNH-like Acyl-Esterase family found in Pmr5 and Cas1p	BES1
CsaV3_7G031320	602.421753935324	392.766346521688	538.017271185719	630.642320140906	714.941716579113	828.951705206239	511.068457214244	724.845247308753	-0.504398048073324	0.0154360936489001	0.325624167270464	CsaV3_7G031320	chr7	19800188	19805565	-	2124	protein_coding	- && sp|Q8GWW8|GFA2_ARATH Chaperone protein dnaJ GFA2, mitochondrial OS=Arabidopsis thaliana OX=3702 GN=GFA2 PE=2 SV=1 && PF00226:DnaJ domain|PF00684:DnaJ central domain|PF01556:DnaJ C terminal domain	C2H2
CsaV3_1G042830	202.218901584617	160.272413442099	170.101375259428	249.527718633805	298.558063208317	214.245972118521	177.530896762048	254.110584653548	-0.518265900518128	0.015449949625107	0.325624167270464	CsaV3_1G042830	chr1	27724854	27732388	-	3518	protein_coding	- && - && PF00514:Armadillo/beta-catenin-like repeat	-
CsaV3_5G001740	235.039770428193	141.475031618643	174.879503777951	257.325459841112	349.482682685321	237.27240837425	183.798101941596	281.360183633561	-0.615387370900509	0.0154732089835724	0.325624167270464	CsaV3_5G001740	chr5	1002677	1005179	+	1424	protein_coding	- && sp|Q58DG1|MYG1_BOVIN MYG1 exonuclease OS=Bos taurus OX=9913 GN=MYG1 PE=2 SV=1 && PF03690:Uncharacterised protein family (UPF0160)	-
CsaV3_5G038990	24.3509672065245	17.808045938011	19.112514074093	8.77245885821972	5.99113170317693	9.01034462180695	20.4238424062095	7.92464506106786	1.36343012015636	0.0154845960940338	0.325624167270464	CsaV3_5G038990	chr5	30835985	30839886	+	3902	protein_coding	- && - && PF17652:Glycosyl hydrolase family 81 C-terminal domain|PF03639:Glycosyl hydrolase family 81 N-terminal domain	YABBY
CsaV3_5G010730	513.487786746278	371.990292927341	502.659120148647	580.931719944328	587.130906911339	813.934464169894	462.712399940756	660.66569700852	-0.513873876901292	0.0155750823887054	0.326765571486565	CsaV3_5G010730	chr5	6679307	6684061	-	1867	protein_coding	- && sp|O22892|NOP53_ARATH Ribosome biogenesis protein NOP53 OS=Arabidopsis thaliana OX=3702 GN=At2g40430 PE=1 SV=2 && PF07767:Nop53 (60S ribosomal biogenesis)	-
CsaV3_7G003590	1981.95698307017	1547.32132483607	1582.5161653349	2274.01627958073	3619.64207066939	1852.12639448254	1703.93149108038	2581.92824824422	-0.59966025647642	0.0155797119942666	0.326765571486565	CsaV3_7G003590	chr7	2675338	2682596	+	3744	protein_coding	- && sp|P49608|ACOC_CUCMA Aconitate hydratase, cytoplasmic OS=Cucurbita maxima OX=3661 PE=2 SV=1 && PF00694:Aconitase C-terminal domain|PF00330:Aconitase family (aconitate hydratase)	bHLH
CsaV3_4G005540	302.798983524609	268.110024955611	293.377091037328	104.294788647723	104.844804805596	273.313786861477	288.095366505849	160.817793438266	0.841406700299521	0.015620034106321	0.32718246832913	CsaV3_4G005540	chr4	3683812	3688124	-	2914	protein_coding	- && sp|A0A061DM17|MTR3_THECC Probable methyltransferase TCM_000336 OS=Theobroma cacao OX=3641 GN=TCM_000336 PE=3 SV=1 && PF03492:SAM dependent carboxyl methyltransferase	MYB_related
CsaV3_4G031540	14.822327864841	40.5627713032473	30.5800225185488	63.3566473093646	75.8876682402411	39.0448266944968	28.6550405622124	59.4297140813675	-1.04846578966822	0.0157046661063617	0.328525191764845	CsaV3_4G031540	chr4	22001702	22007203	-	1951	protein_coding	- && sp|Q9FN04|AAP4_ARATH Amino acid permease 4 OS=Arabidopsis thaliana OX=3702 GN=AAP4 PE=1 SV=1 && PF01490:Transmembrane amino acid transporter protein	MYB_related
CsaV3_7G000050	394.90916382755	115.752298597072	124.231341481605	768.077508919682	1340.01645761057	304.34941833659	211.630934635409	804.147794955615	-1.92627759864039	0.0157362392276889	0.328755922141914	CsaV3_7G000050	chr7	120080	121362	+	423	protein_coding	- && sp|F4JVB8|RADL1_ARATH Protein RADIALIS-like 1 OS=Arabidopsis thaliana OX=3702 GN=RL1 PE=2 SV=1 && -	MYB_related
CsaV3_1G041580	17039.3246183394	12831.6864342224	14515.9544392737	21446.7124730454	22800.2502183903	16250.65710013	14795.6551639451	20165.8732638553	-0.446759169793369	0.0157722107822692	0.328766180369764	CsaV3_1G041580	chr1	26498374	26504077	+	2629	protein_coding	- && sp|P21240|CPNB1_ARATH Chaperonin 60 subunit beta 1, chloroplastic OS=Arabidopsis thaliana OX=3702 GN=CPN60B1 PE=1 SV=3 && PF00118:TCP-1/cpn60 chaperonin family	bZIP
CsaV3_2G002830	128.107262260412	123.666985680632	124.231341481605	175.449177164394	270.599448593491	144.165513948911	125.335196474216	196.738046568932	-0.650524432995959	0.0157778183168143	0.328766180369764	CsaV3_2G002830	chr2	1267142	1296077	+	6583	protein_coding	- && sp|F4KBW6|NU205_ARATH Nuclear pore complex protein NUP205 OS=Arabidopsis thaliana OX=3702 GN=NUP205 PE=1 SV=1 && PF11894:Nuclear pore complex scaffold, nucleoporins 186/192/205	-
CsaV3_5G030130	3394.31308104859	2843.35133476909	2924.21465333623	3654.21647327397	4534.2881773544	3728.28037462323	3053.95968971797	3972.26167508387	-0.379348715017173	0.0158244033253373	0.329306143988632	CsaV3_5G030130	chr5	24802777	24809858	+	1772	protein_coding	- && sp|P32260|CYSKP_SPIOL Cysteine synthase, chloroplastic/chromoplastic OS=Spinacia oleracea OX=3562 GN=CYSK PE=1 SV=2 && PF00291:Pyridoxal-phosphate dependent enzyme	GeBP
CsaV3_5G037670	69.8766885056791	101.901596200841	94.6069446667605	43.8622942910986	29.9556585158846	72.0827569744556	88.7950764577602	48.6335699271463	0.86991636855732	0.0158448872630911	0.329306143988632	CsaV3_5G037670	chr5	29837940	29839298	-	702	protein_coding	- && sp|Q9LVV3|PHL22_ARATH Phytolongin Phyl2.2 OS=Arabidopsis thaliana OX=3702 GN=PHYL2.2 PE=2 SV=1 && -	-
CsaV3_4G037590	193.748999947565	290.864750320847	230.305794592821	154.005388844302	116.82706821195	194.222984070061	238.306514953744	155.018480375438	0.620939148366241	0.0158759973660525	0.32950008618967	CsaV3_4G037590	chr4	26284886	26286213	+	1047	protein_coding	- && sp|Q9LM66|XCP2_ARATH Cysteine protease XCP2 OS=Arabidopsis thaliana OX=3702 GN=XCP2 PE=1 SV=2 && PF00112:Papain family cysteine protease|PF08246:Cathepsin propeptide inhibitor domain (I29)	BBR-BPC
CsaV3_3G040060	49.7606721176806	59.3601531267034	45.8700337778233	23.3932236219193	25.9615707137667	36.0413784872278	51.6636196740691	28.4653909409712	0.8606363025705	0.015895398771382	0.32950008618967	CsaV3_3G040060	chr3	32893553	32894731	-	1179	protein_coding	- && - && PF01612:3'-5' exonuclease	B3
CsaV3_7G032320	736.881442423525	625.260279601276	589.62105918577	1061.46752184459	1720.45332076231	566.650561771415	650.587593736857	1116.1904681261	-0.778889861106764	0.016016000759591	0.331177548370932	CsaV3_7G032320	chr7	20448461	20460487	+	7638	protein_coding	- && sp|Q9SSD2|PRP8A_ARATH Pre-mRNA-processing-splicing factor 8A OS=Arabidopsis thaliana OX=3702 GN=PRP8A PE=1 SV=1 && PF10598:RNA recognition motif of the spliceosomal PrP8|PF01398:JAB1/Mov34/MPN/PAD-1 ubiquitin protease|PF08083:PROCN (NUC071) domain|PF08084:PROCT (NUC072) domain|PF08082:PRO8NT (NUC069), PrP8 N-terminal domain|PF10597:U5-snRNA binding site 2 of PrP8|PF12134:PRP8 domain IV core|…	-
CsaV3_5G005210	93.1689180075721	93.9869091172804	142.388229851993	26.3173765746592	8.98669755476539	90.1034462180695	109.848018992282	41.802506782498	1.39477715491437	0.0160268265090364	0.331177548370932	CsaV3_5G005210	chr5	3345676	3347379	-	1113	protein_coding	- && - && -	-
CsaV3_3G031820	7.41116393242051	8.90402296900552	11.4675084444558	17.5449177164394	27.9586146148257	23.0264362557289	9.26089844862728	22.8433228623313	-1.29721671492693	0.0160536566655942	0.331177548370932	CsaV3_3G031820	chr3	27513113	27523242	-	1263	protein_coding	- && sp|Q9SV07|ASAT1_ARATH Acyl-CoA--sterol O-acyltransferase 1 OS=Arabidopsis thaliana OX=3702 GN=ASAT1 PE=1 SV=1 && PF13813:Membrane bound O-acyl transferase family	-
CsaV3_4G034990	182.102885196618	135.539016305973	101.296324592693	221.26090675732	456.324531391976	133.152870522258	139.646075365095	270.246102890518	-0.953362514581189	0.0160591000147375	0.331177548370932	CsaV3_4G034990	chr4	24699806	24709149	+	4715	protein_coding	- && - && PF07744:SPOC domain	-
CsaV3_4G003160	1199.54981934749	1418.70765972821	1477.39733792739	950.34970964047	754.882594600293	1210.3896275294	1365.21827233436	971.873977256721	0.490441673797597	0.0161406813223047	0.332431561391044	CsaV3_4G003160	chr4	1952725	1955624	+	1813	protein_coding	- && - && PF07939:Protein of unknown function (DUF1685)	-
CsaV3_6G036530	307.033934343135	349.235567562105	244.640180148391	394.760648619887	569.157511801808	365.419531884393	300.30322735121	443.112564102029	-0.561508211009186	0.0161978217633022	0.333179616552859	CsaV3_6G036530	chr6	20319968	20325002	-	4610	protein_coding	- && sp|Q9LTA6|WAV3_ARATH E3 ubiquitin-protein ligase WAV3 OS=Arabidopsis thaliana OX=3702 GN=WAV3 PE=1 SV=1 && PF17123:RING-like zinc finger|PF00092:von Willebrand factor type A domain|PF14624:VWA / Hh protein intein-like	G2-like
CsaV3_7G027870	163.045606513251	197.867177089011	125.186967185309	388.912342714408	408.395477766561	123.141376498028	162.033250262524	306.816398992999	-0.921429536833947	0.0162874839372005	0.334593845246496	CsaV3_7G027870	chr7	17493641	17493899	+	113	protein_coding	- && - && -	-
CsaV3_6G035790	94.2276557122036	93.9869091172804	96.5181960741698	159.853694749782	182.729516946896	103.118388449568	94.910920301218	148.567200048749	-0.64653761314136	0.0163561110048214	0.334999364372227	CsaV3_6G035790	chr6	19766195	19795632	-	3394	protein_coding	- && sp|Q5YLB5|GYRA_NICBE DNA gyrase subunit A, chloroplastic/mitochondrial OS=Nicotiana benthamiana OX=4100 GN=GYRA PE=2 SV=1 && PF03989:DNA gyrase C-terminal domain, beta-propeller|PF00521:DNA gyrase/topoisomerase IV, subunit A	-
CsaV3_1G009740	19.057278683367	31.6587483342418	28.6687711111395	5.84830590547981	1.99704390105898	18.0206892436139	26.4615993762495	8.62201301671756	1.62079077865793	0.0163561856516426	0.334999364372227	CsaV3_1G009740	chr1	6022185	6022594	-	279	protein_coding	- && - && -	SBP
CsaV3_5G036580	379.028098258078	307.683460373413	214.060157629842	1013.70635694983	1142.30911140573	293.336774909937	300.257238753777	816.450747755169	-1.44335541659718	0.0163700245540887	0.334999364372227	CsaV3_5G036580	chr5	28800068	28802050	-	1279	protein_coding	- && - && -	-
CsaV3_1G032440	118.578622918728	123.666985680632	144.299481259402	39.9634236874454	11.9822634063539	107.12298605926	128.848363286254	53.0228910510199	1.28153103898353	0.0164658353255188	0.336280613769263	CsaV3_1G032440	chr1	19477439	19480813	-	998	protein_coding	- && - && -	-
CsaV3_6G052060	114.343672100202	144.443039274978	182.524509407588	297.288883528557	331.50928757579	136.156318729527	147.103740260923	254.984829944625	-0.792745712439139	0.0165222312788197	0.336280613769263	CsaV3_6G052060	chr6	30293446	30299958	-	3116	protein_coding	- && sp|Q9ZTX8|ARFF_ARATH Auxin response factor 6 OS=Arabidopsis thaliana OX=3702 GN=ARF6 PE=1 SV=2 && PF02309:AUX/IAA family|PF06507:Auxin response factor|PF02362:B3 DNA binding domain	ARF
CsaV3_4G008290	460.550901514703	281.960727351841	401.362795555954	518.549790285877	845.748092098476	446.512633480655	381.291474807499	603.603505288336	-0.662954418754249	0.0165253509443547	0.336280613769263	CsaV3_4G008290	chr4	5813261	5815722	+	1299	protein_coding	- && sp|Q9LKA5|MORF8_ARATH Multiple organellar RNA editing factor 8, chloroplastic/mitochondrial OS=Arabidopsis thaliana OX=3702 GN=MORF8 PE=1 SV=1 && -	M-type_MADS
CsaV3_1G012170	57.1718360501011	113.773626826182	70.7163020741442	218.33675380458	104.844804805596	117.13448008349	80.5539216501423	146.772012897889	-0.865008185009128	0.0165540671461896	0.336280613769263	CsaV3_1G012170	chr1	7564003	7566450	+	2278	protein_coding	- && sp|Q84WQ5|CBSX5_ARATH CBS domain-containing protein CBSX5 OS=Arabidopsis thaliana OX=3702 GN=CBSX5 PE=2 SV=2 && -	-
CsaV3_3G004020	229.746081905036	104.869603857176	167.234498148314	94.5476121385903	114.830024310891	93.1068944253384	167.283394636842	100.828176958273	0.729338832323547	0.0165914812298022	0.336280613769263	CsaV3_3G004020	chr3	3428510	3435918	+	1119	protein_coding	- && sp|P28002|COMT1_MEDSA Caffeic acid 3-O-methyltransferase OS=Medicago sativa OX=3879 PE=1 SV=1 && PF08100:Dimerisation domain|PF00891:O-methyltransferase domain	C3H
CsaV3_3G019540	129.165999965043	129.603000993302	107.985704518626	186.171071324441	344.490072932673	121.139077693182	122.251568492324	217.266740650099	-0.82990632365886	0.016600326504643	0.336280613769263	CsaV3_3G019540	chr3	15430734	15444427	+	6466	protein_coding	- && sp|O14114|YEJJ_SCHPO Uncharacterized AAA domain-containing protein C31G5.19 OS=Schizosaccharomyces pombe (strain 972 / ATCC 24843) OX=284812 GN=SPAC31G5.19 PE=1 SV=1 && PF17862:AAA+ lid domain|PF00004:ATPase family associated with various cellular activities (AAA)|PF13771:PHD-like zinc-binding domain	FAR1
CsaV3_6G036750	17.9985409787355	23.7440612506814	30.5800225185488	11.6966118109596	4.99260975264744	12.0137928290759	24.1075415826552	9.56767146422766	1.33506936943783	0.016602722451596	0.336280613769263	CsaV3_6G036750	chr6	20541073	20546672	-	2079	protein_coding	- && - && PF13962:Domain of unknown function	FAR1
CsaV3_2G025510	15.8810655694725	19.7867177089011	16.2456369629791	65.3060826111912	38.94235607065	18.0206892436139	17.3044734137842	40.7563759751517	-1.23647359239941	0.0166101162941746	0.336280613769263	CsaV3_2G025510	chr2	17542329	17543717	-	1095	protein_coding	- && sp|P41152|HSF30_SOLPE Heat shock factor protein HSF30 OS=Solanum peruvianum OX=4082 GN=HSF30 PE=2 SV=1 && PF00447:HSF-type DNA-binding	HSF
CsaV3_3G040090	99.5213442353612	74.2001914083793	87.9175647408279	124.763859316903	124.815243816186	137.15746813195	87.2130334615228	128.91219042168	-0.564917132350225	0.0166217562639184	0.336280613769263	CsaV3_3G040090	chr3	32913101	32916184	+	1995	protein_coding	- && sp|Q9XI21|PPR44_ARATH Pentatricopeptide repeat-containing protein At1g15480, mitochondrial OS=Arabidopsis thaliana OX=3702 GN=At1g15480 PE=2 SV=2 && PF17177:Pentacotripeptide-repeat region of PRORP	HSF
CsaV3_6G040260	120.696098327991	83.1042143773848	123.2757157779	179.348047768048	251.627531533431	117.13448008349	109.025342827759	182.703353128323	-0.745040532810091	0.016737655421169	0.338104726382839	CsaV3_6G040260	chr6	23236567	23239881	+	3315	protein_coding	- && sp|Q9FFN1|PP363_ARATH Pentatricopeptide repeat-containing protein At5g03800 OS=Arabidopsis thaliana OX=3702 GN=EMB175 PE=2 SV=1 && PF14432:DYW family of nucleic acid deaminases|PF13041:PPR repeat family|PF01535:PPR repeat	FAR1
CsaV3_5G008900	99.5213442353612	97.9442526590607	80.2725591111907	116.966118109596	209.689609611192	123.141376498028	92.5793853352042	149.932368072939	-0.696087290886937	0.0167541740937069	0.338104726382839	CsaV3_5G008900	chr5	5497411	5500350	+	2728	protein_coding	- && sp|Q8S9H7|DIV_ANTMA Transcription factor DIVARICATA OS=Antirrhinum majus OX=4151 GN=DIVARICATA PE=2 SV=1 && PF00249:Myb-like DNA-binding domain	MYB
CsaV3_5G005400	345.14849170987	250.301979017599	302.933348074375	373.316860299795	386.427994854912	514.590792845419	299.461272933948	424.778549333375	-0.504718187433648	0.016794166561699	0.338225892701791	CsaV3_5G005400	chr5	3461460	3463800	-	1535	protein_coding	- && sp|Q9LUJ5|EBP2_ARATH Probable rRNA-processing protein EBP2 homolog OS=Arabidopsis thaliana OX=3702 GN=EBP2 PE=1 SV=1 && PF05890:Eukaryotic rRNA processing protein EBP2	-
CsaV3_3G014780	1044.97411447129	1022.97330555019	989.072603334314	850.928509247313	759.87520435294	824.947107596547	1019.00667445193	811.916940398933	0.327614495251859	0.0168102495124538	0.338225892701791	CsaV3_3G014780	chr3	10966122	10974573	-	4856	protein_coding	- && sp|D1FP53|LIN_MEDTR Putative E3 ubiquitin-protein ligase LIN OS=Medicago truncatula OX=3880 GN=LIN PE=2 SV=1 && -	C3H
CsaV3_6G048960	12644.504406414	8753.64391441787	9241.85618052769	12533.8942730942	16379.7540764857	13279.2456737386	10213.3348337865	14064.2980077728	-0.461615192747719	0.0168235837399628	0.338225892701791	CsaV3_6G048960	chr6	28659232	28662169	-	1793	protein_coding	- && sp|P92979|APR1_ARATH 5'-adenylylsulfate reductase 1, chloroplastic OS=Arabidopsis thaliana OX=3702 GN=APR1 PE=1 SV=2 && PF00085:Thioredoxin|PF01507:Phosphoadenosine phosphosulfate reductase family	-
CsaV3_7G023350	129.165999965043	221.611238339693	120.408838666786	95.5223297895036	76.8861901907706	113.129882473798	157.062025657174	95.1794674846908	0.722850538647475	0.0169296181948701	0.339602917514379	CsaV3_7G023350	chr7	12335889	12338911	+	2067	protein_coding	- && sp|Q8VZ80|PLT5_ARATH Polyol transporter 5 OS=Arabidopsis thaliana OX=3702 GN=PLT5 PE=1 SV=2 && PF00083:Sugar (and other) transporter	ERF
CsaV3_5G008380	111.167458986308	84.0935502628299	110.85258162974	156.929541797042	123.816721865657	183.210340643408	102.037863626292	154.652201435369	-0.60023331081869	0.0169403214872773	0.339602917514379	CsaV3_5G008380	chr5	5057060	5062241	+	1820	protein_coding	- && sp|Q9LVD0|RID2_ARATH 18S rRNA (guanine-N(7))-methyltransferase RID2 OS=Arabidopsis thaliana OX=3702 GN=RID2 PE=1 SV=1 && PF08241:Methyltransferase domain|PF12589:Methyltransferase involved in Williams-Beuren syndrome	-
CsaV3_7G030280	10.587377046315	16.818710052566	23.8906425926163	4.87358825456651	3.99408780211795	8.00919521938395	17.0989098971658	5.62562375868947	1.60891595838293	0.0169713349294518	0.339602917514379	CsaV3_7G030280	chr7	19163415	19164384	-	970	protein_coding	- && - && PF15699:NPR1 interacting	-
CsaV3_3G001010	2467.91758949603	2018.24520630792	2178.82660444661	3325.73662491619	2674.04178351797	2699.09878893239	2221.66313341685	2899.62573245552	-0.384355819797145	0.0169769626952136	0.339602917514379	CsaV3_3G001010	chr3	792311	794552	-	674	protein_coding	- && sp|Q75G87|ACBP3_ORYSJ Acyl-CoA-binding domain-containing protein 3 OS=Oryza sativa subsp. japonica OX=39947 GN=ACBP3 PE=2 SV=1 && -	MYB_related
CsaV3_6G002240	124.931049146517	79.1468708356046	67.8494249630303	172.525024211654	206.694043759604	97.1114920350304	90.6424483150507	158.77685333543	-0.811004127031315	0.0171175222362883	0.34196831171402	CsaV3_6G002240	chr6	1537456	1543351	-	3176	protein_coding	- && sp|Q501D5|MCMBP_ARATH Mini-chromosome maintenance complex-binding protein OS=Arabidopsis thaliana OX=3702 GN=ETG1 PE=1 SV=1 && PF09739:Mini-chromosome maintenance replisome factor	-
CsaV3_4G004550	6.35242622778901	84.0935502628299	8.60063133334186	7.79774120730642	6.98965365370641	9.01034462180695	33.0155359413202	7.93257982760659	2.05827527039969	0.0171558833880723	0.34196831171402	CsaV3_4G004550	chr4	2844273	2849966	+	1896	protein_coding	- && sp|C0LGT1|Y5129_ARATH Probable LRR receptor-like serine/threonine-protein kinase At5g10290 OS=Arabidopsis thaliana OX=3702 GN=At5g10290 PE=1 SV=1 && PF13855:Leucine rich repeat|PF08263:Leucine rich repeat N-terminal domain|PF00069:Protein kinase domain	CO-like
CsaV3_3G042060	8.46990163705201	17.808045938011	17.2012626666837	4.87358825456651	0.998521950529488	6.00689641453796	14.4930700805823	3.95966887321132	1.87422158750385	0.0171601747590791	0.34196831171402	CsaV3_3G042060	chr3	34217470	34219983	-	1318	protein_coding	- && sp|Q9LFR3|GASAE_ARATH Gibberellin-regulated protein 14 OS=Arabidopsis thaliana OX=3702 GN=GASA14 PE=1 SV=1 && PF02704:Gibberellin regulated protein	-
CsaV3_5G006190	2212.76180267984	1972.73575557744	1703.88062970539	3180.5036949301	4136.87644104367	1833.1045558365	1963.12606265423	3050.16156393676	-0.635802817175899	0.0171806862849511	0.34196831171402	CsaV3_5G006190	chr5	4075491	4080806	+	4320	protein_coding	- && sp|Q0D3J9|C3H53_ORYSJ Zinc finger CCCH domain-containing protein 53 OS=Oryza sativa subsp. japonica OX=39947 GN=Os07g0682400 PE=2 SV=1 && -	C3H
CsaV3_6G045630	632.066409665007	751.895272938243	689.961758074758	395.735366270801	197.707346204839	615.706882490141	691.307813559336	403.049864988594	0.778450785219385	0.0172029182328455	0.341985466435063	CsaV3_6G045630	chr6	27028169	27033956	-	4920	protein_coding	- && sp|Q9SSV4|INO1_NICPA Inositol-3-phosphate synthase OS=Nicotiana paniculata OX=62141 GN=INPS1 PE=2 SV=1 && PF07994:Myo-inositol-1-phosphate synthase|PF01658:Myo-inositol-1-phosphate synthase	-
CsaV3_4G007390	985.684803011928	1413.76098030099	1084.63517370478	1426.01192328616	1887.20648650073	1501.72410363449	1161.3603190059	1604.98083780713	-0.466590569582667	0.0172310206883148	0.342119136569605	CsaV3_4G007390	chr4	5034463	5044422	+	5398	protein_coding	- && - && -	-
CsaV3_6G021580	40.2320327759971	52.434801928588	47.7812851852326	25.3426589237459	9.98521950529488	32.0367808775358	46.8160399632726	22.4548864355255	1.06051123913006	0.0173419483626655	0.34389491901826	CsaV3_6G021580	chr6	14608411	14611037	+	1870	protein_coding	- && sp|Q9LQR0|LBD1_ARATH LOB domain-containing protein 1 OS=Arabidopsis thaliana OX=3702 GN=LBD1 PE=2 SV=1 && PF03195:Lateral organ boundaries (LOB) domain	LBD
CsaV3_1G039740	1814.67642573839	1732.3271354143	1819.51133985366	1487.4191352937	1354.99428686852	1492.71375901268	1788.83830033545	1445.04239372497	0.307884912399108	0.0174552366265932	0.345370142100743	CsaV3_1G039740	chr1	25140474	25145640	+	2544	protein_coding	- && sp|P51615|MAOX_VITVI NADP-dependent malic enzyme OS=Vitis vinifera OX=29760 PE=2 SV=1 && PF00390:Malic enzyme, N-terminal domain|PF03949:Malic enzyme, NAD binding domain	MYB_related
CsaV3_2G006460	2.117475409263	6.9253511981154	6.68937992593256	22.4185059710059	39.9408780211795	3.00344820726898	5.24406884443699	21.7876107331515	-2.04736013200493	0.0174872819001939	0.345370142100743	CsaV3_2G006460	chr2	3078063	3084948	-	3193	protein_coding	- && sp|Q41238|LOX16_SOLTU Linoleate 9S-lipoxygenase 6 (Fragment) OS=Solanum tuberosum OX=4113 GN=LOX1.6 PE=1 SV=1 && PF01477:PLAT/LH2 domain|PF00305:Lipoxygenase	NF-YA
CsaV3_4G037510	1069.32508167782	885.455617473326	900.199412889782	1203.77629887793	1284.09922838092	1165.33790442037	951.660037346975	1217.73781055974	-0.356003666990442	0.0174924319896237	0.345370142100743	CsaV3_4G037510	chr4	26256251	26258689	+	684	protein_coding	- && sp|Q9LM71|FKB18_ARATH Peptidyl-prolyl cis-trans isomerase FKBP18, chloroplastic OS=Arabidopsis thaliana OX=3702 GN=FKBP18 PE=1 SV=2 && PF00254:FKBP-type peptidyl-prolyl cis-trans isomerase	-
CsaV3_6G048280	281.624229431979	290.864750320847	274.264576963235	245.628848030152	178.735429144778	184.211490045831	282.25118557202	202.858589073587	0.476034808775873	0.0175172432992452	0.345370142100743	CsaV3_6G048280	chr6	28357381	28359553	+	2012	protein_coding	- && - && -	-
CsaV3_1G037050	0	0	0	2.92415295273991	12.9807853568833	0	0	5.30164610320775	-4.84829450363329	0.0175227431423978	1	CsaV3_1G037050	chr1	22984429	22986060	+	1632	protein_coding	- && sp|Q93ZA3|BBE13_ARATH Berberine bridge enzyme-like 13 OS=Arabidopsis thaliana OX=3702 GN=At1g30760 PE=1 SV=1 && PF08031:Berberine and berberine like|PF01565:FAD binding domain	CPP
CsaV3_3G044330	2588.61368782402	2777.06583044428	2515.20685215064	1910.44659579007	2242.68030088923	2133.4493765634	2626.96212347298	2095.52542441423	0.326113736203682	0.0175242489149412	0.345370142100743	CsaV3_3G044330	chr3	36184521	36185609	+	742	protein_coding	- && sp|O02414|DYL1_HELCR Dynein light chain LC6, flagellar outer arm OS=Heliocidaris crassispina OX=1043166 PE=3 SV=1 && PF01221:Dynein light chain type 1	bHLH
CsaV3_7G023660	344.089754005238	106.848275628066	63.071296444507	776.849967777902	657.027443448403	361.414934274701	171.336442025937	598.430781833669	-1.80498098000911	0.0176269557282325	0.346481372087483	CsaV3_7G023660	chr7	12696375	12697151	-	467	protein_coding	- && sp|Q9SIJ5|RADL2_ARATH Protein RADIALIS-like 2 OS=Arabidopsis thaliana OX=3702 GN=RL2 PE=2 SV=1 && -	MYB_related
CsaV3_5G039420	122.813573737254	140.485695733198	131.876347111242	256.350742190198	412.389565568679	97.1114920350304	131.725205527231	255.283933264636	-0.954454616454647	0.0176434975849807	0.346481372087483	CsaV3_5G039420	chr5	31172152	31175768	-	1777	protein_coding	- && sp|Q9M1S3|ARP1_ARATH Probable RNA-binding protein ARP1 OS=Arabidopsis thaliana OX=3702 GN=ARP1 PE=2 SV=1 && PF00076:RNA recognition motif. (a.k.a. RRM, RBD, or RNP domain)	G2-like
CsaV3_5G028490	911.573163687723	666.812386789969	706.207395037737	1036.12486292084	1517.75336480482	839.964348632892	761.530981838476	1131.28085878618	-0.571211557384475	0.0176455863432668	0.346481372087483	CsaV3_5G028490	chr5	23637658	23641849	-	2373	protein_coding	- && sp|Q9C998|RPI1_ARATH Probable ribose-5-phosphate isomerase 1 OS=Arabidopsis thaliana OX=3702 GN=RPI1 PE=1 SV=1 && PF06026:Ribose 5-phosphate isomerase A (phosphoriboisomerase A)	FAR1
CsaV3_6G044670	49.7606721176806	38.5840995323572	51.6037880000512	75.0532591203243	113.831502360362	57.0655159381107	46.649519883363	81.9834258062655	-0.813490352218637	0.0176942264151944	0.3470106682872	CsaV3_6G044670	chr6	26445978	26449989	-	3834	protein_coding	- && sp|Q9LTA6|WAV3_ARATH E3 ubiquitin-protein ligase WAV3 OS=Arabidopsis thaliana OX=3702 GN=WAV3 PE=1 SV=1 && PF17123:RING-like zinc finger|PF13519:von Willebrand factor type A domain	G2-like
CsaV3_4G028380	45.5257212991546	69.253511981154	55.4262908148698	27.2920942255725	15.9763512084718	43.0494243041887	56.7351746983928	28.7726232460777	0.980811835998302	0.0177563030403252	0.347801857471632	CsaV3_4G028380	chr4	17771517	17777200	-	5121	protein_coding	- && sp|P0CH30|RING1_GOSHI E3 ubiquitin-protein ligase RING1 OS=Gossypium hirsutum OX=3635 GN=RING1 PE=1 SV=1 && PF13639:Ring finger domain|PF14369:zinc-ribbon	bZIP
CsaV3_4G037380	2.117475409263	3.95734354178023	2.86687711111395	10.7218941600463	19.9704390105898	6.00689641453796	2.9805653540524	12.2330765283913	-2.03249770043004	0.0178137999096037	0.348501515835438	CsaV3_4G037380	chr4	26194665	26203429	-	3705	protein_coding	- && sp|Q5SXJ3|FANCJ_MOUSE Fanconi anemia group J protein homolog OS=Mus musculus OX=10090 GN=Brip1 PE=2 SV=1 && PF06733:DEAD_2|PF13307:Helicase C-terminal domain	C2H2
CsaV3_2G008080	752.762507992998	836.978159086518	981.427597704677	577.032849340675	376.442775349617	751.863201219668	857.056088261398	568.44627530332	0.592541297099594	0.0178543121736844	0.348570336796273	CsaV3_2G008080	chr2	4344427	4348869	+	1431	protein_coding	- && sp|Q9FKK7|XYLA_ARATH Xylose isomerase OS=Arabidopsis thaliana OX=3702 GN=XYLA PE=2 SV=2 && -	MYB_related
CsaV3_UNG227830	56.1130983454696	52.434801928588	64.9825478519163	133.536318175122	138.794551123599	51.0586195235727	57.843482708658	107.796496274098	-0.897917792765863	0.0178657618225157	0.348570336796273	CsaV3_UNG227830	scaffold114	62800	64264	+	927	protein_coding	- && sp|O04130|SERA2_ARATH D-3-phosphoglycerate dehydrogenase 2, chloroplastic OS=Arabidopsis thaliana OX=3702 GN=PGDH2 PE=1 SV=2 && PF02826:D-isomer specific 2-hydroxyacid dehydrogenase, NAD binding domain	CO-like
CsaV3_6G023810	120.696098327991	115.752298597072	123.2757157779	149.131800589735	171.745775491072	188.216087655523	119.908037567654	169.69788791211	-0.500688673458255	0.0178914561554328	0.348570336796273	CsaV3_6G023810	chr6	15816020	15818633	-	1224	protein_coding	- && sp|Q84JZ6|MORF3_ARATH Multiple organellar RNA editing factor 3, mitochondrial OS=Arabidopsis thaliana OX=3702 GN=MORF3 PE=1 SV=1 && -	M-type_MADS
CsaV3_3G017330	4236.00955623064	4411.44871319951	4242.97812444865	2569.35572780746	2432.39947148983	4086.69186069066	4296.81213129293	3029.48235332932	0.504219000247462	0.0179044439696642	0.348570336796273	CsaV3_3G017330	chr3	12996841	12999802	-	1579	protein_coding	- && sp|Q9FF86|DCR_ARATH BAHD acyltransferase DCR OS=Arabidopsis thaliana OX=3702 GN=DCR PE=2 SV=1 && PF02458:Transferase family	NAC
CsaV3_3G004350	271.036852385664	294.822093862627	349.759007555902	169.600871258915	179.733951095308	271.311488056631	305.205984601398	206.882103470285	0.561762416446235	0.0179768071385275	0.349406138046195	CsaV3_3G004350	chr3	3689078	3691847	+	1934	protein_coding	- && sp|Q52K82|CML21_ARATH Probable calcium-binding protein CML21 OS=Arabidopsis thaliana OX=3702 GN=CML21 PE=2 SV=1 && PF13499:EF-hand domain pair	bHLH
CsaV3_2G030560	161.98686880862	185.005810578226	161.500743926086	276.819812859378	454.327487490917	153.175858570718	169.497807770977	294.774386307004	-0.79829108350301	0.0180023419715028	0.349406138046195	CsaV3_2G030560	chr2	20106593	20111098	+	4422	protein_coding	- && sp|Q9FGL5|CEPR1_ARATH Receptor protein-tyrosine kinase CEPR1 OS=Arabidopsis thaliana OX=3702 GN=CEPR1 PE=1 SV=1 && PF00069:Protein kinase domain	MYB_related
CsaV3_3G002740	338.796065482081	251.291314903045	314.40085651883	407.43197808176	426.368872876091	386.443669335276	301.496078967985	406.748173431042	-0.432465643414779	0.0180280225248868	0.349406138046195	CsaV3_3G002740	chr3	2218326	2225917	+	2095	protein_coding	- && sp|Q39079|DNJ13_ARATH Chaperone protein dnaJ 13 OS=Arabidopsis thaliana OX=3702 GN=ATJ13 PE=1 SV=2 && PF11875:Domain of unknown function (DUF3395)|PF00226:DnaJ domain	G2-like
CsaV3_6G038000	71.9941639149421	64.3068325539287	101.296324592693	32.165682480139	23.9645268127077	66.0758605599176	79.1991070205213	40.7353566175881	0.960676120163373	0.0180347103684407	0.349406138046195	CsaV3_6G038000	chr6	21561117	21568601	-	6998	protein_coding	- && sp|Q9S728|PDF1_ARATH Protodermal factor 1 OS=Arabidopsis thaliana OX=3702 GN=PDF1 PE=2 SV=1 && -	-
CsaV3_1G015510	75.1703770288366	74.2001914083793	79.3169334074861	42.8875766401853	42.936443872768	57.0655159381107	76.2291672815673	47.629845483688	0.679203211644258	0.0181129619951231	0.350075497390441	CsaV3_1G015510	chr1	11057256	11061939	-	4454	protein_coding	- && sp|Q8LBL1|KCO1_ARATH Two-pore potassium channel 1 OS=Arabidopsis thaliana OX=3702 GN=TPK1 PE=1 SV=2 && -	C3H
CsaV3_5G003950	233.981032723562	315.598147456973	322.045862148468	203.71598904088	148.779770628894	237.27240837425	290.541680776334	196.589389348008	0.564243952958974	0.0181233545542332	0.350075497390441	CsaV3_5G003950	chr5	2561275	2563717	-	1195	protein_coding	- && sp|O22152|YAB1_ARATH Axial regulator YABBY 1 OS=Arabidopsis thaliana OX=3702 GN=YAB1 PE=1 SV=1 && PF04690:YABBY protein	YABBY
CsaV3_3G048980	109.049983577045	105.858939742621	104.163201703807	215.41260085184	189.719170600603	106.121836656837	106.357375007824	170.41786936976	-0.68069037858528	0.018134886417339	0.350075497390441	CsaV3_3G048980	chr3	39970757	39971845	-	1089	protein_coding	- && sp|A0JJZ6|ITPK5_ORYSI Inositol-tetrakisphosphate 1-kinase 5 OS=Oryza sativa subsp. indica OX=39946 GN=ITPK5 PE=3 SV=1 && PF17927:Inositol 1,3,4-trisphosphate 5/6-kinase pre-ATP-grasp domain|PF05770:Inositol 1,3,4-trisphosphate 5/6-kinase ATP-grasp domain	FAR1
CsaV3_5G015690	45.5257212991546	38.5840995323572	39.1806538518907	62.3819296584513	120.821156014068	49.0563207187267	41.0968248944675	77.4198021304154	-0.914378771302463	0.0182097340779892	0.35109683668682	CsaV3_5G015690	chr5	13136111	13137498	-	1388	protein_coding	- && - && -	-
CsaV3_6G005980	238.215983542088	211.717879485242	185.391386518702	323.606260103216	499.260975264744	210.241374508829	211.775083182011	344.369536625596	-0.701867579447681	0.0182417545560504	0.351184770866292	CsaV3_6G005980	chr6	5064048	5072899	-	3288	protein_coding	- && sp|P93733|PLDB1_ARATH Phospholipase D beta 1 OS=Arabidopsis thaliana OX=3702 GN=PLDBETA1 PE=1 SV=4 && PF12357:Phospholipase D C terminal|PF00168:C2 domain|PF00614:Phospholipase D Active site motif	TALE
CsaV3_4G008360	7175.06542428769	5128.71723014718	5576.07598111664	7693.44641865869	9939.28749557052	7023.0630579973	5959.95287851717	8218.59899074217	-0.463636693077776	0.0182581846754205	0.351184770866292	CsaV3_4G008360	chr4	5855387	5861157	+	4604	protein_coding	- && sp|P17783|MDHM_CITLA Malate dehydrogenase, mitochondrial OS=Citrullus lanatus OX=3654 GN=MMDH PE=1 SV=1 && PF17035:Bromodomain extra-terminal - transcription regulation	GRAS
CsaV3_2G025870	4088.84501528686	4313.50446054045	3990.69293867062	2904.65859972164	3748.4514022877	2968.40797818418	4131.01413816598	3207.1726600645	0.365208617978076	0.0183554573437137	0.352153878818235	CsaV3_2G025870	chr2	17758562	17762365	-	2227	protein_coding	- && sp|O48651|SQE1_PANGI Squalene monooxygenase SE1 OS=Panax ginseng OX=4054 GN=SQE1 PE=2 SV=1 && PF08491:Squalene epoxidase	-
CsaV3_5G031040	249.862098293034	216.664558912468	191.12514074093	338.227024866916	366.457555844322	242.278155386365	219.217265982144	315.654245365867	-0.526921317875276	0.0183658201321331	0.352153878818235	CsaV3_5G031040	chr5	25390898	25395424	-	4272	protein_coding	- && - && PF04724:Glycosyltransferase family 17	NAC
CsaV3_3G041540	11.6461147509465	9.89335885445057	13.3787598518651	25.3426589237459	57.9142731307103	12.0137928290759	11.6394111524207	31.7569082945107	-1.4471529730951	0.0183745853160799	0.352153878818235	CsaV3_3G041540	chr3	33920378	33923386	-	3009	protein_coding	- && - && -	-
CsaV3_4G033280	39.1732950713656	25.7227330215715	34.4025253333675	15.5954824146128	13.9793073074128	19.0218386460369	33.0995178087682	16.1988761226875	1.02983729866094	0.0184367618373248	0.352671998342341	CsaV3_4G033280	chr4	23565050	23568426	+	2837	protein_coding	- && - && -	NZZ/SPL
CsaV3_3G035680	768.64357356247	847.860853826414	956.581329408356	580.931719944328	551.184116692277	762.875844646321	857.695252265747	631.663893760976	0.441628643178145	0.0184579268343184	0.352671998342341	CsaV3_3G035680	chr3	29836435	29842482	-	2691	protein_coding	- && sp|Q9LFH9|LRK81_ARATH L-type lectin-domain containing receptor kinase VIII.1 OS=Arabidopsis thaliana OX=3702 GN=LECRK81 PE=2 SV=1 && PF00069:Protein kinase domain|PF04689:DNA binding protein S1FA|PF00139:Legume lectin domain	S1Fa-like
CsaV3_6G002950	138.694639306727	217.653894797913	190.169515037226	104.294788647723	117.82559016248	141.162065741642	182.172683047288	121.094148183948	0.590574032694735	0.0184677332132027	0.352671998342341	CsaV3_6G002950	chr6	2158102	2160138	+	916	protein_coding	- && - && -	-
CsaV3_4G006290	274.213065499559	315.598147456973	279.042705481758	452.268990023772	740.90328729288	264.30344223967	289.617972812763	485.825239852108	-0.746224823109523	0.018530720343135	0.353453060370905	CsaV3_4G006290	chr4	4197249	4202381	-	2710	protein_coding	- && sp|Q9FFR9|CHX18_ARATH Cation/H(+) antiporter 18 OS=Arabidopsis thaliana OX=3702 GN=CHX18 PE=2 SV=1 && PF00999:Sodium/hydrogen exchanger family	HSF
CsaV3_6G045760	293.270344182926	682.641760957089	505.525997259761	334.328154263263	156.76794623313	350.402290848048	493.812700799925	280.49946378148	0.816216576087293	0.0185973260273135	0.353950751018304	CsaV3_6G045760	chr6	27100404	27102362	-	1959	protein_coding	- && - && -	-
CsaV3_1G006340	403.379065464602	219.632566568803	403.274046963363	460.066731231079	437.352614331916	748.859753012399	342.095226332256	548.759699525131	-0.681853052023217	0.018601048653777	0.353950751018304	CsaV3_1G006340	chr1	4041091	4042702	+	807	protein_coding	- && sp|Q9LEY9|NHP2_ARATH H/ACA ribonucleoprotein complex subunit 2-like protein OS=Arabidopsis thaliana OX=3702 GN=At5g08180 PE=1 SV=1 && PF01248:Ribosomal protein L7Ae/L30e/S12e/Gadd45 family	-
CsaV3_7G031530	2895.64762216716	2823.56461706019	2794.2495576324	2355.89256225745	2300.59457401994	2358.70799210857	2837.82059895325	2338.39837612865	0.279227104658411	0.0186577014973569	0.354607122401665	CsaV3_7G031530	chr7	19950135	19959685	+	1965	protein_coding	- && sp|O64865|LTG14_ARATH Non-specific lipid transfer protein GPI-anchored 14 OS=Arabidopsis thaliana OX=3702 GN=LTPG14 PE=2 SV=1 && PF14368:Probable lipid transfer|PF13347:MFS/sugar transport protein	GRAS
CsaV3_3G040630	50.8194098223121	31.6587483342418	52.5594137037558	77.9774120730642	79.881756042359	67.0770099623406	45.0125239534366	74.9787260259213	-0.736712082126119	0.0187239488659247	0.355192413991644	CsaV3_3G040630	chr3	33318093	33320964	-	1930	protein_coding	- && sp|A5CF34|RL25_ORITB 50S ribosomal protein L25 OS=Orientia tsutsugamushi (strain Boryong) OX=357244 GN=rplY PE=3 SV=1 && PF01386:Ribosomal L25p family|PF14693:Ribosomal protein TL5, C-terminal domain	-
CsaV3_5G034310	48.7019344130491	61.3388248975935	44.9144080741186	26.3173765746592	17.9733951095308	38.0436772920738	51.6517224615871	27.4448163254212	0.912532409299888	0.0187328874216676	0.355192413991644	CsaV3_5G034310	chr5	27317872	27320736	+	987	protein_coding	- && sp|A4ZGQ8|HMT1_BRAOT Homocysteine S-methyltransferase 1 OS=Brassica oleracea var. italica OX=36774 GN=HMT1 PE=1 SV=1 && PF02574:Homocysteine S-methyltransferase	-
CsaV3_5G028510	5.29368852315751	3.95734354178023	11.4675084444558	18.5196353673527	24.9630487632372	15.0172410363449	6.90618016979785	19.4999750556449	-1.48950305465193	0.0187820714347406	0.355203447621211	CsaV3_5G028510	chr5	23660411	23660890	-	408	protein_coding	- && - && -	-
CsaV3_6G008030	174.691721264198	167.197764640215	174.879503777951	266.097918699331	258.617185187137	196.225282874907	172.256329894121	240.313462253792	-0.480608792738183	0.0188173633167486	0.355203447621211	CsaV3_6G008030	chr6	6450908	6456019	+	4541	protein_coding	- && sp|Q8VY13|FRO8_ARATH Ferric reduction oxidase 8, mitochondrial OS=Arabidopsis thaliana OX=3702 GN=FRO8 PE=1 SV=1 && PF08022:FAD-binding domain|PF08030:Ferric reductase NAD binding domain|PF01794:Ferric reductase like transmembrane component	NAC
CsaV3_5G000720	518.781475269436	603.494890121485	559.996662370926	943.526686084076	879.697838416479	568.652860576261	560.757675920615	797.292461692272	-0.507694439223164	0.0188189590799597	0.355203447621211	CsaV3_5G000720	chr5	368803	372357	-	1527	protein_coding	- && sp|P35133|UBC10_ARATH Ubiquitin-conjugating enzyme E2 10 OS=Arabidopsis thaliana OX=3702 GN=UBC10 PE=1 SV=1 && PF00179:Ubiquitin-conjugating enzyme	ERF
CsaV3_3G026930	92.1101803029406	116.741634482517	104.163201703807	160.828412400695	137.796029173069	151.173559765872	104.338338829755	149.932667113212	-0.522216092080176	0.0188222535513833	0.355203447621211	CsaV3_3G026930	chr3	23310445	23314127	+	3427	protein_coding	- && sp|B9DI20|SP13A_ARATH Squamosa promoter-binding-like protein 13A OS=Arabidopsis thaliana OX=3702 GN=SPL13A PE=1 SV=1 && PF03110:SBP domain	SBP
CsaV3_3G005340	4448.81583486157	4476.74488163888	4777.17289281955	7255.79819339862	5330.11017192641	5405.20562368174	4567.57786977334	5997.03799633559	-0.392824403148176	0.0188603450268745	0.355503064152028	CsaV3_3G005340	chr3	4460414	4462644	-	1698	protein_coding	- && sp|O23787|THI4_CITSI Thiamine thiazole synthase, chloroplastic OS=Citrus sinensis OX=2711 GN=THI1 PE=2 SV=1 && PF01946:Thi4 family	-
CsaV3_5G000890	30.7033934343135	41.5521071886924	75.4944305926675	26.3173765746592	13.9793073074128	29.0333326702668	49.2499770718911	23.1100055174463	1.09423008088287	0.0189120968025277	0.356059158977472	CsaV3_5G000890	chr5	435505	438286	-	1221	protein_coding	- && - && -	-
CsaV3_5G005960	37.0558196621026	44.5201148450276	42.0475309630047	32.165682480139	12.9807853568833	14.0160916339219	41.2078218233783	19.7208531569814	1.06145744468396	0.0189397355963388	0.356160503816932	CsaV3_5G005960	chr5	3941356	3946304	+	2271	protein_coding	- && sp|Q8VXX5|SKS1_ARATH Monocopper oxidase-like protein SKS1 OS=Arabidopsis thaliana OX=3702 GN=SKS1 PE=2 SV=1 && PF00394:Multicopper oxidase|PF07732:Multicopper oxidase|PF07731:Multicopper oxidase	bHLH
CsaV3_7G005870	6.35242622778901	7.91468708356046	4.77812851852326	0	0.998521950529488	1.00114940242299	6.34841394329091	0.666557117650827	3.25962524634101	0.0190192204343798	1	CsaV3_7G005870	chr7	3536531	3540564	+	1952	protein_coding	- && sp|F4IVI0|BUB1_ARATH Mitotic checkpoint serine/threonine-protein kinase BUB1 OS=Arabidopsis thaliana OX=3702 GN=BUB1 PE=1 SV=1 && PF00069:Protein kinase domain|PF08311:Mad3/BUB1 homology region 1	-
CsaV3_3G026660	2417.09817967372	1957.89571729577	1927.49704437228	2801.33852872483	4142.86757274685	2249.58270724447	2100.83031378059	3064.59626957205	-0.544809893339778	0.0190275576356745	0.356843979504335	CsaV3_3G026660	chr3	22869419	22873080	+	2815	protein_coding	- && sp|O24381|TLC1_SOLTU Plastidic ATP/ADP-transporter OS=Solanum tuberosum OX=4113 PE=2 SV=2 && PF03219:TLC ATP/ADP transporter	bZIP
CsaV3_3G027630	343.031016300607	269.099360841056	296.243968148442	373.316860299795	444.342267985622	399.458611566775	302.791448430035	405.705913284064	-0.42267370272526	0.0190324178030359	0.356843979504335	CsaV3_3G027630	chr3	23907023	23909082	+	2060	protein_coding	- && sp|P49730|RIR2_TOBAC Ribonucleoside-diphosphate reductase small chain OS=Nicotiana tabacum OX=4097 PE=2 SV=1 && PF00268:Ribonucleotide reductase, small chain	-
CsaV3_6G050010	20.1160163879985	82.1148784919397	71.6719277778489	22.4185059710059	2.99556585158846	33.0379302799588	57.9676075525957	19.4840007008511	1.57425783573689	0.0190429768478849	0.356843979504335	CsaV3_6G050010	chr6	29161734	29163370	-	1157	protein_coding	- && sp|P24805|TSJT1_TOBAC Stem-specific protein TSJT1 OS=Nicotiana tabacum OX=4097 GN=TSJT1 PE=2 SV=1 && PF12481:Aluminium induced protein	NAC
CsaV3_7G024030	1714.0963437984	1279.21129988046	1373.23413622358	1919.21905464829	2297.59900816835	1686.93674308274	1455.51392663415	1967.91826863313	-0.435327981501151	0.0191142687046165	0.357760984888863	CsaV3_7G024030	chr7	13046082	13051397	+	3244	protein_coding	- && sp|P56821|EIF3B_TOBAC Eukaryotic translation initiation factor 3 subunit B OS=Nicotiana tabacum OX=4097 GN=TIF3B1 PE=2 SV=1 && PF08662:Eukaryotic translation initiation factor eIF2A|PF00076:RNA recognition motif. (a.k.a. RRM, RBD, or RNP domain)	CPP
CsaV3_3G006650	22.2334917972615	57.3814813558133	36.3137767407768	22.4185059710059	15.9763512084718	15.0172410363449	38.6429166312839	17.8040327386076	1.11926211437908	0.019174664705581	0.358472148695575	CsaV3_3G006650	chr3	5820860	5825813	+	2266	protein_coding	- && sp|Q93VV5|PTR16_ARATH Protein NRT1/ PTR FAMILY 4.3 OS=Arabidopsis thaliana OX=3702 GN=NPF4.3 PE=2 SV=1 && PF00854:POT family	ERF
CsaV3_4G026260	4881.83955605585	6030.00222178762	4693.07783089354	6687.53780291617	6259.73410786936	7104.15615959357	5201.63986957901	6683.80935679303	-0.361698378897568	0.0192342814342702	0.358712292818278	CsaV3_4G026260	chr4	15535476	15540296	-	1681	protein_coding	- && sp|Q93Z81|CAX3_ARATH Vacuolar cation/proton exchanger 3 OS=Arabidopsis thaliana OX=3702 GN=CAX3 PE=1 SV=1 && PF01699:Sodium/calcium exchanger protein	ERF
CsaV3_7G008180	24.3509672065245	22.7547253652363	15.2900112592744	49.7106001965784	93.8610633497719	15.0172410363449	20.7985679436784	52.8629681942317	-1.34768979109166	0.0192527791616313	0.358712292818278	CsaV3_7G008180	chr7	5126758	5128681	+	1924	protein_coding	- && sp|A0A193AU77|GGT24_PUNGR Gallate 1-beta-glucosyltransferase 84A24 OS=Punica granatum OX=22663 GN=UGT84A24 PE=1 SV=1 && PF00201:UDP-glucoronosyl and UDP-glucosyl transferase	GRAS
CsaV3_7G027900	512.429049041647	366.054277614671	493.1028631116	576.058131689762	579.142731307103	746.857454207553	457.195396589306	634.019439068139	-0.471849603540489	0.0192547559539399	0.358712292818278	CsaV3_7G027900	chr7	17527660	17531835	-	2174	protein_coding	- && sp|Q9M8Z5|NSN1_ARATH Guanine nucleotide-binding protein-like NSN1 OS=Arabidopsis thaliana OX=3702 GN=NSN1 PE=1 SV=1 && PF08701:GNL3L/Grn1 putative GTPase|PF01926:50S ribosome-binding GTPase	GRAS
CsaV3_6G007620	658.534852280794	620.313600174051	563.819165185744	745.659002948676	894.675667674421	748.859753012399	614.22253921353	796.398141211832	-0.375008634595736	0.0193447132890035	0.359969124144097	CsaV3_6G007620	chr6	6151705	6154651	-	2499	protein_coding	- && sp|P35614|ERF1Z_ARATH Eukaryotic peptide chain release factor subunit 1-3 OS=Arabidopsis thaliana OX=3702 GN=ERF1-3 PE=1 SV=1 && PF03463:eRF1 domain 1|PF03465:eRF1 domain 3|PF03464:eRF1 domain 2	SBP
CsaV3_1G034220	2.117475409263	2.96800765633517	0.955625703704651	7.79774120730642	9.98521950529488	10.0114940242299	2.01370292310094	9.26481824561041	-2.20769493189819	0.0193662771777318	1	CsaV3_1G034220	chr1	21440438	21440611	-	174	protein_coding	- && - && -	-
CsaV3_6G042950	114.343672100202	111.794955055291	146.210732666812	65.3060826111912	52.9216633780629	107.12298605926	124.116453274102	75.1169106828382	0.725526072028244	0.0193690493569385	0.360003364528556	CsaV3_6G042950	chr6	25237721	25241343	-	2451	protein_coding	- && sp|Q6RYA0|SABP2_TOBAC Salicylic acid-binding protein 2 OS=Nicotiana tabacum OX=4097 GN=SABP2 PE=1 SV=1 && PF12697:Alpha/beta hydrolase family	NF-YB
CsaV3_6G006120	9.52863934168352	8.90402296900552	16.2456369629791	4.87358825456651	1.99704390105898	2.00229880484599	11.5594330912227	2.95764365349049	1.96515891605423	0.0194451489894288	0.36090535889877	CsaV3_6G006120	chr6	5174722	5176462	-	1484	protein_coding	- && sp|Q9FYK2|CML25_ARATH Probable calcium-binding protein CML25 OS=Arabidopsis thaliana OX=3702 GN=CML25 PE=2 SV=1 && PF13499:EF-hand domain pair	FAR1
CsaV3_3G049050	115.402409804834	154.336398129429	142.388229851993	32.165682480139	32.9512243674731	128.147123510143	137.375679262085	64.4213434525851	1.09346514561398	0.0194743161681754	0.36090535889877	CsaV3_3G049050	chr3	40003473	40010806	+	5520	protein_coding	- && sp|Q7XLY8|ATL41_ORYSJ E3 ubiquitin-protein ligase Os04g0590900 OS=Oryza sativa subsp. japonica OX=39947 GN=Os04g0590900 PE=2 SV=2 && PF00010:Helix-loop-helix DNA-binding domain	bHLH
CsaV3_5G030710	555.837294931538	680.663089186199	645.04735000064	496.131284314871	468.30679479833	493.566655394536	627.182578039459	486.001578169246	0.368281910805518	0.0194972175093258	0.36090535889877	CsaV3_5G030710	chr5	25177447	25181257	+	2255	protein_coding	- && sp|Q9FN03|UVR8_ARATH Ultraviolet-B receptor UVR8 OS=Arabidopsis thaliana OX=3702 GN=UVR8 PE=1 SV=1 && PF00415:Regulator of chromosome condensation (RCC1) repeat	HB-other
CsaV3_5G038800	164.104344217883	153.347062243984	120.408838666786	274.870377557551	432.360004579268	113.129882473798	145.953415042884	273.453421536873	-0.906249642165604	0.0195310461713484	0.36090535889877	CsaV3_5G038800	chr5	30716247	30729528	+	7439	protein_coding	- && sp|P40468|TAO3_YEAST Cell morphogenesis protein PAG1 OS=Saccharomyces cerevisiae (strain ATCC 204508 / S288c) OX=559292 GN=TAO3 PE=1 SV=1 && PF14225:Cell morphogenesis C-terminal|PF14222:Cell morphogenesis N-terminal|PF14228:Cell morphogenesis central region	C3H
CsaV3_3G023140	560.072245750064	589.644187725254	614.467327482091	525.37281384227	345.488594883203	416.478151407965	588.06125365247	429.113186711146	0.454533765812763	0.0195554231874469	0.36090535889877	CsaV3_3G023140	chr3	20673203	20675804	+	1774	protein_coding	- && sp|P0CG85|UBI1P_NICSY Polyubiquitin OS=Nicotiana sylvestris OX=4096 GN=UBI11 PE=2 SV=1 && PF00240:Ubiquitin family	MYB_related
CsaV3_3G013590	362.088294983974	558.974775276457	518.904757111626	314.833801244997	228.661526671253	407.467806786159	479.989275790686	316.987711567469	0.599025135943849	0.0195857880552162	0.36090535889877	CsaV3_3G013590	chr3	10250065	10253403	-	2999	protein_coding	- && - && -	-
CsaV3_3G000760	361.029557279342	216.664558912468	322.045862148468	346.999483725136	610.096911773517	428.491944237041	299.913326113426	461.862779911898	-0.623159507425794	0.019598722190862	0.36090535889877	CsaV3_3G000760	chr3	619119	622332	-	3214	protein_coding	- && sp|Q94C69|CSP3_ARATH Cold shock domain-containing protein 3 OS=Arabidopsis thaliana OX=3702 GN=CSP3 PE=1 SV=1 && PF00098:Zinc knuckle|PF00313:'Cold-shock' DNA-binding domain	-
CsaV3_5G024730	240.333458951351	154.336398129429	195.903269259454	271.946224604811	270.599448593491	292.335625507514	196.857708780078	278.293766235272	-0.50052928080768	0.0195994351530379	0.36090535889877	CsaV3_5G024730	chr5	19679658	19693175	-	1790	protein_coding	- && sp|Q0VD01|IMP4_BOVIN U3 small nucleolar ribonucleoprotein protein IMP4 OS=Bos taurus OX=9913 GN=IMP4 PE=2 SV=1 && PF04427:Brix domain	VOZ
CsaV3_5G039860	1600.81140940283	2205.22968865703	2012.547732002	1428.9360762389	1005.51160418319	1654.89996220521	1939.52961002062	1363.11588087577	0.508889375517722	0.0196205500369887	0.36090535889877	CsaV3_5G039860	chr5	31449582	31452445	-	2002	protein_coding	- && - && -	-
CsaV3_5G038680	335.619852368186	401.670369490693	399.451544148544	276.819812859378	250.629009582901	317.364360568089	378.913922002475	281.604394336789	0.428767310598454	0.0196440567926838	0.360922894205877	CsaV3_5G038680	chr5	30628581	30633278	-	1877	protein_coding	- && sp|Q4U2R1|HERC2_MOUSE E3 ubiquitin-protein ligase HERC2 OS=Mus musculus OX=10090 GN=Herc2 PE=1 SV=3 && PF00415:Regulator of chromosome condensation (RCC1) repeat	MYB_related
CsaV3_3G014380	68.8179508010476	47.4881225013627	61.1600450370977	81.8762826767174	122.818199915127	83.0954004011085	59.155372779836	95.929960997651	-0.69841949081692	0.019697116978482	0.361361626234151	CsaV3_3G014380	chr3	10753108	10773318	-	1543	protein_coding	- && - && PF02536:mTERF	-
CsaV3_4G024200	512.429049041647	408.595720688809	471.123471926393	546.816602162363	650.037789794697	634.728721136178	464.049413885616	610.527704364412	-0.396008166723287	0.0197130975256148	0.361361626234151	CsaV3_4G024200	chr4	14136883	14142644	-	2550	protein_coding	- && sp|Q70E96|AL3F1_ARATH Aldehyde dehydrogenase family 3 member F1 OS=Arabidopsis thaliana OX=3702 GN=ALDH3F1 PE=2 SV=2 && PF00171:Aldehyde dehydrogenase family	bHLH
CsaV3_3G041950	8.46990163705201	2.96800765633517	3.82250281481861	0	0.998521950529488	0	5.0868040360686	0.332840650176496	3.83520800395402	0.0197401254391373	1	CsaV3_3G041950	chr3	34142899	34143772	+	775	protein_coding	- && - && -	-
CsaV3_7G028900	243.509672065245	261.184673757495	226.483291778002	331.404001310523	395.414692409677	280.321832678438	243.725879200248	335.713508799546	-0.462137825169969	0.0197481665912796	0.361395062618678	CsaV3_7G028900	chr7	18273513	18279635	+	2274	protein_coding	- && sp|Q8TB22|SPT20_HUMAN Spermatogenesis-associated protein 20 OS=Homo sapiens OX=9606 GN=SPATA20 PE=2 SV=3 && PF03190:Protein of unknown function, DUF255	Dof
CsaV3_3G035190	301.740245819978	198.856512974457	156.722615407563	420.103307543633	605.10430202087	185.212639448254	219.106458067332	403.473416337586	-0.881623874430291	0.0197600874705582	0.361395062618678	CsaV3_3G035190	chr3	29599876	29602447	+	2572	protein_coding	- && sp|Q8VY27|E70H1_ARATH Exocyst complex component EXO70H1 OS=Arabidopsis thaliana OX=3702 GN=EXO70H1 PE=1 SV=1 && PF03081:Exo70 exocyst complex subunit	WRKY
CsaV3_2G026160	21.17475409263	24.7333971361264	21.0237654815023	35.0898354328789	66.9009706854757	32.0367808775358	22.3106389034196	44.6758623319635	-1.00115262855696	0.0198263979333322	0.361493478699575	CsaV3_2G026160	chr2	17942953	17945910	+	2553	protein_coding	- && sp|O82777|SBT3_SOLLC Subtilisin-like protease SBT3 OS=Solanum lycopersicum OX=4081 GN=sbt3 PE=1 SV=1 && PF05922:Peptidase inhibitor I9|PF00082:Subtilase family|PF17766:Fibronectin type-III domain	bHLH
CsaV3_6G038610	248.803360588403	293.832757977182	319.178985037354	198.842400786314	155.7694242826	244.280454191211	287.27170120098	199.630759753375	0.525730954183962	0.0198294257941116	0.361493478699575	CsaV3_6G038610	chr6	22028636	22032820	-	2812	protein_coding	- && - && -	-
CsaV3_UNG207960	98.4626065307297	79.1468708356046	75.4944305926675	131.586882873296	109.837414558244	133.152870522258	84.3679693196672	124.859055984599	-0.567559348018636	0.0198348578788221	0.361493478699575	CsaV3_UNG207960	scaffold18_1	450112	453383	-	390	protein_coding	- && sp|Q70XY9|PSBE_AMBTC Cytochrome b559 subunit alpha OS=Amborella trichopoda OX=13333 GN=psbE PE=3 SV=3 && PF00283:Cytochrome b559, alpha (gene psbE) and beta (gene psbF)subunits|PF00284:Lumenal portion of Cytochrome b559, alpha (gene psbE) subunit	MYB_related
CsaV3_7G024110	16.939803274104	24.7333971361264	20.0681397777977	37.0392707347055	57.9142731307103	29.0333326702668	20.5804467293427	41.3289588452275	-1.00392453413497	0.0198690314480681	0.361493478699575	CsaV3_7G024110	chr7	13122826	13126893	+	3936	protein_coding	- && sp|O22938|PXC3_ARATH Leucine-rich repeat receptor-like tyrosine-protein kinase PXC3 OS=Arabidopsis thaliana OX=3702 GN=PXC3 PE=2 SV=1 && PF07714:Protein tyrosine kinase|PF13855:Leucine rich repeat	STAT
CsaV3_5G034920	736.881442423525	781.575349501595	766.411814371131	986.414262724262	1289.09183813357	836.960900425623	761.622868765417	1037.48900042782	-0.44587732203635	0.019878414125828	0.361493478699575	CsaV3_5G034920	chr5	27671428	27678230	-	2946	protein_coding	- && sp|Q9ZU35|AB7G_ARATH ABC transporter G family member 7 OS=Arabidopsis thaliana OX=3702 GN=ABCG7 PE=2 SV=1 && PF01061:ABC-2 type transporter|PF00005:ABC transporter	Nin-like
CsaV3_5G029670	87.8752294844146	57.3814813558133	79.3169334074861	102.345353345897	105.843326756126	144.165513948911	74.8578814159047	117.451398016978	-0.650643600131137	0.0199265293990701	0.361524505818704	CsaV3_5G029670	chr5	24557794	24559332	+	1539	protein_coding	- && - && PF02536:mTERF	-
CsaV3_3G014270	8.46990163705201	4.94667942722529	9.55625703704652	33.1404001310523	1.99704390105898	54.0620677308417	7.65761270044127	29.733170587651	-1.95699333790535	0.0199303882538843	0.361524505818704	CsaV3_3G014270	chr3	10683252	10684125	-	874	protein_coding	- && sp|Q9LIF1|GRS10_ARATH Monothiol glutaredoxin-S10 OS=Arabidopsis thaliana OX=3702 GN=GRXS10 PE=3 SV=1 && PF00462:Glutaredoxin	-
CsaV3_6G050270	61.4067868686271	107.837611513511	104.163201703807	61.407212007538	37.9438341201205	60.0689641453796	91.1358666953151	53.1400034243461	0.779729768942258	0.0199478934348507	0.361524505818704	CsaV3_6G050270	chr6	29325085	29329774	+	1917	protein_coding	- && sp|Q9FKW0|RNG1A_ARATH Putative E3 ubiquitin-protein ligase RING1a OS=Arabidopsis thaliana OX=3702 GN=RING1A PE=1 SV=2 && PF13923:Zinc finger, C3HC4 type (RING finger)	SBP
CsaV3_6G047190	17.9985409787355	23.7440612506814	23.8906425926163	4.87358825456651	1.99704390105898	15.0172410363449	21.8777482740111	7.2959577306568	1.58730844986684	0.0200129258091014	0.362152265188907	CsaV3_6G047190	chr6	27851431	27853127	+	1240	protein_coding	- && sp|A0A1P8B554|THLP1_ARATH Thaumatin-like protein 1 OS=Arabidopsis thaliana OX=3702 GN=TLP1 PE=2 SV=1 && PF00314:Thaumatin family	MYB
CsaV3_5G010270	34.9383442528396	20.7760535943462	37.2694024444814	12.6713294618729	10.9837414558244	19.0218386460369	30.9946000972224	14.2256365212447	1.12396396359514	0.0200277919572695	0.362152265188907	CsaV3_5G010270	chr5	6160066	6162451	+	1909	protein_coding	- && sp|Q8RX37|P2C02_ARATH Probable protein phosphatase 2C 2 OS=Arabidopsis thaliana OX=3702 GN=At1g07160 PE=2 SV=1 && PF00481:Protein phosphatase 2C	NAC
CsaV3_4G035210	158.810655694725	182.037802921891	191.12514074093	141.334059382429	106.841848706655	126.144824705297	177.324533119182	124.773577598127	0.50754188836577	0.0201038538264524	0.362941592905045	CsaV3_4G035210	chr4	24817567	24820373	+	1158	protein_coding	- && - && PF03909:BSD domain	-
CsaV3_1G008690	319.738786798713	306.694124487968	267.575197037302	196.892965484487	228.661526671253	237.27240837425	298.002702774661	220.942300176663	0.431329196712623	0.0201416434439182	0.362941592905045	CsaV3_1G008690	chr1	5427337	5431043	-	3343	protein_coding	- && sp|Q9M0N1|PUX10_ARATH Plant UBX domain-containing protein 10 OS=Arabidopsis thaliana OX=3702 GN=PUX10 PE=2 SV=1 && PF00789:UBX domain	C2H2
CsaV3_3G004860	745.351344060577	834.999487315628	851.462502000845	1098.50679257929	1052.44213585808	940.079288875191	810.604444459017	1030.34273910419	-0.345839781287001	0.0201590773985242	0.362941592905045	CsaV3_3G004860	chr3	4090951	4093713	-	1787	protein_coding	- && sp|P55852|SUMO1_ARATH Small ubiquitin-related modifier 1 OS=Arabidopsis thaliana OX=3702 GN=SUMO1 PE=1 SV=2 && PF11976:Ubiquitin-2 like Rad60 SUMO-like	-
CsaV3_1G003730	121.754836032623	80.1362067210496	77.4056820000768	209.56429494636	269.600926642962	69.0793087671866	93.0989082512497	182.748176785503	-0.974208792000504	0.0201621618504396	0.362941592905045	CsaV3_1G003730	chr1	2328358	2330178	+	1821	protein_coding	- && sp|Q9LS40|ASPG1_ARATH Protein ASPARTIC PROTEASE IN GUARD CELL 1 OS=Arabidopsis thaliana OX=3702 GN=ASPG1 PE=1 SV=1 && PF14543:Xylanase inhibitor N-terminal|PF14541:Xylanase inhibitor C-terminal	Trihelix
CsaV3_6G006470	248.803360588403	275.035376153726	215.971409037251	176.423894815308	193.713258402721	170.195398411909	246.60338192646	180.110850543312	0.452986252448214	0.0201868794677651	0.362978238340051	CsaV3_6G006470	chr6	5380776	5383505	+	1990	protein_coding	- && sp|O80513|CCU41_ARATH Cyclin-U4-1 OS=Arabidopsis thaliana OX=3702 GN=CYCU4-1 PE=1 SV=1 && PF08613:Cyclin	WRKY
CsaV3_3G047640	808.875606338467	605.473561892375	651.736729926572	887.967779982018	1050.44509195702	828.951705206239	688.695299385805	922.454859048426	-0.422003327818948	0.0202318533653941	0.363087652144903	CsaV3_3G047640	chr3	38865002	38868915	+	2026	protein_coding	- && sp|Q8RWT8|SYSM_ARATH Serine--tRNA ligase, chloroplastic/mitochondrial OS=Arabidopsis thaliana OX=3702 GN=OVA7 PE=2 SV=1 && -	GeBP
CsaV3_3G038000	290.094131069031	229.525925423253	211.193280518728	415.229719289067	605.10430202087	215.247121520944	243.604445670338	411.860380943627	-0.758087719685967	0.0202542537965994	0.363087652144903	CsaV3_3G038000	chr3	31283814	31288025	+	2982	protein_coding	- && sp|Q9SJ56|BLH1_ARATH BEL1-like homeodomain protein 1 OS=Arabidopsis thaliana OX=3702 GN=BLH1 PE=1 SV=1 && PF05920:Homeobox KN domain|PF07526:Associated with HOX	TALE
CsaV3_4G024160	77.2878524380996	63.3174966684837	69.7606763704396	106.24422394955	145.784204777305	83.0954004011085	70.122008492341	111.707943042655	-0.672537423460213	0.020261030642092	0.363087652144903	CsaV3_4G024160	chr4	14105566	14115892	-	4205	protein_coding	- && sp|Q9C5J8|OEP80_ARATH Outer envelope protein 80, chloroplastic OS=Arabidopsis thaliana OX=3702 GN=OEP80 PE=2 SV=1 && PF01103:Surface antigen	C2H2
CsaV3_6G046270	15.8810655694725	29.6800765633517	34.4025253333675	5.84830590547981	16.9748731590013	9.01034462180695	26.6545558220639	10.611174562096	1.33378285999461	0.0203707447833834	0.364645446049758	CsaV3_6G046270	chr6	27356356	27358000	-	1645	protein_coding	- && sp|Q92383|MAG1_SCHPO DNA-3-methyladenine glycosylase 1 OS=Schizosaccharomyces pombe (strain 972 / ATCC 24843) OX=284812 GN=mag1 PE=1 SV=1 && PF00730:HhH-GPD superfamily base excision DNA repair protein	ZF-HD
CsaV3_6G046470	1.0587377046315	0	0.955625703704651	17.5449177164394	1.99704390105898	3.00344820726898	0.671454469445384	7.5151366082558	-3.49415097968308	0.0203848420599168	1	CsaV3_6G046470	chr6	27448277	27453505	-	3082	protein_coding	- && sp|Q84UB5|BSMT1_PETHY S-adenosyl-L-methionine:benzoic acid/salicylic acid carboxyl methyltransferase 1 OS=Petunia hybrida OX=4102 GN=BSMT1 PE=1 SV=1 && -	MYB_related
CsaV3_6G014140	13916.0483896765	10390.9948048294	11631.876065493	17006.8735731353	17034.7844760331	13459.4525661747	11979.639753333	15833.7035384477	-0.402439972770608	0.0204052681137021	0.364855313545893	CsaV3_6G014140	chr6	10284153	10287952	+	2622	protein_coding	- && sp|P08926|RUBA_PEA RuBisCO large subunit-binding protein subunit alpha, chloroplastic OS=Pisum sativum OX=3888 PE=1 SV=2 && PF00118:TCP-1/cpn60 chaperonin family	CO-like
CsaV3_6G032030	494.430508062911	328.459513967759	354.537136074426	668.656308526525	700.9624092717	404.46435857889	392.475719368365	591.361025459038	-0.592053626881316	0.0204805075821629	0.365791922809545	CsaV3_6G032030	chr6	18146636	18147481	+	537	protein_coding	- && - && PF13962:Domain of unknown function	C3H
CsaV3_4G002140	138.694639306727	108.826947398956	95.5625703704652	184.221636022614	306.546238812553	110.126434266529	114.361385692049	200.298103033899	-0.809477380326709	0.0205670936500329	0.366928873669427	CsaV3_4G002140	chr4	1266108	1275433	+	4407	protein_coding	- && - && -	ARF
CsaV3_2G035290	12.704852455578	12.8613665107857	13.3787598518651	4.87358825456651	1.99704390105898	5.00574701211497	12.9816596060763	3.95879305591349	1.71242215810648	0.0206852344414218	0.368625620006764	CsaV3_2G035290	chr2	23606446	23607697	-	1058	protein_coding	- && - && PF06749:Protein of unknown function (DUF1218)	B3
CsaV3_3G023010	329.267426140397	394.745018292578	417.608432518933	282.668118764858	253.62457543449	312.358613555974	380.540292317302	282.883769251774	0.428513047326163	0.0208728428106555	0.371555176305807	CsaV3_3G023010	chr3	20545900	20549318	-	1625	protein_coding	- && sp|Q9LJU7|PPA18_ARATH Purple acid phosphatase 18 OS=Arabidopsis thaliana OX=3702 GN=PAP18 PE=2 SV=1 && PF14008:Iron/zinc purple acid phosphatase-like protein C|PF00149:Calcineurin-like phosphoesterase|PF16656:Purple acid Phosphatase, N-terminal domain	C3H
CsaV3_2G013350	353.618393346922	497.635950378864	502.659120148647	273.895659906638	190.717692551132	402.462059774044	451.304487958144	289.025137410605	0.643335555250279	0.0209178264822205	0.371942196883305	CsaV3_2G013350	chr2	10980156	10982252	+	1777	protein_coding	- && sp|P07463|CALM_PARTE Calmodulin OS=Paramecium tetraurelia OX=5888 GN=CAM PE=1 SV=3 && PF13499:EF-hand domain pair	-
CsaV3_4G030620	87.8752294844146	109.816283284401	93.6513189630559	171.550306560741	168.750209639483	106.121836656837	97.1142772439573	148.807450952354	-0.615481950776164	0.020992814303286	0.372861273357919	CsaV3_4G030620	chr4	20591351	20595328	-	2193	protein_coding	- && sp|Q0WVU3|PHL5_ARATH Myb family transcription factor PHL5 OS=Arabidopsis thaliana OX=3702 GN=PHL5 PE=2 SV=1 && PF14379:MYB-CC type transfactor, LHEQLE motif|PF00249:Myb-like DNA-binding domain	G2-like
CsaV3_7G000280	531.486327725014	845.882182055524	717.674903482193	504.903743173091	505.252106967921	511.58734463815	698.34780442091	507.247731593054	0.46168018235113	0.0210299546177222	0.373106833422847	CsaV3_7G000280	chr7	401054	411300	-	3321	protein_coding	- && sp|Q8W5R5|KN7D_ARATH Kinesin-like protein KIN-7D, mitochondrial OS=Arabidopsis thaliana OX=3702 GN=KIN7D PE=2 SV=1 && PF00225:Kinesin motor domain|PF13920:Zinc finger, C3HC4 type (RING finger)	MYB_related
CsaV3_3G002400	335.619852368186	402.659705376138	366.004644518882	280.718683463031	232.655614473371	305.350567739013	368.094734087735	272.908288558472	0.431945844542536	0.0210778660781475	0.37354273626644	CsaV3_3G002400	chr3	1929052	1933391	+	1331	protein_coding	- && sp|Q05737|YPTM2_MAIZE GTP-binding protein YPTM2 OS=Zea mays OX=4577 GN=YPTM2 PE=2 SV=1 && PF00071:Ras family	NAC
CsaV3_1G029660	123.872311441886	162.251085212989	86.0063133334186	87.7245885821972	54.9187072791218	82.0942509986855	124.043236662765	74.9125156200015	0.726654066222193	0.0211927347735465	0.375002343279977	CsaV3_1G029660	chr1	16457673	16459123	+	1451	protein_coding	- && - && -	-
CsaV3_6G015410	56.1130983454696	46.4987866159177	46.8256594815279	85.7751532803706	103.846282855067	58.0666653405336	49.8125148143051	82.5627004919903	-0.730482667067498	0.0212257415790896	0.375002343279977	CsaV3_6G015410	chr6	11293158	11298412	-	3056	protein_coding	- && sp|Q9ZVN4|DSP1_ARATH Tyrosine-protein phosphatase DSP1 OS=Arabidopsis thaliana OX=3702 GN=DSP1 PE=1 SV=1 && PF03162:Tyrosine phosphatase family	GeBP
CsaV3_3G009790	28931.0665167604	26602.2526237321	25344.1492879511	32040.9186208221	43781.1934429159	31127.7372201357	26959.1561428145	35649.9497612912	-0.403129387087125	0.0212305269644229	0.375002343279977	CsaV3_3G009790	chr3	7956124	7960722	-	3548	protein_coding	- && sp|F4IW47|TKTC2_ARATH Transketolase-2, chloroplastic OS=Arabidopsis thaliana OX=3702 GN=TKL-2 PE=1 SV=1 && PF02779:Transketolase, pyrimidine binding domain|PF02780:Transketolase, C-terminal domain|PF00456:Transketolase, thiamine diphosphate binding domain	-
CsaV3_7G029270	617.244081800165	770.6926547617	808.459345334135	285.592271717597	263.609794939785	723.831017951825	732.132027298667	424.344361536402	0.787109669097522	0.0212911187230406	0.37506871557228	CsaV3_7G029270	chr7	18524946	18528409	+	747	protein_coding	- && sp|O22244|PMEI6_ARATH Pectinesterase inhibitor 6 OS=Arabidopsis thaliana OX=3702 GN=PMEI6 PE=2 SV=1 && PF04043:Plant invertase/pectin methylesterase inhibitor|PF00428:60s Acidic ribosomal protein	Trihelix
CsaV3_4G022080	1208.01972098454	1220.8404826392	1122.86020185297	1492.29272354827	1981.0675498505	1311.50571717412	1183.90680182557	1594.95533019096	-0.429998558058768	0.0213011727809951	0.37506871557228	CsaV3_4G022080	chr4	13182946	13186456	-	3511	protein_coding	- && sp|Q43503|LCYB_SOLLC Lycopene beta cyclase, chloroplastic OS=Solanum lycopersicum OX=4081 GN=LCY1 PE=1 SV=1 && PF05834:Lycopene cyclase protein	-
CsaV3_3G000730	424.553819557232	395.734354178023	430.031566667093	558.513213973322	496.265409413156	540.620677308417	416.773246800783	531.799766898298	-0.351697546376871	0.0213045967915517	0.37506871557228	CsaV3_3G000730	chr3	600368	604536	-	1617	protein_coding	- && sp|O23693|MLO4_ARATH MLO-like protein 4 OS=Arabidopsis thaliana OX=3702 GN=MLO4 PE=2 SV=2 && PF03094:Mlo family	NF-YC
CsaV3_6G037720	212.806278630932	239.419284277704	233.172671703935	115.991400458683	98.8536731024193	214.245972118521	228.46607820419	143.030348559874	0.676153968806666	0.0213694822004647	0.375797608411029	CsaV3_6G037720	chr6	21346682	21349835	+	2546	protein_coding	- && sp|Q8VYE5|E1312_ARATH Glucan endo-1,3-beta-glucosidase 12 OS=Arabidopsis thaliana OX=3702 GN=At4g29360 PE=2 SV=1 && PF00332:Glycosyl hydrolases family 17|PF07983:X8 domain	ERF
CsaV3_6G050300	13.7635901602095	10.8826947398956	8.60063133334186	26.3173765746592	59.9113170317693	9.01034462180695	11.082305411149	31.7463460760785	-1.52127794095842	0.02142393124136	0.376341571520838	CsaV3_6G050300	chr6	29337216	29340669	-	2148	protein_coding	- && sp|Q84VG7|FES1_ARATH Protein FRIGIDA-ESSENTIAL 1 OS=Arabidopsis thaliana OX=3702 GN=FES1 PE=1 SV=2 && -	C3H
CsaV3_1G024320	1.0587377046315	1.97867177089011	0.955625703704651	8.77245885821972	14.9778292579423	2.00229880484599	1.33101172640876	8.58419564033601	-2.68826121633156	0.0215932526706711	1	CsaV3_1G024320	chr1	13925596	13929208	-	1938	protein_coding	- && sp|Q9SK28|FH18_ARATH Formin-like protein 18 OS=Arabidopsis thaliana OX=3702 GN=FH18 PE=2 SV=3 && PF10409:C2 domain of PTEN tumour-suppressor protein	HD-ZIP
CsaV3_1G014110	571.718360501011	530.284034598551	657.4704841488	427.90104875094	361.464946091675	509.585045833304	586.490959749454	432.983680225306	0.438011924224547	0.0216128403924996	0.379243733334618	CsaV3_1G014110	chr1	9595457	9596679	-	1223	protein_coding	- && sp|Q9LZ45|H2B9_ARATH Histone H2B.9 OS=Arabidopsis thaliana OX=3702 GN=At5g02570 PE=1 SV=3 && PF00125:Core histone H2A/H2B/H3/H4	-
CsaV3_1G039950	322.914999912608	443.222476679386	430.987192370798	310.934930641343	209.689609611192	313.359762958397	399.041556320931	277.994767736978	0.521889201471602	0.0216448431454475	0.37938929338072	CsaV3_1G039950	chr1	25289766	25291443	-	1678	protein_coding	- && sp|Q9LJ64|PLRX1_ARATH Pollen-specific leucine-rich repeat extensin-like protein 1 OS=Arabidopsis thaliana OX=3702 GN=PEX1 PE=1 SV=1 && PF13855:Leucine rich repeat|PF08263:Leucine rich repeat N-terminal domain	C3H
CsaV3_2G013070	195.866475356828	207.760535943462	221.705163259479	131.586882873296	112.832980409832	184.211490045831	208.44405818659	142.87711777632	0.545466313052549	0.0216895547725797	0.379490145552172	CsaV3_2G013070	chr2	10631192	10633642	+	883	protein_coding	- && sp|A6QRA1|NRPE7_ARATH DNA-directed RNA polymerase V subunit 7 OS=Arabidopsis thaliana OX=3702 GN=NRPE7 PE=1 SV=1 && -	-
CsaV3_1G013590	313.386360570924	283.939399122731	260.88581711137	437.648225260073	513.240282572157	293.336774909937	286.070525601675	414.741760914056	-0.536308983133588	0.021698024319205	0.379490145552172	CsaV3_1G013590	chr1	8870389	8878629	-	3661	protein_coding	- && sp|Q0WPF2|PCFS4_ARATH Polyadenylation and cleavage factor homolog 4 OS=Arabidopsis thaliana OX=3702 GN=PCFS4 PE=1 SV=1 && PF04818:RNA polymerase II-binding domain.	C3H
CsaV3_2G033530	129.165999965043	115.752298597072	109.896955926035	213.463165550013	332.507809526319	96.1103426326074	118.27175149605	214.02710590298	-0.856068903439968	0.0217340108699883	0.37964439625083	CsaV3_2G033530	chr2	22248090	22253346	+	3114	protein_coding	- && sp|Q8VZ14|RMR2_ARATH Receptor homology region, transmembrane domain- and RING domain-containing protein 2 OS=Arabidopsis thaliana OX=3702 GN=RMR2 PE=2 SV=1 && PF02225:PA domain|PF13639:Ring finger domain	HD-ZIP
CsaV3_UNG227800	5.29368852315751	5.93601531267034	13.3787598518651	7.79774120730642	27.9586146148257	39.0448266944968	8.20282122923099	24.9337275055429	-1.59592313979405	0.0217542905306512	0.37964439625083	CsaV3_UNG227800	scaffold114	44620	49490	-	1297	protein_coding	- && sp|Q5KQN0|CAX2_ORYSJ Vacuolar cation/proton exchanger 2 OS=Oryza sativa subsp. japonica OX=39947 GN=CAX2 PE=2 SV=2 && PF01699:Sodium/calcium exchanger protein	ERF
CsaV3_UNG207810	4.23495081852601	7.91468708356046	7.64500562963721	24.3679412728326	17.9733951095308	12.0137928290759	6.59821451057456	18.1183764038131	-1.45190095753636	0.0218298565383015	0.380548141810935	CsaV3_UNG207810	scaffold18_1	382452	385791	+	1938	protein_coding	- && sp|Q4VZP3|RPOC2_CUCSA DNA-directed RNA polymerase subunit beta'' OS=Cucumis sativus OX=3659 GN=rpoC2 PE=3 SV=1 && PF04998:RNA polymerase Rpb1, domain 5	-
CsaV3_7G008610	122.813573737254	149.389718702204	116.586335851967	248.553000982892	251.627531533431	123.141376498028	129.596542763808	207.77396967145	-0.68118998326194	0.0219125352881344	0.38157377825464	CsaV3_7G008610	chr7	5351643	5354773	+	2017	protein_coding	- && sp|Q9LJK2|ABAH4_ARATH Abscisic acid 8'-hydroxylase 4 OS=Arabidopsis thaliana OX=3702 GN=CYP707A4 PE=2 SV=2 && PF00067:Cytochrome P450	G2-like
CsaV3_1G014060	713.589212921632	480.817240326298	627.846087333956	716.417473421277	833.765828692122	966.109173338189	607.417513527295	838.764158483863	-0.465790779114157	0.0220087284633227	0.381627512753265	CsaV3_1G014060	chr1	9558068	9564769	+	2725	protein_coding	- && sp|Q9LYK7|PESC_ARATH Pescadillo homolog OS=Arabidopsis thaliana OX=3702 GN=PES PE=1 SV=1 && PF06732:Pescadillo N-terminus|PF16589:BRCT domain, a BRCA1 C-terminus domain	-
CsaV3_4G030910	38.1145573667341	34.626755990577	24.8462682963209	55.5589061020582	81.878799943418	41.0471254993428	32.529193884544	59.494943848273	-0.873596251084173	0.0220634465727631	0.381627512753265	CsaV3_4G030910	chr4	20953364	20975400	-	1764	protein_coding	- && sp|Q9LLY4|LPAT1_BRANA 1-acyl-sn-glycerol-3-phosphate acyltransferase BAT2, chloroplastic OS=Brassica napus OX=3708 GN=BAT2 PE=1 SV=2 && PF01553:Acyltransferase	-
CsaV3_UNG207820	10.587377046315	13.8507023962308	18.1568883703884	31.1909648292257	27.9586146148257	29.0333326702668	14.1983226043114	29.394304038106	-1.04461122461166	0.0220671737611722	0.381627512753265	CsaV3_UNG207820	scaffold18_1	385994	386779	+	786	protein_coding	- && sp|Q4VZP4|RR2_CUCSA 30S ribosomal protein S2, chloroplastic OS=Cucumis sativus OX=3659 GN=rps2 PE=3 SV=1 && PF00318:Ribosomal protein S2	-
CsaV3_3G011970	399.144114646076	421.457087199594	453.922209259709	228.083930313713	203.698477908016	405.465507981313	424.841137035127	279.082638734347	0.606564392931908	0.0220850848500274	0.381627512753265	CsaV3_3G011970	chr3	9265117	9266412	-	1088	protein_coding	- && sp|Q91VC0|DCTP1_RAT dCTP pyrophosphatase 1 OS=Rattus norvegicus OX=10116 GN=Dctpp1 PE=2 SV=1 && PF12643:MazG-like family	Trihelix
CsaV3_6G043020	169.39803274104	208.749871828907	184.435760814998	106.24422394955	134.800463321481	152.174709168295	187.527888461648	131.073132146442	0.517647909667356	0.0220964641764037	0.381627512753265	CsaV3_6G043020	chr6	25290418	25297034	+	1166	protein_coding	- && sp|Q8S8F8|GEM_ARATH GLABRA2 expression modulator OS=Arabidopsis thaliana OX=3702 GN=GEM PE=1 SV=1 && PF02893:GRAM domain	MYB
CsaV3_3G045220	21.17475409263	22.7547253652363	39.1806538518907	56.5336237529715	61.9083609328283	38.0436772920738	27.703377769919	52.1618873259578	-0.908881040557575	0.0221113712260074	0.381627512753265	CsaV3_3G045220	chr3	36937419	36939104	-	357	protein_coding	- && sp|Q6NNN0|RADL3_ARATH Protein RADIALIS-like 3 OS=Arabidopsis thaliana OX=3702 GN=RL3 PE=2 SV=1 && -	MYB_related
novel.43	24.3509672065245	22.7547253652363	28.6687711111395	56.5336237529715	71.8935804381231	25.0287350605748	25.2581545609668	51.1519797505565	-1.01743130522808	0.0221206743403768	0.381627512753265	-	chr1	11865897	11871446	-	2509	-	- && - && -	-
CsaV3_3G022770	299.622770410715	446.190484335721	366.004644518882	218.33675380458	216.679263264899	325.373555787473	370.605966421772	253.463190952317	0.548699550287145	0.0221550479516357	0.381627512753265	CsaV3_3G022770	chr3	20266289	20268685	-	1898	protein_coding	- && - && -	C2H2
CsaV3_5G038850	229.746081905036	185.005810578226	184.435760814998	239.780542124672	274.593536395609	311.357464153551	199.729217766086	275.243847557944	-0.463489377629382	0.0221673174933831	0.381627512753265	CsaV3_5G038850	chr5	30767712	30772576	-	3474	protein_coding	- && sp|Q9M891|PP208_ARATH Pentatricopeptide repeat-containing protein At3g02490, mitochondrial OS=Arabidopsis thaliana OX=3702 GN=At3g02490 PE=2 SV=1 && PF12854:PPR repeat	-
CsaV3_7G029730	14.822327864841	24.7333971361264	20.0681397777977	7.79774120730642	3.99408780211795	11.0126434266529	19.8746215929217	7.60149081202577	1.38859135334438	0.0221905953194538	0.381627512753265	CsaV3_7G029730	chr7	18805688	18806165	-	478	protein_coding	- && - && -	-
CsaV3_7G008560	115.402409804834	118.720306253407	113.719458740854	93.572894487677	65.9024487349462	75.0862051817246	115.947391599698	78.1871828014493	0.567798335709647	0.0221977938230853	0.381627512753265	CsaV3_7G008560	chr7	5313624	5319190	+	2038	protein_coding	- && sp|Q9FX97|FUT12_ARATH Putative fucosyltransferase-like protein OS=Arabidopsis thaliana OX=3702 GN=FUT12 PE=2 SV=1 && PF00852:Glycosyltransferase family 10 (fucosyltransferase) C-term	C2H2
CsaV3_3G011440	140.81211471599	172.14444406744	183.480135111293	114.041965156856	110.835936508773	126.144824705297	165.478897964908	117.007575456976	0.501350496041293	0.0222079909549077	0.381627512753265	CsaV3_3G011440	chr3	8974751	8979465	-	2514	protein_coding	- && sp|Q9FQA3|GST23_MAIZE Glutathione transferase GST 23 OS=Zea mays OX=4577 PE=2 SV=1 && PF12937:F-box-like	-
CsaV3_6G000970	137.635901602095	124.656321566077	120.408838666786	448.370119420119	817.789477483651	92.1057450229154	127.567020611653	452.755113975562	-1.82754088719154	0.0222326919614772	0.381627512753265	CsaV3_6G000970	chr6	652003	655851	-	3462	protein_coding	- && sp|O82345|BAG6_ARATH BAG family molecular chaperone regulator 6 OS=Arabidopsis thaliana OX=3702 GN=BAG6 PE=1 SV=1 && PF02179:BAG domain	-
CsaV3_4G028320	75.1703770288366	80.1362067210496	81.2281848148954	35.0898354328789	28.9571365653551	69.0793087671866	78.8449228549272	44.3754269218069	0.830243160953414	0.0222501956825466	0.381627512753265	CsaV3_4G028320	chr4	17700350	17706618	-	5208	protein_coding	- && sp|Q9SFE9|GONS5_ARATH GDP-mannose transporter GONST5 OS=Arabidopsis thaliana OX=3702 GN=GONST5 PE=2 SV=1 && PF00582:Universal stress protein family	GRF
CsaV3_2G012320	104.815032758519	108.826947398956	87.9175647408279	143.283494684255	200.702912056427	117.13448008349	100.519848299434	153.706962274724	-0.613283787614911	0.0222984593636999	0.381627512753265	CsaV3_2G012320	chr2	9883211	9911154	+	5727	protein_coding	- && sp|Q93Y39|RH13_ARATH DEAD-box ATP-dependent RNA helicase 13 OS=Arabidopsis thaliana OX=3702 GN=RH13 PE=2 SV=3 && PF00270:DEAD/DEAH box helicase|PF00271:Helicase conserved C-terminal domain	MYB
CsaV3_7G003020	279.506754022716	246.344635475819	284.776459703986	165.702000655261	111.834458459303	244.280454191211	270.209283067507	173.938971101925	0.635584240528539	0.0223190694014682	0.381627512753265	CsaV3_7G003020	chr7	2283966	2286657	+	1807	protein_coding	- && sp|Q8L8M9|IQD33_ARATH Protein IQ-DOMAIN 33 OS=Arabidopsis thaliana OX=3702 GN=IQD33 PE=1 SV=1 && -	-
CsaV3_1G040000	6.35242622778901	41.5521071886924	29.6243968148442	3.89887060365321	0.998521950529488	15.0172410363449	25.8429767437752	6.63821119684254	1.96474513548971	0.022321024304009	0.381627512753265	CsaV3_1G040000	chr1	25333201	25335989	-	1451	protein_coding	- && sp|O82200|MIOX2_ARATH Inositol oxygenase 2 OS=Arabidopsis thaliana OX=3702 GN=MIOX2 PE=2 SV=2 && PF05153:Myo-inositol oxygenase	C3H
CsaV3_2G034910	430.906245785021	543.145401109336	582.931679259837	360.645530837922	294.563975406199	451.51838049277	518.994442051398	368.909295578964	0.492940037838626	0.0223511506553483	0.381734753401857	CsaV3_2G034910	chr2	23273161	23277334	-	2168	protein_coding	- && sp|M1C146|ATG8C_SOLTU Autophagy-related protein 8C-like OS=Solanum tuberosum OX=4113 GN=ATG8CL PE=1 SV=1 && PF02991:Autophagy protein Atg8 ubiquitin like	SBP
CsaV3_4G014650	6.35242622778901	6.9253511981154	5.73375422222791	18.5196353673527	18.9719170600603	13.0149422314989	6.33717721604411	16.8354982196373	-1.41078147298907	0.0224063025542168	0.382268720442571	CsaV3_4G014650	chr4	10111427	10120023	+	8299	protein_coding	- && sp|Q01899|HSP7M_PHAVU Heat shock 70 kDa protein, mitochondrial OS=Phaseolus vulgaris OX=3885 PE=2 SV=1 && PF00012:Hsp70 protein	bHLH
CsaV3_3G003280	136.577163897464	156.315069900319	148.121984074221	103.32007099681	78.8832340918296	119.136778888336	147.004739290668	100.446694658992	0.549828144337924	0.022474146395832	0.382940269355068	CsaV3_3G003280	chr3	2739584	2742372	-	2189	protein_coding	- && sp|O80763|NRX1_ARATH Probable nucleoredoxin 1 OS=Arabidopsis thaliana OX=3702 GN=At1g60420 PE=1 SV=1 && PF03107:C1 domain|PF13905:Thioredoxin-like	GATA
CsaV3_6G039040	293.270344182926	352.20357521844	313.445230815126	228.083930313713	236.649702275489	259.297695227555	319.639716738831	241.343775938919	0.405824881856602	0.0224973551121158	0.382940269355068	CsaV3_6G039040	chr6	22397053	22405068	+	2779	protein_coding	- && sp|F4HY56|RLT1_ARATH Homeobox-DDT domain protein RLT1 OS=Arabidopsis thaliana OX=3702 GN=RLT1 PE=1 SV=1 && PF00046:Homeodomain	HB-other
CsaV3_UNG112870	11.6461147509465	6.9253511981154	4.77812851852326	15.5954824146128	23.9645268127077	20.0229880484599	7.78319815586173	19.8609990919268	-1.36084867973417	0.0225746620993629	0.382940269355068	CsaV3_UNG112870	scaffold75	55154	55535	-	381	protein_coding	- && - && -	-
CsaV3_UNG066520	64.5829999825216	44.5201148450276	68.8050506667349	29.2415295273991	32.9512243674731	41.0471254993428	59.302721831428	34.413293131405	0.785690604671745	0.0225943069783781	0.382940269355068	CsaV3_UNG066520	scaffold72	166380	170732	+	2429	protein_coding	- && sp|P0DH62|Y4407_SELML Inactive protein kinase SELMODRAFT_444075 OS=Selaginella moellendorffii OX=88036 GN=SELMODRAFT_444075 PE=2 SV=1 && PF07714:Protein tyrosine kinase	MYB_related
CsaV3_1G034040	303.857721229241	273.056704382836	353.581510370721	231.982800917366	176.738385243719	255.293097617863	310.165311994266	221.338094592983	0.487032678230038	0.0226007224413555	0.382940269355068	CsaV3_1G034040	chr1	21254169	21260261	+	1630	protein_coding	- && sp|O50044|KDSA_PEA 2-dehydro-3-deoxyphosphooctonate aldolase OS=Pisum sativum OX=3888 GN=KDSA PE=2 SV=1 && PF00793:DAHP synthetase I family	-
CsaV3_2G002710	4.23495081852601	0.989335885445057	1.9112514074093	20.4690706691793	2.99556585158846	11.0126434266529	2.37851270379346	11.4924266491402	-2.28765977717571	0.0226149752765706	0.382940269355068	CsaV3_2G002710	chr2	1196608	1198540	-	1263	protein_coding	- && - && PF00641:Zn-finger in Ran binding protein and others	-
CsaV3_3G010910	153.516967171568	145.432375160423	143.343855555698	208.589577295447	282.581711999845	162.186203192525	147.431065962563	217.785830829272	-0.563126439576177	0.0226297820768037	0.382940269355068	CsaV3_3G010910	chr3	8658465	8664071	-	3926	protein_coding	- && sp|Q8W4N3|UBP2_ARATH Ubiquitin carboxyl-terminal hydrolase 2 OS=Arabidopsis thaliana OX=3702 GN=UBP2 PE=1 SV=2 && PF02148:Zn-finger in ubiquitin-hydrolases and other protein|PF00443:Ubiquitin carboxyl-terminal hydrolase	WRKY
CsaV3_6G052680	389.615475304393	340.3315445931	277.131454074349	446.420684118292	540.200375236453	402.462059774044	335.69282465728	463.027706376263	-0.464741913321349	0.0226370989695616	0.382940269355068	CsaV3_6G052680	chr6	30689764	30694011	+	2077	protein_coding	- && sp|Q9PV94|RSMB_CHICK Small nuclear ribonucleoprotein-associated protein B' OS=Gallus gallus OX=9031 GN=SNRPB PE=2 SV=1 && PF01423:LSM domain	-
CsaV3_6G034510	348.324704823764	278.992719695506	336.380247704037	158.878977098868	203.698477908016	289.332177300245	321.232557407769	217.303210769043	0.564120771224994	0.0227923627070174	0.384750588112141	CsaV3_6G034510	chr6	19361398	19363556	-	1427	protein_coding	- && - && -	-
CsaV3_3G001220	938.04160630351	1104.09884815668	1123.81582755667	710.569167515797	710.947628776995	955.096529911536	1055.31876067229	792.20444206811	0.414000097337468	0.0227958783732822	0.384750588112141	CsaV3_3G001220	chr3	959760	964611	-	2759	protein_coding	- && sp|P27774|KPPR_MESCR Phosphoribulokinase, chloroplastic OS=Mesembryanthemum crystallinum OX=3544 PE=2 SV=1 && PF00485:Phosphoribulokinase / Uridine kinase family	BBR-BPC
CsaV3_3G023160	88.9339671890461	115.752298597072	110.85258162974	50.6853178474917	66.9009706854757	84.0965498035315	105.179615805286	67.227612778833	0.647518478169136	0.0228351115136486	0.384750588112141	CsaV3_3G023160	chr3	20702424	20716865	+	2445	protein_coding	- && sp|Q9T042|PDI54_ARATH Protein disulfide-isomerase 5-4 OS=Arabidopsis thaliana OX=3702 GN=PDIL5-4 PE=2 SV=1 && -	MYB_related
CsaV3_6G022650	190.57278683367	139.496359847753	152.900112592744	187.145788975354	243.639355929195	259.297695227555	160.989753091389	230.027613377368	-0.515693390752593	0.0228402836159803	0.384750588112141	CsaV3_6G022650	chr6	15561354	15573597	-	2154	protein_coding	- && - && PF04003:Dip2/Utp12 Family	-
CsaV3_3G011460	71.9941639149421	138.507023962308	116.586335851967	77.9774120730642	70.8950584875936	37.0425278896508	109.029174576406	61.9716661501029	0.815725284768103	0.0228734688591703	0.384904439698531	CsaV3_3G011460	chr3	8982297	8983619	+	1239	protein_coding	- && sp|P32110|GSTX6_SOYBN Probable glutathione S-transferase OS=Glycine max OX=3847 GN=HSP26-A PE=2 SV=1 && PF02798:Glutathione S-transferase, N-terminal domain	ERF
CsaV3_1G024100	170.456770445672	150.379054587649	161.500743926086	230.033365615539	275.592058346139	180.206892436139	160.778856319802	228.610772132606	-0.508181557789622	0.0229537845790191	0.385850225439121	CsaV3_1G024100	chr1	13556563	13574817	-	2902	protein_coding	- && sp|Q93ZY3|STT3A_ARATH Dolichyl-diphosphooligosaccharide--protein glycosyltransferase subunit STT3A OS=Arabidopsis thaliana OX=3702 GN=STT3A PE=2 SV=1 && PF02516:Oligosaccharyl transferase STT3 subunit	-
CsaV3_3G005880	514.54652445091	499.614622149754	502.659120148647	372.342142648881	344.490072932673	445.511484078232	505.606755583103	387.447899886596	0.384025379390301	0.0230700240144279	0.387397265795268	CsaV3_3G005880	chr3	5079458	5083980	-	1016	protein_coding	- && sp|M4IS90|CCL8_HUMLU Probable CoA ligase CCL8 OS=Humulus lupulus OX=3486 GN=CCL8 PE=2 SV=1 && PF00501:AMP-binding enzyme|PF13193:AMP-binding enzyme C-terminal domain	NAC
CsaV3_1G009100	89.9927048936776	72.2215196374892	145.255106963107	52.6347531493183	51.9231414275334	76.0873545841475	102.489777164758	60.2150830536664	0.768960937391967	0.0231321761363799	0.387700475262974	CsaV3_1G009100	chr1	5665224	5666843	+	1542	protein_coding	- && sp|A0A068Q721|C7113_PRUMU Cytochrome P450 71AP13 OS=Prunus mume OX=102107 GN=CYP71AP13 PE=2 SV=1 && PF00067:Cytochrome P450	HSF
[truncated: 18,424 more rows]
