# Supplementary material for: Integration of ATAC-seq and RNA-seq unveils transcription factors involved in low-nitrogen tolerance in cucumber
Source: Front Plant Sci. 2026 Mar 26;17:1798277. doi: 10.3389/fpls.2026.1798277 (PMC13062244; doi:10.3389/fpls.2026.1798277)
Supplement: Supplementary File 1 — Comprehensive datasets of transcriptional and chromatin accessibility changes. This compressed archive (ZIP format) contains three separate files: (1) List of differentially expressed genes (DEGs) identified by RNA-seq at 4 h under low-nitrogen stress; (2) List of DEGs identified by RNA-seq at 30 h; and (3) List of differentially accessible regions (DARs) identified by ATAC-seq at 4 h. [file DataSheet1.zip › Supplementary File 1/RNA_seq/C52_4H_mNvsC52_4H_pN_deg.xls]

gene_id	C52_4H_mN_1	C52_4H_mN_2	C52_4H_mN_4	C52_4H_pN_4	C52_4H_pN_1	C52_4H_pN_2	C52_4H_mN	C52_4H_pN	log2FoldChange	pvalue	padj	gene_name	gene_chr	gene_start	gene_end	gene_strand	gene_length	gene_biotype	gene_description	Family
CsaV3_7G032350	490.088349877014	344.01501948979	295.750914836792	1843.39391984996	1349.06716228561	1735.12848954466	376.618094734532	1642.52985722674	-2.12772374625854	5.11896182332542e-24	8.8829344520166e-20	CsaV3_7G032350	chr7	20469616	20472228	-	1232	protein_coding	- && sp|P29602|CPC_CUCSA Cucumber peeling cupredoxin OS=Cucumis sativus OX=3659 PE=1 SV=3 && PF02298:Plastocyanin-like domain	-
CsaV3_1G014820	2340.6529042625	2186.73894997423	2144.19413256674	4551.45581860419	5145.20672936572	4606.81204261117	2223.86199560116	4767.82486352703	-1.1005484640319	6.96680809086159e-23	6.04475104003606e-19	CsaV3_1G014820	chr1	10466012	10469095	+	1032	protein_coding	- && sp|B8B9K6|R10A_ORYSI 60S ribosomal protein L10a OS=Oryza sativa subsp. indica OX=39946 GN=RPL10A PE=3 SV=1 && PF00687:Ribosomal protein L1p/L10e family	bZIP
CsaV3_2G012160	129.030189113117	167.520357316768	140.398608447803	485.561038404791	489.622831099796	604.081770434067	145.649718292562	526.421879979551	-1.85356321823122	1.6419427077642e-22	9.49754393594404e-19	CsaV3_2G012160	chr2	9652408	9654826	+	2419	protein_coding	- && sp|P54144|AMT11_ARATH Ammonium transporter 1 member 1 OS=Arabidopsis thaliana OX=3702 GN=AMT1-1 PE=1 SV=1 && PF00909:Ammonium Transporter Family	GRAS
CsaV3_6G048960	1709.08408386672	1521.6432456273	1163.89615642232	4324.42616082656	6795.33984524248	5660.74193996422	1464.87449530545	5593.50264867776	-1.93365853362698	2.29943700954547e-22	9.97553260666062e-19	CsaV3_6G048960	chr6	28659232	28662169	-	1793	protein_coding	- && sp|P92979|APR1_ARATH 5'-adenylylsulfate reductase 1, chloroplastic OS=Arabidopsis thaliana OX=3702 GN=APR1 PE=1 SV=2 && PF00085:Thioredoxin|PF01507:Phosphoadenosine phosphosulfate reductase family	-
CsaV3_5G011080	65.6469383207085	72.7915838340716	52.3379427941514	403.004799212925	272.938684570524	310.303401833913	63.5921549829772	328.748961872454	-2.37467016606967	9.64844293487512e-22	3.34858860497776e-18	CsaV3_5G011080	chr5	7047174	7050833	-	1833	protein_coding	- && sp|Q93WU8|WRK54_ARATH Probable WRKY transcription factor 54 OS=Arabidopsis thaliana OX=3702 GN=WRKY54 PE=1 SV=2 && PF03106:WRKY DNA -binding domain	WRKY
CsaV3_3G012120	203.731877547026	168.517502300796	166.152199346512	507.286364507914	553.169624072322	556.342785536542	179.467193064778	538.932924705593	-1.59043418106632	1.51916435705511e-21	4.3936765146629e-18	CsaV3_3G012120	chr3	9357402	9358596	+	843	protein_coding	- && sp|Q9SPK4|PPCK1_ARATH Phosphoenolpyruvate carboxylase kinase 1 OS=Arabidopsis thaliana OX=3702 GN=PPCK1 PE=1 SV=1 && PF00069:Protein kinase domain	NAC
CsaV3_7G013950	92.8111886603121	92.7344835146392	103.84512459157	741.919886421638	367.73799867708	844.612809725444	96.4635989221738	651.423564941388	-2.75456471084149	2.65653588184172e-21	6.58555245108562e-18	CsaV3_7G013950	chr7	7217745	7223300	+	3000	protein_coding	- && sp|Q8L7V3|PMTQ_ARATH Probable methyltransferase PMT26 OS=Arabidopsis thaliana OX=3702 GN=At5g64030 PE=2 SV=1 && PF03141:Putative S-adenosyl-L-methionine-dependent methyltransferase	NF-YB
CsaV3_5G001480	36.2190004528047	56.8372640896175	24.0920689052443	228.115924082788	418.783783195995	277.253335366396	39.0494444825555	308.05101421506	-2.98704974818292	5.06650478227317e-18	1.09898821858483e-14	CsaV3_5G001480	chr5	825128	827971	+	1578	protein_coding	- && sp|Q9ZSA7|DLO2_ARATH Protein DMR6-LIKE OXYGENASE 2 OS=Arabidopsis thaliana OX=3702 GN=DLO2 PE=2 SV=1 && PF03171:2OG-Fe(II) oxygenase superfamily|PF14226:non-haem dioxygenase in morphine synthesis N-terminal	C3H
CsaV3_5G000530	677.974414725938	812.673161983128	1272.72584699429	247.668717575598	192.723880326515	199.21845620698	921.124474567784	213.203684703031	2.11318361105307	5.70061452011821e-18	1.09914181964012e-14	CsaV3_5G000530	chr5	263057	266441	+	1592	protein_coding	- && sp|O82117|CO3_ORYSJ Zinc finger protein CO3 OS=Oryza sativa subsp. japonica OX=39947 GN=CO3 PE=2 SV=1 && PF06203:CCT motif	NF-YB
CsaV3_2G019460	112.052532650865	170.511792268853	112.983495555628	695.210435299925	668.803952268231	412.207773442092	131.849273491782	592.074053670083	-2.16640297907187	6.8411675471683e-17	1.18714780446012e-13	CsaV3_2G019460	chr2	15482600	15484634	-	2035	protein_coding	- && - && -	-
CsaV3_5G032570	3984.09004980852	3587.7276525341	3588.05674488794	7309.48596739562	7993.35315538028	6696.31068927977	3719.95814907685	7333.04993735189	-0.979252716974143	2.0146301121104e-16	3.17817057595016e-13	CsaV3_5G032570	chr5	26358459	26360894	-	1426	protein_coding	- && sp|Q9FLF0|RS92_ARATH 40S ribosomal protein S9-2 OS=Arabidopsis thaliana OX=3702 GN=RPS9C PE=1 SV=1 && PF01479:S4 domain|PF00163:Ribosomal protein S4/S9 N-terminal domain	bHLH
CsaV3_1G038670	2494.58365618692	2084.03301661931	2034.53368099804	4647.04725345793	6418.22609022519	5146.62979491395	2204.38345126809	5403.96771286569	-1.29400988276538	3.5941775758639e-16	5.19748028949719e-13	CsaV3_1G038670	chr1	24365714	24369525	-	1128	protein_coding	- && sp|P42791|RL182_ARATH 60S ribosomal protein L18-2 OS=Arabidopsis thaliana OX=3702 GN=RPL18B PE=1 SV=2 && PF17135:Ribosomal protein 60S L18 and 50S L18e	-
CsaV3_1G003660	2868.09209835647	2837.87462454476	2993.23187122742	4997.91127002337	5111.87070682276	4839.08056528567	2899.73286470955	4982.9541807106	-0.780865561847971	1.44360034189862e-15	1.92698436407437e-12	CsaV3_1G003660	chr1	2289372	2292902	-	393	protein_coding	- && sp|P46302|RS28_MAIZE 40S ribosomal protein S28 OS=Zea mays OX=4577 GN=RPS28 PE=3 SV=1 && PF01200:Ribosomal protein S28e	bHLH
CsaV3_1G043830	430.100630377056	392.875123707181	371.350165539455	821.217326698036	970.91165656385	1085.14384901682	398.108639874564	959.090944092902	-1.27053601407624	1.98310173676192e-15	2.3733884893472e-12	CsaV3_1G043830	chr1	28913844	28917893	-	1704	protein_coding	- && sp|Q9C578|RCL1_ARATH Probable RNA 3'-terminal phosphate cyclase-like protein OS=Arabidopsis thaliana OX=3702 GN=At5g22100 PE=2 SV=1 && PF01137:RNA 3'-terminal phosphate cyclase|PF05189:RNA 3'-terminal phosphate cyclase (RTC), insert domain	-
CsaV3_UNG208380	4391.55380490257	4798.26166314455	4354.84914487209	16635.082197161	28637.7268658157	11628.1150521549	4514.88820430641	18966.9747050439	-2.07071055420197	2.05156614649962e-15	2.3733884893472e-12	CsaV3_UNG208380	scaffold18_1	635492	637248	-	1757	protein_coding	- && - && -	FAR1
CsaV3_3G034500	140.348626754618	127.634557955632	128.767954493547	346.518951344806	352.111738110066	453.520356526488	132.250379734599	384.050348660453	-1.54083130185311	5.1952130524721e-15	5.36306496760224e-12	CsaV3_3G034500	chr3	29238487	29239454	-	327	protein_coding	- && - && PF01221:Dynein light chain type 1	bHLH
CsaV3_6G000440	89.4156573678616	97.720208434781	57.3225087745468	343.260152429338	268.771681752654	336.927066488302	81.4861248590632	316.319633556765	-1.96450404210982	5.25396787006501e-15	5.36306496760224e-12	CsaV3_6G000440	chr6	299065	302889	+	1765	protein_coding	- && - && PF05686:Glycosyl transferase family 90	-
CsaV3_4G024240	10644.9906018321	10030.2813943415	4938.04336457835	26449.4982642467	41130.4013137918	35125.7942531578	8537.77178691731	34235.2312770654	-2.00367259779709	1.77102800715776e-14	1.66653327705154e-11	CsaV3_4G024240	chr4	14178993	14183150	+	2876	protein_coding	- && sp|Q9LXV3|DIT1_ARATH Dicarboxylate transporter 1, chloroplastic OS=Arabidopsis thaliana OX=3702 GN=DIT1 PE=1 SV=1 && PF00939:Sodium:sulfate symporter transmembrane region	C3H
CsaV3_6G015120	402.936380037452	386.892253803011	487.656705082014	1040.64312033957	886.52984950197	975.895018193638	425.828446307492	967.689329345061	-1.18219382492503	1.82470652129196e-14	1.66653327705154e-11	CsaV3_6G015120	chr6	10976098	10977090	-	828	protein_coding	- && - && -	-
CsaV3_6G007700	1282.37898478212	1150.70531156875	1045.09733388956	2159.49741465039	2586.66699919317	2373.17838384812	1159.39387674681	2373.11426589723	-1.03440348780601	3.85808910586805e-14	3.34747101270641e-11	CsaV3_6G007700	chr6	6186560	6187901	-	1069	protein_coding	- && sp|Q9M2F1|RS272_ARATH 40S ribosomal protein S27-2 OS=Arabidopsis thaliana OX=3702 GN=RPS27B PE=2 SV=2 && -	-
CsaV3_5G003770	1869.80589837604	1682.18358805587	1621.64546562196	3323.97489377777	3526.326134623	3011.22827815158	1724.54498401796	3287.17643551745	-0.93101984196563	4.62809179126623e-14	3.82434651684966e-11	CsaV3_5G003770	chr5	2436394	2438490	+	952	protein_coding	- && sp|P62302|RS13_SOYBN 40S ribosomal protein S13 OS=Glycine max OX=3847 GN=RPS13 PE=2 SV=1 && PF00312:Ribosomal protein S15|PF08069:Ribosomal S13/S15 N-terminal domain	TCP
CsaV3_3G015900	670.051508376887	915.379095338051	666.270319379515	1745.6299523859	1653.25836799016	2076.64584304234	750.566974364818	1825.1780544728	-1.28235389723494	1.1943371838401e-13	9.42060597780787e-11	CsaV3_3G015900	chr3	11810548	11813843	+	2620	protein_coding	- && sp|Q9SRT2|BH062_ARATH Transcription factor bHLH62 OS=Arabidopsis thaliana OX=3702 GN=BHLH62 PE=2 SV=1 && PF00010:Helix-loop-helix DNA-binding domain	bHLH
CsaV3_5G024290	14195.5844899711	12490.2380699395	16613.5584126578	6364.43428190978	5487.94271113558	3724.55887940883	14433.1269908561	5192.31195748473	1.47511127311325	1.48350544336885e-13	1.11927260690346e-10	CsaV3_5G024290	chr5	19062483	19064448	+	1966	protein_coding	- && sp|U3KRF8|SGSL_TRIAN Seed lectin (Fragments) OS=Trichosanthes anguina OX=50544 PE=1 SV=2 && PF00652:Ricin-type beta-trefoil lectin domain|PF00161:Ribosome inactivating protein	-
CsaV3_7G001960	1358.21251698018	1173.6396462014	1272.72584699429	2184.48153966898	2384.56736252645	2309.83242311871	1268.19267005862	2292.96044177138	-0.854832952370946	3.63839093590249e-13	2.63070824627983e-10	CsaV3_7G001960	chr7	1596113	1598386	+	1043	protein_coding	- && sp|P25460|RS11_MAIZE 40S ribosomal protein S11 OS=Zea mays OX=4577 GN=RPS11 PE=2 SV=1 && PF00366:Ribosomal protein S17|PF16205:Ribosomal_S17 N-terminal	MIKC_MADS
CsaV3_5G005100	3005.04519381864	2497.84818499109	2064.44107688042	5188.00787342569	6769.29607763079	5816.81169828306	2522.44481856338	5924.70521644651	-1.23244231708579	4.48037417140163e-13	3.1099173198533e-10	CsaV3_5G005100	chr5	3289306	3291748	-	1388	protein_coding	- && sp|P41127|RL131_ARATH 60S ribosomal protein L13-1 OS=Arabidopsis thaliana OX=3702 GN=RPL13B PE=1 SV=1 && PF01294:Ribosomal protein L13e	-
CsaV3_6G046990	2900.91556751683	2299.41633316944	2179.91685542624	4761.10521549933	6264.04698596398	5426.63730248598	2460.08291870417	5483.92983464976	-1.15697625075441	5.57877077753892e-13	3.72340035779357e-10	CsaV3_6G046990	chr6	27728408	27730673	-	1443	protein_coding	- && sp|P29766|RL8_SOLLC 60S ribosomal protein L8 OS=Solanum lycopersicum OX=4081 GN=RPL8 PE=2 SV=1 && PF00181:Ribosomal Proteins L2, RNA binding domain|PF03947:Ribosomal Proteins L2, C-terminal domain	M-type_MADS
CsaV3_5G004330	2361.02609201721	2281.46772345693	1919.05790245222	3926.85269313942	4735.79870250994	4245.09742627223	2187.18390597545	4302.58294064053	-0.976656331984821	7.24504211826914e-13	4.65641540290091e-10	CsaV3_5G004330	chr5	2872903	2875633	-	2547	protein_coding	- && sp|O65082|RL15B_PICMA 60S ribosomal protein L15-2 OS=Picea mariana OX=3335 GN=SB62 PE=2 SV=1 && PF00827:Ribosomal L15	-
CsaV3_3G030910	2699.4473774981	2137.87884575684	1790.28994795867	4624.23566104966	6276.54799441759	5368.79968616782	2209.20539040454	5423.19444721169	-1.29619605380493	9.22083024720168e-13	5.71460954570324e-10	CsaV3_3G030910	chr3	26730302	26732907	+	1478	protein_coding	- && sp|O80377|RSSA_DAUCA 40S ribosomal protein SA OS=Daucus carota OX=4039 GN=179B PE=2 SV=1 && PF00318:Ribosomal protein S2	-
CsaV3_3G033000	147.139689339519	436.74950300443	309.873851781246	1265.50024550689	1260.51835240586	1345.87215114946	297.921014708398	1290.6302496874	-2.11326096329485	1.07723379576179e-12	6.44594415788082e-10	CsaV3_3G033000	chr3	28527402	28529709	+	2189	protein_coding	- && sp|K4BIZ9|WRK70_SOLLC WRKY DNA-binding transcription factor 70 OS=Solanum lycopersicum OX=4081 GN=WRKY70 PE=2 SV=1 && PF03106:WRKY DNA -binding domain	WRKY
CsaV3_5G005970	1273.32423466892	982.187809267952	898.883398464632	2117.1330287493	2722.09459077397	3045.19640202098	1051.46514746717	2628.14134051475	-1.32280287382704	1.22315527218126e-12	7.07513781272047e-10	CsaV3_5G005970	chr5	3947896	3951220	+	924	protein_coding	- && sp|Q94AH9|FBRL2_ARATH rRNA 2'-O-methyltransferase fibrillarin 2 OS=Arabidopsis thaliana OX=3702 GN=FIB2 PE=1 SV=2 && PF01269:Fibrillarin	SRS
CsaV3_1G032670	3216.69997771472	3330.46424665478	3186.79918346611	5261.87398217631	6040.07058450344	5352.27465293406	3244.65446927854	5551.40640653793	-0.774798208463673	1.4152101239221e-12	7.92198105820006e-10	CsaV3_1G032670	chr1	19736169	19738723	+	1210	protein_coding	- && sp|P19951|RS142_MAIZE 40S ribosomal protein S14 OS=Zea mays OX=4577 PE=3 SV=1 && PF00411:Ribosomal protein S11	-
CsaV3_3G027930	3784.88554731809	4099.26302934066	3480.88857630944	7291.01944020796	11255.0746110685	8148.67749904678	3788.34571765606	8898.25718344108	-1.23202613152701	1.78596483362592e-12	9.68495242434705e-10	CsaV3_3G027930	chr3	24390320	24401794	+	7935	protein_coding	- && sp|Q03460|GLSN_MEDSA Glutamate synthase [NADH], amyloplastic OS=Medicago sativa OX=3879 PE=1 SV=1 && PF14691:Dihydroprymidine dehydrogenase domain II, 4Fe-4S cluster|PF07992:Pyridine nucleotide-disulphide oxidoreductase|PF01493:GXGXG motif|PF00310:Glutamine amidotransferases class-II|PF01645:Conserved region in glutamate synthase|PF04898:Glutamate synthase central domain	C3H
CsaV3_7G002170	4520.58399401569	4039.43433029896	5957.3871075692	1956.36561558619	1876.19301874624	1132.88283391435	4839.13514396128	1655.14715608226	1.54830364802469	3.49596778823447e-12	1.83834936452221e-09	CsaV3_7G002170	chr7	1724695	1728359	+	2929	protein_coding	- && sp|O64966|HMDH1_GOSHI 3-hydroxy-3-methylglutaryl-coenzyme A reductase 1 OS=Gossypium hirsutum OX=3635 GN=HMG1 PE=3 SV=1 && PF00368:Hydroxymethylglutaryl-coenzyme A reductase	HSF
CsaV3_2G019510	2125.60258907398	1952.40987872756	2061.11803289349	3438.03285581916	3954.4856741592	3382.12346850928	2046.37683356501	3591.54733282921	-0.81155390023663	6.67121167719995e-12	3.40486871277796e-09	CsaV3_2G019510	chr2	15500562	15502076	+	971	protein_coding	- && sp|Q9SPB3|RL10_VITRI 60S ribosomal protein L10 OS=Vitis riparia OX=96939 GN=RPL10 PE=2 SV=1 && PF00252:Ribosomal protein L16p/L10e	bZIP
CsaV3_3G011000	3092.1971636582	2957.53202262817	2724.06530828607	5111.96923206476	5809.84367881608	4814.29301543503	2924.59816485748	5245.36864210529	-0.843014146511421	9.02249921554672e-12	4.47335511106807e-09	CsaV3_3G011000	chr3	8700653	8703491	-	1001	protein_coding	- && sp|Q9LRX8|R13A2_ARATH 60S ribosomal protein L13a-2 OS=Arabidopsis thaliana OX=3702 GN=RPL13AB PE=2 SV=1 && PF00572:Ribosomal protein L13	bHLH
CsaV3_3G011980	1684.18352105542	1313.23994396537	1460.47783225584	2714.57949658518	3157.54638524145	2764.27083704708	1485.96709909221	2878.79890629123	-0.954504677352804	9.82281207556579e-12	4.7348682763137e-09	CsaV3_3G011980	chr3	9269829	9274896	+	831	protein_coding	- && sp|Q9T043|RL142_ARATH 60S ribosomal protein L14-2 OS=Arabidopsis thaliana OX=3702 GN=RPL14B PE=1 SV=1 && PF01929:Ribosomal protein L14	CAMTA
CsaV3_7G002980	5.65921882075074	1.99428996805676	4.98456598039537	98.8502337692081	42.7117788831737	74.3626495519141	4.21269158973429	71.9748874014319	-4.09670837867028	1.0989929373156e-11	5.15427687601015e-09	CsaV3_7G002980	chr7	2261000	2261883	-	719	protein_coding	- && - && -	-
CsaV3_4G005790	1362.73989203678	1351.13145335845	1139.80408751708	2387.61333873318	2497.07643860896	2198.74747749178	1284.55847763743	2361.14575161131	-0.878886655018102	1.16165377841533e-11	5.30478368864242e-09	CsaV3_4G005790	chr4	3805645	3809595	+	1589	protein_coding	- && sp|Q9FN50|CPP1_ARATH Protein CHAPERONE-LIKE PROTEIN OF POR1, chloroplastic OS=Arabidopsis thaliana OX=3702 GN=CPP1 PE=1 SV=1 && PF11833:Protein CHAPERONE-LIKE PROTEIN OF POR1-like	-
CsaV3_4G031200	1063.93313830114	999.139273996435	868.145241585527	1707.61063170544	2385.60911323092	2246.48646238931	977.072551294367	2113.23540244189	-1.11386200970338	1.59042475301893e-11	7.04012214989826e-09	CsaV3_4G031200	chr4	21385011	21422216	-	6491	protein_coding	- && sp|F4J8K6|RRP5_ARATH rRNA biogenesis protein RRP5 OS=Arabidopsis thaliana OX=3702 GN=RRP5 PE=2 SV=2 && PF00575:S1 RNA binding domain|PF05843:Suppressor of forked protein (Suf)	-
CsaV3_7G024510	2883.93791105458	2595.56839342587	2328.62307384137	4480.84850876905	5249.38179981249	4683.01080696684	2602.70979277394	4804.41370518279	-0.8848187436222	1.62280231657886e-11	7.04012214989826e-09	CsaV3_7G024510	chr7	13546898	13549000	-	1078	protein_coding	- && sp|P34788|RS18_ARATH 40S ribosomal protein S18 OS=Arabidopsis thaliana OX=3702 GN=RPS18A PE=1 SV=1 && PF00416:Ribosomal protein S13/S18	Dof
CsaV3_6G008960	204.863721311177	118.660253099377	309.043090784513	35.8467880701524	43.7535295876413	23.8694924487625	210.855688398356	34.4899367021854	2.61858545011048	1.76479052570574e-11	7.07418121454604e-09	CsaV3_6G008960	chr6	7199089	7202790	+	1175	protein_coding	- && sp|U3MMQ4|TAC1_PRUPE Protein TILLER ANGLE CONTROL 1 OS=Prunus persica OX=3760 GN=TAC1 PE=2 SV=1 && -	-
novel.306	3300.45641626183	3160.94959936996	2822.92586689725	5131.52202555757	6155.70491269934	5428.47341728973	3094.77729417634	5571.90011851555	-0.848653664235466	1.78996767480702e-11	7.07418121454604e-09	-	chr6	4253763	4255671	+	901	-	- && sp|P34788|RS18_ARATH Small ribosomal subunit protein uS13z/uS13y/uS13x OS=Arabidopsis thaliana OX=3702 GN=RPS18A PE=1 SV=1 && PF00416:Ribosomal protein S13/S18	Dof
CsaV3_3G021800	368.981067112948	382.903673866897	394.611473447967	981.984739861144	827.150059347314	700.477797630993	382.165404809271	836.537532279817	-1.12881393170499	1.82123764070378e-11	7.07418121454604e-09	CsaV3_3G021800	chr3	18917683	18927344	-	7633	protein_coding	- && sp|Q9LYS2|AB10C_ARATH ABC transporter C family member 10 OS=Arabidopsis thaliana OX=3702 GN=ABCC10 PE=2 SV=2 && PF00664:ABC transporter transmembrane region|PF00005:ABC transporter	bZIP
CsaV3_2G017660	2035.05508794196	1246.43123003547	1433.8934803604	4128.89822589846	3534.66014025874	3621.73645039878	1571.79326611261	3761.76493885199	-1.25960349471805	1.82357659790419e-11	7.07418121454604e-09	CsaV3_2G017660	chr2	14667599	14673223	-	1893	protein_coding	- && sp|Q00497|SK_SOLLC Shikimate kinase, chloroplastic OS=Solanum lycopersicum OX=4081 GN=SK PE=1 SV=1 && PF01202:Shikimate kinase	-
CsaV3_3G011170	48.6692818584563	30.9114945048797	41.5380498366281	130.351956618736	212.517143711401	166.168389739462	40.3729420666547	169.679163356533	-2.07497397166178	1.83448484212858e-11	7.07418121454604e-09	CsaV3_3G011170	chr3	8819026	8822368	-	1405	protein_coding	- && sp|Q8GXU5|SDI1_ARATH Protein SULFUR DEFICIENCY-INDUCED 1 OS=Arabidopsis thaliana OX=3702 GN=SDI1 PE=2 SV=1 && -	-
CsaV3_7G028170	3179.34913349776	3183.88393400261	3668.64056157099	5949.48055334014	6405.72508177158	5405.52198224284	3343.95787635712	5920.24253911819	-0.823725247987011	3.26267420047821e-11	1.2308083782804e-08	CsaV3_7G028170	chr7	17748926	17750982	+	969	protein_coding	- && sp|Q9SGA6|RS191_ARATH 40S ribosomal protein S19-1 OS=Arabidopsis thaliana OX=3702 GN=RPS19A PE=2 SV=1 && PF01090:Ribosomal protein S19e	NAC
CsaV3_2G035160	426.705099084606	298.146350224485	338.950486666885	708.245630961798	906.323112886855	980.485305203015	354.600645325325	865.018016350556	-1.28871839376909	3.40312902354093e-11	1.25647867969161e-08	CsaV3_2G035160	chr2	23523604	23525243	+	779	protein_coding	- && - && -	-
CsaV3_4G003830	184.490533556474	148.574602620228	158.675350375919	351.950282870587	372.946752199419	438.831438096481	163.913495517541	387.909491055495	-1.24619302286407	3.80612470466879e-11	1.37599337500245e-08	CsaV3_4G003830	chr4	2347054	2350208	-	1191	protein_coding	- && sp|Q68EV5|CMS1_XENLA Protein CMSS1 OS=Xenopus laevis OX=8355 GN=cmss1 PE=2 SV=1 && PF14617:U3-containing 90S pre-ribosomal complex subunit	-
CsaV3_1G042940	2941.66194302623	2787.02023035932	2999.87795920128	4935.99409062947	5748.38038725249	4643.53433868619	2909.52004419561	5109.30293885605	-0.812207282327696	6.24225727531345e-11	2.21065082650029e-08	CsaV3_1G042940	chr1	27833999	27836701	-	1182	protein_coding	- && sp|Q9FKC0|R13A4_ARATH 60S ribosomal protein L13a-4 OS=Arabidopsis thaliana OX=3702 GN=RPL13AD PE=2 SV=1 && PF00572:Ribosomal protein L13	bHLH
CsaV3_7G021630	964.330887055925	902.416210545682	780.915336928608	1527.29042504952	1967.86708073939	2170.28769803364	882.554144843405	1888.48173460752	-1.09864525334708	6.80141284399058e-11	2.36049834163537e-08	CsaV3_7G021630	chr7	10299497	10313020	+	3501	protein_coding	- && sp|Q14692|BMS1_HUMAN Ribosome biogenesis protein BMS1 homolog OS=Homo sapiens OX=9606 GN=BMS1 PE=1 SV=1 && PF04950:40S ribosome biogenesis protein Tsr1 and BMS1 C-terminal|PF08142:AARP2CN (NUC121) domain	B3
CsaV3_7G034980	275.038034688486	242.306231118896	167.813721339978	524.666625390412	633.384428316331	604.999827835943	228.385995715786	587.683627180895	-1.36838863294372	7.28243573749768e-11	2.47788445789799e-08	CsaV3_7G034980	chr7	22126128	22136656	+	2169	protein_coding	- && sp|Q8AA22|Y643_BACTN Uncharacterized RNA methyltransferase BT_0643 OS=Bacteroides thetaiotaomicron (strain ATCC 29148 / DSM 2079 / NCTC 10582 / E50 / VPI-5482) OX=226186 GN=BT_0643 PE=3 SV=1 && PF05958:tRNA (Uracil-5-)-methyltransferase	C3H
CsaV3_5G026180	1110.33873263129	761.818767797681	832.422518726027	1814.06472961074	1889.73577790432	1936.18306055539	901.526673051668	1879.99452269015	-1.06154788477426	9.33872043969791e-11	3.1164387651938e-08	CsaV3_5G026180	chr5	21291157	21293040	-	999	protein_coding	- && sp|Q9M5L0|RL35_EUPES 60S ribosomal protein L35 OS=Euphorbia esula OX=3993 GN=RPL35 PE=2 SV=1 && PF00831:Ribosomal L29 protein	-
CsaV3_1G004040	1832.45505415909	1612.38343917389	2547.94397697877	904.859832195058	647.968938178878	493.91488220901	1997.59415677058	682.247884194315	1.55105077329454	9.72809409961666e-11	3.18512484737072e-08	CsaV3_1G004040	chr1	2525100	2528888	+	1663	protein_coding	- && - && PF07712:Stress up-regulated Nod 19	-
CsaV3_2G013510	6230.79992164656	5899.10972551188	6269.75324234065	9252.81638731994	10341.4592432504	9530.35388886938	6133.22096316636	9708.20983981323	-0.662543019915532	1.14338625771565e-10	3.67429291298884e-08	CsaV3_2G013510	chr2	11103926	11107686	+	1830	protein_coding	- && sp|Q8GTE3|RS3A_CICAR 40S ribosomal protein S3a OS=Cicer arietinum OX=3827 PE=2 SV=1 && PF01015:Ribosomal S3Ae family	-
CsaV3_5G023370	2516.08868770578	2371.21077201948	2092.68695076932	4451.51931852983	3947.19341922793	3853.0869156714	2326.66213683153	4083.93321780972	-0.812075805230872	1.53071065178023e-10	4.82953126188043e-08	CsaV3_5G023370	chr5	17694452	17696562	-	1812	protein_coding	- && sp|P17569|NIA_CUCMA Nitrate reductase [NADH] OS=Cucurbita maxima OX=3661 PE=2 SV=1 && PF00174:Oxidoreductase molybdopterin binding domain|PF00173:Cytochrome b5-like Heme/Steroid binding domain|PF03404:Mo-co oxidoreductase dimerisation domain	NAC
CsaV3_3G047560	628.173289103332	572.361220832289	541.656169869631	1056.93711491692	983.412665017462	1133.80089131622	580.73022660175	1058.0502237502	-0.867136088967261	1.57478076341189e-10	4.87985189062259e-08	CsaV3_3G047560	chr3	38822234	38825807	+	1661	protein_coding	- && sp|Q9M1S3|ARP1_ARATH Probable RNA-binding protein ARP1 OS=Arabidopsis thaliana OX=3702 GN=ARP1 PE=2 SV=1 && -	G2-like
CsaV3_6G043970	699.479446244791	439.740937956515	387.134624477374	1356.74661514001	1605.33783558465	1202.65519645688	508.785002892893	1388.24654906051	-1.45024642453878	1.76326539634801e-10	5.36806042505738e-08	CsaV3_6G043970	chr6	25950641	25951903	-	1167	protein_coding	- && sp|Q9FN11|LBD37_ARATH LOB domain-containing protein 37 OS=Arabidopsis thaliana OX=3702 GN=LBD37 PE=2 SV=1 && PF03195:Lateral organ boundaries (LOB) domain	LBD
CsaV3_4G004050	5212.14053391143	5460.3659325394	4772.72192622857	8390.32094102597	9737.24383465912	8223.95820600057	5148.40946422647	8783.84099389522	-0.770815708878444	2.29364187000413e-10	6.76950818555027e-08	CsaV3_4G004050	chr4	2494807	2496897	-	1105	protein_coding	- && sp|O65082|RL15B_PICMA 60S ribosomal protein L15-2 OS=Picea mariana OX=3335 GN=SB62 PE=2 SV=1 && PF00827:Ribosomal L15	-
CsaV3_3G008470	2527.40712534728	2399.13083157228	2405.05308554077	3680.27024186898	3869.06211639285	3786.06872533449	2443.86368082011	3778.46702786544	-0.628861401740245	2.30162498096851e-10	6.76950818555027e-08	CsaV3_3G008470	chr3	7167606	7172390	-	1782	protein_coding	- && sp|O04619|ADNT1_ARATH Mitochondrial adenine nucleotide transporter ADNT1 OS=Arabidopsis thaliana OX=3702 GN=ADNT1 PE=1 SV=1 && PF00153:Mitochondrial carrier protein	TALE
CsaV3_2G025380	1606.08630132906	1160.67676140903	1108.23516964124	2373.49187676615	3517.99212898725	3856.7591452789	1291.66607745978	3249.41438367744	-1.33175449303046	3.16659921725428e-10	9.04520860399499e-08	CsaV3_2G025380	chr2	17457426	17461038	+	2652	protein_coding	- && sp|Q9C6I8|NOG1_ARATH Nucleolar GTP-binding protein 1 OS=Arabidopsis thaliana OX=3702 GN=At1g50920 PE=2 SV=1 && PF06858:Nucleolar GTP-binding protein 1 (NOG1)|PF17835:NOG1 N-terminal helical domain|PF08155:NOGCT (NUC087) domain	C3H
CsaV3_1G004380	1072.98788841434	1006.11928888463	1003.55928405294	1598.98400118983	1932.44755678749	1845.29537776972	1027.5554871173	1792.24231191568	-0.803130064007379	3.19501683459594e-10	9.04520860399499e-08	CsaV3_1G004380	chr1	2746604	2757241	-	2449	protein_coding	- && sp|Q9LVH5|OE64C_ARATH Outer envelope protein 64, chloroplastic OS=Arabidopsis thaliana OX=3702 GN=OEP64 PE=1 SV=1 && PF13414:TPR repeat|PF01425:Amidase	CAMTA
CsaV3_6G018620	741.357665518346	309.114945048797	302.397002810653	1671.76384363529	1835.564741272	1484.49881883266	450.956537792599	1663.94246791331	-1.88578693259669	3.23173476314003e-10	9.04520860399499e-08	CsaV3_6G018620	chr6	13205536	13208448	+	2913	protein_coding	- && sp|P0DO21|GIP2_NICBE Probable aspartic proteinase GIP2 OS=Nicotiana benthamiana OX=4100 GN=GIP2 PE=1 SV=1 && PF14543:Xylanase inhibitor N-terminal|PF14541:Xylanase inhibitor C-terminal	FAR1
CsaV3_7G029400	3563.04416954466	3611.65913215078	3529.90347511666	5495.42123778487	6369.26380711521	5504.67218164539	3568.20225893737	5789.78574218183	-0.698300787441682	3.95828226704631e-10	1.09028686000087e-07	CsaV3_7G029400	chr7	18606659	18608876	-	1224	protein_coding	- && sp|Q9SRX2|RL191_ARATH 60S ribosomal protein L19-1 OS=Arabidopsis thaliana OX=3702 GN=RPL19A PE=2 SV=1 && PF01280:Ribosomal protein L19e	-
CsaV3_5G002390	663.260445791986	615.238455145509	640.516728480805	1024.34912576223	1129.25776364293	1169.60512998936	639.671876472767	1107.73733979818	-0.792900404346235	4.04398062395705e-10	1.09230967915799e-07	CsaV3_5G002390	chr5	1467360	1471400	-	1798	protein_coding	- && sp|Q940M0|GPDP1_ARATH G-patch domain-containing protein 1 OS=Arabidopsis thaliana OX=3702 GN=GDP1 PE=2 SV=1 && PF01585:G-patch domain	-
CsaV3_3G049400	16040.4898255359	14832.5316374221	22325.0402651941	9090.96270785167	8252.74908079272	6826.67484034609	17732.6872427174	8056.79554299683	1.13825780058976	4.09151899644266e-10	1.09230967915799e-07	CsaV3_3G049400	chr3	40256809	40268511	-	3171	protein_coding	- && sp|B5BSX1|BAMO_GLYUR Beta-amyrin 11-oxidase OS=Glycyrrhiza uralensis OX=74613 GN=CYP88D6 PE=1 SV=1 && PF00067:Cytochrome P450	G2-like
CsaV3_6G032370	421.045880263855	364.955064154386	609.778571601701	137.955820754829	132.302339467392	51.411214505027	465.259838673314	107.223124909082	2.1222708474864	4.30766929383126e-10	1.12644226219157e-07	CsaV3_6G032370	chr6	18344414	18347011	+	1588	protein_coding	- && sp|K7NBW3|74AC1_SIRGR Mogroside IE synthase OS=Siraitia grosvenorii OX=190515 GN=UGT74AC1 PE=1 SV=1 && PF00201:UDP-glucoronosyl and UDP-glucosyl transferase	GRAS
CsaV3_4G026250	445.946443075158	442.7323729086	326.489071715897	766.90401144023	1207.38906647801	1014.45342907241	405.055962566552	996.248835663548	-1.30029460722815	4.34919792351956e-10	1.12644226219157e-07	CsaV3_4G026250	chr4	15528855	15533550	-	1896	protein_coding	- && sp|O65023|EAAC_ARATH Probable envelope ADP,ATP carrier protein, chloroplastic OS=Arabidopsis thaliana OX=3702 GN=EAAC PE=2 SV=2 && PF00153:Mitochondrial carrier protein	TALE
CsaV3_1G042490	18317.759479006	11716.4535623334	19234.609357349	8131.78956039881	6475.52237897091	5631.36410310421	16422.9407995628	6746.22534749131	1.28364020200598	5.63772741399374e-10	1.43869829139755e-07	CsaV3_1G042490	chr1	27406957	27417005	+	1855	protein_coding	- && sp|B8AVF0|BGL12_ORYSI Beta-glucosidase 12 OS=Oryza sativa subsp. indica OX=39946 GN=BGLU12 PE=3 SV=1 && PF00232:Glycosyl hydrolase family 1	EIL
CsaV3_6G007580	10363.1615045587	8929.43333197413	12540.337245678	5583.40880850252	4097.20552067127	3127.82156818977	10610.977360737	4269.47863245452	1.31363402253462	6.08647162397561e-10	1.52009604675481e-07	CsaV3_6G007580	chr6	6122100	6128607	-	2920	protein_coding	- && sp|Q6BE24|CUCS_CUCPE Cucurbitadienol synthase OS=Cucurbita pepo OX=3663 GN=CPQ PE=1 SV=1 && PF13243:Squalene-hopene cyclase C-terminal domain|PF13249:Squalene-hopene cyclase N-terminal domain	-
CsaV3_7G005670	5094.42878243981	3915.78835227944	3300.61344001847	9391.85847437992	16628.4247447126	8993.29030877223	4103.61019157924	11671.1911759549	-1.5081453111543	6.1318920804954e-10	1.52009604675481e-07	CsaV3_7G005670	chr7	3377623	3383119	-	3782	protein_coding	- && sp|Q9FV65|CAPPC_FLATR Phosphoenolpyruvate carboxylase 2 OS=Flaveria trinervia OX=4227 GN=PPCC PE=1 SV=1 && PF00311:Phosphoenolpyruvate carboxylase	-
CsaV3_1G026650	9.05475011320118	31.9086394889081	16.6152199346512	101.02276637952	107.300322560168	178.103135963844	19.1928698455868	128.808741634511	-2.74163321163214	6.95408080372321e-10	1.69963611530998e-07	CsaV3_1G026650	chr1	14426233	14427781	-	1257	protein_coding	- && sp|Q93WC4|IAA29_ARATH Auxin-responsive protein IAA29 OS=Arabidopsis thaliana OX=3702 GN=IAA29 PE=1 SV=2 && PF02309:AUX/IAA family	-
CsaV3_2G011060	1101.28398251809	1134.75099182429	887.252744510376	1816.23726222105	2233.51351037864	1913.23162550851	1041.09590628425	1987.6607993694	-0.933849413576757	7.75306696238835e-10	1.86859681942118e-07	CsaV3_2G011060	chr2	8299568	8302041	-	968	protein_coding	- && sp|Q9XHE4|RL37A_GOSHI 60S ribosomal protein L37a OS=Gossypium hirsutum OX=3635 GN=RPL37A PE=3 SV=1 && -	B3
CsaV3_2G012470	3581.15366977107	3722.34222537793	3681.93273751872	5900.59856960811	6117.16013663404	5326.56904568155	3661.80954422257	5781.44258397457	-0.658704166074298	8.08277957088678e-10	1.92137635470683e-07	CsaV3_2G012470	chr2	10004919	10007554	+	983	protein_coding	- && sp|P49690|RL23_ARATH 60S ribosomal protein L23 OS=Arabidopsis thaliana OX=3702 GN=RPL23A PE=2 SV=3 && PF00238:Ribosomal protein L14p/L23e	WRKY
CsaV3_2G007680	1003.94541880118	918.370530290136	951.221341258784	571.376076512126	576.08813957061	552.67055592904	957.845763450033	566.711590670592	0.75707932362958	8.71072784743917e-10	2.02715632119115e-07	CsaV3_2G007680	chr2	3956451	3962555	-	2003	protein_coding	- && sp|Q949Q7|SCP29_ARATH Serine carboxypeptidase-like 29 OS=Arabidopsis thaliana OX=3702 GN=SCPL29 PE=2 SV=1 && PF00450:Serine carboxypeptidase	C3H
CsaV3_5G001000	8260.19579076778	8176.5888690327	7531.67919637741	13512.0665698371	14132.3900568081	11786.9389826793	7989.48795205929	13143.7985364415	-0.718241057543578	8.76140863766128e-10	2.02715632119115e-07	CsaV3_5G001000	chr5	499311	501678	+	1248	protein_coding	- && sp|P30707|RL9_PEA 60S ribosomal protein L9 OS=Pisum sativum OX=3888 GN=RPL9 PE=2 SV=1 && PF00347:Ribosomal protein L6	-
CsaV3_1G000640	237.687190471531	212.391881598045	181.105897287699	403.004799212925	589.63089872869	713.33060125725	210.394989785758	568.655433066288	-1.43769923757519	9.25731479512022e-10	2.11371294262791e-07	CsaV3_1G000640	chr1	366929	373470	+	2238	protein_coding	- && sp|O00566|MPP10_HUMAN U3 small nucleolar ribonucleoprotein protein MPP10 OS=Homo sapiens OX=9606 GN=MPHOSPH10 PE=1 SV=2 && PF04006:Mpp10 protein	WRKY
CsaV3_7G008870	267.115128339435	144.586022684115	215.997859150466	739.747353811326	829.233560756249	451.684241722737	209.233003391339	673.555052096771	-1.68735402382615	1.03091094334182e-09	2.3232983895858e-07	CsaV3_7G008870	chr7	5537559	5537729	+	171	protein_coding	- && - && -	-
CsaV3_1G032610	1212.20467140481	850.564671376206	1030.97439694511	1844.48018615511	2280.39229207969	2092.25281887422	1031.24791324204	2072.37509903634	-1.00751808717996	1.04989159224384e-09	2.32891975238194e-07	CsaV3_1G032610	chr1	19656967	19660393	-	1173	protein_coding	- && sp|Q9ATF5|RL18A_CASSA 60S ribosomal protein L18a OS=Castanea sativa OX=21020 GN=RPL18A PE=2 SV=1 && PF01775:Ribosomal proteins 50S-L18Ae/60S-L20/60S-L18A	-
CsaV3_5G006850	2296.51099746065	1893.57832466989	2007.11856810587	3320.7160948623	3768.01229805949	3470.25697908932	2065.73596341214	3519.66179067037	-0.769187389510355	1.06024699151831e-09	2.32891975238194e-07	CsaV3_5G006850	chr5	4579666	4581439	+	1041	protein_coding	- && sp|Q9AT35|RL23A_DAUCA 60S ribosomal protein L23a OS=Daucus carota OX=4039 GN=RPL23A PE=2 SV=1 && PF00276:Ribosomal protein L23|PF03939:Ribosomal protein L23, N-terminal domain	bHLH
CsaV3_3G032310	4296.47892871396	3802.1138241002	4753.61442330372	2662.43871393768	2258.51552728587	2142.74597597738	4284.06905870596	2354.56673906697	0.863895424639193	1.19813105750062e-09	2.59889603010102e-07	CsaV3_3G032310	chr3	27877725	27882592	-	1980	protein_coding	- && sp|Q9FI39|THAD_ARATH Cytochrome P450 705A5 OS=Arabidopsis thaliana OX=3702 GN=CYP705A5 PE=2 SV=1 && PF00067:Cytochrome P450	bHLH
CsaV3_5G005540	1762.28074078178	1518.65181067522	1350.81738068715	2535.34555623441	3768.01229805949	3781.47843832511	1543.91664404805	3361.61209753967	-1.12320978016887	1.38679336940823e-09	2.9709907826347e-07	CsaV3_5G005540	chr5	3579912	3587908	+	3645	protein_coding	- && sp|Q39189|RH7_ARATH DEAD-box ATP-dependent RNA helicase 7 OS=Arabidopsis thaliana OX=3702 GN=RH7 PE=1 SV=2 && PF00271:Helicase conserved C-terminal domain|PF08152:GUCT (NUC152) domain|PF00270:DEAD/DEAH box helicase|PF00150:Cellulase (glycosyl hydrolase family 5)	WRKY
CsaV3_4G031980	4761.66671577967	4677.60712007712	4364.81827683288	7058.55845090455	7867.30132013969	6919.39863793551	4601.36403756322	7281.75280299325	-0.662346965994032	1.48535506489646e-09	3.14333737087173e-07	CsaV3_4G031980	chr4	22519782	22521200	-	949	protein_coding	- && sp|P42798|R15A1_ARATH 40S ribosomal protein S15a-1 OS=Arabidopsis thaliana OX=3702 GN=RPS15AA PE=2 SV=2 && PF00410:Ribosomal protein S8	C2H2
CsaV3_6G007550	3619.63635775217	2967.50347246845	3993.46811129343	1924.86389273667	1857.44150606582	1399.11948045824	3526.86931383802	1727.14162642024	1.03049619718602	1.77894322054977e-09	3.71927731400002e-07	CsaV3_6G007550	chr6	6107273	6109396	+	2124	protein_coding	- && sp|Q9SRQ1|C89A9_ARATH Cytochrome P450 89A9 OS=Arabidopsis thaliana OX=3702 GN=CYP89A9 PE=2 SV=1 && PF00067:Cytochrome P450	HSF
CsaV3_3G043470	287.488316094137	268.232000703634	343.104291650548	126.006891398111	121.884832422715	76.198764355665	299.608202816106	108.030162725497	1.477047370986	1.99082017849727e-09	4.11270268541228e-07	CsaV3_3G043470	chr3	35299413	35301514	-	1933	protein_coding	- && sp|Q9XIW1|XTH5_ARATH Probable xyloglucan endotransglucosylase/hydrolase protein 5 OS=Arabidopsis thaliana OX=3702 GN=XTH5 PE=2 SV=1 && PF00722:Glycosyl hydrolases family 16|PF06955:Xyloglucan endo-transglycosylase (XET) C-terminus	NAC
CsaV3_7G034610	1498.56114373479	1216.51688051462	1285.18726194527	2149.72101790399	2364.77409914157	2316.25882493184	1333.4217620649	2276.91798065913	-0.772696886347372	2.45928414185696e-09	5.02070090748751e-07	CsaV3_7G034610	chr7	21866657	21902813	-	16910	protein_coding	- && sp|A0A1P8AUY4|MDN1_ARATH Midasin OS=Arabidopsis thaliana OX=3702 GN=MDN1 PE=1 SV=1 && PF17867:Midasin AAA lid domain|PF17865:Midasin AAA lid domain|PF07728:AAA domain (dynein-related subfamily)	-
CsaV3_3G003100	1879.99249225339	1662.24068837531	1660.69123246839	3328.31995899839	2647.0885400523	3474.8472660987	1734.30813769903	3150.0852550498	-0.861471120724637	2.49602509312393e-09	5.0364562140674e-07	CsaV3_3G003100	chr3	2631525	2634426	+	1262	protein_coding	- && - && PF14368:Probable lipid transfer	-
CsaV3_6G002550	9817.61281023838	9785.9808732545	8050.07405833853	15587.9214789905	21607.993112068	16388.2426808792	9217.88924727713	17861.3857573126	-0.954413345438482	2.53410042260415e-09	5.05451087740802e-07	CsaV3_6G002550	chr6	1743989	1746894	-	1445	protein_coding	- && sp|P35684|RL3_ORYSJ 60S ribosomal protein L3 OS=Oryza sativa subsp. japonica OX=39947 GN=RPL3 PE=2 SV=2 && PF00297:Ribosomal protein L3	-
CsaV3_3G030670	415.386661443104	445.723807860685	463.56463617677	731.057223370077	976.120410086188	848.285039332946	441.55836849352	851.820890929737	-0.947185320639568	2.59639975489238e-09	5.11992328939175e-07	CsaV3_3G030670	chr3	26487855	26490258	+	1374	protein_coding	- && sp|Q9LHP1|RL74_ARATH 60S ribosomal protein L7-4 OS=Arabidopsis thaliana OX=3702 GN=RPL7D PE=2 SV=1 && PF08079:Ribosomal L30 N-terminal domain|PF00327:Ribosomal protein L30p/L7e	bHLH
CsaV3_3G006020	1354.81698568773	1192.58540089794	1004.39004504967	2021.54159389556	2239.76401460545	2557.70792162509	1183.93081054511	2273.00451004203	-0.942251264088882	2.73609977115969e-09	5.33477969988024e-07	CsaV3_3G006020	chr3	5160982	5164917	-	1726	protein_coding	- && - && -	-
CsaV3_1G002100	4322.51133528941	4235.87189215255	3729.28611433247	6398.10853736962	6648.45299591254	7736.46972560469	4095.88978059148	6927.67708629562	-0.758523776322806	2.78377912830056e-09	5.36743546815551e-07	CsaV3_1G002100	chr1	1358816	1365007	+	2964	protein_coding	- && sp|Q9LV11|PMA11_ARATH ATPase 11, plasma membrane-type OS=Arabidopsis thaliana OX=3702 GN=AHA11 PE=1 SV=1 && PF00690:Cation transporter/ATPase, N-terminus|PF00702:haloacid dehalogenase-like hydrolase|PF00122:E1-E2 ATPase	GRAS
CsaV3_2G001590	1928.66177411185	1765.94376671426	1353.30966367734	3027.42419247014	3938.85941359218	3248.08708783546	1682.63840150115	3404.79023129926	-1.01753846931671	2.83383334812273e-09	5.40390220768942e-07	CsaV3_2G001590	chr2	445125	448255	+	912	protein_coding	- && sp|O82204|RL281_ARATH 60S ribosomal protein L28-1 OS=Arabidopsis thaliana OX=3702 GN=RPL28A PE=1 SV=1 && PF01778:Ribosomal L28e protein family	TCP
CsaV3_3G031420	3683.01960854458	3116.07807508868	2720.74226429914	5163.0237484071	7297.46368479589	7598.76111532337	3173.27998264413	6686.41618284212	-1.07563053167847	2.92141932659299e-09	5.51036843199655e-07	CsaV3_3G031420	chr3	27125139	27131641	-	2806	protein_coding	- && sp|Q7XTT4|NUCL2_ORYSJ Nucleolin 2 OS=Oryza sativa subsp. japonica OX=39947 GN=Os04g0620700 PE=2 SV=2 && PF00076:RNA recognition motif. (a.k.a. RRM, RBD, or RNP domain)	bHLH
CsaV3_6G007590	6250.04126563711	4927.89051106824	5644.19021180103	3197.96800237965	3067.95582465723	2274.02818444557	5607.3739961688	2846.65067049415	0.978257168847313	3.09430844356948e-09	5.77371337863023e-07	CsaV3_6G007590	chr6	6133912	6135450	-	1539	protein_coding	- && sp|Q9FI40|BAHD1_ARATH BAHD acyltransferase At5g47980 OS=Arabidopsis thaliana OX=3702 GN=BAHD1 PE=2 SV=1 && PF02458:Transferase family	CAMTA
CsaV3_5G039260	6360.96195452383	6448.53661171152	6248.1534564256	10238.0599260965	10676.9029700889	9024.50426043599	6352.55067422032	9979.8223855405	-0.651631952653807	3.84054170119205e-09	7.08988512136017e-07	CsaV3_5G039260	chr5	31069531	31071821	+	660	protein_coding	- && sp|Q9SPB3|RL10_VITRI 60S ribosomal protein L10 OS=Vitis riparia OX=96939 GN=RPL10 PE=2 SV=1 && PF00252:Ribosomal protein L16p/L10e	bZIP
CsaV3_1G030480	2088.25174485702	2146.8531506131	1729.64439519719	3221.86586109309	3351.31201627243	3473.01115129495	1988.24976355577	3348.72967622016	-0.752772637272257	3.95390221664596e-09	7.21608705597634e-07	CsaV3_1G030480	chr1	17413969	17416227	+	441	protein_coding	- && - && -	MYB
CsaV3_6G004350	3375.15810469574	3601.6876823105	3274.85984911976	5010.94646568524	5916.10225067178	5495.49160762664	3417.235212042	5474.18010799455	-0.679929642363882	3.99207259478896e-09	7.21608705597634e-07	CsaV3_6G004350	chr6	3743035	3744602	+	728	protein_coding	- && sp|Q9LZ17|RS174_ARATH 40S ribosomal protein S17-4 OS=Arabidopsis thaliana OX=3702 GN=RPS17D PE=2 SV=3 && PF00833:Ribosomal S17	G2-like
CsaV3_2G034610	205.995565075327	200.426141789704	203.536444199478	376.934407889178	380.239007130692	429.650864077726	203.319383688169	395.608093032532	-0.961360492808071	4.04807557150776e-09	7.24188199921383e-07	CsaV3_2G034610	chr2	23006569	23009791	+	2428	protein_coding	- && sp|Q9LVE0|PTR33_ARATH Protein NRT1/ PTR FAMILY 6.4 OS=Arabidopsis thaliana OX=3702 GN=NPF6.4 PE=1 SV=1 && PF00854:POT family	C3H
CsaV3_7G022360	2785.46750357351	2371.21077201948	1883.33517959272	4191.90167159751	5259.79930685716	4576.51614834928	2346.67115172857	4676.07237560132	-0.995265291536791	4.09721268277849e-09	7.25499302900562e-07	CsaV3_7G022360	chr7	11288692	11291568	+	1541	protein_coding	- && sp|Q9ZUT9|RS51_ARATH 40S ribosomal protein S5-1 OS=Arabidopsis thaliana OX=3702 GN=RPS5A PE=1 SV=1 && PF00177:Ribosomal protein S7p/S5e	-
CsaV3_4G008570	230.89612788663	690.024328947638	475.195290131026	1595.72520227436	1629.2981017874	1470.72795780452	465.371915655098	1565.2504206221	-1.74876306454506	4.31314191524206e-09	7.56019713688842e-07	CsaV3_4G008570	chr4	6069374	6073737	+	2432	protein_coding	- && sp|Q9FLV0|DMR6_ARATH Protein DOWNY MILDEW RESISTANCE 6 OS=Arabidopsis thaliana OX=3702 GN=DMR6 PE=1 SV=1 && PF03171:2OG-Fe(II) oxygenase superfamily|PF14226:non-haem dioxygenase in morphine synthesis N-terminal	STAT
CsaV3_7G008920	198.072658726276	267.234855719605	204.36720519621	469.267043827449	589.63089872869	1019.96177348366	223.224906547364	692.953238679933	-1.63514939983627	5.14638656615549e-09	8.93052460824962e-07	CsaV3_7G008920	chr7	5551757	5553380	-	948	protein_coding	- && sp|A2WYS8|PIR7A_ORYSI Probable esterase PIR7A OS=Oryza sativa subsp. indica OX=39946 GN=PIR7A PE=3 SV=2 && PF12697:Alpha/beta hydrolase family	NF-YB
CsaV3_3G046070	1767.93995960253	2055.11581208249	1709.70613127561	2862.31171408641	3796.13956708012	3448.22360144431	1844.25396765354	3368.89162753695	-0.869430766400826	5.34075438691813e-09	9.17605058180102e-07	CsaV3_3G046070	chr3	37647249	37651677	-	1983	protein_coding	- && - && -	-
CsaV3_4G031960	833.037010414508	870.507571056774	763.469355997225	1390.42087059985	1720.97216378056	1352.29855296259	822.337979156169	1487.897195781	-0.855804135473735	5.55996855972336e-09	9.45903278596857e-07	CsaV3_4G031960	chr4	22503159	22505626	-	1104	protein_coding	- && sp|Q9ATF5|RL18A_CASSA 60S ribosomal protein L18a OS=Castanea sativa OX=21020 GN=RPL18A PE=2 SV=1 && PF01775:Ribosomal proteins 50S-L18Ae/60S-L20/60S-L18A	-
CsaV3_6G004030	2148.23946435698	1697.1407628163	1770.35168403709	3443.46418734494	3009.61778520704	3293.98995792923	1871.91063707012	3249.02397682707	-0.796030565469465	5.77649134042623e-09	9.73198584761324e-07	CsaV3_6G004030	chr6	3474827	3478263	-	2773	protein_coding	- && sp|Q9C6K3|DF1_ARATH Trihelix transcription factor DF1 OS=Arabidopsis thaliana OX=3702 GN=DF1 PE=4 SV=1 && PF13837:Myb/SANT-like DNA-binding domain	Trihelix
CsaV3_6G022480	2165.21712081923	1784.8895214108	2016.25693906993	4886.02584059228	3619.04194732062	3339.89282802301	1988.78786043332	3948.32020531197	-0.989286185102131	5.8841332044642e-09	9.75440568922232e-07	CsaV3_6G022480	chr6	15427012	15432513	+	2929	protein_coding	- && sp|Q9FGY1|BXL1_ARATH Beta-D-xylosidase 1 OS=Arabidopsis thaliana OX=3702 GN=BXL1 PE=1 SV=1 && PF01915:Glycosyl hydrolase family 3 C-terminal domain|PF14310:Fibronectin type III-like domain|PF00933:Glycosyl hydrolase family 3 N terminal domain	ARR-B
CsaV3_6G007600	7122.69280779688	5910.0783203362	7537.49452335454	4124.55316067783	3611.74969238934	2914.83225095466	6856.75521716254	3550.37836800728	0.949800929795628	5.90222207899697e-09	9.75440568922232e-07	CsaV3_6G007600	chr6	6137200	6144318	+	2949	protein_coding	- && sp|K7NBR2|C87DR_SIRGR Cucurbitadienol 11-hydroxylase OS=Siraitia grosvenorii OX=190515 GN=CYP87D18 PE=1 SV=1 && PF14815:NUDIX domain|PF00730:HhH-GPD superfamily base excision DNA repair protein|PF00067:Cytochrome P450|PF00633:Helix-hairpin-helix motif	FAR1
CsaV3_5G031180	1881.12433601754	1711.1007925927	1497.86207710881	2654.83484980159	3261.72145568821	3097.52567392788	1696.69573523968	3004.69399313923	-0.825248675216153	6.59356223578265e-09	1.07941590073148e-06	CsaV3_5G031180	chr5	25508398	25509557	+	1160	protein_coding	- && sp|P49637|R27A3_ARATH 60S ribosomal protein L27a-3 OS=Arabidopsis thaliana OX=3702 GN=RPL27AC PE=2 SV=2 && PF00828:Ribosomal proteins 50S-L15, 50S-L18e, 60S-L27A	MIKC_MADS
CsaV3_2G001470	449.341974367608	310.112090032826	420.365064346676	159.681146857951	185.431625395242	173.512848954466	393.273042915704	172.87520706922	1.18515571263585	7.30005309980863e-09	1.17663580032825e-06	CsaV3_2G001470	chr2	405036	407476	+	2441	protein_coding	- && sp|Q9SU79|PAO5_ARATH Probable polyamine oxidase 5 OS=Arabidopsis thaliana OX=3702 GN=PAO5 PE=1 SV=1 && PF01593:Flavin containing amine oxidoreductase	bHLH
CsaV3_2G028130	1698.89748998937	1578.48050971692	1361.61727364467	2491.89490402817	3288.80697400437	4025.68170722399	1546.33175778365	3268.79452841884	-1.08054759577393	7.32303730971307e-09	1.17663580032825e-06	CsaV3_2G028130	chr2	18563479	18568558	+	2504	protein_coding	- && sp|Q9SX80|R47CP_ARATH Polyadenylate-binding protein RBP47C' OS=Arabidopsis thaliana OX=3702 GN=RBP47C' PE=2 SV=1 && PF00076:RNA recognition motif. (a.k.a. RRM, RBD, or RNP domain)	MIKC_MADS
CsaV3_3G036950	388.222411103501	421.792328244004	490.148988072212	198.786733843572	219.809398642674	226.760178263244	433.387909139905	215.11877024983	1.01146416734492	7.62244487712394e-09	1.21350721057552e-06	CsaV3_3G036950	chr3	30570523	30574368	-	2030	protein_coding	- && - && -	LBD
CsaV3_2G011790	1369.53095462168	1298.28276920495	1391.52466952704	2047.61198521931	2116.83743147826	2395.21176149313	1353.11279778456	2186.55372606357	-0.692584428364268	7.97240533309372e-09	1.25768317950159e-06	CsaV3_2G011790	chr2	9136745	9159600	+	8037	protein_coding	- && sp|O60055|UTP20_SCHPO U3 small nucleolar RNA-associated protein 20 OS=Schizosaccharomyces pombe (strain 972 / ATCC 24843) OX=284812 GN=utp20 PE=3 SV=1 && PF07539:Down-regulated in metastasis	M-type_MADS
CsaV3_5G005450	2649.64625187549	2720.21151642942	2336.9306838087	4118.0355628469	5645.2470675102	4410.34775860982	2568.92948403787	4724.54346298897	-0.879205909839885	8.79639723720948e-09	1.37517010141708e-06	CsaV3_5G005450	chr5	3520874	3523035	+	1124	protein_coding	- && sp|Q9STY6|RS202_ARATH 40S ribosomal protein S20-2 OS=Arabidopsis thaliana OX=3702 GN=RPS20B PE=2 SV=1 && PF00338:Ribosomal protein S10p/S20e	NAC
CsaV3_2G009090	306.72966008469	276.209160575861	283.289499885804	493.164902540884	552.127873367854	652.738812733468	288.742773515451	566.010529547402	-0.972981228724393	9.57979967383123e-09	1.4772385496902e-06	CsaV3_2G009090	chr2	5602097	5618050	-	3259	protein_coding	- && sp|O14053|UTP21_SCHPO U3 small nucleolar RNA-associated protein 21 homolog OS=Schizosaccharomyces pombe (strain 972 / ATCC 24843) OX=284812 GN=SPCC1672.07 PE=3 SV=1 && PF04192:Utp21 specific WD40 associated putative domain|PF00400:WD domain, G-beta repeat|PF12894:Anaphase-promoting complex subunit 4 WD40 domain	bZIP
CsaV3_7G000050	18.1095002264024	3.98857993611351	4.15380498366281	56.4858478681189	71.8807986082679	229.514350468871	8.75062838205956	119.293665648419	-3.80620402017852	9.6195445234249e-09	1.4772385496902e-06	CsaV3_7G000050	chr7	120080	121362	+	423	protein_coding	- && sp|F4JVB8|RADL1_ARATH Protein RADIALIS-like 1 OS=Arabidopsis thaliana OX=3702 GN=RL1 PE=2 SV=1 && -	MYB_related
CsaV3_5G036630	209.391096367777	175.497517188995	171.96752632364	332.397489377777	438.577046580881	479.225963779002	185.618713293471	416.733499912553	-1.17030295064021	1.049893238372e-08	1.598140119778e-06	CsaV3_5G036630	chr5	28826700	28829836	+	1982	protein_coding	- && sp|F4HSD4|OBGM_ARATH Probable GTP-binding protein OBGM, mitochondrial OS=Arabidopsis thaliana OX=3702 GN=ATOBGM PE=2 SV=1 && PF01018:GTP1/OBG|PF01926:50S ribosome-binding GTPase	ERF
CsaV3_7G011550	885.101823565415	766.804492717823	755.992507026632	1265.50024550689	1612.63009051592	1849.8856647791	802.63294110329	1576.00533360064	-0.974568707788897	1.10692032166333e-08	1.67029463841946e-06	CsaV3_7G011550	chr7	6380384	6385935	-	2441	protein_coding	- && sp|Q9FG73|NOP2A_ARATH 25S rRNA (cytosine-C(5))-methyltransferase NOP2A OS=Arabidopsis thaliana OX=3702 GN=NOP2A PE=1 SV=1 && PF17125:N-terminal domain of 16S rRNA methyltransferase RsmF|PF01189:16S rRNA methyltransferase RsmB/F	-
CsaV3_2G013050	2705.10659631885	2569.64262384113	2228.10099323673	3835.6063235063	5017.0713927162	4464.51314532047	2500.95007113224	4439.06362051433	-0.828195875376468	1.12868406278432e-08	1.6884529777152e-06	CsaV3_2G013050	chr2	10622707	10624936	+	1035	protein_coding	- && sp|Q945U1|RS15_ELAOL 40S ribosomal protein S15 OS=Elaeis oleifera OX=80265 GN=RPS15 PE=2 SV=1 && PF00203:Ribosomal protein S19	-
CsaV3_5G018820	168.644720858372	142.591732716058	190.244268251757	381.279473109802	316.692214158166	423.224462264597	167.160240608729	373.732049844189	-1.15943307968212	1.23175609478974e-08	1.82689431734072e-06	CsaV3_5G018820	chr5	14340213	14342919	-	2707	protein_coding	- && - && -	-
CsaV3_1G006670	2741.32559677166	2629.47132288283	3112.03069376018	4440.65665547827	5076.45118287086	4396.57689758169	2827.60920447156	4637.89491197694	-0.713533836240323	1.27442073260128e-08	1.87415448922289e-06	CsaV3_1G006670	chr1	4292568	4295169	+	1176	protein_coding	- && sp|Q9ZNS1|RS7_AVIMR 40S ribosomal protein S7 OS=Avicennia marina OX=82927 GN=RPS7 PE=2 SV=1 && PF01251:Ribosomal protein S7e	MYB
CsaV3_6G012860	222.973221537579	135.611717827859	99.6913196079075	500.768766676977	373.988502903886	547.162211517788	152.758752991115	473.973160366217	-1.63992937476403	1.34221199392719e-08	1.95726090173265e-06	CsaV3_6G012860	chr6	8987717	8989123	-	1245	protein_coding	- && - && PF04720:PDDEXK-like family of unknown function	-
CsaV3_2G028650	624.777757810881	552.418321151721	462.733875180037	1028.69419098286	959.452398814706	1003.4367402499	546.643318047547	997.194443349155	-0.869542613085212	1.3820016187043e-08	1.99848950744797e-06	CsaV3_2G028650	chr2	18809154	18810606	-	948	protein_coding	- && sp|Q8GUH2|Y1015_ARATH Uncharacterized protein At1g01500 OS=Arabidopsis thaliana OX=3702 GN=At1g01500 PE=2 SV=1 && -	MYB_related
CsaV3_5G010690	495.747568697765	585.324105624658	613.932376585363	308.499630664342	311.483460635827	261.646359534512	565.001350302595	293.876483611561	0.945656657741283	1.44070007003476e-08	2.06615440622424e-06	CsaV3_5G010690	chr5	6646744	6653284	+	1493	protein_coding	- && sp|Q9LYM2|AVT6C_ARATH Amino acid transporter AVT6C OS=Arabidopsis thaliana OX=3702 GN=AVT6C PE=2 SV=1 && PF01490:Transmembrane amino acid transporter protein	bHLH
CsaV3_5G024880	3962.58501828967	3552.82757809311	2937.57088444634	5886.47710764108	5819.21943515629	6522.7978403253	3484.32782694304	6076.16479437423	-0.802760670592298	1.55494072760739e-08	2.20353897402663e-06	CsaV3_5G024880	chr5	19824917	19833151	-	2204	protein_coding	- && sp|O23653|AK2_ARATH Aspartokinase 2, chloroplastic OS=Arabidopsis thaliana OX=3702 GN=AK2 PE=1 SV=2 && PF00696:Amino acid kinase family	bHLH
CsaV3_3G005200	493.483881169464	417.80374830789	397.103756438165	724.53962553914	810.482048075832	866.646187370455	436.13046197184	800.555953661809	-0.878763377663954	1.56189300873207e-08	2.20353897402663e-06	CsaV3_3G005200	chr3	4343806	4349530	+	2730	protein_coding	- && sp|Q9FFT9|RH32_ARATH DEAD-box ATP-dependent RNA helicase 32 OS=Arabidopsis thaliana OX=3702 GN=RH32 PE=2 SV=1 && PF00271:Helicase conserved C-terminal domain|PF00270:DEAD/DEAH box helicase|PF13959:Domain of unknown function (DUF4217)	WRKY
CsaV3_3G010250	3913.91573643121	3837.0138985412	3671.96360555792	5911.46123265967	6326.55202823204	5403.68586743909	3807.63108017678	5880.56637611027	-0.627103507797168	1.67910548950931e-08	2.34979980318186e-06	CsaV3_3G010250	chr3	8236669	8238887	+	1263	protein_coding	- && sp|P42795|RL111_ARATH 60S ribosomal protein L11-1 OS=Arabidopsis thaliana OX=3702 GN=RPL11A PE=2 SV=2 && PF00673:ribosomal L5P family C-terminus|PF00281:Ribosomal protein L5	-
CsaV3_2G025870	7604.85825132484	6518.33676059351	7332.29655716159	4827.36746011385	4199.2970897091	4491.13680997486	7151.83052302665	4505.93378659927	0.66649517011158	1.76656043911776e-08	2.45240986400084e-06	CsaV3_2G025870	chr2	17758562	17762365	-	2227	protein_coding	- && sp|O48651|SQE1_PANGI Squalene monooxygenase SE1 OS=Panax ginseng OX=4054 GN=SQE1 PE=2 SV=1 && PF08491:Squalene epoxidase	-
CsaV3_6G000650	1609.48183262151	1511.67179578702	1318.41770181458	2929.66022500609	3545.07764730341	2320.84911194122	1479.85711007437	2931.86232808357	-0.986604272269628	1.80730071487909e-08	2.48905470676959e-06	CsaV3_6G000650	chr6	432675	437544	+	2237	protein_coding	- && sp|Q1KLZ2|CAS1_MALDO L-3-cyanoalanine synthase 1, mitochondrial OS=Malus domestica OX=3750 GN=CAS1 PE=1 SV=1 && PF00291:Pyridoxal-phosphate dependent enzyme	GeBP
CsaV3_3G041460	930.375574131421	657.118544474701	761.807834003759	431.247723146985	380.239007130692	378.239649572699	783.100650869961	396.575459950125	0.981262272329778	1.86486800519167e-08	2.54811452709379e-06	CsaV3_3G041460	chr3	33799515	33804247	+	1444	protein_coding	- && sp|Q19KC1|NIP21_MAIZE Aquaporin NIP2-1 OS=Zea mays OX=4577 GN=NIP2-1 PE=2 SV=2 && PF00230:Major intrinsic protein	BES1
CsaV3_4G029660	33.9553129245044	58.8315540576743	53.168703790884	185.751538181699	130.218838058456	155.151700916957	48.6518569243542	157.040692385704	-1.6825169675326	1.89354065997123e-08	2.56707899003756e-06	CsaV3_4G029660	chr4	19237966	19240732	+	1810	protein_coding	- && - && PF05678:VQ motif	-
CsaV3_4G004170	763.994540801349	639.16993476219	665.439558382782	1098.21523451285	1333.44090171859	1583.64901823521	689.534677982107	1338.43505148888	-0.9580492759537	1.96521643502283e-08	2.64359696100396e-06	CsaV3_4G004170	chr4	2554621	2582018	-	7019	protein_coding	- && sp|Q9C8Z4|HEAT1_ARATH Uncharacterized protein At3g06530 OS=Arabidopsis thaliana OX=3702 GN=At3g06530 PE=1 SV=3 && PF12397:U3 small nucleolar RNA-associated protein 10|PF08146:BP28CT (NUC211) domain	-
CsaV3_6G036380	790.026947376803	963.242054571413	1234.51084114459	359.55414700668	250.020169072236	496.669054414636	995.926614364268	368.747790164517	1.4329114285033	2.02010487755354e-08	2.6965292261682e-06	CsaV3_6G036380	chr6	20233804	20242179	+	3023	protein_coding	- && - && PF03222:Tryptophan/tyrosine permease family	NAC
CsaV3_1G038650	81.4927510188106	51.8515391694757	72.2762067157329	185.751538181699	168.763614123759	195.546226599478	68.5401656346731	183.353792968312	-1.4221500486297	2.04301546212979e-08	2.70629368811743e-06	CsaV3_1G038650	chr1	24359652	24361742	-	2091	protein_coding	- && sp|Q43867|PME1_ARATH Pectinesterase 1 OS=Arabidopsis thaliana OX=3702 GN=PME1 PE=1 SV=1 && PF04043:Plant invertase/pectin methylesterase inhibitor	-
CsaV3_6G014880	2375.74006095116	2420.07087623687	2786.37238304101	4150.62355200158	4773.30172787077	3847.57857126015	2527.39444007635	4257.1679503775	-0.751783009257557	2.19707326426643e-08	2.88682406603908e-06	CsaV3_6G014880	chr6	10782514	10784690	-	1698	protein_coding	- && sp|O24415|RLA2B_MAIZE 60S acidic ribosomal protein P2B OS=Zea mays OX=4577 GN=RPP2B PE=1 SV=1 && PF00428:60s Acidic ribosomal protein	-
CsaV3_3G040160	89.4156573678616	244.300521086953	245.074494036106	827.734924528973	561.503629708063	644.476296116589	192.93022416364	677.904950117875	-1.8090880812359	2.21257189410014e-08	2.88682406603908e-06	CsaV3_3G040160	chr3	32965687	32965989	-	303	protein_coding	- && - && PF05678:VQ motif	-
CsaV3_6G051660	3965.98054958212	3657.52780141609	2920.12490351496	5945.13548811951	7208.91487491614	5981.14397321877	3514.54441817105	6378.39811208481	-0.860199147809094	2.27315769071193e-08	2.94373920947194e-06	CsaV3_6G051660	chr6	30041200	30043124	-	1131	protein_coding	- && sp|Q9ATF5|RL18A_CASSA 60S ribosomal protein L18a OS=Castanea sativa OX=21020 GN=RPL18A PE=2 SV=1 && PF01775:Ribosomal proteins 50S-L18Ae/60S-L20/60S-L18A	-
CsaV3_5G010880	1114.8661076879	1045.00794326174	1010.2053720268	1614.19172946201	1944.9485652411	1678.20893062838	1056.69314099214	1745.7830751105	-0.724828586802183	2.35069191876353e-08	3.02159680491138e-06	CsaV3_5G010880	chr5	6886129	6889723	-	1478	protein_coding	- && sp|Q9LYK9|RS263_ARATH 40S ribosomal protein S26-3 OS=Arabidopsis thaliana OX=3702 GN=RPS26C PE=2 SV=1 && PF01283:Ribosomal protein S26e	-
CsaV3_2G025080	2478.73784348882	2277.47914352082	2357.69970872701	3403.27233405416	3830.51734032755	3609.8017041744	2371.30556524555	3614.5304595187	-0.608329103925498	2.51613340377541e-08	3.21047521733197e-06	CsaV3_2G025080	chr2	17295780	17301641	+	2408	protein_coding	- && sp|O04450|TCPE_ARATH T-complex protein 1 subunit epsilon OS=Arabidopsis thaliana OX=3702 GN=CCT5 PE=1 SV=1 && PF00118:TCP-1/cpn60 chaperonin family	ERF
CsaV3_6G016530	448.210130603458	433.758068052344	417.872781356479	733.229755980389	740.684750876499	687.624994004736	433.28032667076	720.513166953875	-0.734274154126371	2.5478610102184e-08	3.22722862119123e-06	CsaV3_6G016530	chr6	12359922	12362394	+	1091	protein_coding	- && - && PF16053:Mitochondrial 28S ribosomal protein S34	HD-ZIP
CsaV3_2G030370	912.266073905019	1077.91372773468	1332.54063875903	578.979940648219	576.08813957061	432.405036283352	1107.57348013291	529.157705500727	1.06750021262239	2.57323735878153e-08	3.23575274543014e-06	CsaV3_2G030370	chr2	19938618	19942436	+	3248	protein_coding	- && sp|O04496|AED3_ARATH Aspartyl protease AED3 OS=Arabidopsis thaliana OX=3702 GN=AED3 PE=1 SV=1 && PF00153:Mitochondrial carrier protein	Trihelix
CsaV3_3G036700	548.944225612821	815.664596935213	789.222946895934	278.08417411997	377.113755017289	230.432407870746	717.943923147989	295.210112336002	1.284016639013	2.60124931963447e-08	3.24744456428899e-06	CsaV3_3G036700	chr3	30424877	30428155	-	3174	protein_coding	- && sp|Q9SJQ1|PXC1_ARATH Leucine-rich repeat receptor-like protein kinase PXC1 OS=Arabidopsis thaliana OX=3702 GN=PXC1 PE=1 SV=1 && PF00069:Protein kinase domain|PF08263:Leucine rich repeat N-terminal domain	S1Fa-like
CsaV3_5G002500	2834.13678543197	2736.16583617387	2556.25158694609	4223.40339444704	5349.38986744138	4210.21124500096	2708.85140285064	4594.3348356298	-0.762325331131034	2.85320134575679e-08	3.53654306806554e-06	CsaV3_5G002500	chr5	1519517	1521503	+	1091	protein_coding	- && sp|P0DKK8|RS10A_ORYSJ 40S ribosomal protein S10-1 OS=Oryza sativa subsp. japonica OX=39947 GN=RPS10-1 PE=2 SV=1 && PF03501:Plectin/S10 domain	MYB
CsaV3_4G001720	38.482687981105	120.654543067434	222.643947124327	9.77639674640519	20.835014089353	7.34445921500386	127.260392724288	12.6519566835874	3.33942665838085	3.51276727885269e-08	4.32319507730005e-06	CsaV3_4G001720	chr4	985959	987496	+	1538	protein_coding	- && sp|Q9SSD1|TMM_ARATH Protein TOO MANY MOUTHS OS=Arabidopsis thaliana OX=3702 GN=TMM PE=1 SV=1 && PF13855:Leucine rich repeat	M-type_MADS
CsaV3_5G030080	9298.09652249346	8890.54467759702	8351.64030015245	12718.005900768	15839.8194614306	13988.4406323767	8846.76050008097	14182.0886648584	-0.680937687664205	3.59738535536595e-08	4.3961569064553e-06	CsaV3_5G030080	chr5	24782148	24784748	+	1354	protein_coding	- && sp|Q6UNT2|RL5_CUCSA 60S ribosomal protein L5 OS=Cucumis sativus OX=3659 GN=RPL5 PE=2 SV=1 && PF17144:Ribosomal large subunit proteins 60S L5, and 50S L18|PF14204:Ribosomal L18 C-terminal region	-
CsaV3_3G018380	1792.84052241383	1661.24354339128	1556.84610787682	2523.3966268777	3229.42718384972	2739.48328719644	1670.31005789398	2830.76903264128	-0.761527148649096	3.71005065439178e-08	4.50213349689934e-06	CsaV3_3G018380	chr3	14105837	14106271	+	435	protein_coding	- && sp|P46293|RS16_GOSHI 40S ribosomal protein S16 OS=Gossypium hirsutum OX=3635 GN=RPS16 PE=2 SV=1 && PF00380:Ribosomal protein S9/S16	-
CsaV3_3G047670	387.09056733935	271.223435655719	271.658845931548	567.031011291501	670.887453677167	757.397356547273	309.990949642206	665.105273838647	-1.10476513485456	3.79174910212717e-08	4.56932098397311e-06	CsaV3_3G047670	chr3	38883684	38887699	-	1531	protein_coding	- && sp|Q06672|TSR2_YEAST Pre-rRNA-processing protein TSR2 OS=Saccharomyces cerevisiae (strain ATCC 204508 / S288c) OX=559292 GN=TSR2 PE=1 SV=2 && PF10273:Pre-rRNA-processing protein TSR2	-
CsaV3_7G031330	1771.33549089498	1957.39560364771	1510.3234920598	2723.26962702642	3725.30051917632	3241.66068602233	1746.35152886749	3230.07694407502	-0.887640211181721	3.92721888065002e-08	4.69993305075309e-06	CsaV3_7G031330	chr7	19806972	19809104	-	1334	protein_coding	- && sp|Q9C9C5|RL63_ARATH 60S ribosomal protein L6-3 OS=Arabidopsis thaliana OX=3702 GN=RPL6C PE=2 SV=1 && PF01159:Ribosomal protein L6e|PF03868:Ribosomal protein L6, N-terminal domain	MYB_related
CsaV3_2G025350	3542.67098178996	3800.11953413215	3900.42287965938	2620.07432803659	2263.7242808082	2386.94924487625	3747.73779852716	2423.58261790702	0.62918596311354	3.96405365921977e-08	4.71152213345484e-06	CsaV3_2G025350	chr2	17434982	17439878	+	3755	protein_coding	- && sp|A2XUW1|CDKG2_ORYSI Cyclin-dependent kinase G-2 OS=Oryza sativa subsp. indica OX=39946 GN=CDKG-2 PE=3 SV=1 && PF00069:Protein kinase domain	MYB
CsaV3_6G040310	3183.87650855436	2970.49490742054	2577.02061186441	4578.6124762331	5641.08006469233	4671.07606074245	2910.46400927977	4963.58953388929	-0.770474160814082	4.40310066140661e-08	5.19775549506047e-06	CsaV3_6G040310	chr6	23264027	23265896	+	1005	protein_coding	- && sp|O65743|RL24_CICAR 60S ribosomal protein L24 OS=Cicer arietinum OX=3827 GN=RPL24 PE=2 SV=1 && PF01246:Ribosomal protein L24e	-
CsaV3_4G035140	770.78560338625	576.349800768402	589.840307680119	1044.9881855602	1448.03347921003	1596.50182186146	645.658570611591	1363.1744955439	-1.07958741615973	4.4825413651918e-08	5.23156969317212e-06	CsaV3_4G035140	chr4	24777676	24784667	-	4171	protein_coding	- && sp|Q8RXU6|PCN_ARATH WD repeat-containing protein PCN OS=Arabidopsis thaliana OX=3702 GN=PCN PE=2 SV=1 && -	-
CsaV3_7G029310	645.150945565584	616.235600129538	542.486930866363	924.412625687869	1224.05707774949	1325.6748883082	601.291158853828	1158.04819724852	-0.947038676359922	4.49204105504896e-08	5.23156969317212e-06	CsaV3_7G029310	chr7	18549248	18557223	-	3365	protein_coding	- && sp|P87137|YDM6_SCHPO Uncharacterized protein C57A7.06 OS=Schizosaccharomyces pombe (strain 972 / ATCC 24843) OX=284812 GN=SPAC57A7.06 PE=1 SV=1 && PF04615:Utp14 protein	-
CsaV3_1G033190	719.852633999494	728.912983324744	619.747703562491	1105.81909864894	1308.43888481137	1120.94808768996	689.504440295576	1178.40202371676	-0.77418119779738	5.23985704911543e-08	6.03235219849445e-06	CsaV3_1G033190	chr1	20207214	20208655	-	549	protein_coding	- && sp|P42795|RL111_ARATH 60S ribosomal protein L11-1 OS=Arabidopsis thaliana OX=3702 GN=RPL11A PE=2 SV=2 && PF00281:Ribosomal protein L5|PF00673:ribosomal L5P family C-terminus	-
CsaV3_2G019530	122.239126528216	130.625992907718	178.613614297501	609.39539719259	251.061919776704	583.884507592807	143.826244577811	481.447274854034	-1.74059585514198	5.29852352303271e-08	6.03235219849445e-06	CsaV3_2G019530	chr2	15513714	15515957	-	663	protein_coding	- && sp|P57108|GSTZ_EUPES Glutathione S-transferase zeta class OS=Euphorbia esula OX=3993 PE=2 SV=1 && PF13417:Glutathione S-transferase, N-terminal domain	-
CsaV3_6G018460	8158.32985199426	6194.26464078428	4761.09127227431	11873.9769816617	12958.3370128731	14750.4282759334	6371.22858835095	13194.2474234894	-1.05051546290064	5.36026241831216e-08	6.03235219849445e-06	CsaV3_6G018460	chr6	13005973	13010646	+	1884	protein_coding	- && - && PF08241:Methyltransferase domain	bHLH
CsaV3_3G001000	165.249189565922	322.077829841166	140.398608447803	721.280826623672	511.499595893616	665.591616359725	209.24187595163	632.790679625671	-1.5975467523422	5.37377037346498e-08	6.03235219849445e-06	CsaV3_3G001000	chr3	787997	792095	+	2682	protein_coding	- && sp|F4KD71|DUR3_ARATH Urea-proton symporter DUR3 OS=Arabidopsis thaliana OX=3702 GN=DUR3 PE=1 SV=1 && PF00474:Sodium:solute symporter family	HD-ZIP
CsaV3_5G038460	1166.9309208388	1125.77668696804	973.651888170563	1718.473294757	2246.01451883225	1826.01617233033	1088.78649865913	1930.16799530653	-0.826694804617262	5.37487156482342e-08	6.03235219849445e-06	CsaV3_5G038460	chr5	30463543	30465427	-	827	protein_coding	- && sp|Q9SGA6|RS191_ARATH 40S ribosomal protein S19-1 OS=Arabidopsis thaliana OX=3702 GN=RPS19A PE=2 SV=1 && PF01090:Ribosomal protein S19e	NAC
CsaV3_5G003890	835.300697942809	784.753102430333	1095.77375469025	520.321560169787	418.783783195995	373.649362563321	905.275851687797	437.584901976368	1.05077437947635	5.38820141051484e-08	6.03235219849445e-06	CsaV3_5G003890	chr5	2514621	2515879	+	1259	protein_coding	- && sp|Q9SB37|PMEI7_ARATH Pectinesterase inhibitor 7 OS=Arabidopsis thaliana OX=3702 GN=PMEI7 PE=2 SV=1 && PF04043:Plant invertase/pectin methylesterase inhibitor	-
CsaV3_5G005530	1164.6672333105	1227.48547533893	1189.64974732103	1827.09992527261	1820.98023140945	1728.70208773153	1193.93415199015	1792.26074813787	-0.585760750777269	5.55474018544116e-08	6.17893631012567e-06	CsaV3_5G005530	chr5	3575783	3578255	+	1047	protein_coding	- && sp|P35685|RL7A1_ORYSJ 60S ribosomal protein L7a-1 OS=Oryza sativa subsp. japonica OX=39947 GN=RPL7A-1 PE=2 SV=1 && PF01248:Ribosomal protein L7Ae/L30e/S12e/Gadd45 family	MYB_related
CsaV3_4G023550	763.994540801349	785.750247414362	671.25488535991	1241.60238679346	1185.51230168419	1160.42455597061	740.333224525207	1195.84641481608	-0.692681354181247	5.93423206508481e-08	6.55902732645967e-06	CsaV3_4G023550	chr4	13715240	13718684	+	1075	protein_coding	- && sp|Q6YUA8|PSA22_ORYSJ Protein PHOTOSYSTEM I ASSEMBLY 2, chloroplastic OS=Oryza sativa subsp. japonica OX=39947 GN=PSA2 PE=2 SV=1 && -	-
CsaV3_2G004340	2906.57478633758	2927.61767310732	2626.86627166836	4074.58491064065	5119.16296175403	4540.71190967614	2820.35291037109	4578.15326069027	-0.699143324552999	6.36596290754862e-08	6.99168065409438e-06	CsaV3_2G004340	chr2	2305376	2306594	+	414	protein_coding	- && sp|Q9SS17|RS241_ARATH 40S ribosomal protein S24-1 OS=Arabidopsis thaliana OX=3702 GN=RPS24A PE=2 SV=1 && PF01282:Ribosomal protein S24e	-
CsaV3_6G012970	86.0201260754112	87.7487585944973	46.5226158170235	208.563130589977	187.515126804177	271.744990955143	73.4305001623107	222.607749449766	-1.60935988733862	6.62788049013921e-08	7.21536436810268e-06	CsaV3_6G012970	chr6	9069690	9072907	-	1994	protein_coding	- && sp|Q6R567|RMA1_CAPAN E3 ubiquitin-protein ligase RMA1H1 OS=Capsicum annuum OX=4072 GN=RMA1H1 PE=1 SV=1 && PF13445:RING-type zinc-finger	-
CsaV3_3G007620	949.616918121974	848.57038140815	683.716300310899	1327.41742490079	1684.51088912419	1792.04804846094	827.301199947007	1601.32545416198	-0.954331816178273	6.65278798418964e-08	7.21536436810268e-06	CsaV3_3G007620	chr3	6722265	6725148	+	1080	protein_coding	- && sp|O48549|RS61_ARATH 40S ribosomal protein S6-1 OS=Arabidopsis thaliana OX=3702 GN=RPS6A PE=1 SV=2 && PF01092:Ribosomal protein S6e	NAC
CsaV3_5G002550	330.498379131843	435.752358020401	544.979213856561	192.269136012635	207.308390189062	155.151700916957	437.076650336268	184.909742372885	1.24469174289421	7.03069053861494e-08	7.52793466319499e-06	CsaV3_5G002550	chr5	1543743	1547597	+	2315	protein_coding	- && - && PF04646:Protein of unknown function, DUF604	HSF
CsaV3_2G026180	155.06259568857	139.600297763973	95.5375146242447	278.08417411997	307.316457817957	413.125830843967	130.066802692263	332.842154260631	-1.36223409809087	7.05315631192525e-08	7.52793466319499e-06	CsaV3_2G026180	chr2	17959015	17961776	-	2681	protein_coding	- && sp|A0A109QYD3|RMS3_PEA Strigolactone esterase RMS3 OS=Pisum sativum OX=3888 GN=RMS3 PE=1 SV=1 && PF12697:Alpha/beta hydrolase family	-
CsaV3_3G016330	246.741940584732	170.511792268853	187.751985261559	359.55414700668	532.334609982969	499.423226620262	201.668572705048	463.770661203304	-1.20464404310412	7.0713651017069e-08	7.52793466319499e-06	CsaV3_3G016330	chr3	12205497	12211512	+	2148	protein_coding	- && sp|Q93ZG9|FKB53_ARATH Peptidyl-prolyl cis-trans isomerase FKBP53 OS=Arabidopsis thaliana OX=3702 GN=FKBP53 PE=1 SV=1 && PF17800:Nucleoplasmin-like domain|PF00254:FKBP-type peptidyl-prolyl cis-trans isomerase	GeBP
CsaV3_4G028640	736.830290461746	559.39833603992	556.609867810817	1006.96886487973	1245.93384254331	1231.11497591502	617.612831437494	1161.33922777936	-0.912854443820184	7.11451210029377e-08	7.52793466319499e-06	CsaV3_4G028640	chr4	18015303	18019322	+	2988	protein_coding	- && sp|Q84WV0|GLYC7_ARATH Serine hydroxymethyltransferase 7 OS=Arabidopsis thaliana OX=3702 GN=SHM7 PE=2 SV=1 && PF00464:Serine hydroxymethyltransferase	HSF
CsaV3_2G013080	160.721814509321	343.017874505762	355.565706601537	29.3291902392156	90.6323112886856	18.3611480375096	286.435131872207	46.1075498551369	2.63953204475104	7.31525475003322e-08	7.6934312531713e-06	CsaV3_2G013080	chr2	10633637	10637490	-	2383	protein_coding	- && - && PF14577:Sieve element occlusion C-terminus|PF14576:Sieve element occlusion N-terminus	-
CsaV3_2G011610	42670.5099084606	37706.0404260491	29073.3118416527	59929.3120554638	77834.4038843005	67373.478551436	36483.2873920541	68379.0648304001	-0.906356715044361	8.01718661424008e-08	8.38085779017519e-06	CsaV3_2G011610	chr2	8913778	8916868	-	1908	protein_coding	- && sp|O64937|EF1A_ORYSJ Elongation factor 1-alpha OS=Oryza sativa subsp. japonica OX=39947 GN=REFA1 PE=2 SV=2 && PF00009:Elongation factor Tu GTP binding domain|PF03144:Elongation factor Tu domain 2|PF03143:Elongation factor Tu C-terminal domain	-
CsaV3_3G026840	3977.29898722362	4196.98323777544	3379.53573470806	5824.55992824718	7684.99494685785	6550.33956238157	3851.27265323571	6686.6314791622	-0.796153723173943	8.12375465291252e-08	8.40736966192087e-06	CsaV3_3G026840	chr3	23146439	23149718	+	1459	protein_coding	- && sp|P35685|RL7A1_ORYSJ 60S ribosomal protein L7a-1 OS=Oryza sativa subsp. japonica OX=39947 GN=RPL7A-1 PE=2 SV=1 && PF01248:Ribosomal protein L7Ae/L30e/S12e/Gadd45 family	MYB_related
CsaV3_1G045550	432.364317905356	273.217725623776	338.950486666885	627.861924380245	825.066557938379	773.004332379156	348.177510065339	741.97760489926	-1.09346770350452	8.13944622372331e-08	8.40736966192087e-06	CsaV3_1G045550	chr1	31348594	31351177	+	1533	protein_coding	- && sp|Q38867|CP19C_ARATH Peptidyl-prolyl cis-trans isomerase CYP19-3 OS=Arabidopsis thaliana OX=3702 GN=CYP19-3 PE=2 SV=2 && PF00160:Cyclophilin type peptidyl-prolyl cis-trans isomerase/CLD	FAR1
CsaV3_4G002350	680.238102254238	925.350545178335	1119.03506259876	426.90265792636	471.913069123845	364.468788544567	908.207903343778	421.094838531591	1.11076781565344	8.3704258111583e-08	8.59479284621479e-06	CsaV3_4G002350	chr4	1400944	1404944	-	2505	protein_coding	- && sp|Q93Y09|SCP45_ARATH Serine carboxypeptidase-like 45 OS=Arabidopsis thaliana OX=3702 GN=SCPL45 PE=2 SV=1 && PF00450:Serine carboxypeptidase	C3H
CsaV3_3G039740	1190.69963988595	883.470455849143	871.468285572458	1585.94880552795	2236.63876249204	1999.5290212848	981.879460435852	1940.70552976827	-0.98402923781132	8.50676458489732e-08	8.68340504951313e-06	CsaV3_3G039740	chr3	32652300	32655054	+	1746	protein_coding	- && sp|Q9SCM3|RS24_ARATH 40S ribosomal protein S2-4 OS=Arabidopsis thaliana OX=3702 GN=RPS2D PE=2 SV=1 && PF03719:Ribosomal protein S5, C-terminal domain|PF00333:Ribosomal protein S5, N-terminal domain	C2H2
CsaV3_6G032270	5138.57068924167	5015.63926966274	4213.61977542756	7253.0001195275	9133.02842606789	7773.19202167971	4789.27657811065	8053.07352242503	-0.749943541546563	8.71593600633083e-08	8.84489108291572e-06	CsaV3_6G032270	chr6	18285800	18288387	+	1433	protein_coding	- && sp|P51413|RL172_ARATH 60S ribosomal protein L17-2 OS=Arabidopsis thaliana OX=3702 GN=RPL17B PE=2 SV=2 && PF00237:Ribosomal protein L22p/L17e	-
CsaV3_3G037450	1809.81817887609	1931.46983406297	1961.42671328558	2905.76236629265	2951.27974575685	2684.39984308391	1900.90490874154	2847.14731837781	-0.582326541436824	8.78507824916504e-08	8.85309978060656e-06	CsaV3_3G037450	chr3	30938926	30941108	+	1163	protein_coding	- && sp|Q9CAX6|RS142_ARATH 40S ribosomal protein S14-2 OS=Arabidopsis thaliana OX=3702 GN=RPS14B PE=1 SV=1 && PF00411:Ribosomal protein S11	-
CsaV3_3G030450	1225.78679657461	1150.70531156875	976.974932157493	1694.57543604357	2243.93101742332	2053.69440799545	1117.82234676695	1997.40028715411	-0.838392101712197	8.82606040479995e-08	8.85309978060656e-06	CsaV3_3G030450	chr3	26220703	26226667	+	1969	protein_coding	- && sp|Q6YS30|RH5_ORYSJ DEAD-box ATP-dependent RNA helicase 5 OS=Oryza sativa subsp. japonica OX=39947 GN=Os07g0301200 PE=2 SV=1 && PF00271:Helicase conserved C-terminal domain|PF00270:DEAD/DEAH box helicase	WRKY
CsaV3_4G007720	6282.86473479747	4792.27879324038	4658.07690867948	9660.16625175349	8272.54234417761	10979.0484690289	5244.40681223911	9637.25235498666	-0.878099190625598	9.15073402035148e-08	9.12601652041145e-06	CsaV3_4G007720	chr4	5329651	5337037	-	976	protein_coding	- && sp|Q03666|GSTX4_TOBAC Probable glutathione S-transferase OS=Nicotiana tabacum OX=4097 PE=2 SV=1 && PF02798:Glutathione S-transferase, N-terminal domain|PF00043:Glutathione S-transferase, C-terminal domain	-
CsaV3_6G044370	284.092784801687	282.192030480031	227.628513104722	461.663179691356	486.497578986393	566.441416957173	264.637776128813	504.867391878307	-0.935372301428918	9.99604353847044e-08	9.91207677274729e-06	CsaV3_6G044370	chr6	26216987	26223716	+	2544	protein_coding	- && sp|Q9SW44|RH16_ARATH DEAD-box ATP-dependent RNA helicase 16 OS=Arabidopsis thaliana OX=3702 GN=RH16 PE=2 SV=1 && PF00270:DEAD/DEAH box helicase|PF00271:Helicase conserved C-terminal domain	WRKY
CsaV3_2G002770	560.262663254323	460.680982621111	623.901508546154	961.345680063177	1087.58773546423	931.828262903615	548.281718140529	993.587226143673	-0.856625639783338	1.01178228222415e-07	9.9758283769521e-06	CsaV3_2G002770	chr2	1240979	1242906	+	854	protein_coding	- && sp|O22969|Y2416_ARATH Uncharacterized protein At2g34160 OS=Arabidopsis thaliana OX=3702 GN=At2g34160 PE=1 SV=1 && PF01918:Alba	-
CsaV3_3G018610	3003.91335005449	2437.02234096536	1960.59595228885	4654.65111759403	6115.07663522511	4280.90166494537	2467.17721443623	5016.87647258817	-1.02433411174637	1.11089378463609e-07	1.08390831440307e-05	CsaV3_3G018610	chr3	14338246	14342188	-	2900	protein_coding	- && sp|P38500|NIR_BETPN Ferredoxin--nitrite reductase, chloroplastic OS=Betula pendula OX=3505 GN=NIR1 PE=2 SV=1 && PF03460:Nitrite/Sulfite reductase ferredoxin-like half domain|PF01077:Nitrite and sulphite reductase 4Fe-4S domain	-
CsaV3_7G034530	3421.5636990259	3536.87325834866	3475.07324933231	5161.93748210194	5971.31503800857	4942.8210516976	3477.83673556895	5358.6911906027	-0.623590031176099	1.11182896308273e-07	1.08390831440307e-05	CsaV3_7G034530	chr7	21807737	21816875	+	3231	protein_coding	- && sp|Q9FJA6|RS33_ARATH 40S ribosomal protein S3-3 OS=Arabidopsis thaliana OX=3702 GN=RPS3C PE=1 SV=1 && PF00249:Myb-like DNA-binding domain|PF07650:KH domain|PF13639:Ring finger domain|PF00189:Ribosomal protein S3, C-terminal domain	MYB_related
CsaV3_6G014060	2310.09312263045	2145.85600562907	3309.75181098253	1262.24144659143	1362.60992144369	1397.28336565448	2588.56697974735	1340.71157789653	0.949525905404075	1.21564532651479e-07	1.17849683525202e-05	CsaV3_6G014060	chr6	10244020	10248610	+	2950	protein_coding	- && sp|P45726|PALY_CAMSI Phenylalanine ammonia-lyase OS=Camellia sinensis OX=4442 GN=PAL PE=2 SV=1 && PF00221:Aromatic amino acid lyase	-
CsaV3_1G039500	1950.1668056307	1916.51265930254	1575.12284980494	2864.48424669672	3310.68373879819	2838.63348659899	1813.93410491273	3004.60049069797	-0.728609725652567	1.32572459767172e-07	1.27807216352207e-05	CsaV3_1G039500	chr1	24884528	24886597	-	900	protein_coding	- && sp|Q9SIK2|RS252_ARATH 40S ribosomal protein S25-2 OS=Arabidopsis thaliana OX=3702 GN=RPS25B PE=3 SV=1 && PF03297:S25 ribosomal protein	-
CsaV3_7G028370	162.985502037621	116.66596313132	78.9222946895934	245.496184965286	416.70028178706	434.241151087103	119.524586619512	365.479205946483	-1.61928652652195	1.35206660189926e-07	1.29626584214132e-05	CsaV3_7G028370	chr7	17873499	17876024	-	2053	protein_coding	- && sp|O82266|SWA1_ARATH Protein SLOW WALKER 1 OS=Arabidopsis thaliana OX=3702 GN=SWA1 PE=2 SV=1 && PF09384:UTP15 C terminal	-
CsaV3_2G015110	109.788845122564	123.645978019519	163.659916356315	44.5369185114014	39.5865267697707	17.4430906356342	132.364913166133	33.8555119722688	1.97903226224806	1.40596130063997e-07	1.34053002472557e-05	CsaV3_2G015110	chr2	12597777	12603702	+	2547	protein_coding	- && sp|Q9SCV9|BGAL3_ARATH Beta-galactosidase 3 OS=Arabidopsis thaliana OX=3702 GN=BGAL3 PE=2 SV=1 && PF02140:Galactose binding lectin domain|PF17834:Beta-sandwich domain in beta galactosidase|PF01301:Glycosyl hydrolases family 35	MYB_related
CsaV3_3G017360	731.171071640995	607.261295273282	608.947810604968	968.94954419927	1477.20249893513	1447.77652275764	649.126725839748	1297.97618863068	-1.00081253124372	1.66112292304964e-07	1.57516208107544e-05	CsaV3_3G017360	chr3	13016279	13019993	+	1381	protein_coding	- && sp|Q9FEF8|FBRL1_ARATH rRNA 2'-O-methyltransferase fibrillarin 1 OS=Arabidopsis thaliana OX=3702 GN=FIB1 PE=1 SV=1 && PF01269:Fibrillarin	SRS
CsaV3_6G004970	648.546476858034	672.075719235127	638.85520648734	1189.46160414597	942.784387543223	1211.83577047564	653.1591341935	1114.69392072161	-0.771488469175874	1.70132199002132e-07	1.60451307026304e-05	CsaV3_6G004970	chr6	4187509	4198837	+	3005	protein_coding	- && sp|Q8H0Z6|IP5P3_ARATH Type IV inositol polyphosphate 5-phosphatase 3 OS=Arabidopsis thaliana OX=3702 GN=IP5P3 PE=1 SV=1 && PF03372:Endonuclease/Exonuclease/phosphatase family	M-type_MADS
CsaV3_2G010110	6175.3395772032	5462.36022250745	5805.35784516714	10561.7672850331	8055.85819764834	10530.1183995118	5814.3525482926	9715.91462739773	-0.740802690829121	1.72609907042396e-07	1.61181537590287e-05	CsaV3_2G010110	chr2	6869375	6874128	+	1681	protein_coding	- && sp|Q8LB81|GDL79_ARATH GDSL esterase/lipase At5g33370 OS=Arabidopsis thaliana OX=3702 GN=At5g33370 PE=2 SV=1 && PF00657:GDSL-like Lipase/Acylhydrolase	ERF
CsaV3_1G007770	10122.0787827948	8859.63318309214	12659.1360682108	6619.70686362147	5076.45118287086	4519.596589433	10546.9493446992	5405.25154530844	0.964573501900996	1.72764167531801e-07	1.61181537590287e-05	CsaV3_1G007770	chr1	4929995	4932732	+	1815	protein_coding	- && sp|K7NBR2|C87DR_SIRGR Cucurbitadienol 11-hydroxylase OS=Siraitia grosvenorii OX=190515 GN=CYP87D18 PE=1 SV=1 && PF00067:Cytochrome P450	FAR1
CsaV3_1G034510	3109.17482012045	3201.83254371512	2380.13025563879	4576.43994362279	6005.692811256	5069.51297315641	2897.04587315812	5217.2152426784	-0.849049981759106	1.83588974763918e-07	1.70364678025576e-05	CsaV3_1G034510	chr1	21652542	21657424	-	3084	protein_coding	- && sp|Q9STE8|TC753_ARATH Protein TOC75-3, chloroplastic OS=Arabidopsis thaliana OX=3702 GN=TOC75-3 PE=1 SV=1 && PF01103:Surface antigen	WRKY
CsaV3_3G012060	7270.96434090055	6846.39746033884	7021.59194438362	10650.8411220559	11714.4866717387	9672.65278616008	7046.31791520767	10679.3268599849	-0.599859429271573	1.85391063086935e-07	1.71121867965297e-05	CsaV3_3G012060	chr3	9319061	9321631	-	1097	protein_coding	- && sp|Q9LHP1|RL74_ARATH 60S ribosomal protein L7-4 OS=Arabidopsis thaliana OX=3702 GN=RPL7D PE=2 SV=1 && PF00327:Ribosomal protein L30p/L7e|PF08079:Ribosomal L30 N-terminal domain	bHLH
CsaV3_3G045690	303.334128792239	390.880833739124	373.842448529653	112.971695736238	191.682129622048	96.3960271969257	356.019137020339	133.68328418507	1.41569782052222	1.90114786060006e-07	1.74553538756576e-05	CsaV3_3G045690	chr3	37338045	37342538	-	2847	protein_coding	- && sp|P93024|ARFE_ARATH Auxin response factor 5 OS=Arabidopsis thaliana OX=3702 GN=ARF5 PE=1 SV=3 && PF02362:B3 DNA binding domain|PF02309:AUX/IAA family|PF06507:Auxin response factor	ARF
CsaV3_6G013750	5376.2578797132	4689.57285988546	3788.27014510048	7285.58810868218	9386.17384725353	8268.94301869247	4618.03362823305	8313.56832487606	-0.84848508461267	2.04607518907188e-07	1.8687127766297e-05	CsaV3_6G013750	chr6	9940476	9945545	+	4525	protein_coding	- && sp|Q9ASR1|EF2_ARATH Elongation factor 2 OS=Arabidopsis thaliana OX=3702 GN=LOS1 PE=1 SV=1 && PF03144:Elongation factor Tu domain 2|PF03764:Elongation factor G, domain IV|PF14492:Elongation Factor G, domain II|PF00009:Elongation factor Tu GTP binding domain|PF00679:Elongation factor G C-terminus	NAC
CsaV3_2G030730	812.663822659806	613.244165177452	543.317691863096	1163.39121282222	1588.66982431317	1221.93440189627	656.408559900118	1324.66514634388	-1.0145005650569	2.12126579686028e-07	1.92724216612128e-05	CsaV3_2G030730	chr2	20213498	20216164	+	1929	protein_coding	- && sp|Q9ZUT9|RS51_ARATH 40S ribosomal protein S5-1 OS=Arabidopsis thaliana OX=3702 GN=RPS5A PE=1 SV=1 && PF00177:Ribosomal protein S7p/S5e	-
CsaV3_1G004150	27.1642503396035	35.8972194250216	66.460879738605	269.394043678721	112.509076082506	182.693422973221	43.1741165010767	188.198847578149	-2.11141291881089	2.13526125640684e-07	1.92985357200145e-05	CsaV3_1G004150	chr1	2594894	2596839	-	1390	protein_coding	- && sp|P32110|GSTX6_SOYBN Probable glutathione S-transferase OS=Glycine max OX=3847 GN=HSP26-A PE=2 SV=1 && PF02798:Glutathione S-transferase, N-terminal domain|PF13410:Glutathione S-transferase, C-terminal domain	-
CsaV3_5G038510	50.9329693867566	72.7915838340716	49.0148988072212	11.9489293567175	12.5010084536118	6.42640181312838	57.5798173426831	10.2921132078192	2.49582602260629	2.16461749950742e-07	1.94624909165556e-05	CsaV3_5G038510	chr5	30505616	30509176	+	3460	protein_coding	- && sp|Q9LRQ8|PMAT2_ARATH Phenolic glucoside malonyltransferase 2 OS=Arabidopsis thaliana OX=3702 GN=PMAT2 PE=1 SV=1 && PF02458:Transferase family	MYB
CsaV3_3G019220	76453.7825808141	67215.5490833849	69434.1733459108	100028.832710302	102133.239066008	105185.508762482	71034.5016700366	102449.193512931	-0.528332261317672	2.23960620677161e-07	1.99941337697186e-05	CsaV3_3G019220	chr3	14992187	14994016	+	1830	protein_coding	- && sp|O04090|FER1_ARATH Ferredoxin-1, chloroplastic OS=Arabidopsis thaliana OX=3702 GN=FD1 PE=1 SV=1 && PF00111:2Fe-2S iron-sulfur cluster binding domain	-
CsaV3_3G043740	485.560974820413	455.695257700969	477.687573121223	1420.83632714422	703.181725515664	2119.79454093049	472.981268547535	1414.60419786346	-1.58088660086919	2.24679080567921e-07	1.99941337697186e-05	CsaV3_3G043740	chr3	35608862	35615441	-	3204	protein_coding	- && sp|Q8VZH2|APM1_ARATH Aminopeptidase M1 OS=Arabidopsis thaliana OX=3702 GN=APM1 PE=1 SV=1 && PF17900:Peptidase M1 N-terminal domain|PF01433:Peptidase family M1 domain|PF11838:ERAP1-like C-terminal domain	-
CsaV3_2G030960	289.752003622438	217.377606518186	302.397002810653	134.69702183936	122.926583127183	110.166888225058	269.842204317092	122.596831063867	1.14056855372991	2.26065178658074e-07	2.00148420676202e-05	CsaV3_2G030960	chr2	20357228	20358857	+	1395	protein_coding	- && sp|Q9M817|PTR6_ARATH Protein NRT1/ PTR FAMILY 1.2 OS=Arabidopsis thaliana OX=3702 GN=NPF1.2 PE=1 SV=1 && PF00854:POT family	BBR-BPC
CsaV3_6G042730	628.173289103332	691.021473931666	758.484790016829	1159.04614760159	1064.66921996594	1120.03003028809	692.559851017276	1114.58179928521	-0.684937545105272	2.59629201756606e-07	2.28697743049867e-05	CsaV3_6G042730	chr6	25086720	25091453	-	2734	protein_coding	- && sp|Q8RY67|WAKLO_ARATH Wall-associated receptor kinase-like 14 OS=Arabidopsis thaliana OX=3702 GN=WAKL14 PE=2 SV=2 && PF07714:Protein tyrosine kinase	bHLH
CsaV3_3G003740	148.271533103669	356.977904282159	440.303328268258	78.2111739712415	107.300322560168	53.247329308778	315.184255218029	79.5862752800625	1.98981115975364	2.67832812496702e-07	2.34732464406832e-05	CsaV3_3G003740	chr3	3164194	3167681	+	3383	protein_coding	- && sp|Q9CAN3|SCL28_ARATH Scarecrow-like protein 28 OS=Arabidopsis thaliana OX=3702 GN=SCL28 PE=1 SV=1 && PF03514:GRAS domain family	GRAS
CsaV3_6G040110	527.439194093969	336.037859617563	326.489071715897	671.31257658649	1092.79648898656	1202.65519645688	396.655375142476	988.921420676646	-1.32025050194468	2.74850810149995e-07	2.39672668770496e-05	CsaV3_6G040110	chr6	23076360	23085227	+	3941	protein_coding	- && sp|Q9UNX4|WDR3_HUMAN WD repeat-containing protein 3 OS=Homo sapiens OX=9606 GN=WDR3 PE=1 SV=1 && PF00400:WD domain, G-beta repeat|PF04003:Dip2/Utp12 Family	-
CsaV3_3G011500	43.0100630377056	85.7544686264405	112.152734558896	17.3802608824981	15.6262605670148	12.8528036262568	80.3057554076807	15.2864416919232	2.40356464913538	2.77693040848763e-07	2.40940366892429e-05	CsaV3_3G011500	chr3	9010824	9028523	-	5613	protein_coding	- && sp|F4I460|MYO8_ARATH Myosin-8 OS=Arabidopsis thaliana OX=3702 GN=XI-B PE=3 SV=1 && -	C3H
CsaV3_1G039270	878.310760980514	873.499006008859	794.207512876329	1350.22901730907	1574.08531445062	1254.98446836378	848.672426621901	1393.09960004116	-0.715360099143566	2.93785369864545e-07	2.53634702649723e-05	CsaV3_1G039270	chr1	24721159	24727725	-	1576	protein_coding	- && sp|Q9FMX0|SODF3_ARATH Superoxide dismutase [Fe] 3, chloroplastic OS=Arabidopsis thaliana OX=3702 GN=FSD3 PE=1 SV=1 && PF02777:Iron/manganese superoxide dismutases, C-terminal domain|PF00081:Iron/manganese superoxide dismutases, alpha-hairpin domain	-
CsaV3_1G006410	890.761042386166	609.255585241339	638.85520648734	1143.83841932941	1619.9223454472	1604.76433847834	712.957278038282	1456.17503441832	-1.03170862050771	3.01478751104885e-07	2.58988156827875e-05	CsaV3_1G006410	chr1	4089424	4094042	+	1827	protein_coding	- && sp|Q84T03|RH27_ORYSJ DEAD-box ATP-dependent RNA helicase 27 OS=Oryza sativa subsp. japonica OX=39947 GN=Os03g0802700 PE=3 SV=1 && PF00270:DEAD/DEAH box helicase|PF13959:Domain of unknown function (DUF4217)|PF00271:Helicase conserved C-terminal domain	WRKY
CsaV3_3G045440	147.139689339519	159.54319744454	138.737086454338	32.587989154684	67.7137957903973	49.5750997012761	148.473324412799	49.9589615487858	1.56904170907358	3.04648940359247e-07	2.60422318327784e-05	CsaV3_3G045440	chr3	37108680	37112535	-	1884	protein_coding	- && sp|Q9SFZ3|BH110_ARATH Transcription factor bHLH110 OS=Arabidopsis thaliana OX=3702 GN=BHLH110 PE=2 SV=2 && -	bHLH
CsaV3_3G027210	286.356472329987	157.548907476484	162.829155359582	398.659733992301	551.086122663387	623.360975873453	202.244845055351	524.36894417638	-1.3789869458424	3.23308080333888e-07	2.75017897942841e-05	CsaV3_3G027210	chr3	23562293	23565367	+	1303	protein_coding	- && sp|Q8L7W7|KAD7_ARATH Probable adenylate kinase 7, mitochondrial OS=Arabidopsis thaliana OX=3702 GN=At3g01820 PE=2 SV=1 && PF00406:Adenylate kinase	-
novel.198	133.557564169717	150.568892588285	194.39807323542	391.055869856208	283.356191615201	469.127332358372	159.508176664474	381.17979794326	-1.25378628013522	3.34016465372773e-07	2.82740864566524e-05	-	chr4	23058894	23062862	+	2176	-	- && sp|H2DH21|C7A29_PANGI Cytochrome P450 CYP72A219 OS=Panax ginseng OX=4054 PE=2 SV=1 && PF00067:Cytochrome P450	bHLH
CsaV3_5G000800	551.207913141122	486.606752205848	484.333661095084	772.33534296601	834.442314278588	931.828262903615	507.382775480685	846.201973382737	-0.739726391332546	3.38201103872476e-07	2.83759358497817e-05	CsaV3_5G000800	chr5	395605	402070	+	2207	protein_coding	- && sp|Q8GY84|RH10_ARATH DEAD-box ATP-dependent RNA helicase 10 OS=Arabidopsis thaliana OX=3702 GN=RH10 PE=1 SV=2 && PF00271:Helicase conserved C-terminal domain|PF00270:DEAD/DEAH box helicase	WRKY
CsaV3_5G031990	665.524133320287	515.523956742671	383.811580490444	1054.7645823066	1242.80859042991	981.403362604891	521.619890184467	1092.99217844713	-1.06938724667915	3.39766348576313e-07	2.83759358497817e-05	CsaV3_5G031990	chr5	26001938	26005371	-	1862	protein_coding	- && sp|P52902|ODPA_PEA Pyruvate dehydrogenase E1 component subunit alpha, mitochondrial OS=Pisum sativum OX=3888 PE=2 SV=1 && PF00676:Dehydrogenase E1 component	E2F/DP
CsaV3_5G039550	107.525157594264	114.671673163263	107.998929575233	44.5369185114014	34.3777732474325	41.3125830843967	110.065253444254	40.0757582810769	1.45769474584498	3.40125318777997e-07	2.83759358497817e-05	CsaV3_5G039550	chr5	31243869	31244888	-	1020	protein_coding	- && sp|Q9LT10|CXE18_ARATH Probable carboxylesterase 18 OS=Arabidopsis thaliana OX=3702 GN=CXE18 PE=1 SV=1 && PF07859:alpha/beta hydrolase fold	MYB_related
CsaV3_5G000640	4895.22427994939	4599.82981132291	3557.31858800883	6667.50258104834	7835.0070483012	7973.32853528857	4350.79089309371	7491.94605487937	-0.784416166244269	3.49016942308974e-07	2.89784258367829e-05	CsaV3_5G000640	chr5	324043	332954	-	3249	protein_coding	- && sp|Q9FGM0|FTSHB_ARATH ATP-dependent zinc metalloprotease FTSH 11, chloroplastic/mitochondrial OS=Arabidopsis thaliana OX=3702 GN=FTSH11 PE=1 SV=1 && PF01434:Peptidase family M41|PF00004:ATPase family associated with various cellular activities (AAA)|PF17862:AAA+ lid domain	C2H2
CsaV3_4G005150	198.072658726276	174.500372204966	193.567312238687	316.103494800435	365.654497268145	363.550731142691	188.71344772331	348.436241070424	-0.885555087369553	3.57493985617231e-07	2.95409196781705e-05	CsaV3_4G005150	chr4	3385340	3387119	+	897	protein_coding	- && sp|O80377|RSSA_DAUCA 40S ribosomal protein SA OS=Daucus carota OX=4039 GN=179B PE=2 SV=1 && PF00318:Ribosomal protein S2	-
CsaV3_5G030300	2808.10437885652	3647.55635157581	4105.62084585232	2154.06608312461	1956.40782299025	1853.5578943866	3520.42719209488	1988.01060016715	0.824974075706924	3.83569280240769e-07	3.15453920380003e-05	CsaV3_5G030300	chr5	24898115	24900483	-	1749	protein_coding	- && sp|Q9FYF7|Y1736_ARATH REF/SRPP-like protein At1g67360 OS=Arabidopsis thaliana OX=3702 GN=At1g67360 PE=2 SV=1 && PF05755:Rubber elongation factor protein (REF)	-
CsaV3_6G036700	1783.78577230063	646.149949650389	1196.29583529489	482.302239489323	417.742032491528	376.403534768948	1208.7438524153	425.482602249933	1.50627497402443	3.89686781647992e-07	3.1803603788218e-05	CsaV3_6G036700	chr6	20468186	20479850	+	3738	protein_coding	- && sp|Q9SV36|KINUC_ARATH Kinesin-like protein KIN-UC OS=Arabidopsis thaliana OX=3702 GN=KINUC PE=1 SV=2 && PF00514:Armadillo/beta-catenin-like repeat|PF00225:Kinesin motor domain	MYB_related
CsaV3_5G038560	1649.09636436676	1538.59471035579	1280.20269596488	2208.37939838242	2920.02722462282	2644.92337480326	1489.29792356248	2591.1099992695	-0.799711269932368	3.91358549659775e-07	3.1803603788218e-05	CsaV3_5G038560	chr5	30541087	30545815	+	2435	protein_coding	- && sp|Q54KZ8|EIF3M_DICDI Eukaryotic translation initiation factor 3 subunit M OS=Dictyostelium discoideum OX=44689 GN=eif3m PE=1 SV=1 && PF01399:PCI domain|PF18005:eIF3 subunit M, C-terminal helix	NAC
CsaV3_4G011790	8313.39244768283	8631.28698174964	6833.00919812532	12168.355150359	15187.6835204339	12359.8068014496	7925.89620918593	13238.6151574142	-0.740212068019856	3.92207180930021e-07	3.1803603788218e-05	CsaV3_4G011790	chr4	8827702	8829953	-	1571	protein_coding	- && sp|Q9SCM3|RS24_ARATH 40S ribosomal protein S2-4 OS=Arabidopsis thaliana OX=3702 GN=RPS2D PE=2 SV=1 && PF00333:Ribosomal protein S5, N-terminal domain|PF03719:Ribosomal protein S5, C-terminal domain	C2H2
CsaV3_1G038800	2900.91556751683	3012.37499674973	3326.36703091718	4825.19492750354	4913.93807297391	4279.06555014162	3079.88586506125	4672.73285020636	-0.600944700666201	4.10470532744161e-07	3.31297449056252e-05	CsaV3_1G038800	chr1	24428779	24430810	+	1067	protein_coding	- && sp|Q9M9W1|RL222_ARATH 60S ribosomal protein L22-2 OS=Arabidopsis thaliana OX=3702 GN=RPL22B PE=2 SV=1 && PF01776:Ribosomal L22e protein family	-
CsaV3_7G029880	1468.00136210274	1270.36270965215	1249.46453908577	2197.51673533086	1954.32432158131	2610.95525093387	1329.27620361356	2254.26543594868	-0.762814641139298	4.21205295732479e-07	3.38387754483598e-05	CsaV3_7G029880	chr7	18897801	18900559	-	2132	protein_coding	- && - && -	-
CsaV3_5G002920	416.518505207254	245.297666070981	262.52047496749	537.701821052286	845.901572027732	875.82676138921	308.112215415242	753.143384823076	-1.29226149828476	4.29425165231984e-07	3.43401607938738e-05	CsaV3_5G002920	chr5	1834586	1837064	+	2479	protein_coding	- && sp|O76021|RL1D1_HUMAN Ribosomal L1 domain-containing protein 1 OS=Homo sapiens OX=9606 GN=RSL1D1 PE=1 SV=3 && PF00687:Ribosomal protein L1p/L10e family	bZIP
CsaV3_6G051930	371.244754641248	248.289101023066	255.043625996897	488.81983732026	746.935255103305	713.33060125725	291.525827220404	649.695231226938	-1.15904567042534	4.38025928863378e-07	3.48672657961752e-05	CsaV3_6G051930	chr6	30223318	30225599	+	1023	protein_coding	- && sp|Q6TNS2|PK1IP_DANRE p21-activated protein kinase-interacting protein 1-like OS=Danio rerio OX=7955 GN=pak1ip1 PE=2 SV=1 && -	-
CsaV3_3G018240	3033.34128792239	2543.71685425639	1990.50334817122	4050.68705192722	5207.71177163378	4794.09575259377	2522.52049678334	4684.16485871826	-0.893492204244383	4.41529419688397e-07	3.49856621911085e-05	CsaV3_3G018240	chr3	13984899	13988101	+	2124	protein_coding	- && sp|O49485|SERA1_ARATH D-3-phosphoglycerate dehydrogenase 1, chloroplastic OS=Arabidopsis thaliana OX=3702 GN=PGDH1 PE=1 SV=1 && PF02826:D-isomer specific 2-hydroxyacid dehydrogenase, NAD binding domain|PF00389:D-isomer specific 2-hydroxyacid dehydrogenase, catalytic domain|PF01842:ACT domain	CO-like
CsaV3_2G032490	1326.52089158397	1325.20568377371	1227.03399217399	2145.37595268336	1789.72771027542	2187.73078866927	1292.92018917723	2040.94481720935	-0.659093436277519	4.436686588715e-07	3.49953738063506e-05	CsaV3_2G032490	chr2	21452084	21457805	-	3212	protein_coding	- && sp|Q8H1D3|NPY1_ARATH BTB/POZ domain-containing protein NPY1 OS=Arabidopsis thaliana OX=3702 GN=NPY1 PE=2 SV=1 && PF03000:NPH3 family|PF00651:BTB/POZ domain	MYB
CsaV3_5G005490	1499.69298749895	1415.9458773203	977.805693154226	2138.85835485242	2557.49797946808	2891.88081590777	1297.81485265782	2529.41238340942	-0.963765954073786	4.54291468117856e-07	3.56711305260143e-05	CsaV3_5G005490	chr5	3550401	3551441	+	856	protein_coding	- && sp|Q9FLI7|NEET_ARATH CDGSH iron-sulfur domain-containing protein NEET OS=Arabidopsis thaliana OX=3702 GN=NEET PE=1 SV=1 && PF09360:Iron-binding zinc finger CDGSH type	-
CsaV3_5G027050	696.083914952341	609.255585241339	461.903114183305	1177.51267478925	969.869905859382	1394.52919344886	589.080871458995	1180.6372580325	-1.00505398890509	4.68539864241717e-07	3.66241993882275e-05	CsaV3_5G027050	chr5	22077538	22080370	+	2126	protein_coding	- && - && PF04724:Glycosyltransferase family 17	NAC
CsaV3_5G036250	1614.00920767811	1632.32633885445	1939.82692737053	1101.47403342832	1028.20794530957	1142.0634079331	1728.72082463437	1090.581795557	0.665077508884651	4.71797112840429e-07	3.67134318346187e-05	CsaV3_5G036250	chr5	28608357	28611993	+	1941	protein_coding	- && sp|Q9SV30|GATA8_ARATH GATA transcription factor 8 OS=Arabidopsis thaliana OX=3702 GN=GATA8 PE=1 SV=1 && PF00320:GATA zinc finger	GATA
CsaV3_4G012200	1620.80027026301	1314.2370889494	1100.75832067064	2118.21929505446	2592.91750341998	2935.94757119779	1345.26522662769	2549.02812322408	-0.923110971629925	4.79927462712109e-07	3.71793806269787e-05	CsaV3_4G012200	chr4	9500364	9508575	+	4556	protein_coding	- && sp|Q8BKC5|IPO5_MOUSE Importin-5 OS=Mus musculus OX=10090 GN=Ipo5 PE=1 SV=3 && PF13646:HEAT repeats|PF18808:Importin repeat|PF02985:HEAT repeat	ERF
CsaV3_7G032790	639.491726744833	733.898708244886	641.347489477538	425.816391621204	400.032270515578	406.699429030839	671.579308155752	410.84936372254	0.709107150629992	5.16907558597931e-07	3.98662082859995e-05	CsaV3_7G032790	chr7	20647071	20650392	+	2159	protein_coding	- && sp|Q9FMF5|RPT3_ARATH Root phototropism protein 3 OS=Arabidopsis thaliana OX=3702 GN=RPT3 PE=1 SV=2 && PF03000:NPH3 family	MYB_related
CsaV3_1G035970	1086.57001358414	1108.82522223956	1339.18672673289	773.421609271166	640.676683247605	565.523359555297	1178.19398751886	659.873884024689	0.837898719421398	5.62976096014147e-07	4.3074266404668e-05	CsaV3_1G035970	chr1	22004184	22007596	-	1267	protein_coding	- && - && -	-
CsaV3_2G006750	4367.78508585542	4108.23733419692	3487.5346642833	5755.03888471719	6678.6637663421	6468.63245361465	3987.85236144521	6300.77836822465	-0.660284831943056	5.63467900297334e-07	4.3074266404668e-05	CsaV3_2G006750	chr2	3322261	3325078	+	960	protein_coding	- && sp|Q940B0|RL183_ARATH 60S ribosomal protein L18-3 OS=Arabidopsis thaliana OX=3702 GN=RPL18C PE=2 SV=1 && PF17135:Ribosomal protein 60S L18 and 50S L18e	-
CsaV3_2G010070	3170.29438338456	3307.52991202213	3259.90615117857	4380.91200869468	5073.32593075746	4740.84842328499	3245.91014886176	4731.69545424571	-0.543710130938807	5.74408447458433e-07	4.37180253892376e-05	CsaV3_2G010070	chr2	6768000	6820777	-	8338	protein_coding	- && sp|F4I893|ILA_ARATH Protein ILITYHIA OS=Arabidopsis thaliana OX=3702 GN=ILA PE=1 SV=1 && PF12348:CLASP N terminal|PF13646:HEAT repeats	M-type_MADS
CsaV3_3G016640	84.8882823112611	12.9628847923689	49.8456598039537	2.17253261031227	4.1670028178706	1.83611480375096	49.2322756358612	2.72521674397794	4.1810384788592	5.86352189940197e-07	4.44321814499224e-05	CsaV3_3G016640	chr3	12457553	12460791	-	2392	protein_coding	- && - && PF14383:DUF761-associated sequence motif|PF14309:Domain of unknown function (DUF4378)	-
CsaV3_6G014690	79.2290634905103	59.8286990417027	71.4454457190003	136.869554449673	183.348123986306	207.480972823859	70.1677360837378	175.899550419946	-1.32942193171641	6.00769436053296e-07	4.53267479297081e-05	CsaV3_6G014690	chr6	10664496	10665189	-	357	protein_coding	- && sp|Q6V9I6|HDT1_SOLCH Histone deacetylase HDT1 OS=Solanum chacoense OX=4108 GN=HDT1 PE=2 SV=1 && PF17800:Nucleoplasmin-like domain	C2H2
CsaV3_5G026240	666.655977084437	559.39833603992	565.748238774875	893.997169143497	1010.49818333362	1120.03003028809	597.267517299744	1008.1751275884	-0.757002163134187	6.2765781888848e-07	4.71504161522589e-05	CsaV3_5G026240	chr5	21344738	21352728	+	2921	protein_coding	- && sp|Q9FY46|SUT41_ARATH Sulfate transporter 4.1, chloroplastic OS=Arabidopsis thaliana OX=3702 GN=SULTR4;1 PE=1 SV=1 && PF00916:Sulfate permease family|PF01740:STAS domain	MIKC_MADS
CsaV3_4G023590	0	0	1.66152199346512	78.2111739712415	48.9622831099796	397.518855012084	0.553840664488375	174.897437364435	-8.17034400080782	6.47801672422858e-07	4.84538897480769e-05	CsaV3_4G023590	chr4	13727744	13729872	-	1606	protein_coding	- && sp|P19135|PER2_CUCSA Peroxidase 2 (Fragment) OS=Cucumis sativus OX=3659 PE=2 SV=1 && PF00141:Peroxidase	NAC
CsaV3_5G030550	29.4279378679038	62.8201339937878	101.352841601373	13.0351956618736	6.2505042268059	4.59028700937741	64.5336378210214	7.9586622993523	3.04054337831449	6.73691701972237e-07	5.01704343520903e-05	CsaV3_5G030550	chr5	25088384	25091060	+	1635	protein_coding	- && sp|Q9LU93|MAD2_ARATH Mitotic spindle checkpoint protein MAD2 OS=Arabidopsis thaliana OX=3702 GN=MAD2 PE=1 SV=1 && PF02301:HORMA domain	-
CsaV3_6G008840	99.602251245213	156.551762492455	126.275671503349	10.8626630515613	41.670028178706	6.42640181312838	127.476561747006	19.6530310144652	2.7047509673895	6.76533258709684e-07	5.01704343520903e-05	CsaV3_6G008840	chr6	7115507	7119197	-	2237	protein_coding	- && - && PF07468:Agglutinin domain	-
CsaV3_1G038870	227.50059659418	251.280535975151	314.027656764908	140.128353365141	104.175070446765	79.870993963167	264.269596444746	108.058139258358	1.29610300013995	6.81208274680622e-07	5.03021582575865e-05	CsaV3_1G038870	chr1	24487800	24492230	+	3781	protein_coding	- && sp|Q9MA60|FH11_ARATH Formin-like protein 11 OS=Arabidopsis thaliana OX=3702 GN=FH11 PE=2 SV=1 && PF02181:Formin Homology 2 Domain	M-type_MADS
CsaV3_5G012860	495.747568697765	453.700967732912	617.255420572294	247.668717575598	307.316457817957	199.21845620698	522.234652334323	251.401210533512	1.05721444753278	7.23053689455424e-07	5.30953177201812e-05	CsaV3_5G012860	chr5	8967816	8973248	-	4046	protein_coding	- && sp|Q9SE97|FH1_ARATH Formin-like protein 1 OS=Arabidopsis thaliana OX=3702 GN=FH1 PE=1 SV=1 && PF02181:Formin Homology 2 Domain	M-type_MADS
CsaV3_3G049990	5950.10266813732	5143.27382761837	4128.0513927641	7583.22507629496	10269.5784446421	9915.01994025521	5073.80929617327	9255.94115373076	-0.867582678049937	7.25153593020397e-07	5.30953177201812e-05	CsaV3_3G049990	chr3	40777044	40781163	+	2314	protein_coding	- && sp|Q9SQ56|RGGA_TOBAC RGG repeats nuclear RNA binding protein A (Fragment) OS=Nicotiana tabacum OX=4097 GN=RggA PE=2 SV=1 && PF04774:Hyaluronan / mRNA binding family|PF09598:Stm1	ERF
CsaV3_1G003730	112.052532650865	119.657398083405	97.1990366177098	228.115924082788	245.853166254365	521.456604265274	109.63632245066	331.808564867476	-1.60056090364197	7.37528275575977e-07	5.37744880927308e-05	CsaV3_1G003730	chr1	2328358	2330178	+	1821	protein_coding	- && sp|Q9LS40|ASPG1_ARATH Protein ASPARTIC PROTEASE IN GUARD CELL 1 OS=Arabidopsis thaliana OX=3702 GN=ASPG1 PE=1 SV=1 && PF14543:Xylanase inhibitor N-terminal|PF14541:Xylanase inhibitor C-terminal	Trihelix
CsaV3_1G009420	14074.4772072071	12216.0231993317	10087.9307833235	18526.2718344378	20386.0195357274	21571.5947718682	12126.1437299541	20161.2953806778	-0.733610170934814	7.52274123217965e-07	5.46201374903822e-05	CsaV3_1G009420	chr1	5844238	5848327	+	1907	protein_coding	- && sp|P26520|G3PC_PETHY Glyceraldehyde-3-phosphate dehydrogenase, cytosolic OS=Petunia hybrida OX=4102 GN=GAPC PE=2 SV=1 && PF02800:Glyceraldehyde 3-phosphate dehydrogenase, C-terminal domain|PF00044:Glyceraldehyde 3-phosphate dehydrogenase, NAD binding domain	Trihelix
CsaV3_4G007290	1906.02489882885	1658.25210843919	1690.59862835076	3255.54011655293	2562.70673299042	2674.30121166328	1751.62521187293	2830.84935373554	-0.692717320186649	7.60847983781143e-07	5.5012479427309e-05	CsaV3_4G007290	chr4	4960611	4964694	+	2277	protein_coding	- && sp|Q682S0|RPT2_ARATH Root phototropism protein 2 OS=Arabidopsis thaliana OX=3702 GN=RPT2 PE=1 SV=2 && PF00651:BTB/POZ domain|PF03000:NPH3 family	C3H
CsaV3_6G017050	1054.87838818794	1157.68532645695	1523.61566800752	665.881245060709	742.768252285435	533.391350489655	1245.3931275508	647.3469492786	0.945489971258981	7.79770833534314e-07	5.59604817218548e-05	CsaV3_6G017050	chr6	12717922	12722350	+	1170	protein_coding	- && sp|P62785|H41_WHEAT Histone H4 variant TH011 OS=Triticum aestivum OX=4565 PE=3 SV=2 && PF15511:Centromere kinetochore component CENP-T histone fold	CO-like
CsaV3_2G016400	694.95207118819	548.429741215608	505.102686013398	910.291163720839	1094.8799903955	1177.86764660624	582.828166139065	1061.01293357419	-0.866476295817883	7.81283867875447e-07	5.59604817218548e-05	CsaV3_2G016400	chr2	13670076	13673667	-	2388	protein_coding	- && sp|Q9FMU5|UTP18_ARATH U3 small nucleolar RNA-associated protein 18 homolog OS=Arabidopsis thaliana OX=3702 GN=At5g14050 PE=1 SV=1 && -	bHLH
CsaV3_3G035460	4920.12484276069	5206.09396161216	4167.09715961053	7070.50738026127	10013.3077713431	7843.88244162412	4764.43865466113	8309.23253107615	-0.802542096959757	7.83633784268467e-07	5.59604817218548e-05	CsaV3_3G035460	chr3	29724660	29727374	+	2073	protein_coding	- && sp|Q9XF97|RL4_PRUAR 60S ribosomal protein L4 OS=Prunus armeniaca OX=36596 GN=RPL4 PE=2 SV=1 && PF00573:Ribosomal protein L4/L1 family|PF14374:60S ribosomal protein L4 C-terminal domain	MYB_related
CsaV3_6G014680	453.869349424209	243.303376102924	331.473637696292	615.912995023527	819.857804416041	976.813075595513	342.882121074475	804.194625011694	-1.23182799926752	8.21687512744558e-07	5.84374729862964e-05	CsaV3_6G014680	chr6	10661863	10664307	-	591	protein_coding	- && sp|Q6V9I6|HDT1_SOLCH Histone deacetylase HDT1 OS=Solanum chacoense OX=4108 GN=HDT1 PE=2 SV=1 && -	C2H2
CsaV3_3G014800	555.735288197722	440.738082940543	579.871175719328	813.613462561943	957.36889740577	1082.38967681119	525.448182285865	951.124012259636	-0.856237709887691	8.50766729923674e-07	6.02585920994511e-05	CsaV3_3G014800	chr3	10984292	10988345	-	1241	protein_coding	- && sp|Q84WN3|SWT17_ARATH Bidirectional sugar transporter SWEET17 OS=Arabidopsis thaliana OX=3702 GN=SWEET17 PE=1 SV=2 && PF03083:Sugar efflux transporter for intercellular exchange	DBB
CsaV3_3G039160	1187.3041085935	1049.99366818188	1210.41877223934	1646.7797186167	1794.93646379776	2004.11930829418	1149.23884967158	1815.27849690288	-0.659719804018028	8.60982581019109e-07	6.07342712537585e-05	CsaV3_3G039160	chr3	32183650	32204124	-	5608	protein_coding	- && sp|Q9SVY0|NRPA1_ARATH DNA-directed RNA polymerase I subunit 1 OS=Arabidopsis thaliana OX=3702 GN=NRPA1 PE=3 SV=1 && PF04983:RNA polymerase Rpb1, domain 3|PF00623:RNA polymerase Rpb1, domain 2|PF04997:RNA polymerase Rpb1, domain 1|PF04998:RNA polymerase Rpb1, domain 5|PF05000:RNA polymerase Rpb1, domain 4	G2-like
CsaV3_5G001240	342.948660537495	335.040714633535	322.335266732234	500.768766676977	582.338643797416	573.785876172176	333.441547301088	552.297762215523	-0.729349389529274	8.85883110758045e-07	6.2237771744876e-05	CsaV3_5G001240	chr5	628912	636483	-	2239	protein_coding	- && sp|Q8GW43|BIOF_ARATH 8-amino-7-oxononanoate synthase OS=Arabidopsis thaliana OX=3702 GN=BIOF PE=1 SV=2 && PF00155:Aminotransferase class I and II	-
CsaV3_2G016140	196.940814962126	206.409011693874	232.613079085117	118.403027262018	82.2983056529444	78.034879159416	211.987635247039	92.9120706914596	1.19516207856776	8.95656541348622e-07	6.26706772662203e-05	CsaV3_2G016140	chr2	13367357	13373866	+	1811	protein_coding	- && sp|Q68CP4|HGNAT_HUMAN Heparan-alpha-glucosaminide N-acetyltransferase OS=Homo sapiens OX=9606 GN=HGSNAT PE=1 SV=2 && PF07786:Protein of unknown function (DUF1624)	NAC
CsaV3_5G035690	562.526350782623	529.483986519069	527.533232925177	1092.78390298707	781.313028350738	1352.29855296259	539.84785674229	1075.46516143346	-0.995094555396579	9.04078642309176e-07	6.30059304417315e-05	CsaV3_5G035690	chr5	28256810	28260624	+	1755	protein_coding	- && sp|F4HW02|GAT1_ARATH GABA transporter 1 OS=Arabidopsis thaliana OX=3702 GN=GAT1 PE=1 SV=1 && PF01490:Transmembrane amino acid transporter protein	MYB_related
CsaV3_5G020270	220.709534009279	148.574602620228	150.367740408594	431.247723146985	316.692214158166	370.895190357695	173.217292346034	372.945042554282	-1.11035677991023	9.09137797664966e-07	6.30303442021435e-05	CsaV3_5G020270	chr5	15108942	15111512	+	2571	protein_coding	- && sp|M4IQQ5|CCL4_HUMLU 2-methylpropanoate--CoA ligase CCL4 OS=Humulus lupulus OX=3486 GN=CCL4 PE=1 SV=1 && PF13193:AMP-binding enzyme C-terminal domain|PF00501:AMP-binding enzyme	C2H2
CsaV3_4G036030	475.374380943062	404.840863515521	377.996253513316	668.053777671022	790.688784690946	693.133338415989	419.4038326573	717.291966925986	-0.776311429834821	9.11693447515589e-07	6.30303442021435e-05	CsaV3_4G036030	chr4	25321790	25326238	+	1830	protein_coding	- && sp|Q9FUJ1|CKX7_ARATH Cytokinin dehydrogenase 7 OS=Arabidopsis thaliana OX=3702 GN=CKX7 PE=1 SV=1 && PF09265:Cytokinin dehydrogenase 1, FAD and cytokinin binding|PF01565:FAD binding domain	bHLH
CsaV3_6G046310	273.906190924336	199.428996805676	158.675350375919	379.10694049949	515.666598711487	524.2107764709	210.670179368644	472.994771893959	-1.17181157282531	9.30317823186724e-07	6.4062718991108e-05	CsaV3_6G046310	chr6	27382662	27386858	-	2444	protein_coding	- && sp|Q20748|ATAD3_CAEEL ATPase family AAA domain-containing protein 3 OS=Caenorhabditis elegans OX=6239 GN=atad-3 PE=1 SV=2 && PF12037:Domain of unknown function (DUF3523)|PF00004:ATPase family associated with various cellular activities (AAA)	MYB_related
CsaV3_3G035780	2797.91778497916	2516.79393968763	2066.93335987061	3690.04663861538	4886.85255465775	4206.53901539346	2460.54836151247	4261.14606955553	-0.792754421748917	9.38020755111299e-07	6.43378425432663e-05	CsaV3_3G035780	chr3	29900834	29901984	-	1151	protein_coding	- && sp|P50883|RL121_ARATH 60S ribosomal protein L12-1 OS=Arabidopsis thaliana OX=3702 GN=RPL12A PE=2 SV=2 && PF00298:Ribosomal protein L11, RNA binding domain|PF03946:Ribosomal protein L11, N-terminal domain	-
CsaV3_4G001370	625.909601575032	564.384060960062	492.641271062409	825.562391918661	1087.58773546423	1181.53987621375	560.978311199168	1031.56333453221	-0.880666257160186	9.49455879374378e-07	6.4865779034581e-05	CsaV3_4G001370	chr4	781480	786851	+	3665	protein_coding	- && sp|Q8VYZ5|PWP2_ARATH Periodic tryptophan protein 2 OS=Arabidopsis thaliana OX=3702 GN=PWP2 PE=1 SV=1 && PF00400:WD domain, G-beta repeat|PF04003:Dip2/Utp12 Family	bHLH
CsaV3_7G008480	162.985502037621	113.674528179235	130.429476487012	273.739108899345	254.187171890107	334.172894282676	135.696502234623	287.366391690709	-1.08674946420685	9.7602115296099e-07	6.6373670871336e-05	CsaV3_7G008480	chr7	5274832	5278203	-	2257	protein_coding	- && sp|Q9M3B3|WSD4_ARATH Wax ester synthase/diacylglycerol acyltransferase 4 OS=Arabidopsis thaliana OX=3702 GN=WSD4 PE=2 SV=1 && PF06974:Protein of unknown function (DUF1298)|PF03007:Wax ester synthase-like Acyl-CoA acyltransferase domain	-
CsaV3_3G015320	526.307350329819	549.426886199636	481.010617108153	1020.00406054161	884.446348093035	763.823758360401	518.914951212536	889.424722331682	-0.777354523421074	9.7917707272875e-07	6.6373670871336e-05	CsaV3_3G015320	chr3	11388914	11392281	-	2616	protein_coding	- && sp|B9DFA8|INVC_ARATH Alkaline/neutral invertase C, mitochondrial OS=Arabidopsis thaliana OX=3702 GN=INVC PE=1 SV=1 && PF12899:Alkaline and neutral invertase	-
CsaV3_3G005000	41.8782192735555	46.8658142493338	46.5226158170235	161.853679468264	119.80133101378	99.1501994025521	45.0888831133042	126.935069961532	-1.48862255529079	9.85373969159726e-07	6.65338306880495e-05	CsaV3_3G005000	chr3	4161990	4165350	+	930	protein_coding	- && sp|Q948T6|LGUL_ORYSJ Lactoylglutathione lyase OS=Oryza sativa subsp. japonica OX=39947 GN=GLYI-11 PE=1 SV=2 && PF00903:Glyoxalase/Bleomycin resistance protein/Dioxygenase superfamily	-
CsaV3_7G003440	674.578883433488	562.389770992005	672.085646356643	388.883337245895	350.02823670113	259.810244730761	636.351433594045	332.907272892596	0.93659822591586	9.91472310971388e-07	6.66861202026608e-05	CsaV3_7G003440	chr7	2550684	2561653	-	2380	protein_coding	- && sp|O80891|CSLB4_ARATH Cellulose synthase-like protein B4 OS=Arabidopsis thaliana OX=3702 GN=CSLB4 PE=3 SV=1 && PF03552:Cellulose synthase	LBD
CsaV3_5G005350	133.557564169717	196.43756185359	299.073958823722	56.4858478681189	86.4653084708149	45.9028700937741	209.68969494901	62.951342144236	1.74146516707151	1.00566749876984e-06	6.7379722417579e-05	CsaV3_5G005350	chr5	3410317	3425063	-	4602	protein_coding	- && sp|Q2QAV0|TIO_ARATH Serine/threonine-protein kinase TIO OS=Arabidopsis thaliana OX=3702 GN=TIO PE=1 SV=1 && PF00069:Protein kinase domain	CAMTA
CsaV3_1G024140	520.648131509068	627.20419495385	738.546526095248	328.052424157152	348.986485996663	220.333776450116	628.799617519388	299.124228867977	1.0746961473595	1.0403151657814e-06	6.94330348915561e-05	CsaV3_1G024140	chr1	13622315	13624819	+	804	protein_coding	- && sp|Q5JKN2|ABIL2_ORYSJ Putative protein ABIL2 OS=Oryza sativa subsp. japonica OX=39947 GN=Os01g0551800 PE=2 SV=1 && -	HD-ZIP
CsaV3_1G007300	251.269315641333	238.317651182782	236.76688406878	373.67560897371	440.660547989816	454.438413928364	242.117950297632	422.924856963963	-0.806404872659693	1.06215982232386e-06	7.06193846620152e-05	CsaV3_1G007300	chr1	4617836	4622950	+	2607	protein_coding	- && sp|Q84T03|RH27_ORYSJ DEAD-box ATP-dependent RNA helicase 27 OS=Oryza sativa subsp. japonica OX=39947 GN=Os03g0802700 PE=3 SV=1 && PF00270:DEAD/DEAH box helicase|PF00271:Helicase conserved C-terminal domain|PF13959:Domain of unknown function (DUF4217)	WRKY
CsaV3_5G033700	282.960941037537	448.71524281277	613.101615588631	183.579005571386	195.849132439918	136.790552879447	448.259266479646	172.072896963584	1.38474202796264	1.12146809115348e-06	7.42779991823905e-05	CsaV3_5G033700	chr5	26917973	26922665	-	3481	protein_coding	- && sp|Q9LFS4|NIK1_ARATH Protein NSP-INTERACTING KINASE 1 OS=Arabidopsis thaliana OX=3702 GN=NIK1 PE=1 SV=1 && PF13855:Leucine rich repeat|PF00069:Protein kinase domain|PF08263:Leucine rich repeat N-terminal domain	CO-like
CsaV3_5G008870	839.828072999409	651.135674570531	614.763137582096	1125.37189214175	1265.72710592819	1203.57325385876	701.908961717345	1198.22408397624	-0.773359304896148	1.15525448989187e-06	7.60960438954056e-05	CsaV3_5G008870	chr5	5485357	5489704	-	2272	protein_coding	- && sp|P44797|PUR8_HAEIN Adenylosuccinate lyase OS=Haemophilus influenzae (strain ATCC 51907 / DSM 11121 / KW20 / Rd) OX=71421 GN=purB PE=3 SV=1 && PF08328:Adenylosuccinate lyase C-terminal|PF00206:Lyase	NF-X1
CsaV3_2G010270	99.602251245213	149.571747604257	236.76688406878	45.6231848165576	54.1710366323178	22.0333776450116	161.980294306083	40.6091996979623	2.0049714531761	1.15768775360958e-06	7.60960438954056e-05	CsaV3_2G010270	chr2	7053255	7054298	+	1044	protein_coding	- && - && -	-
CsaV3_3G016740	1119.3934827445	1181.61680607363	775.930770948213	1742.37115347044	1818.89673000052	2226.28919954804	1025.64701992211	1929.18569433967	-0.912659463842708	1.16866386321907e-06	7.65276378054358e-05	CsaV3_3G016740	chr3	12540673	12541514	+	723	protein_coding	- && - && -	-
CsaV3_2G003620	1166.9309208388	734.895853228915	838.237845703155	2600.52153454378	1430.32371723408	2069.30138382734	913.354873256957	2033.3822118684	-1.1552293240161	1.17566067953458e-06	7.66963901201635e-05	CsaV3_2G003620	chr2	1811185	1813040	+	1856	protein_coding	- && - && -	bHLH
CsaV3_2G031770	195.808971197975	145.583167668143	129.59871549028	308.499630664342	352.111738110066	303.877000020785	156.996951452133	321.496122931731	-1.0393656154096	1.18342749334064e-06	7.69139224417232e-05	CsaV3_2G031770	chr2	20932959	20938299	+	633	protein_coding	- && sp|Q9NHD5|SAN_DROME Probable N-acetyltransferase san OS=Drosophila melanogaster OX=7227 GN=san PE=1 SV=1 && -	-
CsaV3_6G044360	39.6145317452552	43.8743792972486	36.5534838562327	93.4189022434274	108.342073264636	119.347462243813	40.0141316329122	107.036145917292	-1.4235679711793	1.19172081376707e-06	7.71639226914176e-05	CsaV3_6G044360	chr6	26213850	26214665	+	816	protein_coding	- && sp|Q9FH86|RLP57_ARATH Receptor-like protein 57 OS=Arabidopsis thaliana OX=3702 GN=RLP57 PE=2 SV=1 && -	-
CsaV3_2G008580	2546.64846933783	2804.96884007183	2159.14783050793	3693.30543753085	4906.64581804263	4118.40550481341	2503.58837997253	4239.4522534623	-0.760168397216495	1.20432973411289e-06	7.76904605058031e-05	CsaV3_2G008580	chr2	4930635	4932069	+	859	protein_coding	- && sp|Q9LVC9|RLA32_ARATH 60S acidic ribosomal protein P3-2 OS=Arabidopsis thaliana OX=3702 GN=RPP3B PE=2 SV=1 && PF00428:60s Acidic ribosomal protein	bHLH
CsaV3_2G033140	1093.36107616904	806.690292078958	724.423589150794	1423.00885975453	1627.21460037847	1904.05105148975	874.824985799598	1651.42483720758	-0.918240366390321	1.26214862788829e-06	8.11187597768349e-05	CsaV3_2G033140	chr2	21990530	22001147	-	1763	protein_coding	- && - && PF12697:Alpha/beta hydrolase family	ERF
CsaV3_7G023350	53.1966569150569	79.7715987222702	39.876527843163	184.665271876543	183.348123986306	131.282208468194	57.61492782683	166.431868110348	-1.53369363065027	1.28432940872383e-06	8.22397351645191e-05	CsaV3_7G023350	chr7	12335889	12338911	+	2067	protein_coding	- && sp|Q8VZ80|PLT5_ARATH Polyol transporter 5 OS=Arabidopsis thaliana OX=3702 GN=PLT5 PE=1 SV=2 && PF00083:Sugar (and other) transporter	ERF
CsaV3_6G046640	11.3184376415015	20.9400446645959	16.6152199346512	79.2974402763977	67.7137957903973	53.247329308778	16.2912340802496	66.752855125191	-2.02412500935865	1.29650307753898e-06	8.27140364137278e-05	CsaV3_6G046640	chr6	27529199	27531636	-	2363	protein_coding	- && sp|Q8GW96|AATP3_ARATH AAA-ATPase At2g18193 OS=Arabidopsis thaliana OX=3702 GN=At2g18193 PE=2 SV=1 && PF00004:ATPase family associated with various cellular activities (AAA)|PF14363:Domain associated at C-terminal with AAA	NAC
CsaV3_6G036780	5950.10266813732	6198.2532207204	5291.94754918642	3912.73123117239	4165.96106716613	3851.25080086765	5813.43447934805	3976.64769973539	0.547716872391284	1.36989136897426e-06	8.70759154791588e-05	CsaV3_6G036780	chr6	20555048	20564205	-	2542	protein_coding	- && sp|P26568|H11_ARATH Histone H1.1 OS=Arabidopsis thaliana OX=3702 GN=At1g06760 PE=1 SV=1 && PF00538:linker histone H1 and H5 family	Nin-like
CsaV3_4G007420	2143.71208930038	2510.81106978346	2164.96315748506	3187.10533932809	4153.46005871252	3649.27817245504	2273.16210552296	3663.28119016522	-0.68848831268622	1.37592415282434e-06	8.71401891385428e-05	CsaV3_4G007420	chr4	5062989	5063641	-	492	protein_coding	- && sp|Q05462|RL27_PEA 60S ribosomal protein L27 OS=Pisum sativum OX=3888 GN=RPL27 PE=2 SV=1 && PF01777:Ribosomal L27e protein family	GRAS
CsaV3_1G005970	43.0100630377056	33.9029294569648	29.0766348856397	101.02276637952	85.4235577663473	137.708610281322	35.3298757934367	108.051644809063	-1.62387668361635	1.42516283931378e-06	8.99303663658617e-05	CsaV3_1G005970	chr1	3844881	3846677	+	1446	protein_coding	- && - && -	-
CsaV3_6G003510	332.762066660143	340.026439553677	271.658845931548	496.423701456353	590.672649433158	558.178900340293	314.815784048456	548.425083743268	-0.803354483625313	1.46920153140765e-06	9.23733846902791e-05	CsaV3_6G003510	chr6	2801194	2802150	+	957	protein_coding	- && sp|Q9CA27|EF118_ARATH Ethylene-responsive transcription factor ERF118 OS=Arabidopsis thaliana OX=3702 GN=ERF118 PE=1 SV=1 && PF00847:AP2 domain	ERF
CsaV3_5G002780	1775.86286595158	1370.07720805499	1254.44910506617	2299.62576801553	2631.46227948528	2546.69123280259	1466.79639302425	2492.59309343447	-0.765980026624851	1.4859559567499e-06	9.28614546557158e-05	CsaV3_5G002780	chr5	1705295	1711094	-	3666	protein_coding	- && sp|Q8S9J2|SYYC1_ARATH Tyrosine--tRNA ligase 1, cytoplasmic OS=Arabidopsis thaliana OX=3702 GN=At2g33840 PE=2 SV=1 && PF00579:tRNA synthetases class I (W and Y)	MYB_related
CsaV3_2G017330	169.776564622522	129.628847923689	169.475243333443	287.860570866375	336.485477543051	288.270024188901	156.293551959885	304.205357532776	-0.960216256008942	1.49676721080148e-06	9.28614546557158e-05	CsaV3_2G017330	chr2	14444068	14446114	+	1254	protein_coding	- && sp|B8AQW7|PLP1_ORYSI Patatin-like protein 1 OS=Oryza sativa subsp. indica OX=39946 GN=PLP1 PE=3 SV=1 && PF01734:Patatin-like phospholipase	-
CsaV3_3G031130	1642.30530178186	1921.49838422268	2960.83219235485	1114.50922909019	1048.00120869446	1084.22579161494	2174.8786261198	1082.24540979986	1.00757862402952	1.49832703579372e-06	9.28614546557158e-05	CsaV3_3G031130	chr3	26882602	26891283	-	4044	protein_coding	- && sp|Q9C8M9|SRF6_ARATH Protein STRUBBELIG-RECEPTOR FAMILY 6 OS=Arabidopsis thaliana OX=3702 GN=SRF6 PE=1 SV=1 && PF13855:Leucine rich repeat|PF07714:Protein tyrosine kinase|PF08263:Leucine rich repeat N-terminal domain	bZIP
CsaV3_6G002500	682.501789782539	722.930113420574	659.624231405654	1102.56029973347	1020.9156903783	1001.60062544615	688.352044869589	1041.69220518597	-0.597764630262039	1.49836957895467e-06	9.28614546557158e-05	CsaV3_6G002500	chr6	1725160	1727693	-	1871	protein_coding	- && sp|Q9FZI8|LCAT1_ARATH Lecithin-cholesterol acyltransferase-like 1 OS=Arabidopsis thaliana OX=3702 GN=LCAT1 PE=2 SV=1 && PF02450:Lecithin:cholesterol acyltransferase	B3
CsaV3_4G023370	442.550911782708	336.037859617563	400.426800425095	842.942652801159	593.797901546561	768.414045369779	393.005190608455	735.051533239166	-0.903911326660897	1.51518851632268e-06	9.35696310453644e-05	CsaV3_4G023370	chr4	13612902	13614997	-	2096	protein_coding	- && sp|O80582|FBK46_ARATH F-box/kelch-repeat protein At2g44130 OS=Arabidopsis thaliana OX=3702 GN=At2g44130 PE=2 SV=2 && PF01344:Kelch motif	bHLH
CsaV3_1G037130	484.429131056263	458.686692653054	417.872781356479	655.018582009148	839.651067800926	930.910205501739	453.662868355265	808.526618437271	-0.835499015586673	1.52437574741578e-06	9.38031643436382e-05	CsaV3_1G037130	chr1	23055393	23066434	-	3428	protein_coding	- && sp|Q2KJJ5|TBL3_BOVIN Transducin beta-like protein 3 OS=Bos taurus OX=9913 GN=TBL3 PE=2 SV=1 && PF08625:Utp13 specific WD40 associated domain	HD-ZIP
CsaV3_7G023680	670.051508376887	452.703822748884	476.026051127758	902.687299584746	964.661152337044	1138.3911783256	532.927127417843	1001.91321008246	-0.912934473325175	1.52999387481067e-06	9.38161968536736e-05	CsaV3_7G023680	chr7	12720761	12731758	-	4144	protein_coding	- && sp|F4JRF5|RLT3_ARATH Homeobox-DDT domain protein RLT3 OS=Arabidopsis thaliana OX=3702 GN=RLT3 PE=3 SV=1 && -	HB-other
CsaV3_1G006340	787.763259848502	697.004343835836	711.962174199806	1039.55685403442	1391.77894116878	1220.09828709252	732.243259294715	1217.14469409857	-0.733833710560463	1.5854496155139e-06	9.68743210493402e-05	CsaV3_1G006340	chr1	4041091	4042702	+	807	protein_coding	- && sp|Q9LEY9|NHP2_ARATH H/ACA ribonucleoprotein complex subunit 2-like protein OS=Arabidopsis thaliana OX=3702 GN=At5g08180 PE=1 SV=1 && PF01248:Ribosomal protein L7Ae/L30e/S12e/Gadd45 family	-
CsaV3_5G005910	1300.48848500852	1246.43123003547	1106.57364764777	1823.84112635715	2311.64481321372	1828.77034453596	1217.83112089725	1988.08542803561	-0.707576571361273	1.61725265447431e-06	9.84708256599746e-05	CsaV3_5G005910	chr5	3917932	3924432	+	2520	protein_coding	- && sp|P29000|INVA_SOLLC Acid beta-fructofuranosidase OS=Solanum lycopersicum OX=4081 GN=TIV1 PE=2 SV=1 && PF08244:Glycosyl hydrolases family 32 C terminal|PF11837:Domain of unknown function (DUF3357)|PF00251:Glycosyl hydrolases family 32 N-terminal domain	-
CsaV3_3G026730	58.8558757358077	34.9000744409932	40.7072888398955	160.767413163108	159.38785778355	93.6418549912992	44.8210796722321	137.932375312652	-1.6262609782239	1.68650118079161e-06	0.000102328164301667	CsaV3_3G026730	chr3	22977813	22980952	+	2180	protein_coding	- && sp|Q9SGA2|GDPD1_ARATH Glycerophosphodiester phosphodiesterase GDPD1, chloroplastic OS=Arabidopsis thaliana OX=3702 GN=GDPD1 PE=1 SV=1 && PF03009:Glycerophosphoryl diester phosphodiesterase family	-
CsaV3_2G014220	158.458126981021	236.323361214726	467.718441160432	79.2974402763977	93.7575634020885	33.0500664675174	287.49997645206	68.7016900486678	2.07084485147414	1.69515355149616e-06	0.000102494772052658	CsaV3_2G014220	chr2	11858997	11876436	-	9119	protein_coding	- && sp|Q27IK6|KN12D_ARATH Kinesin-like protein KIN-12D OS=Arabidopsis thaliana OX=3702 GN=KIN12D PE=2 SV=1 && PF00225:Kinesin motor domain	B3
CsaV3_2G014840	1046.95548183889	882.473310865115	780.915336928608	1307.86463140798	1764.7256933682	1809.49113909658	903.44804321087	1627.36048795759	-0.850335497831155	1.70784671948241e-06	0.000102903694872147	CsaV3_2G014840	chr2	12370721	12376985	-	3108	protein_coding	- && sp|O42832|SPB1_SCHPO AdoMet-dependent rRNA methyltransferase spb1 OS=Schizosaccharomyces pombe (strain 972 / ATCC 24843) OX=284812 GN=spb1 PE=1 SV=2 && PF11861:Domain of unknown function (DUF3381)|PF07780:Spb1 C-terminal domain|PF01728:FtsJ-like methyltransferase	GRAS
CsaV3_6G004480	384.82687981105	394.869413675238	374.673209526386	191.182869707479	250.020169072236	193.710111795727	384.789834337558	211.637716858481	0.862816354523896	1.71611849504549e-06	0.000102952359460487	CsaV3_6G004480	chr6	3835957	3841758	+	3715	protein_coding	- && sp|Q8LFN2|Y3037_ARATH Probable inactive leucine-rich repeat receptor-like protein kinase At3g03770 OS=Arabidopsis thaliana OX=3702 GN=At3g03770 PE=1 SV=1 && PF00069:Protein kinase domain|PF13855:Leucine rich repeat	LBD
CsaV3_5G036920	293.147534914888	257.263405879322	260.858952974025	404.091065518081	527.125856460631	538.899694900908	270.423297922745	490.038872293207	-0.859817305613592	1.72052003939038e-06	0.000102952359460487	CsaV3_5G036920	chr5	29079568	29087660	+	2558	protein_coding	- && sp|Q0WVD6|ANM3_ARATH Probable protein arginine N-methyltransferase 3 OS=Arabidopsis thaliana OX=3702 GN=PRMT3 PE=2 SV=1 && PF13649:Methyltransferase domain	C2H2
CsaV3_2G019790	1113.73426392374	1195.57683585003	1258.60291004983	1691.3166371281	1966.82533003492	1745.22712096529	1189.3046699412	1801.1230293761	-0.598104547440662	1.75155552454982e-06	0.000104449288719976	CsaV3_2G019790	chr2	15789056	15791702	+	1342	protein_coding	- && sp|P41098|RL34_TOBAC 60S ribosomal protein L34 OS=Nicotiana tabacum OX=4097 GN=RPL34 PE=2 SV=1 && PF01199:Ribosomal protein L34e	LSD
CsaV3_2G025900	112.052532650865	113.674528179235	157.013828382454	52.1407826474944	42.7117788831737	22.0333776450116	127.580296404185	38.9619797252265	1.72212336957506	1.75827497672763e-06	0.000104490909832721	CsaV3_2G025900	chr2	17788116	17791862	-	2772	protein_coding	- && sp|Q38914|ANT_ARATH AP2-like ethylene-responsive transcription factor ANT OS=Arabidopsis thaliana OX=3702 GN=ANT PE=1 SV=2 && PF00847:AP2 domain	AP2
CsaV3_3G036840	434.628005433657	311.109235016854	368.857882549258	568.117277596657	786.521781873076	775.758504584783	371.531707666589	710.132521351505	-0.936197883278939	1.79573287464384e-06	0.000106352739159367	CsaV3_3G036840	chr3	30497104	30499704	-	1573	protein_coding	- && sp|Q9LUG5|RPF2_ARATH Ribosome production factor 2 homolog OS=Arabidopsis thaliana OX=3702 GN=At3g23620 PE=2 SV=1 && PF04427:Brix domain	FAR1
CsaV3_5G026680	597.613507471278	722.930113420574	624.732269542887	1319.8135607647	1258.43485099692	918.057401875482	648.42529681158	1165.43527121237	-0.845120456441797	1.81571269485623e-06	0.000107044896937887	CsaV3_5G026680	chr5	21796476	21799818	-	1833	protein_coding	- && - && PF04720:PDDEXK-like family of unknown function	-
CsaV3_3G034520	1044.69179431059	813.670306967156	743.531092075643	1693.48916973841	1326.14864678732	1577.22261642208	867.297731117795	1532.2868109826	-0.822386960751916	1.81975707927601e-06	0.000107044896937887	CsaV3_3G034520	chr3	29245866	29248241	-	2376	protein_coding	- && sp|P17801|KPRO_MAIZE Putative receptor protein kinase ZmPK1 OS=Zea mays OX=4577 GN=PK1 PE=2 SV=2 && PF01453:D-mannose binding lectin|PF00954:S-locus glycoprotein domain|PF00069:Protein kinase domain	MYB_related
CsaV3_1G000950	921.32082401822	674.070009203184	584.024980702991	1454.51058260406	1308.43888481137	1257.73864056941	726.471937974798	1340.22936932828	-0.885147551741934	1.8494643687085e-06	0.000108424848615536	CsaV3_1G000950	chr1	561420	566394	-	3301	protein_coding	- && sp|Q94A08|RFS2_ARATH Probable galactinol--sucrose galactosyltransferase 2 OS=Arabidopsis thaliana OX=3702 GN=RFS2 PE=2 SV=2 && PF05691:Raffinose synthase or seed imbibition protein Sip1	-
CsaV3_7G026880	1048.08732560304	1936.45555898311	1905.7657265045	809.268397341319	784.43828046414	501.259341424013	1630.10287036355	698.322006409824	1.22407920860296	1.87264837431011e-06	0.000109414367809439	CsaV3_7G026880	chr7	16512951	16513996	-	913	protein_coding	- && sp|Q8W453|DIRL1_ARATH Putative lipid-transfer protein DIR1 OS=Arabidopsis thaliana OX=3702 GN=DIR1 PE=1 SV=1 && PF14368:Probable lipid transfer	-
CsaV3_3G026410	153.93075192442	155.554617508427	166.982960343245	433.420255757297	251.061919776704	348.861812712683	158.822776592031	344.447996082228	-1.11556610320217	1.89155870800248e-06	0.000110148383422708	CsaV3_3G026410	chr3	22508106	22510600	-	1979	protein_coding	- && sp|P46604|HAT22_ARATH Homeobox-leucine zipper protein HAT22 OS=Arabidopsis thaliana OX=3702 GN=HAT22 PE=1 SV=1 && PF00046:Homeodomain|PF02183:Homeobox associated leucine zipper	HD-ZIP
CsaV3_5G037850	988.099606103079	895.436195657483	893.068071487504	1380.64447385344	1309.48063551584	1423.90703030887	925.534624416022	1371.34404655938	-0.568129731997777	1.91007692106018e-06	0.000110854731809891	CsaV3_5G037850	chr5	29975859	29991097	+	2484	protein_coding	- && sp|Q84WW3|VIP2L_ARATH Inositol hexakisphosphate and diphosphoinositol-pentakisphosphate kinase VIP2 OS=Arabidopsis thaliana OX=3702 GN=VIP2 PE=1 SV=1 && PF00328:Histidine phosphatase superfamily (branch 2)	-
CsaV3_2G012510	90.5475011320118	146.580312652172	149.536979411861	39.1055869856208	34.3777732474325	8.26251661687934	128.888264398682	27.2486256166442	2.2543187975989	1.92326967094133e-06	0.000111248328666149	CsaV3_2G012510	chr2	10016212	10020796	-	4373	protein_coding	- && - && -	-
CsaV3_4G029360	646.282789329734	844.581801472036	1016.85146000066	443.196652503702	481.288825464054	366.304903348318	835.905350267475	430.263460438691	0.960189542776787	1.95577407177106e-06	0.000112752649393499	CsaV3_4G029360	chr4	18848048	18854899	-	2096	protein_coding	- && sp|Q8GX05|SCAB3_ARATH Stomatal closure-related actin-binding protein 3 OS=Arabidopsis thaliana OX=3702 GN=SCAB3 PE=2 SV=1 && PF17684:PH domain of plant-specific actin-binding protein|PF16712:Coiled-coil regions of plant-specific actin-binding protein|PF16711:Actin-binding domain of plant-specific actin-binding protein|PF16709:Ig domain of plant-specific actin-binding protein	-
CsaV3_7G003150	1961.48524327221	1265.37698473201	986.113303121551	3067.61604576092	2525.20370762958	3955.90934468145	1404.32517704192	3182.90969935732	-1.18136820567373	1.96271335335879e-06	0.000112778029208063	CsaV3_7G003150	chr7	2354948	2356967	-	1189	protein_coding	- && sp|Q9ZWA8|FLA9_ARATH Fasciclin-like arabinogalactan protein 9 OS=Arabidopsis thaliana OX=3702 GN=FLA9 PE=2 SV=1 && PF02469:Fasciclin domain	HSF
CsaV3_5G004670	1084.30632605584	1212.52830057851	1371.58640560546	2103.01156678227	2267.89128362607	1737.88266175029	1222.8070107466	2036.26183738621	-0.734653706997164	2.05861405184986e-06	0.000117515884671806	CsaV3_5G004670	chr5	3044395	3046533	-	913	protein_coding	- && sp|P52866|RL36_DAUCA 60S ribosomal protein L36 OS=Daucus carota OX=4039 GN=RPL36 PE=3 SV=2 && PF01158:Ribosomal protein L36e	C3H
CsaV3_6G007540	3898.06992373311	2977.47492230874	4815.09073706193	2396.30346917443	1960.57482580812	1624.04354391773	3896.87852770126	1993.64061296676	0.967332153580203	2.05871197719294e-06	0.000117515884671806	CsaV3_6G007540	chr6	6103772	6106124	-	1921	protein_coding	- && sp|W8JMU7|CYQ32_CATRO Cytochrome P450 81Q32 OS=Catharanthus roseus OX=4058 GN=CYP81Q32 PE=2 SV=1 && PF00067:Cytochrome P450	G2-like
CsaV3_1G032790	3616.24082645972	3474.05312435487	4560.87787206177	6753.31761915568	6656.78700154828	5615.75712727233	3883.72394095879	6341.9539159921	-0.707109897255997	2.0660181082306e-06	0.000117546269613526	CsaV3_1G032790	chr1	19864226	19866634	+	1114	protein_coding	- && sp|P49211|RL321_ARATH 60S ribosomal protein L32-1 OS=Arabidopsis thaliana OX=3702 GN=RPL32A PE=2 SV=2 && PF01655:Ribosomal protein L32	-
CsaV3_4G027730	2164.08527705508	2034.17576741789	1646.56829552394	2802.56706730282	3432.56857122091	3382.12346850928	1948.27644666564	3205.75303567767	-0.719181071880224	2.12313766109105e-06	0.000120401332787297	CsaV3_4G027730	chr4	17047857	17052059	+	1912	protein_coding	- && sp|Q9C5Z3|EIF3E_ARATH Eukaryotic translation initiation factor 3 subunit E OS=Arabidopsis thaliana OX=3702 GN=TIF3E1 PE=1 SV=1 && PF01399:PCI domain|PF09440:eIF3 subunit 6 N terminal domain	FAR1
CsaV3_2G018120	338.421285480894	317.092104921024	311.535373774711	471.439576437762	589.63089872869	663.755501555974	322.349588058876	574.941992240808	-0.836621955780466	2.1660320191794e-06	0.000122037059079988	CsaV3_2G018120	chr2	15111094	15115559	+	1316	protein_coding	- && sp|Q86HD3|MRT4_DICDI Ribosome assembly factor mrt4 OS=Dictyostelium discoideum OX=44689 GN=mrt4 PE=3 SV=1 && PF00466:Ribosomal protein L10|PF17777:Insertion domain in 60S ribosomal protein L10P	-
CsaV3_4G013350	44.1419068018557	92.7344835146392	152.860023398791	15.2077282721859	25.0020169072236	17.4430906356342	96.5788045717621	19.2176119383479	2.3350866981261	2.1680313789447e-06	0.000122037059079988	CsaV3_4G013350	chr4	9688071	9689626	-	1376	protein_coding	- && sp|Q42374|SY111_ARATH Syntaxin-related protein KNOLLE OS=Arabidopsis thaliana OX=3702 GN=KN PE=1 SV=1 && PF00804:Syntaxin|PF05739:SNARE domain	NAC
CsaV3_7G029010	127.898345348967	122.64883303549	93.045231634047	256.358848016847	230.226905687351	216.661546842614	114.530803339501	234.415766848937	-1.0379239882507	2.17307965514415e-06	0.000122037059079988	CsaV3_7G029010	chr7	18368398	18372844	-	1803	protein_coding	- && sp|Q8L4H0|WEE1_ARATH Wee1-like protein kinase OS=Arabidopsis thaliana OX=3702 GN=WEE1 PE=1 SV=1 && PF00069:Protein kinase domain	WRKY
CsaV3_6G034270	5877.66466723171	6332.86779356423	5250.40949934979	8309.93723444441	10002.8902642984	8509.47405798385	5820.31398671524	8940.76718557555	-0.619407230310525	2.21980957467523e-06	0.000124259211449481	CsaV3_6G034270	chr6	19140222	19142535	+	1229	protein_coding	- && sp|Q08069|RS8_MAIZE 40S ribosomal protein S8 OS=Zea mays OX=4577 GN=RPS8 PE=2 SV=2 && PF01201:Ribosomal protein S8e	bZIP
CsaV3_6G002050	3679.62407725213	2733.17440122178	1541.0616489389	5343.34395506302	5889.01673235563	8142.25109723365	2651.28670913761	6458.20392821743	-1.28491209247704	2.23275607689198e-06	0.00012458204566658	CsaV3_6G002050	chr6	1412464	1418534	+	3254	protein_coding	- && sp|Q8RWG3|RER6_ARATH Protein RETICULATA-RELATED 6, chloroplastic OS=Arabidopsis thaliana OX=3702 GN=RER6 PE=2 SV=1 && PF04187:Haem-binding uptake, Tiki superfamily, ChaN|PF11891:Protein RETICULATA-related	NAC
CsaV3_1G042300	505.934162575116	426.778053164146	351.411901617874	653.932315703992	869.861838230488	928.156033296113	428.041372452378	817.316729076864	-0.935806665130575	2.37608118666453e-06	0.000132154284718556	CsaV3_1G042300	chr1	27242323	27246078	+	1517	protein_coding	- && sp|Q9SH88|RRS1_ARATH Ribosome biogenesis regulatory protein homolog OS=Arabidopsis thaliana OX=3702 GN=At2g37990 PE=2 SV=2 && PF04939:Ribosome biogenesis regulatory protein (RRS1)	-
CsaV3_1G014110	1482.71533103669	1567.51191489261	1872.5352866352	977.639674640519	1117.79850589379	866.646187370455	1640.92084418817	987.361455968254	0.733881439187223	2.4346664481857e-06	0.00013498008586379	CsaV3_1G014110	chr1	9595457	9596679	-	1223	protein_coding	- && sp|Q9LZ45|H2B9_ARATH Histone H2B.9 OS=Arabidopsis thaliana OX=3702 GN=At5g02570 PE=1 SV=3 && PF00125:Core histone H2A/H2B/H3/H4	-
CsaV3_3G034600	552.339756905272	562.389770992005	613.932376585363	307.413364359185	340.652480360922	386.502166189578	576.220634827547	344.856003636562	0.739928013496382	2.49540651677669e-06	0.000137906972247216	CsaV3_3G034600	chr3	29292016	29296383	+	2855	protein_coding	- && sp|P0C7P8|LHWL1_ARATH Transcription factor EMB1444 OS=Arabidopsis thaliana OX=3702 GN=EMB1444 PE=2 SV=1 && PF14215:bHLH-MYC and R2R3-MYB transcription factors N-terminal	bHLH
CsaV3_7G029810	397.277161216702	342.020729521734	336.458203676688	547.478217798691	614.632915635913	761.069586154775	358.585364805041	641.060239863126	-0.840546327326173	2.51050545565305e-06	0.000138072893888815	CsaV3_7G029810	chr7	18837590	18845130	-	2376	protein_coding	- && sp|Q54V77|PYRG_DICDI CTP synthase OS=Dictyostelium discoideum OX=44689 GN=ctps PE=3 SV=1 && PF00117:Glutamine amidotransferase class-I|PF06418:CTP synthase N-terminus	YABBY
CsaV3_4G025740	564.790038310923	900.421920577625	1080.82005674906	358.467880701524	459.412060670234	336.009009086427	848.677338545871	384.629650152728	1.14333934130102	2.51432227677436e-06	0.000138072893888815	CsaV3_4G025740	chr4	15136614	15139983	-	2993	protein_coding	- && - && -	-
CsaV3_1G003800	1434.04604917824	1349.1371633904	1138.14256552361	751.696283168044	790.688784690946	886.843450211716	1307.10859269741	809.742839356902	0.689438096151688	2.52565328575118e-06	0.000138257607153439	CsaV3_1G003800	chr1	2364830	2367233	+	1627	protein_coding	- && sp|Q8RWD0|COL16_ARATH Zinc finger protein CONSTANS-LIKE 16 OS=Arabidopsis thaliana OX=3702 GN=COL16 PE=1 SV=2 && PF00643:B-box zinc finger|PF06203:CCT motif	CO-like
CsaV3_1G029780	843.22360429186	791.733117318532	775.100009951481	548.564484103847	526.084105756163	515.030202452146	803.352243853957	529.892930770719	0.600052961553195	2.53461508638146e-06	0.000138311872937036	CsaV3_1G029780	chr1	16557345	16561413	-	1489	protein_coding	- && - && PF07800:Protein of unknown function (DUF1644)	CPP
CsaV3_3G019110	1344.63039181037	1090.87661252705	991.928630098679	1679.36770777138	2023.07986807618	2090.41670407047	1142.47854481203	1930.95475997268	-0.758381170286661	2.56700544140197e-06	0.000139640267788866	CsaV3_3G019110	chr3	14807949	14815896	+	3906	protein_coding	- && sp|Q8VI75|IPO4_MOUSE Importin-4 OS=Mus musculus OX=10090 GN=Ipo4 PE=1 SV=1 && PF03810:Importin-beta N-terminal domain	C2H2
CsaV3_3G046660	80.3609072546605	152.563182556342	246.736016029571	43.4506522062453	46.8787817010443	18.3611480375096	159.886701946858	36.2301939815997	2.15096735633904	2.60435550191807e-06	0.000141229315702451	CsaV3_3G046660	chr3	38061263	38068200	+	2175	protein_coding	- && sp|Q39071|CCA21_ARATH Cyclin-A2-1 OS=Arabidopsis thaliana OX=3702 GN=CYCA2-1 PE=2 SV=3 && PF00134:Cyclin, N-terminal domain	B3
CsaV3_5G026230	2203.69980880034	2045.1443622422	2110.13293170071	2945.95421958343	3324.22649795627	2921.25865276778	2119.65903424775	3063.81312343583	-0.531574037310905	2.72377319035529e-06	0.000147244972499176	CsaV3_5G026230	chr5	21333388	21335784	-	1077	protein_coding	- && sp|Q9AT35|RL23A_DAUCA 60S ribosomal protein L23a OS=Daucus carota OX=4039 GN=RPL23A PE=2 SV=1 && PF03939:Ribosomal protein L23, N-terminal domain|PF00276:Ribosomal protein L23	bHLH
CsaV3_5G031190	439.155380490257	365.952209138415	488.487466078747	751.696283168044	686.513714244181	729.855634491009	431.198351902473	722.688543967745	-0.743799786646759	2.77281702659083e-06	0.000149430726280841	CsaV3_5G031190	chr5	25510551	25520234	-	2017	protein_coding	- && sp|Q38956|DTX29_ARATH Protein DETOXIFICATION 29 OS=Arabidopsis thaliana OX=3702 GN=DTX29 PE=1 SV=1 && PF01554:MatE	MYB_related
CsaV3_6G016540	1095.62476369734	886.461890801228	929.621555343737	627.861924380245	624.008671976122	589.39285200406	970.569403280769	613.754482786809	0.660630893652425	2.8404525955213e-06	0.000152601776749477	CsaV3_6G016540	chr6	12363794	12368525	-	2414	protein_coding	- && sp|Q9FIL1|BSK5_ARATH Serine/threonine-protein kinase BSK5 OS=Arabidopsis thaliana OX=3702 GN=BSK5 PE=1 SV=1 && PF07714:Protein tyrosine kinase	Dof
CsaV3_3G032360	2825.08203531877	3093.14374045603	2312.83861490345	4087.62010630253	5619.2032998985	4459.00480090922	2743.68813022608	4721.94273570342	-0.783520518106063	2.87165604994479e-06	0.000153801998255222	CsaV3_3G032360	chr3	27927967	27930598	-	1170	protein_coding	- && sp|Q9C9C6|RL62_ARATH 60S ribosomal protein L6-2 OS=Arabidopsis thaliana OX=3702 GN=RPL6B PE=2 SV=1 && PF03868:Ribosomal protein L6, N-terminal domain|PF01159:Ribosomal protein L6e	MYB_related
CsaV3_6G015730	5861.81885453361	5124.32807292183	4138.85128572162	7801.56460363134	9655.98727971065	8010.05083136358	5041.66607105902	8489.20090490186	-0.751982521400462	2.88586023287813e-06	0.000154087177295798	CsaV3_6G015730	chr6	11678326	11681398	+	2442	protein_coding	- && sp|Q9ASR1|EF2_ARATH Elongation factor 2 OS=Arabidopsis thaliana OX=3702 GN=LOS1 PE=1 SV=1 && PF00679:Elongation factor G C-terminus|PF00009:Elongation factor Tu GTP binding domain|PF14492:Elongation Factor G, domain II|PF03764:Elongation factor G, domain IV|PF03144:Elongation factor Tu domain 2	NAC
CsaV3_1G043420	109.788845122564	97.720208434781	93.045231634047	44.5369185114014	34.3777732474325	33.9681238693928	100.184761730464	37.6276052094089	1.41420697222878	2.91275929659166e-06	0.000155046356054463	CsaV3_1G043420	chr1	28396851	28397715	-	865	protein_coding	- && - && -	-
CsaV3_5G012810	122.239126528216	328.060699745336	483.502900098351	94.5051685485835	88.5488098797503	70.6904199444121	311.267575457301	84.5814661242486	1.88331294847868	3.04353728699816e-06	0.000161512240187398	CsaV3_5G012810	chr5	8876433	8887256	-	1886	protein_coding	- && sp|Q948R8|THH1_ARATH Protein TOM THREE HOMOLOG 1 OS=Arabidopsis thaliana OX=3702 GN=THH1 PE=2 SV=1 && PF06454:Protein of unknown function (DUF1084)	-
CsaV3_1G031710	423.309567792155	327.063554761308	345.596574640746	548.564484103847	684.430212835246	761.98764355665	365.32323239807	664.994113498581	-0.866501017172935	3.06552441247671e-06	0.000162183064419843	CsaV3_1G031710	chr1	18757232	18766214	-	3139	protein_coding	- && sp|Q7ZVR1|WDR75_DANRE WD repeat-containing protein 75 OS=Danio rerio OX=7955 GN=wdr75 PE=2 SV=2 && -	-
CsaV3_1G014510	232.02797165078	213.389026582073	227.628513104722	438.851587283078	415.658531082592	339.681238693928	224.348503779192	398.063785686533	-0.82616818728523	3.14046799773824e-06	0.000165642982263683	CsaV3_1G014510	chr1	10031462	10034264	-	2803	protein_coding	- && sp|D3U717|AROD3_PETHY Arogenate dehydratase 3 OS=Petunia hybrida OX=4102 GN=ADT3 PE=1 SV=1 && PF00800:Prephenate dehydratase	-
CsaV3_2G032510	61.119563264108	104.70022332298	196.059595228885	27.1566576289033	35.4195239519001	16.5250332337587	120.626460605324	26.367071604854	2.20337660655859	3.20554703067272e-06	0.000168563204918981	CsaV3_2G032510	chr2	21470225	21471273	+	969	protein_coding	- && sp|Q9SK27|ENL1_ARATH Early nodulin-like protein 1 OS=Arabidopsis thaliana OX=3702 GN=At2g25060 PE=2 SV=2 && PF02298:Plastocyanin-like domain	HD-ZIP
CsaV3_4G008290	1626.45948908376	1725.06082236909	1280.20269596488	2232.27725709585	2827.3114119252	2724.79436876643	1543.90766913924	2594.79434592916	-0.749749010050108	3.25611547888141e-06	0.000170705051072595	CsaV3_4G008290	chr4	5813261	5815722	+	1299	protein_coding	- && sp|Q9LKA5|MORF8_ARATH Multiple organellar RNA editing factor 8, chloroplastic/mitochondrial OS=Arabidopsis thaliana OX=3702 GN=MORF8 PE=1 SV=1 && -	M-type_MADS
CsaV3_3G018270	285.224628565837	384.897963834954	595.655634657247	135.783288144517	212.517143711401	108.330773421307	421.926075686013	152.210401759075	1.47405168719767	3.42433428901184e-06	0.000178983352160309	CsaV3_3G018270	chr3	14012615	14015227	-	2274	protein_coding	- && sp|Q9SN11|CCD33_ARATH Cyclin-D3-3 OS=Arabidopsis thaliana OX=3702 GN=CYCD3-3 PE=2 SV=1 && PF02984:Cyclin, C-terminal domain|PF00134:Cyclin, N-terminal domain	MYB_related
CsaV3_1G028840	768.52191585795	1038.02792837354	1105.74288665104	595.273935225561	557.336626890193	482.898193386504	970.764243627511	545.169585167419	0.834201039697561	3.5097325757856e-06	0.00018289606422705	CsaV3_1G028840	chr1	15772905	15777418	-	3201	protein_coding	- && sp|Q56X72|RTNLS_ARATH Reticulon-like protein B21 OS=Arabidopsis thaliana OX=3702 GN=RTNLB21 PE=2 SV=2 && PF02453:Reticulon	C2H2
novel.394	3363.83966705424	2840.86605949685	3313.90561596619	2187.74033858445	2029.33037230298	1608.43656808585	3172.87044750576	1941.83575965776	0.708754662282927	3.53156427567523e-06	0.000182982644560257	-	chr7	2550679	2554176	-	2436	-	- && sp|O80891|CSLB4_ARATH Cellulose synthase-like protein B4 OS=Arabidopsis thaliana OX=3702 GN=CSLB4 PE=3 SV=1 && PF03552:Cellulose synthase	LBD
CsaV3_5G002950	499.143099990215	399.85513859538	358.057989591734	622.430592854464	862.569583299214	924.483803688611	419.018742725776	803.161326614096	-0.941163657468756	3.53248348571925e-06	0.000182982644560257	CsaV3_5G002950	chr5	1856096	1859659	+	2280	protein_coding	- && sp|Q9FLL1|NOB1_ARATH RNA-binding NOB1-like protein OS=Arabidopsis thaliana OX=3702 GN=NOB1 PE=1 SV=1 && PF08772:Nin one binding (NOB1) Zn-ribbon like|PF17146:PIN domain of ribonuclease	-
CsaV3_6G042990	166.381033330072	90.7401935465824	129.59871549028	42.3643859010892	54.1710366323178	33.0500664675174	128.906647455645	43.1951630003081	1.57902916335957	3.67657035006511e-06	0.000189879539537738	CsaV3_6G042990	chr6	25274806	25276291	+	948	protein_coding	- && sp|Q84TE9|DOF53_ARATH Dof zinc finger protein DOF5.3 OS=Arabidopsis thaliana OX=3702 GN=DOF5.3 PE=2 SV=1 && PF02701:Dof domain, zinc finger	Dof
CsaV3_2G014400	945.089543065373	909.396225433881	981.128737141156	1321.98609337501	1404.27994962239	1355.05272516821	945.20483521347	1360.43958938854	-0.525056752446554	3.84049196836582e-06	0.000197756846074339	CsaV3_2G014400	chr2	12017419	12022767	+	2188	protein_coding	- && sp|Q944K2|OST48_ARATH Dolichyl-diphosphooligosaccharide--protein glycosyltransferase 48 kDa subunit OS=Arabidopsis thaliana OX=3702 GN=OST48 PE=2 SV=1 && PF03345:Oligosaccharyltransferase 48 kDa subunit beta	-
CsaV3_3G034510	1789.44499112138	1094.86519246316	1002.7285230562	2352.85281696818	2675.21580907293	2641.25114519576	1295.67956888025	2556.43992374562	-0.981479753312385	3.91272341254968e-06	0.000200880146088682	CsaV3_3G034510	chr3	29240372	29243551	-	1320	protein_coding	- && sp|Q9FGP9|RER1_ARATH Protein RETICULATA-RELATED 1, chloroplastic OS=Arabidopsis thaliana OX=3702 GN=RER1 PE=1 SV=1 && PF11891:Protein RETICULATA-related	-
CsaV3_7G006020	544.416850556221	422.789473228032	348.919618627676	932.016489823962	678.17970860844	1014.45342907241	438.708647470643	874.88320916827	-0.998239322639559	3.93127316093784e-06	0.000200941713358746	CsaV3_7G006020	chr7	3619818	3622864	+	2022	protein_coding	- && sp|O22822|U74F2_ARATH UDP-glycosyltransferase 74F2 OS=Arabidopsis thaliana OX=3702 GN=UGT74F2 PE=1 SV=1 && PF00201:UDP-glucoronosyl and UDP-glucosyl transferase	bHLH
CsaV3_7G023530	303.334128792239	309.114945048797	425.349630327072	177.06140774045	193.765631030983	145.053069496326	345.932901389369	171.960036089253	1.0123358174346	3.93708191909029e-06	0.000200941713358746	CsaV3_7G023530	chr7	12603939	12609402	-	2044	protein_coding	- && sp|Q6NKZ9|Y4345_ARATH Probable receptor-like serine/threonine-protein kinase At4g34500 OS=Arabidopsis thaliana OX=3702 GN=At4g34500 PE=2 SV=1 && PF00069:Protein kinase domain	bHLH
CsaV3_6G009300	805.872760074905	1018.08502869297	604.794005621305	1558.79214789905	1432.40721864302	1475.3182448139	809.583931463061	1488.83920378532	-0.879832346599597	4.00424846602706e-06	0.000203770450530697	CsaV3_6G009300	chr6	7462656	7465297	+	2333	protein_coding	- && sp|A7MAS5|75L17_MALDO Phloretin 4'-O-glucosyltransferase OS=Malus domestica OX=3750 GN=UGT75L17 PE=1 SV=1 && PF00201:UDP-glucoronosyl and UDP-glucosyl transferase	bHLH
CsaV3_1G009880	285.224628565837	136.608862811888	225.966991111257	74.9523750557731	92.7158126976208	44.0667552900232	215.933494162994	70.5783143478057	1.61598829277399	4.05654080519822e-06	0.000205827931557324	CsaV3_1G009880	chr1	6153304	6155828	-	1895	protein_coding	- && sp|Q93W88|BH137_ARATH Transcription factor bHLH137 OS=Arabidopsis thaliana OX=3702 GN=BHLH137 PE=1 SV=1 && PF00010:Helix-loop-helix DNA-binding domain	bHLH
CsaV3_3G047980	178.831314735723	258.26055086335	484.333661095084	74.9523750557731	130.218838058456	53.247329308778	307.141842231386	86.1395141410025	1.83827228598404	4.15536138281839e-06	0.0002102273646532	CsaV3_3G047980	chr3	39128226	39137149	+	4211	protein_coding	- && sp|F4K0J3|KN4C_ARATH Kinesin-like protein KIN-4C OS=Arabidopsis thaliana OX=3702 GN=KIN4C PE=2 SV=2 && PF00225:Kinesin motor domain	MYB_related
CsaV3_4G024840	20402.6156925706	20408.5663881088	14760.1306289474	28065.862526319	30282.6512281701	32289.9149387645	18523.7709032089	30212.8095644179	-0.705866120060656	4.28159357700835e-06	0.00021598399227275	CsaV3_4G024840	chr4	14570618	14574300	+	3032	protein_coding	- && sp|P27322|HSP72_SOLLC Heat shock cognate 70 kDa protein 2 OS=Solanum lycopersicum OX=4081 GN=HSC-2 PE=2 SV=1 && PF00012:Hsp70 protein	GATA
CsaV3_2G016220	124.502814056516	212.391881598045	185.259702271361	68.4347772248364	81.2565549484767	50.4931571031515	174.051465975307	66.7281630921549	1.38857769270098	4.39907306326137e-06	0.000221266999613839	CsaV3_2G016220	chr2	13436249	13440821	+	3532	protein_coding	- && sp|Q9AQW1|REL2_ORYSJ Protein ROLLING AND ERECT LEAF 2 OS=Oryza sativa subsp. japonica OX=39947 GN=REL2 PE=2 SV=1 && PF04783:Protein of unknown function (DUF630)|PF04782:Protein of unknown function (DUF632)	-
CsaV3_6G015400	6880.47824226875	6043.695748196	5227.14819144128	11508.9915031292	8294.41910897143	10770.6494388032	6050.44072730201	10191.3533503013	-0.752404834437199	4.57087521770049e-06	0.000228690713402687	CsaV3_6G015400	chr6	11272169	11273869	+	1555	protein_coding	- && sp|Q06588|ACCO4_ARATH 1-aminocyclopropane-1-carboxylate oxidase 4 OS=Arabidopsis thaliana OX=3702 GN=ACO4 PE=1 SV=2 && PF03171:2OG-Fe(II) oxygenase superfamily|PF14226:non-haem dioxygenase in morphine synthesis N-terminal	STAT
CsaV3_1G033650	4555.67115070434	4186.01464295113	4830.04443500312	7031.40179327565	7099.53105094703	5981.14397321877	4523.91007621953	6704.02560581382	-0.567256959641526	4.57302354352172e-06	0.000228690713402687	CsaV3_1G033650	chr1	20738557	20740463	+	1140	protein_coding	- && sp|P42798|R15A1_ARATH 40S ribosomal protein S15a-1 OS=Arabidopsis thaliana OX=3702 GN=RPS15AA PE=2 SV=2 && PF00410:Ribosomal protein S8	C2H2
CsaV3_3G012600	3653.59167067668	3870.91682799816	3981.00669634244	5776.76421082031	6111.9513831117	5007.08506982888	3835.17173167243	5631.93355458697	-0.554068020060693	4.68605021863483e-06	0.000233669624838995	CsaV3_3G012600	chr3	9643519	9645574	+	1157	protein_coding	- && sp|Q08112|RS151_ARATH 40S ribosomal protein S15-1 OS=Arabidopsis thaliana OX=3702 GN=RPS15A PE=2 SV=1 && PF00203:Ribosomal protein S19	-
CsaV3_6G021530	2713.0295026679	2924.62623815523	2939.2324064398	3947.49175293739	4693.08692362676	3967.84409090583	2858.96271575431	4202.80758915666	-0.555634305682804	4.75155341719176e-06	0.000236257038534466	CsaV3_6G021530	chr6	14573650	14575121	-	429	protein_coding	- && sp|P46297|RS23_FRAAN 40S ribosomal protein S23 OS=Fragaria ananassa OX=3747 GN=RPS23 PE=2 SV=1 && PF00164:Ribosomal protein S12/S23	NF-YB
CsaV3_3G040550	2968.82619336584	2103.97591629988	1983.02649920063	4190.81540529236	3679.46348817974	5670.84057138486	2351.94286962211	4513.70648828565	-0.940991653162748	4.87813572366461e-06	0.000241857969179291	CsaV3_3G040550	chr3	33230037	33231051	-	1015	protein_coding	- && - && -	-
CsaV3_6G012880	23.7687190471531	20.9400446645959	29.9073958823722	135.783288144517	98.9663169244267	53.247329308778	24.8720531980404	95.9989781259071	-1.93986627789665	4.94853604159766e-06	0.000244649418603545	CsaV3_6G012880	chr6	8998306	9002743	-	3564	protein_coding	- && sp|F4I114|Y1960_ARATH Probable serine/threonine-protein kinase At1g09600 OS=Arabidopsis thaliana OX=3702 GN=At1g09600 PE=3 SV=1 && PF00069:Protein kinase domain	C3H
CsaV3_6G009480	1114.8661076879	937.316284986675	869.806763578993	1349.14275100392	1844.94049761221	1839.78703335847	973.996385417854	1677.9567606582	-0.785851050688803	4.99267063059339e-06	0.000246130151854225	CsaV3_6G009480	chr6	7636800	7644606	-	3188	protein_coding	- && sp|F4JFN3|HS906_ARATH Heat shock protein 90-6, mitochondrial OS=Arabidopsis thaliana OX=3702 GN=HSP90-6 PE=1 SV=1 && PF02518:Histidine kinase-, DNA gyrase B-, and HSP90-like ATPase|PF00183:Hsp90 protein	bZIP
CsaV3_3G014080	139.216782990468	233.33192626264	260.858952974025	58.6583804784312	100.008067628894	38.5584108787703	211.135887409044	65.7416196620319	1.68867028638916	5.06565494986523e-06	0.000249020709192667	CsaV3_3G014080	chr3	10568545	10575249	+	4905	protein_coding	- && sp|F4JY37|RUK_ARATH Serine/threonine-protein kinase RUNKEL OS=Arabidopsis thaliana OX=3702 GN=RUK PE=1 SV=1 && PF00069:Protein kinase domain	CAMTA
CsaV3_2G001620	2833.00494166782	3064.22653591921	2900.18663959337	4175.60767702017	5318.13734630735	4121.15967701904	2932.4727057268	4538.30156678219	-0.629942129970535	5.13125463552962e-06	0.000251532942628095	CsaV3_2G001620	chr2	463655	465894	+	1255	protein_coding	- && sp|P46290|RL31_NICGU 60S ribosomal protein L31 OS=Nicotiana glutinosa OX=35889 GN=RPL31 PE=2 SV=1 && PF01198:Ribosomal protein L31e	-
CsaV3_6G014960	3856.19170445955	3789.15093930784	3612.14881379318	5451.97058557863	6004.65106055154	4922.62378885634	3752.49715252019	5459.74847832883	-0.541003190353182	5.20439418203535e-06	0.000254399583777069	CsaV3_6G014960	chr6	10868313	10871091	-	1355	protein_coding	- && sp|B8B9K6|R10A_ORYSI 60S ribosomal protein L10a OS=Oryza sativa subsp. indica OX=39946 GN=RPL10A PE=3 SV=1 && PF00687:Ribosomal protein L1p/L10e family	bZIP
CsaV3_1G042470	400.672692509152	290.169190352258	282.458738889071	691.951636384456	514.624848007019	616.934574060324	324.433540583494	607.837019483933	-0.908324306569012	5.25201087026011e-06	0.000256006024246134	CsaV3_1G042470	chr1	27375659	27384818	+	1952	protein_coding	- && sp|B8AVF0|BGL12_ORYSI Beta-glucosidase 12 OS=Oryza sativa subsp. indica OX=39946 GN=BGLU12 PE=3 SV=1 && PF00232:Glycosyl hydrolase family 1	EIL
CsaV3_6G039970	211.654783896078	206.409011693874	132.92175947721	332.397489377777	427.117788831737	368.141018152068	183.661851689054	375.885432120527	-1.03787572270438	5.27060137995583e-06	0.000256192565115892	CsaV3_6G039970	chr6	22981615	22983518	-	839	protein_coding	- && sp|B0BLT0|ZN593_XENTR Zinc finger protein 593 OS=Xenopus tropicalis OX=8364 GN=znf593 PE=2 SV=1 && PF12171:Zinc-finger double-stranded RNA-binding	C2H2
CsaV3_6G039570	2229.73221537579	2092.01017649154	1624.96850960889	2904.6760999875	3547.16114871235	3295.82607273298	1982.23696715874	3249.22110714428	-0.713657939705603	5.30781647159489e-06	0.000257280835842419	CsaV3_6G039570	chr6	22719333	22720833	-	1501	protein_coding	- && sp|P50883|RL121_ARATH 60S ribosomal protein L12-1 OS=Arabidopsis thaliana OX=3702 GN=RPL12A PE=2 SV=2 && PF00298:Ribosomal protein L11, RNA binding domain|PF03946:Ribosomal protein L11, N-terminal domain	-
CsaV3_5G031060	1367.26726709338	1560.53190000441	1323.40226779497	2122.56436027508	2135.58894415868	2984.60461349719	1417.06714496425	2414.25263931032	-0.769109472063691	5.38910046626379e-06	0.000259683056002139	CsaV3_5G031060	chr5	25416753	25422503	+	3232	protein_coding	- && sp|Q9C9V6|Y1790_ARATH BTB/POZ domain-containing protein At1g67900 OS=Arabidopsis thaliana OX=3702 GN=At1g67900 PE=1 SV=1 && PF03000:NPH3 family	MYB
CsaV3_6G006830	1428.38683035749	1445.86022684115	1263.58747603023	1908.56989815932	2327.27107378073	2047.26800618233	1379.27817774295	2094.36965937413	-0.603137222653068	5.40228464468144e-06	0.000259683056002139	CsaV3_6G006830	chr6	5587006	5591791	-	669	protein_coding	- && sp|O22860|RL38_ARATH 60S ribosomal protein L38 OS=Arabidopsis thaliana OX=3702 GN=RPL38A PE=3 SV=1 && PF01781:Ribosomal L38e protein family	GRAS
CsaV3_7G030280	6.79106258490088	13.9600297763973	8.30760996732562	38.0193206804646	58.3380394501884	46.8209274956496	9.68623410954127	47.7260958754342	-2.29855178060116	5.40353411474134e-06	0.000259683056002139	CsaV3_7G030280	chr7	19163415	19164384	-	970	protein_coding	- && - && PF15699:NPR1 interacting	-
CsaV3_6G049000	139.216782990468	131.623137891746	191.075029248489	66.2622446145241	68.7555464948649	66.1001329350347	153.971650043568	67.0393080148079	1.20336521465252	5.41723426916236e-06	0.000259683056002139	CsaV3_6G049000	chr6	28677044	28679594	+	1812	protein_coding	- && sp|Q7ZYD9|A13CB_XENLA Ankyrin repeat domain-containing protein 13C-B OS=Xenopus laevis OX=8355 GN=ankrd13c-b PE=2 SV=1 && PF11904:GPCR-chaperone	-
CsaV3_2G011490	1384.24492355563	1144.72244166458	876.452851552853	1690.23037082294	2431.4461442275	2339.21025997873	1135.14007225769	2153.62892500972	-0.925005033470483	5.46373563412363e-06	0.000261190645892417	CsaV3_2G011490	chr2	8806267	8808266	+	1314	protein_coding	- && sp|Q9FKC0|R13A4_ARATH 60S ribosomal protein L13a-4 OS=Arabidopsis thaliana OX=3702 GN=RPL13AD PE=2 SV=1 && PF00572:Ribosomal protein L13	bHLH
CsaV3_1G041350	913.397917669169	773.784507606021	662.947275392585	1117.76802800566	1493.87051020661	1568.9600998052	783.376566889258	1393.53287933916	-0.832522693369019	5.64309824218796e-06	0.000269023856584307	CsaV3_1G041350	chr1	26322674	26333166	-	4310	protein_coding	- && sp|Q5ZKD5|RRP12_CHICK RRP12-like protein OS=Gallus gallus OX=9031 GN=RRP12 PE=2 SV=1 && PF08161:NUC173 domain	-
CsaV3_1G007780	1980.72658726276	1911.5269343824	2179.91685542624	1493.61616958968	1176.13654534398	1122.78420249371	2024.05679235713	1264.17897247579	0.679791736684566	5.81064760230244e-06	0.000276252514637683	CsaV3_1G007780	chr1	4933750	4935559	-	1729	protein_coding	- && sp|A0A2K8FQU5|TAT_CATRO Tabersonine-19-hydroxy-O-acetyltransferase OS=Catharanthus roseus OX=4058 GN=TAT PE=1 SV=1 && PF02458:Transferase family	CAMTA
CsaV3_7G031320	765.1263845655	606.264150289254	655.470426421992	972.208343114739	1116.75675518932	1278.85396081255	675.620320425582	1122.60635303887	-0.733940782375249	5.91905776510313e-06	0.000280629352011701	CsaV3_7G031320	chr7	19800188	19805565	-	2124	protein_coding	- && sp|Q8GWW8|GFA2_ARATH Chaperone protein dnaJ GFA2, mitochondrial OS=Arabidopsis thaliana OX=3702 GN=GFA2 PE=2 SV=1 && PF00226:DnaJ domain|PF00684:DnaJ central domain|PF01556:DnaJ C terminal domain	C2H2
CsaV3_3G007330	6476.41001846714	6735.71436711169	6051.26310019998	9228.9185286065	10099.7730798139	8457.14478607694	6421.12916192627	9261.94546483244	-0.528514076782764	5.93505285473947e-06	0.000280629352011701	CsaV3_3G007330	chr3	6515188	6516519	+	709	protein_coding	- && sp|P52855|RLA1_MAIZE 60S acidic ribosomal protein P1 OS=Zea mays OX=4577 GN=RPP1A PE=1 SV=1 && PF00428:60s Acidic ribosomal protein	-
CsaV3_7G035370	580.635851009026	478.629592333621	574.886609738933	283.515505645751	358.362242336872	233.186580076373	544.717351027193	291.688109352998	0.902428986329342	5.99535407006686e-06	0.000282710269505082	CsaV3_7G035370	chr7	22353569	22361965	-	3846	protein_coding	- && sp|Q9ZU11|ATB15_ARATH Homeobox-leucine zipper protein ATHB-15 OS=Arabidopsis thaliana OX=3702 GN=ATHB-15 PE=1 SV=1 && PF00046:Homeodomain|PF01852:START domain|PF08670:MEKHLA domain	HD-ZIP
CsaV3_3G034970	353.135254414846	357.975049266188	402.08832241856	227.029657777632	229.185154982883	203.808743216357	371.066208699865	220.007851992291	0.756610558143169	6.05016486228798e-06	0.000284521709634914	CsaV3_3G034970	chr3	29475721	29478678	-	1884	protein_coding	- && sp|Q8S8P3|GT14C_ARATH Beta-glucuronosyltransferase GlcAT14C OS=Arabidopsis thaliana OX=3702 GN=GLCAT14C PE=2 SV=1 && PF02485:Core-2/I-Branching enzyme	E2F/DP
CsaV3_7G034120	1000.54988750873	866.51899112066	790.053707892667	1224.22212591096	1601.17083276678	1625.87965872148	885.707528840686	1483.75753913307	-0.745654104821375	6.09100878907281e-06	0.000285668312207515	CsaV3_7G034120	chr7	21542929	21550113	+	4455	protein_coding	- && sp|Q03701|CEBPZ_HUMAN CCAAT/enhancer-binding protein zeta OS=Homo sapiens OX=9606 GN=CEBPZ PE=1 SV=3 && PF03914:CBF/Mak21 family	-
CsaV3_4G031170	502.538631282665	536.464001407267	559.932911797747	347.605217649962	319.817466271569	347.943755310808	532.978514829227	338.455479744113	0.655895992648931	6.13316191142219e-06	0.000286869969404068	CsaV3_4G031170	chr4	21344216	21350490	+	1993	protein_coding	- && sp|Q9M2G7|LPPD_ARATH Lipid phosphate phosphatase delta OS=Arabidopsis thaliana OX=3702 GN=LPPD PE=2 SV=1 && PF01569:PAP2 superfamily	-
CsaV3_4G029120	333.893910424293	298.146350224485	288.274065866199	493.164902540884	465.66256489704	565.523359555297	306.771442171659	508.116942331074	-0.730559690536361	6.24216253917321e-06	0.00029118345844697	CsaV3_4G029120	chr4	18632511	18634382	-	1872	protein_coding	- && sp|Q8N9T8|KRI1_HUMAN Protein KRI1 homolog OS=Homo sapiens OX=9606 GN=KRI1 PE=1 SV=3 && PF12936:KRI1-like family C-terminal|PF05178:KRI1-like family	-
CsaV3_5G010460	4376.83983596862	3081.17800064769	2272.13132606356	8619.52313141391	11116.5217673743	18899.1296750087	3243.38305422662	12878.391524599	-1.98950363435703	6.43169713907161e-06	0.000299220483791715	CsaV3_5G010460	chr5	6368600	6371273	-	1494	protein_coding	- && sp|Q948P6|FRI3_SOYBN Ferritin-3, chloroplastic OS=Glycine max OX=3847 PE=2 SV=1 && PF00210:Ferritin-like domain	B3
CsaV3_2G006720	642.887258037284	697.004343835836	685.377822304364	470.353310132605	402.115771924513	343.35346830143	675.089808059161	405.27418345285	0.738084667507939	6.5007680414349e-06	0.000301625208082941	CsaV3_2G006720	chr2	3300396	3304927	-	1944	protein_coding	- && sp|O23894|PRS6A_BRACM 26S proteasome regulatory subunit 6A homolog OS=Brassica campestris OX=3711 GN=TBP1 PE=2 SV=1 && -	NAC
CsaV3_2G034620	252.401159405483	242.306231118896	214.336337157001	368.244277447929	395.865267697707	436.99532329273	236.347909227127	400.368289479455	-0.763672034955326	6.52837304551818e-06	0.000302098286557005	CsaV3_2G034620	chr2	23008327	23013839	-	2678	protein_coding	- && sp|Q9LVE0|PTR33_ARATH Protein NRT1/ PTR FAMILY 6.4 OS=Arabidopsis thaliana OX=3702 GN=NPF6.4 PE=1 SV=1 && PF00327:Ribosomal protein L30p/L7e	C3H
CsaV3_3G035560	2787.73119110181	2623.48845297866	2382.62253862899	3592.28267115133	4610.78861797382	3833.80771023201	2597.94739423649	4012.29299978572	-0.627359334787015	6.62591682514732e-06	0.000305796634752078	CsaV3_3G035560	chr3	29785549	29787489	-	1067	protein_coding	- && sp|P46297|RS23_FRAAN 40S ribosomal protein S23 OS=Fragaria ananassa OX=3747 GN=RPS23 PE=2 SV=1 && PF00164:Ribosomal protein S12/S23	NF-YB
CsaV3_6G007430	6240.98651552391	6559.21970493867	6155.93898578829	9744.89502355566	11130.0645265324	8231.30266521557	6318.71506875029	9702.0874051012	-0.618609552825532	6.64717474797732e-06	0.000305963987802786	CsaV3_6G007430	chr6	6049858	6052533	+	1090	protein_coding	- && sp|P49690|RL23_ARATH 60S ribosomal protein L23 OS=Arabidopsis thaliana OX=3702 GN=RPL23A PE=2 SV=3 && PF00238:Ribosomal protein L14p/L23e	WRKY
CsaV3_6G051000	1645.70083307431	1266.37412971604	1207.09572825241	2066.07851240696	2493.95118649555	2207.92805151054	1373.05689701426	2255.98591680435	-0.717269927945901	6.744724600591e-06	0.000308879362220411	CsaV3_6G051000	chr6	29691900	29694280	+	1112	protein_coding	- && sp|P42795|RL111_ARATH 60S ribosomal protein L11-1 OS=Arabidopsis thaliana OX=3702 GN=RPL11A PE=2 SV=2 && PF00281:Ribosomal protein L5|PF00673:ribosomal L5P family C-terminus	-
CsaV3_6G028610	3465.70560582775	3224.76687834777	3573.10304694675	2540.77688776019	2343.93908505221	2070.21944122921	3421.19184370743	2318.31180468054	0.561817632510531	6.74611181245525e-06	0.000308879362220411	CsaV3_6G028610	chr6	16874910	16881017	-	2433	protein_coding	- && sp|Q9FGX1|ACLB2_ARATH ATP-citrate synthase beta chain protein 2 OS=Arabidopsis thaliana OX=3702 GN=ACLB-2 PE=1 SV=1 && PF00549:CoA-ligase|PF00285:Citrate synthase, C-terminal domain	bZIP
CsaV3_3G002970	638.359882980683	1145.71958664861	991.928630098679	1652.21105014248	1734.51492293864	1881.09961644286	925.336033242656	1755.94186317466	-0.92339112177692	6.83317531332601e-06	0.000311608606530006	CsaV3_3G002970	chr3	2456721	2464079	+	2488	protein_coding	- && sp|Q05085|PTR7_ARATH Protein NRT1/ PTR FAMILY 6.3 OS=Arabidopsis thaliana OX=3702 GN=NPF6.3 PE=1 SV=1 && PF00854:POT family	C3H
CsaV3_6G002260	3222.35919653547	3287.58701234156	3297.29039603154	4582.95754145372	5035.82290539662	4268.96691872099	3269.07886830286	4629.24912185711	-0.501732141463092	6.84163424698509e-06	0.000311608606530006	CsaV3_6G002260	chr6	1551092	1553412	-	1315	protein_coding	- && sp|Q9LYK9|RS263_ARATH 40S ribosomal protein S26-3 OS=Arabidopsis thaliana OX=3702 GN=RPS26C PE=2 SV=1 && PF01283:Ribosomal protein S26e	-
CsaV3_2G031060	122.239126528216	222.363331438328	241.751450049176	48.881983732026	93.7575634020885	56.0015015144044	195.451302671907	66.2136828828396	1.5649046443032	6.88004215465501e-06	0.000312537621753216	CsaV3_2G031060	chr2	20417052	20424639	-	3000	protein_coding	- && sp|Q94FL9|MB3R4_ARATH Transcription factor MYB3R-4 OS=Arabidopsis thaliana OX=3702 GN=MYB3R4 PE=1 SV=1 && PF00249:Myb-like DNA-binding domain	MYB
CsaV3_2G011670	23495.9446999929	21543.3173799331	22699.7134747205	29285.7395870093	30961.872687483	31916.2655762011	22579.6585182155	30721.2926168978	-0.444244413271456	7.14964672230774e-06	0.000323936865723776	CsaV3_2G011670	chr2	8971867	8974464	-	2185	protein_coding	- && sp|O23255|SAHH1_ARATH Adenosylhomocysteinase 1 OS=Arabidopsis thaliana OX=3702 GN=SAHH1 PE=1 SV=1 && PF00670:S-adenosyl-L-homocysteine hydrolase, NAD binding domain|PF05221:S-adenosyl-L-homocysteine hydrolase	bHLH
CsaV3_5G010180	159.589970745171	148.574602620228	124.614149509884	246.582451270442	261.47942682138	296.532540805781	144.259574291761	268.198139632534	-0.899791388819284	7.44470744425743e-06	0.000336427104896352	CsaV3_5G010180	chr5	5982305	5985450	-	1797	protein_coding	- && sp|Q9FFF6|JOX2_ARATH Jasmonate-induced oxygenase 2 OS=Arabidopsis thaliana OX=3702 GN=JOX2 PE=1 SV=1 && PF14226:non-haem dioxygenase in morphine synthesis N-terminal|PF03171:2OG-Fe(II) oxygenase superfamily	STAT
CsaV3_4G027290	1867.54221084774	1913.52122435046	1855.08930570381	1364.3504792761	1387.61193835091	1322.92071610257	1878.71758030067	1358.29437790986	0.46806088873659	7.55292964650152e-06	0.000340431138066859	CsaV3_4G027290	chr4	16420288	16423996	-	1733	protein_coding	- && sp|Q94F47|UBC28_ARATH Ubiquitin-conjugating enzyme E2 28 OS=Arabidopsis thaliana OX=3702 GN=UBC28 PE=1 SV=1 && PF00179:Ubiquitin-conjugating enzyme	MYB_related
CsaV3_6G008050	769.6537596221	694.012908883751	709.469891209608	1201.41053350268	1004.24767910681	1086.0619064187	724.378853238486	1097.24003967606	-0.599468641636457	7.60459325464693e-06	0.000341871779139607	CsaV3_6G008050	chr6	6456718	6457596	-	879	protein_coding	- && sp|Q9LSD5|TCP20_ARATH Transcription factor TCP20 OS=Arabidopsis thaliana OX=3702 GN=TCP20 PE=1 SV=1 && PF03634:TCP family transcription factor	TCP
CsaV3_7G003200	149.403376867819	24.9286246007094	83.9068606699888	9.77639674640519	17.7097619759501	2.75417220562645	86.0796207128392	10.0801103093272	3.10335851371493	7.75133981477733e-06	0.000347568474950468	CsaV3_7G003200	chr7	2391795	2393531	-	1426	protein_coding	- && sp|B0ZB57|OMT3_HUMLU Probable O-methyltransferase 3 OS=Humulus lupulus OX=3486 GN=OMT3 PE=2 SV=1 && PF08100:Dimerisation domain|PF00891:O-methyltransferase domain	-
CsaV3_1G012700	632.700664159932	541.449726327409	575.717370735666	804.923332120694	979.245662199591	1001.60062544615	583.289253741002	928.589873255479	-0.672004922758635	7.79468810174514e-06	0.000348611398529854	CsaV3_1G012700	chr1	7950563	7963143	+	3506	protein_coding	- && sp|A7S6A5|SDA1_NEMVE Protein SDA1 homolog OS=Nematostella vectensis OX=45351 GN=sdad1 PE=3 SV=1 && PF08158:NUC130/3NT domain|PF05285:SDA1	-
CsaV3_7G031310	1048.08732560304	1044.01079827771	1437.21652434733	657.19111461946	741.726501580967	487.488480395881	1176.43821607603	628.802032198769	0.905235149746888	7.83414800093823e-06	0.00034947550195445	CsaV3_7G031310	chr7	19795466	19795876	-	411	protein_coding	- && sp|P59226|H32_ARATH Histone H3.2 OS=Arabidopsis thaliana OX=3702 GN=HTR2 PE=1 SV=2 && PF00125:Core histone H2A/H2B/H3/H4	B3
CsaV3_1G042860	5409.08134887355	4409.37511937349	3009.01633016534	6847.82278770426	8448.59821323264	9338.47989187741	4275.82426613746	8211.6336309381	-0.94180980251711	7.87834702064657e-06	0.000350546040639179	CsaV3_1G042860	chr1	27757545	27763819	+	2695	protein_coding	- && sp|Q75NZ0|SIR_PEA Sulfite reductase [ferredoxin], chloroplastic OS=Pisum sativum OX=3888 GN=SIR PE=1 SV=2 && PF01077:Nitrite and sulphite reductase 4Fe-4S domain|PF03460:Nitrite/Sulfite reductase ferredoxin-like half domain	-
CsaV3_6G047710	315.784410197891	238.317651182782	254.212865000164	431.247723146985	467.746066305975	482.898193386504	269.438308793612	460.630660946488	-0.776651530065084	7.95832865218401e-06	0.000353199174172249	CsaV3_6G047710	chr6	28103115	28106635	-	1716	protein_coding	- && sp|Q84J71|PP161_ARATH Pentatricopeptide repeat-containing protein At2g17670 OS=Arabidopsis thaliana OX=3702 GN=At2g17670 PE=1 SV=1 && PF12854:PPR repeat|PF13041:PPR repeat family	-
CsaV3_6G038160	74.7016884339097	46.8658142493338	56.4917477778142	192.269136012635	134.385840876327	124.855806655066	59.3530834870192	150.503594514676	-1.34546756582126	8.12861986372827e-06	0.000359836582896114	CsaV3_6G038160	chr6	21682521	21684899	+	1216	protein_coding	- && - && PF13419:Haloacid dehalogenase-like hydrolase	LBD
CsaV3_5G014480	784.367728556052	818.656031887298	739.37728709198	1128.63069105722	1341.77490735433	1109.01334146558	780.800349178444	1193.13964662571	-0.61197259115164	8.19214319014759e-06	0.000361725854398552	CsaV3_5G014480	chr5	11473980	11482461	-	1119	protein_coding	- && sp|Q9SR15|SYWC_ARATH Tryptophan--tRNA ligase, cytoplasmic OS=Arabidopsis thaliana OX=3702 GN=At3g04600 PE=2 SV=1 && PF00579:tRNA synthetases class I (W and Y)	MYB
CsaV3_2G008440	3782.62185978979	3762.22802473907	4088.17486492094	5219.50959627522	6246.33722398803	5375.22608798095	3877.67491648327	5613.69096941473	-0.533592234528451	8.28994593134609e-06	0.000365115309001647	CsaV3_2G008440	chr2	4726803	4729477	+	1336	protein_coding	- && sp|P49199|RS8_ORYSJ 40S ribosomal protein S8 OS=Oryza sativa subsp. japonica OX=39947 GN=RPS8 PE=2 SV=2 && PF01201:Ribosomal protein S8e	bZIP
CsaV3_7G021790	288.620159858288	302.134930160599	319.012222745304	160.767413163108	178.139370463968	188.201767384474	303.255770921397	175.702850337183	0.787076013838908	8.67970610613143e-06	0.000381313772303035	CsaV3_7G021790	chr7	10484949	10489846	+	4440	protein_coding	- && - && -	-
CsaV3_1G033640	4603.20858879865	5009.65639975857	5289.45526619622	3427.1701927676	3618.00019661615	2876.27384007589	4967.44008491781	3307.14807648654	0.587279023881922	8.74834774520377e-06	0.000383358783895255	CsaV3_1G033640	chr1	20727845	20729399	-	1197	protein_coding	- && sp|Q9M531|H2A_EUPES Histone H2A OS=Euphorbia esula OX=3993 PE=2 SV=1 && PF16211:C-terminus of histone H2A|PF00125:Core histone H2A/H2B/H3/H4	GeBP
CsaV3_1G040350	426.705099084606	367.946499106471	334.796681683223	576.807408037906	613.591164931446	782.184906397911	376.4827599581	657.527826455754	-0.807287683110723	9.029657744714e-06	0.000394689296836328	CsaV3_1G040350	chr1	25590444	25594449	-	1865	protein_coding	- && sp|Q9ZUN8|HTD1_ARATH Protein HEAT STRESS TOLERANT DWD 1 OS=Arabidopsis thaliana OX=3702 GN=HTD1 PE=1 SV=1 && PF12265:Histone-binding protein RBBP4 or subunit C of CAF1 complex	LBD
CsaV3_6G004020	988.099606103079	869.510426072746	716.115979183469	1597.89773488467	1282.39511719968	1385.3486194301	857.908670453098	1421.88049050482	-0.730118040875149	9.06818152229408e-06	0.000395377271247159	CsaV3_6G004020	chr6	3437451	3441044	+	2979	protein_coding	- && sp|Q9C6K3|DF1_ARATH Trihelix transcription factor DF1 OS=Arabidopsis thaliana OX=3702 GN=DF1 PE=4 SV=1 && PF13837:Myb/SANT-like DNA-binding domain	Trihelix
novel.307	18.1095002264024	31.9086394889081	29.0766348856397	60.8309130887434	122.926583127183	89.0515679819218	26.3649248669834	90.936354732616	-1.77869806992785	9.10816741472585e-06	0.000396125386335182	-	chr6	5693513	5696133	+	1846	-	- && - && -	-
CsaV3_1G045700	2018.07743147971	1779.90379649065	1830.16647580183	2525.56915948801	3024.20229506959	2718.3679669533	1876.04923459073	2756.04647383697	-0.555254522220465	9.20367855886726e-06	0.000399278585080059	CsaV3_1G045700	chr1	31545774	31548902	-	1658	protein_coding	- && sp|Q9SS17|RS241_ARATH 40S ribosomal protein S24-1 OS=Arabidopsis thaliana OX=3702 GN=RPS24A PE=2 SV=1 && PF01282:Ribosomal protein S24e	-
CsaV3_1G005540	439.155380490257	441.735227924571	302.397002810653	641.983386347274	691.72246776652	861.137842959203	394.429203741827	731.614565690999	-0.894165901586452	9.32729450258737e-06	0.000403632273075807	CsaV3_1G005540	chr1	3605166	3608682	+	2980	protein_coding	- && sp|Q8LFV3|CDF3_ARATH Cyclic dof factor 3 OS=Arabidopsis thaliana OX=3702 GN=CDF3 PE=1 SV=2 && PF02701:Dof domain, zinc finger	Dof
CsaV3_3G032720	202.600033782876	218.374751502215	255.043625996897	400.832266602613	359.403993041339	393.846625404582	225.339470427329	384.694295016178	-0.768308547497935	9.41335416228959e-06	0.000406053426854675	CsaV3_3G032720	chr3	28226679	28228854	+	1442	protein_coding	- && sp|Q9SAG8|DNAJ8_ARATH Chaperone protein dnaJ 8, chloroplastic OS=Arabidopsis thaliana OX=3702 GN=ATJ8 PE=2 SV=1 && PF00226:DnaJ domain	-
CsaV3_1G037550	371.244754641248	436.74950300443	662.947275392585	234.633521913725	258.354174707977	160.660045328209	490.313844346087	217.88258064997	1.17350855546832	9.43004270284297e-06	0.000406053426854675	CsaV3_1G037550	chr1	23480284	23482642	-	1899	protein_coding	- && sp|Q94C59|PATL4_ARATH Patellin-4 OS=Arabidopsis thaliana OX=3702 GN=PATL4 PE=1 SV=2 && PF03765:CRAL/TRIO, N-terminal domain|PF00650:CRAL/TRIO domain	DBB
CsaV3_6G040450	224.105065301729	230.340491310555	219.320903137396	134.69702183936	121.884832422715	106.494658617556	224.58881991656	121.02550429321	0.894226386571487	9.47302636246307e-06	0.000406884845727984	CsaV3_6G040450	chr6	23407890	23411113	-	2314	protein_coding	- && - && -	LBD
CsaV3_7G028160	443.682755546858	381.906528882869	345.596574640746	571.376076512126	786.521781873076	676.608305182231	390.395286356824	678.168721189144	-0.798844655024048	9.49624632742658e-06	0.000406884845727984	CsaV3_7G028160	chr7	17744511	17747683	+	2275	protein_coding	- && sp|Q9SY07|PP302_ARATH Pentatricopeptide repeat-containing protein At4g02820, mitochondrial OS=Arabidopsis thaliana OX=3702 GN=At4g02820 PE=2 SV=1 && PF13041:PPR repeat family	HSF
CsaV3_5G002770	1085.43816981999	757.830187861567	646.332055457933	1308.95089771314	1770.97619759501	1660.76583999275	829.866804379831	1580.23097843363	-0.930731434351137	9.55724331662656e-06	0.000408489761757194	CsaV3_5G002770	chr5	1702605	1706459	+	2201	protein_coding	- && sp|O66601|GUAA_AQUAE GMP synthase [glutamine-hydrolyzing] OS=Aquifex aeolicus (strain VF5) OX=224324 GN=guaA PE=3 SV=1 && PF00117:Glutamine amidotransferase class-I|PF00958:GMP synthase C terminal domain	-
CsaV3_7G021830	2106.36124508342	1073.92514779856	1594.23035272979	874.444375650687	788.605283282011	723.42923267788	1591.50558187059	795.492963870193	1.0003677264817	9.61908140623091e-06	0.000410122652683845	CsaV3_7G021830	chr7	10538881	10540789	-	1346	protein_coding	- && sp|P41568|SUI11_ARATH Protein translation factor SUI1 homolog 1 OS=Arabidopsis thaliana OX=3702 GN=At4g27130 PE=1 SV=2 && PF01253:Translation initiation factor SUI1	MYB_related
CsaV3_3G045070	685.897321074989	572.361220832289	582.363458709526	837.511321275378	1111.54800166698	1182.45793361562	613.540666872268	1043.83908551933	-0.76807391684308	9.72982134532052e-06	0.000413827425993498	CsaV3_3G045070	chr3	36847442	36856691	+	2905	protein_coding	- && sp|Q9ZRZ8|RH28_ARATH DEAD-box ATP-dependent RNA helicase 28 OS=Arabidopsis thaliana OX=3702 GN=RH28 PE=2 SV=1 && PF00271:Helicase conserved C-terminal domain|PF00270:DEAD/DEAH box helicase	WRKY
CsaV3_1G001890	966.594574584226	738.884433165028	958.698190229377	549.650750409003	576.08813957061	465.45510275087	888.059065992877	530.397997576828	0.744354339740302	9.95118993299897e-06	0.000422207821289318	CsaV3_1G001890	chr1	1232528	1236547	+	3012	protein_coding	- && sp|Q6NPR6|TORL3_ARATH TORTIFOLIA1-like protein 3 OS=Arabidopsis thaliana OX=3702 GN=TOR1L3 PE=2 SV=1 && -	E2F/DP
CsaV3_4G006440	157.32628321687	190.45469194942	296.581675833525	41.278119595933	103.133319742297	30.2958942618909	214.787550333272	58.2357778667071	1.88753224157638	1.00045585797476e-05	0.000423436841547218	CsaV3_4G006440	chr4	4306307	4309079	+	2017	protein_coding	- && sp|Q9SUP7|HMGB6_ARATH High mobility group B protein 6 OS=Arabidopsis thaliana OX=3702 GN=HMGB6 PE=2 SV=1 && PF00505:HMG (high mobility group) box	-
CsaV3_3G046540	590.822444886377	632.189919873992	463.56463617677	851.632783242408	966.744653745979	947.435238735498	562.192333645713	921.937558574628	-0.7154147848631	1.00478677982609e-05	0.000424235157915379	CsaV3_3G046540	chr3	37996471	38000337	-	1766	protein_coding	- && sp|Q8H0V5|OCP3_ARATH Protein OVEREXPRESSOR OF CATIONIC PEROXIDASE 3 OS=Arabidopsis thaliana OX=3702 GN=OCP3 PE=1 SV=1 && PF00046:Homeodomain	HB-other
CsaV3_3G006680	162.985502037621	132.620282875774	123.783388513152	241.151119744661	281.272690206266	256.13801512326	139.796391142182	259.520608358062	-0.897166180675301	1.01147490070331e-05	0.000426022426017099	CsaV3_3G006680	chr3	5876148	5878335	+	1120	protein_coding	- && sp|O65082|RL15B_PICMA 60S ribosomal protein L15-2 OS=Picea mariana OX=3335 GN=SB62 PE=2 SV=1 && PF00827:Ribosomal L15	-
CsaV3_7G001500	649.678320622185	450.709532780827	289.104826862932	1137.32082149847	877.154093161761	1049.33961034368	463.164226755314	1021.27150833464	-1.14323980687681	1.01717410420129e-05	0.000427385526155083	CsaV3_7G001500	chr7	1294094	1296068	+	1014	protein_coding	- && sp|Q9SVE5|EXLA2_ARATH Expansin-like A2 OS=Arabidopsis thaliana OX=3702 GN=EXLA2 PE=2 SV=1 && PF03330:Lytic transglycolase|PF01357:Pollen allergen	bHLH
CsaV3_2G016560	431.232474141206	569.369785880204	564.08671678141	212.908195810602	315.650463453698	135.872495477571	521.562992267607	221.477051580624	1.23803022696806	1.03456992213299e-05	0.000433163552540614	CsaV3_2G016560	chr2	13811402	13813544	-	1971	protein_coding	- && sp|Q9FJU9|E1313_ARATH Glucan endo-1,3-beta-glucosidase 13 OS=Arabidopsis thaliana OX=3702 GN=At5g56590 PE=2 SV=1 && PF00332:Glycosyl hydrolases family 17|PF07983:X8 domain	C2H2
CsaV3_4G032430	603.272726292029	426.778053164146	272.48960692828	942.879152875523	797.98103962222	1280.6900756163	434.180128794818	1007.18342270468	-1.2165720836275	1.03591813694667e-05	0.000433163552540614	CsaV3_4G032430	chr4	22918862	22920972	-	2111	protein_coding	- && sp|D3UAG1|U7A16_PYRCO UDP-glycosyltransferase 71A16 OS=Pyrus communis OX=23211 GN=UGT71A16 PE=1 SV=1 && PF00201:UDP-glucoronosyl and UDP-glucosyl transferase	bHLH
CsaV3_UNG002050	414.254817678954	494.583912078075	501.779642026468	305.240831748873	285.439693024136	259.810244730761	470.206123927832	283.496923167924	0.7325407821444	1.04454212169938e-05	0.000435483989942992	CsaV3_UNG002050	scaffold90	102402	105498	-	2758	protein_coding	- && sp|Q8H181|GTL2_ARATH Trihelix transcription factor GTL2 OS=Arabidopsis thaliana OX=3702 GN=At5g28300 PE=2 SV=1 && PF13837:Myb/SANT-like DNA-binding domain	Trihelix
CsaV3_2G035410	611.19563264108	452.703822748884	513.410295980723	862.495446293969	834.442314278588	829.005833893561	525.769917123562	841.981198155372	-0.680587401607485	1.04648662367445e-05	0.000435483989942992	CsaV3_2G035410	chr2	23682085	23682926	-	264	protein_coding	- && sp|O82067|TOM7A_SOLTU Mitochondrial import receptor subunit TOM7-1 OS=Solanum tuberosum OX=4113 GN=TOM7-1 PE=3 SV=3 && -	ERF
CsaV3_7G029170	10532.9380691813	8249.38045286677	10956.076024909	6995.55500520549	6054.65509436598	5364.20939915844	9912.79818231902	6138.13983290997	0.691611700097273	1.0516102342615e-05	0.000436569196055978	CsaV3_7G029170	chr7	18466742	18484477	+	4602	protein_coding	- && sp|Q7DM58|AB4C_ARATH ABC transporter C family member 4 OS=Arabidopsis thaliana OX=3702 GN=ABCC4 PE=1 SV=2 && PF00005:ABC transporter|PF00664:ABC transporter transmembrane region	bZIP
CsaV3_2G012830	220.709534009279	118.660253099377	67.2916407353375	1723.90462628278	458.370309965766	2932.27534159029	135.553809281331	1704.85009261295	-3.65395508996324	1.06677989278654e-05	0.000441442572930608	CsaV3_2G012830	chr2	10372097	10372425	+	329	protein_coding	- && - && -	-
CsaV3_6G047490	61.119563264108	61.8229890097594	70.6146847222678	127.093157703267	134.385840876327	155.151700916957	64.5190789987117	138.876899832184	-1.10405230015037	1.06843704622172e-05	0.000441442572930608	CsaV3_6G047490	chr6	28014814	28019440	+	3041	protein_coding	- && sp|Q5Z8P0|P2C60_ORYSJ Probable protein phosphatase 2C 60 OS=Oryza sativa subsp. japonica OX=39947 GN=Os06g0717800 PE=2 SV=1 && PF00069:Protein kinase domain	LBD
CsaV3_1G004120	10974.3571371998	11420.301502077	9074.40236730978	14522.2942336323	18218.1363197303	15776.8164512302	10489.6870021955	16172.4156681976	-0.624657244366003	1.08175893407567e-05	0.000445885101734325	CsaV3_1G004120	chr1	2579628	2581713	-	1952	protein_coding	- && sp|O24076|GBLP_MEDSA Guanine nucleotide-binding protein subunit beta-like protein OS=Medicago sativa OX=3879 GN=GB1 PE=2 SV=1 && PF00400:WD domain, G-beta repeat	MYB
CsaV3_1G039130	218.445846480978	216.380461534158	176.121331307303	322.621092631371	358.362242336872	456.274528732115	203.64921310748	379.085954566786	-0.900292082902439	1.08800676362828e-05	0.000447397662778234	CsaV3_1G039130	chr1	24626163	24630489	+	1491	protein_coding	- && sp|Q9LE16|BRX11_ARATH Ribosome biogenesis protein BRX1 homolog 1 OS=Arabidopsis thaliana OX=3702 GN=BRIX1-1 PE=2 SV=1 && PF04427:Brix domain	-
CsaV3_4G028060	753.807946923998	820.650321855355	562.425194787945	1010.2276637952	1451.15873132344	1573.55038681458	712.294487855766	1344.97892731107	-0.918321804477099	1.1045946843187e-05	0.00045314495406578	CsaV3_4G028060	chr4	17474974	17478850	+	2258	protein_coding	- && sp|Q39134|AAP3_ARATH Amino acid permease 3 OS=Arabidopsis thaliana OX=3702 GN=AAP3 PE=1 SV=2 && PF01490:Transmembrane amino acid transporter protein	MYB_related
CsaV3_6G005730	424.441411556305	368.9436440905	402.08832241856	590.928870004936	746.935255103305	610.508172247196	398.491126021788	649.457432451812	-0.704993414481575	1.10989462453074e-05	0.000454245316497217	CsaV3_6G005730	chr6	4910905	4913962	-	2403	protein_coding	- && sp|Q8VYW2|BAM9_ARATH Inactive beta-amylase 9 OS=Arabidopsis thaliana OX=3702 GN=BAM9 PE=2 SV=1 && PF01373:Glycosyl hydrolase family 14	ERF
CsaV3_2G015470	1251.81920315006	957.259184667243	952.882863252249	1504.47883264124	1792.85296238883	1890.28019046162	1053.98708368985	1729.2039951639	-0.715478302671108	1.13071351482332e-05	0.000461676979358332	CsaV3_2G015470	chr2	12922005	12924570	-	1167	protein_coding	- && sp|Q9XHS0|RS12_HORVU 40S ribosomal protein S12 OS=Hordeum vulgare OX=4513 GN=RPS12 PE=2 SV=1 && PF01248:Ribosomal protein L7Ae/L30e/S12e/Gadd45 family	GATA
CsaV3_3G000780	1773.59917842328	1947.42415380742	1393.18619152051	2541.86315406535	2761.68111754374	2806.50147753335	1704.73650791707	2703.34858304748	-0.665886699905069	1.14221221954744e-05	0.000465277198258372	CsaV3_3G000780	chr3	627539	632974	+	3276	protein_coding	- && sp|Q41009|TOC34_PEA Translocase of chloroplast 34 OS=Pisum sativum OX=3888 GN=TOC34 PE=1 SV=1 && PF04548:AIG1 family	bHLH
CsaV3_6G053210	611.19563264108	522.50397163087	540.825408872898	286.774304561219	334.401976134116	379.157706974574	558.175004381616	333.444662556636	0.740919883714223	1.16756533428026e-05	0.000474367909502256	CsaV3_6G053210	chr6	31062245	31073971	-	2955	protein_coding	- && sp|Q54V77|PYRG_DICDI CTP synthase OS=Dictyostelium discoideum OX=44689 GN=ctps PE=3 SV=1 && PF06418:CTP synthase N-terminus|PF00117:Glutamine amidotransferase class-I	YABBY
CsaV3_1G044500	1628.72317661206	1312.24279898135	1545.21545392257	1058.02338122207	863.611334003682	719.757003070378	1495.39380983866	880.463906098711	0.764872963939909	1.16999634222881e-05	0.000474367909502256	CsaV3_1G044500	chr1	29882529	29886534	+	1189	protein_coding	- && sp|O48964|IDI1_CAMAC Isopentenyl-diphosphate Delta-isomerase I OS=Camptotheca acuminata OX=16922 GN=IPI1 PE=2 SV=1 && PF00293:NUDIX domain	-
CsaV3_2G012760	12528.378625378	9085.98509446658	7720.2619426357	16085.431446752	17542.0401125308	16636.1181793856	9778.20855416009	16754.5299128895	-0.777068449150456	1.1826206368277e-05	0.000478368669251073	CsaV3_2G012760	chr2	10283697	10286847	+	1559	protein_coding	- && sp|O48905|MDHC_MEDSA Malate dehydrogenase, cytoplasmic OS=Medicago sativa OX=3879 GN=CMDH PE=2 SV=1 && PF00056:lactate/malate dehydrogenase, NAD binding domain|PF02866:lactate/malate dehydrogenase, alpha/beta C-terminal domain	HSF
CsaV3_2G014540	453.869349424209	536.464001407267	430.334196307467	732.143489675233	765.686767783723	719.757003070378	473.555849046315	739.195753509778	-0.642938431065214	1.20302255696677e-05	0.000485489544908007	CsaV3_2G014540	chr2	12128642	12130681	+	1951	protein_coding	- && sp|Q8VZ80|PLT5_ARATH Polyol transporter 5 OS=Arabidopsis thaliana OX=3702 GN=PLT5 PE=1 SV=2 && PF00083:Sugar (and other) transporter	ERF
CsaV3_3G043060	2337.25737297005	1988.30709815259	2094.34847276279	3511.89896456978	2797.10064149564	3693.34492774507	2139.97098129514	3334.11484460349	-0.640045926820771	1.24234523255571e-05	0.00050019528585938	CsaV3_3G043060	chr3	34952039	34955231	-	2140	protein_coding	- && sp|Q23892|GLUA_DICDI Lysosomal beta glucosidase OS=Dictyostelium discoideum OX=44689 GN=gluA PE=1 SV=2 && PF01915:Glycosyl hydrolase family 3 C-terminal domain|PF00933:Glycosyl hydrolase family 3 N terminal domain	C2H2
novel.137	11.3184376415015	18.9457546965392	15.7844589379187	52.1407826474944	52.0875352233825	61.5098459256573	15.3495504253198	55.2460545988447	-1.8412128206015	1.24691957962439e-05	0.000500874895028289	-	chr3	31741659	31758165	+	2235	-	- && sp|Q43291|RL211_ARATH Large ribosomal subunit protein eL21z/eL21y OS=Arabidopsis thaliana OX=3702 GN=RPL21A PE=2 SV=2 && PF01157:Ribosomal protein L21e	-
CsaV3_3G049320	873.783385923914	727.915838340716	728.577394134457	1330.67622381626	1093.83823969103	1784.70358924594	776.758872799695	1403.07268425108	-0.854104977397853	1.27035411679678e-05	0.000509109814983245	CsaV3_3G049320	chr3	40181887	40185607	-	1122	protein_coding	- && sp|Q93ZB1|LOL1_ARATH Protein LOL1 OS=Arabidopsis thaliana OX=3702 GN=LOL1 PE=2 SV=1 && PF06943:LSD1 zinc finger	LSD
CsaV3_7G029060	172.040252150822	135.611717827859	173.629048317105	74.9523750557731	84.3818070618797	71.6084773462876	160.427006098596	76.9808864879801	1.06072728579997	1.29540725239273e-05	0.000517953964303481	CsaV3_7G029060	chr7	18391662	18393617	+	1783	protein_coding	- && sp|P46423|GSTF_HYOMU Glutathione S-transferase OS=Hyoscyamus muticus OX=35626 PE=1 SV=1 && PF02798:Glutathione S-transferase, N-terminal domain|PF00043:Glutathione S-transferase, C-terminal domain	CAMTA
CsaV3_7G005990	148.271533103669	38.8886543771067	73.1069677124655	22.8115924082788	17.7097619759501	11.0166888225058	86.7557183977472	17.1793477355782	2.33984877481674	1.31020282576537e-05	0.000522665508862218	CsaV3_7G005990	chr7	3591813	3595660	-	1679	protein_coding	- && sp|K7NBW3|74AC1_SIRGR Mogroside IE synthase OS=Siraitia grosvenorii OX=190515 GN=UGT74AC1 PE=1 SV=1 && PF00201:UDP-glucoronosyl and UDP-glucosyl transferase	bHLH
CsaV3_5G010730	827.377791593758	662.104269394843	700.33152024555	1013.48646271067	1215.72307211375	1241.21360733565	729.937860411384	1156.80771405336	-0.665615700832957	1.3477398739394e-05	0.000536406652120882	CsaV3_5G010730	chr5	6679307	6684061	-	1867	protein_coding	- && sp|O22892|NOP53_ARATH Ribosome biogenesis protein NOP53 OS=Arabidopsis thaliana OX=3702 GN=At2g40430 PE=1 SV=2 && PF07767:Nop53 (60S ribosomal biogenesis)	-
CsaV3_1G004510	110.920688886714	177.491807157051	288.274065866199	53.2270489526505	83.340056357412	38.5584108787703	192.228853969988	58.3751720629443	1.72532612543478	1.35382409694595e-05	0.000537595184308994	CsaV3_1G004510	chr1	2842518	2851728	+	4446	protein_coding	- && sp|F4J1U4|KN12E_ARATH Kinesin-like protein KIN-12E OS=Arabidopsis thaliana OX=3702 GN=KIN12E PE=3 SV=1 && PF00225:Kinesin motor domain	B3
CsaV3_3G010840	533.098412914719	598.286990417027	718.608262173666	1163.39121282222	901.114359364517	1024.55206049304	616.664555168471	1029.68587755992	-0.737805649851045	1.37022209158496e-05	0.000542864473864698	CsaV3_3G010840	chr3	8603001	8606566	-	1421	protein_coding	- && sp|Q8GYN5|RIN4_ARATH RPM1-interacting protein 4 OS=Arabidopsis thaliana OX=3702 GN=RIN4 PE=1 SV=1 && PF05627:Cleavage site for pathogenic type III effector avirulence factor Avr	-
CsaV3_1G010890	541.02131926377	529.483986519069	441.964850261723	740.833620116482	925.074625567273	778.512676790409	504.156718681521	814.806974158055	-0.694090392544786	1.4089481801389e-05	0.000556935712299553	CsaV3_1G010890	chr1	6762914	6766329	+	3330	protein_coding	- && sp|Q9SAB4|PPR33_ARATH Pentatricopeptide repeat-containing protein At1g11630, mitochondrial OS=Arabidopsis thaliana OX=3702 GN=At1g11630 PE=1 SV=1 && -	GRAS
CsaV3_5G038660	541.02131926377	404.840863515521	373.01168753292	728.884690759765	707.348728333534	936.418549912992	439.624623437404	790.883989668764	-0.849970790788461	1.43484021106998e-05	0.000565881413243122	CsaV3_5G038660	chr5	30615830	30623617	-	2822	protein_coding	- && sp|Q9SRU7|TRM2_ARATH Probable tRNA (guanine(26)-N(2))-dimethyltransferase 2 OS=Arabidopsis thaliana OX=3702 GN=At3g02320 PE=2 SV=3 && PF02005:N2,N2-dimethylguanosine tRNA methyltransferase	GRAS
CsaV3_1G044300	348.607879358245	391.877978723153	314.858417761641	511.631429728538	589.63089872869	652.738812733468	351.781425281013	584.667047063565	-0.734823302453606	1.44151147214093e-05	0.000567223323720217	CsaV3_1G044300	chr1	29560199	29561718	+	639	protein_coding	- && sp|O80813|YC20L_ARATH Ycf20-like protein OS=Arabidopsis thaliana OX=3702 GN=At1g65420 PE=2 SV=2 && PF04483:Protein of unknown function (DUF565)	bHLH
CsaV3_3G033550	91.6793448961619	83.7601786583838	103.014363594838	33.6742554598401	43.7535295876413	25.7056072525135	92.8179623831278	34.3777974333316	1.43931989574194	1.4890654543861e-05	0.000584609792533077	CsaV3_3G033550	chr3	28786174	28789015	-	2231	protein_coding	- && sp|O82647|PDC1_ARATH Pyruvate decarboxylase 1 OS=Arabidopsis thaliana OX=3702 GN=PDC1 PE=2 SV=1 && PF02776:Thiamine pyrophosphate enzyme, N-terminal TPP binding domain|PF02775:Thiamine pyrophosphate enzyme, C-terminal TPP binding domain|PF00205:Thiamine pyrophosphate enzyme, central domain	NF-YC
CsaV3_3G033490	405.200067565753	436.74950300443	421.195825343409	680.002707027739	602.131907182302	629.787377686581	421.04846530453	637.307330632207	-0.597349038490953	1.51058146054895e-05	0.00059086566269117	CsaV3_3G033490	chr3	28760862	28764522	+	2248	protein_coding	- && sp|Q9M6N7|AMT2_ARATH Ammonium transporter 2 OS=Arabidopsis thaliana OX=3702 GN=AMT2 PE=1 SV=2 && PF00909:Ammonium Transporter Family	B3
CsaV3_5G034250	116.579907707465	141.59458773203	98.8605586111749	212.908195810602	305.232956409021	223.087948655742	119.011684683557	247.076366958455	-1.05593139495309	1.5118097979305e-05	0.00059086566269117	CsaV3_5G034250	chr5	27272851	27274541	-	1210	protein_coding	- && - && -	-
CsaV3_2G004440	2258.02830947954	1940.44413891922	1891.64278956004	2659.17991502221	3434.65207262984	3769.54369210073	2030.03841265294	3287.79189325093	-0.696156223788725	1.51554750012504e-05	0.00059099541055438	CsaV3_2G004440	chr2	2380299	2384220	+	2613	protein_coding	- && sp|Q9MAB3|NOP5B_ARATH Probable nucleolar protein 5-2 OS=Arabidopsis thaliana OX=3702 GN=NOP5-2 PE=1 SV=1 && PF01798:snoRNA binding domain, fibrillarin|PF08156:NOP5NT (NUC127) domain	M-type_MADS
CsaV3_1G010690	108.657001358414	60.8258440257311	63.1378357516747	157.508614247639	364.612746563677	179.021193365719	77.5402270452733	233.714184725679	-1.59654873251383	1.53350251134571e-05	0.000596656257385251	CsaV3_1G010690	chr1	6638465	6641941	-	2722	protein_coding	- && sp|P92979|APR1_ARATH 5'-adenylylsulfate reductase 1, chloroplastic OS=Arabidopsis thaliana OX=3702 GN=APR1 PE=1 SV=2 && PF01507:Phosphoadenosine phosphosulfate reductase family|PF00085:Thioredoxin	-
CsaV3_6G015750	2919.02506774323	2555.68259406473	1902.44268251757	3831.26125828568	4778.51048139311	3959.58157428896	2459.05011477518	4189.78443798925	-0.769297230332596	1.53830275877714e-05	0.000597184961365988	CsaV3_6G015750	chr6	11732331	11735506	+	2532	protein_coding	- && sp|Q9ASR1|EF2_ARATH Elongation factor 2 OS=Arabidopsis thaliana OX=3702 GN=LOS1 PE=1 SV=1 && PF14492:Elongation Factor G, domain II|PF03764:Elongation factor G, domain IV|PF00009:Elongation factor Tu GTP binding domain|PF00679:Elongation factor G C-terminus|PF03144:Elongation factor Tu domain 2	NAC
CsaV3_1G042210	3650.19613938422	8343.11208136544	7539.98680634473	11379.7258128156	14083.4277736982	20126.5724213162	6511.0983423648	15196.5753359433	-1.22269272735538	1.56255443762101e-05	0.000605245695447263	CsaV3_1G042210	chr1	27047051	27054317	-	2450	protein_coding	- && sp|P14133|ASO_CUCSA L-ascorbate oxidase OS=Cucumis sativus OX=3659 PE=1 SV=1 && PF07732:Multicopper oxidase|PF07731:Multicopper oxidase|PF00394:Multicopper oxidase	ERF
CsaV3_4G013280	631.568820395782	582.332670672573	532.517798905572	833.166256054754	1137.59176927867	899.696253837973	582.139763324642	956.818093057133	-0.717882011324499	1.60284736009729e-05	0.000619470161242055	CsaV3_4G013280	chr4	9636172	9640425	-	3105	protein_coding	- && sp|Q43314|DHE1_ARATH Glutamate dehydrogenase 1 OS=Arabidopsis thaliana OX=3702 GN=GDH1 PE=1 SV=1 && PF04410:Gar1/Naf1 RNA binding region	-
CsaV3_2G005340	787.763259848502	743.87015808517	755.161746029899	553.995815629628	417.742032491528	472.799561965873	762.265054654524	481.51247002901	0.662999594126896	1.62590904286886e-05	0.000626986658242295	CsaV3_2G005340	chr2	2924143	2926910	+	1540	protein_coding	- && sp|Q9FZ32|FB60_ARATH F-box protein At1g55000 OS=Arabidopsis thaliana OX=3702 GN=At1g55000 PE=1 SV=1 && PF01476:LysM domain|PF12937:F-box-like	-
CsaV3_3G001570	1968.27630585711	1770.9294916344	1305.12552586686	2560.329681253	2807.51814854032	3037.85194280597	1681.44377445279	2801.89992419976	-0.737633981903889	1.64129789960434e-05	0.000631517570994104	CsaV3_3G001570	chr3	1193830	1197425	-	2394	protein_coding	- && sp|Q39061|CP33_ARATH RNA-binding protein CP33, chloroplastic OS=Arabidopsis thaliana OX=3702 GN=CP33 PE=2 SV=1 && PF00076:RNA recognition motif. (a.k.a. RRM, RBD, or RNP domain)	NF-YA
CsaV3_5G010420	2178.79924598903	2210.67042959091	1750.41342011551	2975.28340982265	3652.37796986358	2969.91569506719	2046.62769856515	3199.19235825114	-0.644878904987649	1.72538352198715e-05	0.000661635183933216	CsaV3_5G010420	chr5	6306245	6308671	+	1235	protein_coding	- && sp|Q8VYK6|RS43_ARATH 40S ribosomal protein S4-3 OS=Arabidopsis thaliana OX=3702 GN=RPS4D PE=2 SV=2 && PF16121:40S ribosomal protein S4 C-terminus|PF08071:RS4NT (NUC023) domain|PF00900:Ribosomal family S4e|PF00467:KOW motif	NAC
CsaV3_4G032400	251.269315641333	145.583167668143	170.306004330175	447.541717724327	355.236990223469	349.779870114559	189.052829213217	384.186192687451	-1.02606754189577	1.72747855052112e-05	0.000661635183933216	CsaV3_4G032400	chr4	22908363	22911139	+	1580	protein_coding	- && sp|Q9SLG3|ZIP3_ARATH Zinc transporter 3 OS=Arabidopsis thaliana OX=3702 GN=ZIP3 PE=2 SV=1 && PF02535:ZIP Zinc transporter	NF-YC
CsaV3_5G004220	16.9776564622522	116.66596313132	163.659916356315	15.2077282721859	15.6262605670148	2.75417220562645	99.1011786499624	11.196053681609	3.16008516806396	1.7334347031359e-05	0.000661635183933216	CsaV3_5G004220	chr5	2799276	2804242	+	1537	protein_coding	- && sp|Q8LPF3|PME68_ARATH Probable pectinesterase 68 OS=Arabidopsis thaliana OX=3702 GN=PME68 PE=2 SV=1 && PF01095:Pectinesterase	bHLH
CsaV3_7G026850	1049.21916936719	838.598931567866	875.62209055612	625.689391769932	529.209357869566	599.49148342469	921.146730497058	584.79674435473	0.654638142020952	1.73482399982489e-05	0.000661635183933216	CsaV3_7G026850	chr7	16472147	16479750	+	2778	protein_coding	- && sp|O50064|FIMB2_ARATH Fimbrin-2 OS=Arabidopsis thaliana OX=3702 GN=FIM2 PE=2 SV=1 && PF00307:Calponin homology (CH) domain	C3H
CsaV3_7G029290	1017.52754397098	771.790217637965	1011.03613302353	1384.98953907407	1467.82674259492	1523.9752871133	933.451298210825	1458.93052292743	-0.644363094366402	1.75402614587358e-05	0.000667491572573339	CsaV3_7G029290	chr7	18537048	18538715	+	970	protein_coding	- && sp|Q9M9W1|RL222_ARATH 60S ribosomal protein L22-2 OS=Arabidopsis thaliana OX=3702 GN=RPL22B PE=2 SV=1 && PF01776:Ribosomal L22e protein family	-
CsaV3_7G006760	113.184376415015	252.27768095918	246.736016029571	45.6231848165576	85.4235577663473	18.3611480375096	204.066024467922	49.8026302068048	2.04044316274954	1.76351951670765e-05	0.000669635758718332	CsaV3_7G006760	chr7	4209927	4211161	+	1235	protein_coding	- && - && -	-
CsaV3_7G002220	18.1095002264024	63.8172789778162	52.3379427941514	5.43133152578066	9.37575634020885	4.59028700937741	44.75490733279	6.46579162512231	2.80194683256045	1.78432129950782e-05	0.000676055185815704	CsaV3_7G002220	chr7	1760952	1769768	+	795	protein_coding	- && - && PF03107:C1 domain	LBD
CsaV3_6G036450	742.489509282497	812.673161983128	805.007405833853	562.685946070877	463.579063488104	524.2107764709	786.723359033159	516.82526200996	0.606807232149469	1.79526571756992e-05	0.000678719956361455	CsaV3_6G036450	chr6	20260728	20262611	+	876	protein_coding	- && - && PF00583:Acetyltransferase (GNAT) family	-
CsaV3_4G033540	83.7564385471109	145.583167668143	264.181996960955	41.278119595933	63.5467929725267	33.9681238693928	164.507201058736	46.2643454792842	1.83621546536206	1.8024380593631e-05	0.000679950166176691	CsaV3_4G033540	chr4	23754488	23757192	+	1918	protein_coding	- && sp|K4PW38|RSS3_ORYSJ Protein RICE SALT SENSITIVE 3 OS=Oryza sativa subsp. japonica OX=39947 GN=RSS3 PE=1 SV=1 && PF14215:bHLH-MYC and R2R3-MYB transcription factors N-terminal	bHLH
CsaV3_5G012820	288.620159858288	318.089249905053	220.151664134129	424.730125316048	546.919119845516	514.11214505027	275.620357965823	495.253796737278	-0.848309487047749	1.80667245837977e-05	0.000680069136014406	CsaV3_5G012820	chr5	8890855	8892544	-	1160	protein_coding	- && sp|Q9AT35|RL23A_DAUCA 60S ribosomal protein L23a OS=Daucus carota OX=4039 GN=RPL23A PE=2 SV=1 && PF03939:Ribosomal protein L23, N-terminal domain|PF00276:Ribosomal protein L23	bHLH
CsaV3_4G033940	408.595598858203	228.346201342499	263.351235964222	145.559684890922	150.012101443342	108.330773421307	300.097678721641	134.63418658519	1.15602547218728	1.8163500293111e-05	0.000682232079191245	CsaV3_4G033940	chr4	24043140	24047404	-	2118	protein_coding	- && sp|Q9SX98|LHTL8_ARATH Lysine histidine transporter-like 8 OS=Arabidopsis thaliana OX=3702 GN=AATL1 PE=1 SV=1 && PF01490:Transmembrane amino acid transporter protein	MYB_related
CsaV3_1G007410	208.259252603627	313.103524984911	363.04255557213	131.438222923892	162.513109896953	120.265519645688	294.801777720222	138.072284155511	1.09810622327552	1.84876980713578e-05	0.00069290934045847	CsaV3_1G007410	chr1	4706303	4707523	+	1221	protein_coding	- && sp|Q9SB61|ZHD2_ARATH Zinc-finger homeodomain protein 2 OS=Arabidopsis thaliana OX=3702 GN=ZHD1 PE=1 SV=1 && PF04770:ZF-HD protein dimerisation region	ZF-HD
CsaV3_7G028870	1242.76445303686	1118.79667207984	709.469891209608	1612.0191968517	2066.83339766382	2109.69590950986	1023.6770054421	1929.51616800846	-0.915754686065756	1.87308353983189e-05	0.000700509022989283	CsaV3_7G028870	chr7	18259214	18262294	+	2075	protein_coding	- && sp|Q9SN86|MDHP_ARATH Malate dehydrogenase, chloroplastic OS=Arabidopsis thaliana OX=3702 GN=At3g47520 PE=1 SV=1 && PF00056:lactate/malate dehydrogenase, NAD binding domain|PF02866:lactate/malate dehydrogenase, alpha/beta C-terminal domain	-
CsaV3_1G035880	810.400135131505	975.207794379754	1001.06700106274	556.16834823994	617.758167749316	392.928568002706	928.891643524665	522.285027997321	0.832365653551257	1.94962275142819e-05	0.000727565668936201	CsaV3_1G035880	chr1	21913470	21920944	-	3332	protein_coding	- && sp|F4HQM3|NCER1_ARATH Neutral ceramidase 1 OS=Arabidopsis thaliana OX=3702 GN=NCER1 PE=2 SV=1 && PF04734:Neutral/alkaline non-lysosomal ceramidase, N-terminal|PF17048:Neutral/alkaline non-lysosomal ceramidase, C-terminal	-
CsaV3_1G010500	0	5.98286990417027	13.292175947721	79.2974402763977	32.2942718384972	56.0015015144044	6.42501528396375	55.8644045430997	-3.0687256937486	1.99301512750627e-05	0.000742162907888763	CsaV3_1G010500	chr1	6537904	6539349	-	1446	protein_coding	- && - && -	-
CsaV3_2G006480	182.226846028174	129.628847923689	145.383174428198	266.135244763252	267.729931048186	302.958942618909	152.412956126687	278.941372810116	-0.876056477091733	2.0033652970367e-05	0.000744419657376398	CsaV3_2G006480	chr2	3124498	3129957	-	3110	protein_coding	- && sp|Q8S9K3|VAR3_ARATH Zinc finger protein VAR3, chloroplastic OS=Arabidopsis thaliana OX=3702 GN=VAR3 PE=1 SV=2 && PF00641:Zn-finger in Ran binding protein and others	MYB_related
CsaV3_4G036460	3095.59269495065	2706.25148665302	2191.5475093805	3685.70157339476	4971.23436171963	4596.71341119054	2664.46389699472	4417.88311543497	-0.730011475791009	2.00996693294594e-05	0.000745276841611342	CsaV3_4G036460	chr4	25638230	25643893	+	3138	protein_coding	- && sp|Q93ZT6|IF4G1_ARATH Eukaryotic translation initiation factor isoform 4G-1 OS=Arabidopsis thaliana OX=3702 GN=EIF(ISO)4G1 PE=1 SV=1 && PF02847:MA3 domain|PF02854:MIF4G domain	C3H
CsaV3_6G040000	348.607879358245	739.881578149056	925.467750360074	253.100049101379	309.399959226892	124.855806655066	671.319069289125	229.118604994446	1.55319461449053	2.02578750726603e-05	0.000749541377688432	CsaV3_6G040000	chr6	23007604	23011325	+	2516	protein_coding	- && sp|Q9SCP2|PLY12_ARATH Probable pectate lyase 12 OS=Arabidopsis thaliana OX=3702 GN=At3g53190 PE=2 SV=2 && PF00544:Pectate lyase	AP2
CsaV3_1G029740	1238.23707798026	1020.07931866103	906.360247435225	1494.70243589484	1806.39572154691	1758.99798199342	1054.89221469217	1686.69871314506	-0.678429479548478	2.03168984468668e-05	0.000750125827124425	CsaV3_1G029740	chr1	16517547	16520463	-	1140	protein_coding	- && sp|Q9MAT5|ANM10_ARATH Protein arginine N-methyltransferase PRMT10 OS=Arabidopsis thaliana OX=3702 GN=PRMT10 PE=1 SV=1 && PF06325:Ribosomal protein L11 methyltransferase (PrmA)	C2H2
CsaV3_7G004410	45.2737505660059	32.9057844729365	14.9536979411861	103.195298989833	82.2983056529444	127.609978860692	31.0444109933762	104.367861167823	-1.76773736773942	2.05898243930513e-05	0.000758234852198986	CsaV3_7G004410	chr7	3175877	3176782	-	826	protein_coding	- && - && -	-
CsaV3_7G022370	1128.4482328577	948.284879810987	971.159605180365	1367.60927819157	1591.79507642657	1626.79771612335	1015.96423928302	1528.7340235805	-0.590526755373041	2.06239180682258e-05	0.000758234852198986	CsaV3_7G022370	chr7	11295512	11302554	+	1663	protein_coding	- && sp|Q9SIZ2|IF2AH_ARATH Eukaryotic translation initiation factor 2 subunit alpha homolog OS=Arabidopsis thaliana OX=3702 GN=At2g40290 PE=1 SV=2 && PF00575:S1 RNA binding domain|PF07541:Eukaryotic translation initiation factor 2 alpha subunit	-
CsaV3_3G032340	2551.17584439443	2866.79182908159	2417.51450049176	3398.92726883354	4433.69099821432	4105.55270118716	2611.82739132259	3979.39032274501	-0.607690083438838	2.08471447992869e-05	0.000764821360892233	CsaV3_3G032340	chr3	27902134	27921367	+	4934	protein_coding	- && sp|F4J5S1|CLU_ARATH Clustered mitochondria protein OS=Arabidopsis thaliana OX=3702 GN=FMT PE=2 SV=1 && PF05303:Protein of unknown function (DUF727)|PF15044:Mitochondrial function, CLU-N-term|PF13424:Tetratricopeptide repeat|PF12807:Translation initiation factor eIF3 subunit 135|PF13236:Clustered mitochondria	MYB_related
CsaV3_5G008790	1829.05952286664	2041.15578230609	1958.93443029538	2603.78033345925	3157.54638524145	2709.18739293455	1943.0499118227	2823.50470387842	-0.538944975413128	2.09273543962696e-05	0.000766144263372291	CsaV3_5G008790	chr5	5448076	5451060	+	1387	protein_coding	- && sp|Q9LMK0|R35A1_ARATH 60S ribosomal protein L35a-1 OS=Arabidopsis thaliana OX=3702 GN=RPL35AA PE=3 SV=1 && PF01247:Ribosomal protein L35Ae	-
CsaV3_7G007430	666.655977084437	524.498261598927	526.702471928444	785.370538627884	1049.04295939892	1116.35780068059	572.618903537269	983.590432902465	-0.782207919588587	2.09980856284017e-05	0.000767115326125587	CsaV3_7G007430	chr7	4629233	4639229	-	5660	protein_coding	- && sp|Q6DRL5|MBB1A_DANRE Myb-binding protein 1A-like protein OS=Danio rerio OX=7955 GN=mybbp1a PE=1 SV=1 && -	LBD
CsaV3_6G046960	2567.02165709253	2388.16223674797	2268.80828207663	1585.94880552795	1325.10689608285	1788.37581885344	2407.99739197238	1566.47717348808	0.619727606878176	2.1078097344096e-05	0.000768420637000207	CsaV3_6G046960	chr6	27715754	27717181	-	1315	protein_coding	- && sp|P40267|H1_SOLPN Histone H1 OS=Solanum pennellii OX=28526 PE=2 SV=1 && PF00538:linker histone H1 and H5 family	BBR-BPC
CsaV3_6G043630	2.26368752830029	4.98572492014189	3.32304398693025	19.5527934928104	20.835014089353	62.4279033275328	3.52415214512414	34.2719036365654	-3.27884911422849	2.24771007134725e-05	0.000817704672286977	CsaV3_6G043630	chr6	25728642	25732288	-	1494	protein_coding	- && sp|W8JMU7|CYQ32_CATRO Cytochrome P450 81Q32 OS=Catharanthus roseus OX=4058 GN=CYP81Q32 PE=2 SV=1 && PF00067:Cytochrome P450	G2-like
CsaV3_2G029980	470.847005886461	369.940789074528	344.765813644013	605.050331971966	653.177691701217	690.379166210363	395.184536201668	649.535729961182	-0.719961704013524	2.3037313779742e-05	0.000836331602552013	CsaV3_2G029980	chr2	19616229	19617920	+	1605	protein_coding	- && sp|Q9FZ95|PUP3_ARATH Purine permease 3 OS=Arabidopsis thaliana OX=3702 GN=PUP3 PE=2 SV=1 && PF16913:Purine nucleobase transmembrane transport	STAT
CsaV3_1G000010	941.694011772923	1206.54543067434	1385.70934254991	1884.67203944589	2027.24687089405	1803.06473728345	1177.98292833239	1904.99454920779	-0.692205005788181	2.32499983429406e-05	0.000842290649780895	CsaV3_1G000010	chr1	22415	23923	-	960	protein_coding	- && sp|P52855|RLA1_MAIZE 60S acidic ribosomal protein P1 OS=Zea mays OX=4577 GN=RPP1A PE=1 SV=1 && PF00428:60s Acidic ribosomal protein	-
CsaV3_2G007670	1625.32764531961	1449.84880677726	1170.54224439618	1999.81626779244	2316.85356673605	2764.27083704708	1415.23956549768	2360.31355719186	-0.738943230403637	2.33371042718755e-05	0.000843684938395533	CsaV3_2G007670	chr2	3942147	3956217	+	3760	protein_coding	- && sp|P69243|RPO3A_TOBAC DNA-directed RNA polymerase 3A, chloroplastic OS=Nicotiana tabacum OX=4097 GN=RPOT3-SYL PE=3 SV=1 && PF00940:DNA-dependent RNA polymerase|PF14700:DNA-directed RNA polymerase N-terminal	-
CsaV3_6G006230	1883.38802354585	1967.36705348799	1894.96583354697	2613.55673020565	2842.93767249222	2492.52584609193	1915.24030352694	2649.67341626327	-0.468136929047569	2.36409222334866e-05	0.000852891732885015	CsaV3_6G006230	chr6	5230559	5233449	+	1055	protein_coding	- && sp|P62302|RS13_SOYBN 40S ribosomal protein S13 OS=Glycine max OX=3847 GN=RPS13 PE=2 SV=1 && PF08069:Ribosomal S13/S15 N-terminal domain|PF00312:Ribosomal protein S15	TCP
CsaV3_6G022650	379.167660990299	348.003599425904	319.012222745304	486.647304709947	593.797901546561	623.360975873453	348.727827720502	567.93539404332	-0.70615666301702	2.40750191534112e-05	0.00086675063769532	CsaV3_6G022650	chr6	15561354	15573597	-	2154	protein_coding	- && - && PF04003:Dip2/Utp12 Family	-
CsaV3_6G008910	114.316220179165	122.64883303549	168.64448233671	52.1407826474944	55.2127873367855	67.9362477387857	135.203178517122	58.4299392410218	1.21120644537609	2.4285570589217e-05	0.000872520717256072	CsaV3_6G008910	chr6	7162913	7166572	+	1746	protein_coding	- && sp|F4JHN2|IQD17_ARATH Protein IQ-DOMAIN 17 OS=Arabidopsis thaliana OX=3702 GN=IQD17 PE=1 SV=1 && PF13178:Protein of unknown function (DUF4005)	TCP
CsaV3_3G035650	453.869349424209	399.85513859538	431.995718300932	587.670071089468	703.181725515664	705.06808464037	428.57340210684	665.306627081834	-0.635477983256927	2.44322414931086e-05	0.000874481237663788	CsaV3_3G035650	chr3	29821647	29826365	-	2548	protein_coding	- && sp|Q84TG1|RH57_ARATH DEAD-box ATP-dependent RNA helicase 57 OS=Arabidopsis thaliana OX=3702 GN=RH57 PE=2 SV=1 && PF00270:DEAD/DEAH box helicase|PF00271:Helicase conserved C-terminal domain	WRKY
CsaV3_6G038550	890.761042386166	814.667451951185	1086.63538372619	640.897120042118	544.835618436581	548.080268919663	930.687959354514	577.937669132787	0.688788412505268	2.44692731368183e-05	0.000874481237663788	CsaV3_6G038550	chr6	21952631	21959117	-	3971	protein_coding	- && sp|Q0WPH8|NEK5_ARATH Serine/threonine-protein kinase Nek5 OS=Arabidopsis thaliana OX=3702 GN=NEK5 PE=1 SV=1 && PF00069:Protein kinase domain	CAMTA
novel.37	3424.95923031835	2664.37139732383	2500.59060016501	3951.83681815801	4910.8128208605	4935.47659248259	2863.30707593573	4599.37541050037	-0.68425993838128	2.44913203195183e-05	0.000874481237663788	-	chr1	3850073	3852057	-	948	-	- && sp|Q9FNR1|RBG3_ARATH Glycine-rich RNA-binding protein 3, mitochondrial OS=Arabidopsis thaliana OX=3702 GN=RBG3 PE=1 SV=1 && PF00076:RNA recognition motif	NF-YA
CsaV3_6G001560	78.0972197263602	99.7144984028378	93.045231634047	43.4506522062453	32.2942718384972	29.3778368600154	90.2856499210816	35.040920301586	1.37224256633053	2.47589336969884e-05	0.000882221306866201	CsaV3_6G001560	chr6	1019769	1023242	-	1687	protein_coding	- && - && PF12906:RING-variant domain	MYB
CsaV3_1G005230	265.983284575285	367.946499106471	259.197430980559	477.957174268698	664.636949450361	506.767685835266	297.709071554105	549.787269851442	-0.885242757913556	2.54545181377042e-05	0.000905148059925371	CsaV3_1G005230	chr1	3462979	3466952	-	2699	protein_coding	- && sp|B3H5A8|RVE7_ARATH Protein REVEILLE 7 OS=Arabidopsis thaliana OX=3702 GN=RVE7 PE=2 SV=1 && -	MYB_related
CsaV3_3G036190	7352.45709191936	6206.23038059262	6370.27532294529	12198.7706069034	8555.89853579281	10675.1714690081	6642.98759848576	10476.6135372348	-0.657342660888463	2.57406528418137e-05	0.000913451019967267	CsaV3_3G036190	chr3	30151604	30154301	-	1471	protein_coding	- && sp|P25818|TIP11_ARATH Aquaporin TIP1-1 OS=Arabidopsis thaliana OX=3702 GN=TIP1-1 PE=1 SV=1 && PF00230:Major intrinsic protein	BES1
CsaV3_1G031990	586.295069829776	499.569636998217	446.949416242118	317.189761105591	285.439693024136	327.746492469547	510.938041023371	310.125315533091	0.71797533619057	2.62582957849054e-05	0.000928732471152297	CsaV3_1G031990	chr1	19009277	19010538	-	1262	protein_coding	- && - && -	-
CsaV3_1G005620	375.772129697849	233.33192626264	272.48960692828	728.884690759765	625.05042268059	437.913380694605	293.864554296257	597.28283137832	-1.02429391034816	2.62783174860703e-05	0.000928732471152297	CsaV3_1G005620	chr1	3635301	3637281	+	1663	protein_coding	- && sp|O64654|TRL11_ARATH Thioredoxin-like 1-1, chloroplastic OS=Arabidopsis thaliana OX=3702 GN=At1g08570 PE=2 SV=1 && PF00085:Thioredoxin	HRT-like
CsaV3_6G014670	594.217976178827	428.772343132203	489.318227075479	770.162810355698	797.98103962222	1056.68406955868	504.102848795503	874.942639845533	-0.797180283468663	2.64990861024486e-05	0.00093261892716213	CsaV3_6G014670	chr6	10657646	10660720	-	822	protein_coding	- && sp|Q8LJS2|HDT1_SOYBN Histone deacetylase HDT1 OS=Glycine max OX=3847 GN=HDT1 PE=2 SV=1 && PF17800:Nucleoplasmin-like domain	C2H2
CsaV3_1G041840	647.414633093884	656.121399490673	538.3331258827	904.859832195058	912.573617113661	937.336607314868	613.956386155752	918.256685541196	-0.582445940141795	2.6542263391234e-05	0.00093261892716213	CsaV3_1G041840	chr1	26709454	26726941	-	2619	protein_coding	- && sp|Q39054|CNX1_ARATH Molybdopterin biosynthesis protein CNX1 OS=Arabidopsis thaliana OX=3702 GN=CNX1 PE=1 SV=2 && PF03454:MoeA C-terminal region (domain IV)|PF03453:MoeA N-terminal region (domain I and II)|PF00994:Probable molybdopterin binding domain	-
CsaV3_6G004680	1635.51423919696	1402.98299252793	1382.38629856298	2117.1330287493	2009.5371089181	2251.99480680056	1473.62784342929	2126.22164815599	-0.529777612892782	2.65495159348869e-05	0.00093261892716213	CsaV3_6G004680	chr6	3971701	3976168	+	1547	protein_coding	- && sp|Q9FIJ7|KAD2_ARATH Adenylate kinase 2, chloroplastic OS=Arabidopsis thaliana OX=3702 GN=At5g47840 PE=1 SV=1 && PF00406:Adenylate kinase	-
CsaV3_1G037230	2133.52549542303	2196.71039981452	1698.07547732136	2698.28550200783	3530.49313744087	3321.5316799855	2009.4371241863	3183.43677314473	-0.664347457516794	2.67250406634814e-05	0.000936888142693723	CsaV3_1G037230	chr1	23139850	23147009	+	2502	protein_coding	- && sp|Q9LD55|EIF3A_ARATH Eukaryotic translation initiation factor 3 subunit A OS=Arabidopsis thaliana OX=3702 GN=TIF3A1 PE=1 SV=1 && PF01399:PCI domain	G2-like
CsaV3_7G022820	444.814599311008	345.012164473819	376.334731519851	550.737016714159	676.096207199505	694.051395817865	388.720498434892	640.294873243843	-0.721993593535636	2.68617159904442e-05	0.000939780962867293	CsaV3_7G022820	chr7	11715753	11725878	-	3387	protein_coding	- && sp|Q6DRN3|NOC3L_DANRE Nucleolar complex protein 3 homolog OS=Danio rerio OX=7955 GN=noc3l PE=2 SV=1 && PF03914:CBF/Mak21 family|PF07540:Nucleolar complex-associated protein	-
CsaV3_7G022490	4521.71583777984	5776.46089247639	5576.89857106569	3560.7809483018	3771.13755017289	3001.12964673095	5291.69176710731	3444.34938173522	0.619817387158996	2.70454731163293e-05	0.000944306026132116	CsaV3_7G022490	chr7	11396247	11400484	-	2821	protein_coding	- && sp|Q9LUV4|FRL4A_ARATH FRIGIDA-like protein 4a OS=Arabidopsis thaliana OX=3702 GN=FRL4A PE=2 SV=1 && PF07899:Frigida-like protein	GRF
CsaV3_2G036040	364.453692056347	282.192030480031	290.766348856397	420.385060095423	701.098224106728	711.494486453499	312.470690464258	610.99259021855	-0.969476584845162	2.71911901160111e-05	0.000947487393741246	CsaV3_2G036040	chr2	24222906	24230026	-	2865	protein_coding	- && sp|Q20748|ATAD3_CAEEL ATPase family AAA domain-containing protein 3 OS=Caenorhabditis elegans OX=6239 GN=atad-3 PE=1 SV=2 && PF00004:ATPase family associated with various cellular activities (AAA)|PF12037:Domain of unknown function (DUF3523)	MYB_related
CsaV3_6G038030	2703.9747525547	1926.48410914283	1647.39905652067	3606.40413311836	3225.26018103184	4966.69054414636	2092.61930607273	3932.78495276552	-0.910875794915323	2.75983468435344e-05	0.000959747720993693	CsaV3_6G038030	chr6	21579579	21581174	+	1374	protein_coding	- && sp|P35694|XTH2_SOYBN Xyloglucan endotransglucosylase/hydrolase 2 OS=Glycine max OX=3847 PE=2 SV=1 && PF00722:Glycosyl hydrolases family 16|PF06955:Xyloglucan endo-transglycosylase (XET) C-terminus	MYB_related
CsaV3_4G000800	366.717379584648	311.109235016854	261.689713970757	412.78119595933	790.688784690946	790.44742301479	313.172109524086	664.639134555022	-1.08779740312863	2.76563483301949e-05	0.000959841225147743	CsaV3_4G000800	chr4	452312	455782	+	1855	protein_coding	- && sp|Q9ASU7|PPAN_ARATH Peter Pan-like protein OS=Arabidopsis thaliana OX=3702 GN=PPAN PE=1 SV=1 && PF04427:Brix domain	MYB
CsaV3_3G016350	157.32628321687	310.112090032826	536.671603889235	106.454097905301	139.594594398665	80.7890513650425	334.703325712977	108.945914556336	1.62285215764246	2.807417611264e-05	0.000972397561043197	CsaV3_3G016350	chr3	12218242	12223949	-	3373	protein_coding	- && sp|Q9FHM4|MA653_ARATH 65-kDa microtubule-associated protein 3 OS=Arabidopsis thaliana OX=3702 GN=MAP65-3 PE=1 SV=1 && PF03999:Microtubule associated protein (MAP65/ASE1 family)	LBD
CsaV3_3G048680	1932.0573054043	1804.83242109136	1528.60023398791	2378.92320829193	2853.35517953689	2682.56372828016	1755.16332016119	2638.28070536966	-0.588747092453086	2.82004113579628e-05	0.000974824179869978	CsaV3_3G048680	chr3	39723240	39727083	+	2332	protein_coding	- && sp|A7SDW5|EIF3L_NEMVE Eukaryotic translation initiation factor 3 subunit L OS=Nematostella vectensis OX=45351 GN=v1g169424 PE=3 SV=1 && PF10255:RNA polymerase I-associated factor PAF67	-
CsaV3_5G028880	2628.14122035664	2478.90243029455	2398.40699756691	1724.99089258794	1884.52702438198	1457.87515417827	2501.81688273937	1689.13102371606	0.566877603850466	2.85000777043047e-05	0.000983224350701389	CsaV3_5G028880	chr5	24014859	24025648	-	3872	protein_coding	- && sp|Q8GVE8|CAPP4_ARATH Phosphoenolpyruvate carboxylase 4 OS=Arabidopsis thaliana OX=3702 GN=PPC4 PE=2 SV=1 && PF00311:Phosphoenolpyruvate carboxylase	GATA
CsaV3_6G032380	840.959916763559	811.6760169991	1321.74074580151	632.206989600869	413.575029673657	324.992320263921	991.458893188055	456.924779846149	1.11938006172118	2.93197377671235e-05	0.00100949486006527	CsaV3_6G032380	chr6	18347951	18350862	+	1627	protein_coding	- && sp|K7NBW3|74AC1_SIRGR Mogroside IE synthase OS=Siraitia grosvenorii OX=190515 GN=UGT74AC1 PE=1 SV=1 && -	bHLH
CsaV3_6G028570	249.005628113032	91.7373385306108	98.0297976144423	41.278119595933	45.8370309965766	44.9848126918986	146.257588086029	44.0333210948028	1.7271128268919	2.95802984217462e-05	0.00101644934358923	CsaV3_6G028570	chr6	16850964	16852971	-	2008	protein_coding	- && sp|Q9LUQ5|UBC25_ARATH Probable ubiquitin-conjugating enzyme E2 25 OS=Arabidopsis thaliana OX=3702 GN=UBC25 PE=2 SV=1 && PF00179:Ubiquitin-conjugating enzyme	GRAS
CsaV3_5G040220	1316.33429770662	1212.52830057851	1433.06271936367	2084.54503959462	1926.19705256068	1766.34244120843	1320.6417725496	1925.69484445458	-0.543419128088571	3.04188097031138e-05	0.00104319684738762	CsaV3_5G040220	chr5	31656017	31660307	+	2130	protein_coding	- && - && -	-
CsaV3_1G006600	303.334128792239	337.035004601592	304.058524804118	448.627984029483	508.374343780213	510.439915442768	314.809219399316	489.147414417488	-0.63643122246839	3.15203016584924e-05	0.00107883983171562	CsaV3_1G006600	chr1	4246654	4247664	+	1011	protein_coding	- && sp|Q9CA27|EF118_ARATH Ethylene-responsive transcription factor ERF118 OS=Arabidopsis thaliana OX=3702 GN=ERF118 PE=1 SV=1 && PF00847:AP2 domain	ERF
CsaV3_2G009890	148.271533103669	105.697368307008	88.8914266503841	358.467880701524	169.805364828227	320.402033254543	114.286776020354	282.891759594765	-1.31208503097785	3.18938381792403e-05	0.00108947593292196	CsaV3_2G009890	chr2	6457791	6467640	+	4701	protein_coding	- && sp|Q9LMP6|DRL3_ARATH Probable disease resistance protein At1g15890 OS=Arabidopsis thaliana OX=3702 GN=At1g15890 PE=3 SV=2 && PF00931:NB-ARC domain	WRKY
CsaV3_6G003480	2184.45846480978	1877.62400492544	2658.4351895442	1408.8873977875	1534.49878768085	1291.7067644388	2240.17255309314	1411.69764996905	0.666772025353171	3.20659692848563e-05	0.00109320386051103	CsaV3_6G003480	chr6	2768465	2774544	+	3814	protein_coding	- && sp|Q9S7Y7|XYL1_ARATH Alpha-xylosidase 1 OS=Arabidopsis thaliana OX=3702 GN=XYL1 PE=1 SV=1 && PF01055:Glycosyl hydrolases family 31|PF13802:Galactose mutarotase-like|PF16863:N-terminal barrel of NtMGAM and CtMGAM, maltase-glucoamylase	LSD
CsaV3_5G008980	10918.8967927565	12725.5642861702	9677.53485093762	16274.4417838492	22618.4912954016	15965.0182186146	11107.3319766214	18285.9837659551	-0.719251322723856	3.21998351830155e-05	0.00109561517633504	CsaV3_5G008980	chr5	5600219	5602819	-	1520	protein_coding	- && sp|P50346|RLA0_SOYBN 60S acidic ribosomal protein P0 OS=Glycine max OX=3847 PE=2 SV=1 && PF17777:Insertion domain in 60S ribosomal protein L10P|PF00466:Ribosomal protein L10|PF00428:60s Acidic ribosomal protein	-
CsaV3_2G032350	692.68838365989	701.990068755978	645.501294461201	903.773565889902	1141.75877209654	1025.47011789491	680.05991562569	1023.66748529379	-0.590718464973789	3.24202005942368e-05	0.00110095448319333	CsaV3_2G032350	chr2	21316960	21317335	-	195	protein_coding	- && sp|Q6KAJ8|RL391_ORYSJ 60S ribosomal protein L39-1 OS=Oryza sativa subsp. japonica OX=39947 GN=RPL39A PE=3 SV=2 && -	-
CsaV3_2G021060	23.7687190471531	35.8972194250216	58.9840307680119	4.34506522062453	10.4175070446765	3.67222960750193	39.5499897467289	6.14493395760099	2.7013462938994	3.30834138140111e-05	0.00112100168011142	CsaV3_2G021060	chr2	16044255	16048035	-	2450	protein_coding	- && sp|Q0WTB8|SGO2_ARATH SHUGOSHIN 2 OS=Arabidopsis thaliana OX=3702 GN=SGO2 PE=2 SV=1 && PF07557:Shugoshin C terminus	-
CsaV3_1G010870	86.0201260754112	202.420431757761	299.904719820455	48.881983732026	79.1730535395414	29.3778368600154	196.115092551209	52.4776247105276	1.90767704614255	3.31397373305571e-05	0.00112100168011142	CsaV3_1G010870	chr1	6746292	6755654	-	4752	protein_coding	- && sp|Q9VC45|ASP_DROME Protein abnormal spindle OS=Drosophila melanogaster OX=7227 GN=asp PE=1 SV=3 && -	-
CsaV3_6G001120	88.2838136037115	103.703078338951	90.5529486438493	152.077282721859	190.64037891758	248.793555908256	94.1799468621707	197.170405849231	-1.0680924168948	3.41188951735942e-05	0.00114982123028349	CsaV3_6G001120	chr6	747592	752143	-	3203	protein_coding	- && sp|Q9KA66|RRF_BACHD Ribosome-recycling factor OS=Bacillus halodurans (strain ATCC BAA-125 / DSM 18197 / FERM 7344 / JCM 9153 / C-125) OX=272558 GN=frr PE=3 SV=3 && PF12796:Ankyrin repeats (3 copies)	ZF-HD
CsaV3_6G021920	9014.00373769177	8904.50470737341	8119.85798206406	12064.073585064	11293.6193871338	11528.0467953504	8679.45547570975	11628.5799225161	-0.422101251413124	3.41242398199732e-05	0.00114982123028349	CsaV3_6G021920	chr6	14924855	14937590	+	3607	protein_coding	- && sp|O48963|PHOT1_ARATH Phototropin-1 OS=Arabidopsis thaliana OX=3702 GN=PHOT1 PE=1 SV=1 && PF00069:Protein kinase domain|PF13426:PAS domain	NAC
CsaV3_5G004640	1432.91420541409	1055.97653808605	879.775895539783	1774.95914262512	2008.49535821363	1955.46226599478	1122.88887967997	1912.97225561118	-0.769913460301284	3.43749400400796e-05	0.00115573160215735	CsaV3_5G004640	chr5	3013509	3016521	-	2267	protein_coding	- && sp|Q9SMT7|4CLLA_ARATH Oxalate--CoA ligase OS=Arabidopsis thaliana OX=3702 GN=AAE3 PE=1 SV=1 && PF13193:AMP-binding enzyme C-terminal domain|PF00501:AMP-binding enzyme	C2H2
CsaV3_3G008890	1822.26846028174	1401.9858475439	1335.86368274596	2159.49741465039	2432.48789493196	2569.64266784948	1520.03933019053	2387.20932581061	-0.652197835901185	3.4432849554276e-05	0.00115573160215735	CsaV3_3G008890	chr3	7394168	7405483	+	2778	protein_coding	- && sp|Q0WWX5|PRD3_ARATH Putative recombination initiation defects 3 OS=Arabidopsis thaliana OX=3702 GN=PRD3 PE=1 SV=2 && PF05327:RNA polymerase I specific transcription initiation factor RRN3	-
CsaV3_6G004080	836.432541706959	597.289845432998	665.439558382782	997.19246813333	1216.76482281822	1209.99965567189	699.72064850758	1141.31898220781	-0.707224328938381	3.4582889277415e-05	0.0011585267907934	CsaV3_6G004080	chr6	3556101	3559791	+	1432	protein_coding	- && sp|O74978|YQL5_SCHPO Uncharacterized RNA-binding protein C1827.05c OS=Schizosaccharomyces pombe (strain 972 / ATCC 24843) OX=284812 GN=SPCC1827.05c PE=4 SV=1 && PF00076:RNA recognition motif. (a.k.a. RRM, RBD, or RNP domain)	-
CsaV3_3G008520	47.5374380943062	46.8658142493338	18.2767419281164	105.367831600145	110.425574673571	114.757175234435	37.5599980905854	110.183527169384	-1.56722063770931	3.48871753272059e-05	0.00116646850376301	CsaV3_3G008520	chr3	7192484	7194309	+	1743	protein_coding	- && sp|Q84JK8|MAKR6_ARATH Probable membrane-associated kinase regulator 6 OS=Arabidopsis thaliana OX=3702 GN=MAKR6 PE=2 SV=1 && -	-
CsaV3_4G032310	522.911819037368	445.723807860685	551.625301830421	677.830174417427	970.91165656385	905.204598249226	506.753642909491	851.315476410167	-0.74839787318802	3.54929614684944e-05	0.00118444107762074	CsaV3_4G032310	chr4	22844414	22844821	+	408	protein_coding	- && sp|P51419|RL273_ARATH 60S ribosomal protein L27-3 OS=Arabidopsis thaliana OX=3702 GN=RPL27C PE=2 SV=2 && PF01777:Ribosomal L27e protein family	GRAS
CsaV3_1G003930	3952.39842441231	3867.92539304608	3959.40691042739	5738.74489013985	6563.0294381462	4952.91968311823	3926.57690929526	5751.56467046809	-0.550565384769181	3.56432157887399e-05	0.00118602982823391	CsaV3_1G003930	chr1	2437645	2439879	+	955	protein_coding	- && sp|Q9C514|RS71_ARATH 40S ribosomal protein S7-1 OS=Arabidopsis thaliana OX=3702 GN=RPS7A PE=2 SV=1 && PF01251:Ribosomal protein S7e	MYB
CsaV3_3G040270	773.049290914551	862.530411184547	854.022304641074	1146.01095193972	1299.06312847116	1150.32592454998	829.867335580057	1198.46666832029	-0.529456289008487	3.56772644694346e-05	0.00118602982823391	CsaV3_3G040270	chr3	33063010	33065589	-	1377	protein_coding	- && sp|Q9W4J5|NEP1_DROME Ribosomal RNA small subunit methyltransferase NEP1 OS=Drosophila melanogaster OX=7227 GN=CG3527 PE=3 SV=2 && PF03587:EMG1/NEP1 methyltransferase	-
CsaV3_4G003660	560.262663254323	608.258440257311	436.980284281328	791.888136458821	864.65308470815	1089.7341360262	535.16712926432	915.425119064389	-0.776364450918228	3.61330567906203e-05	0.00119813615382934	CsaV3_4G003660	chr4	2193481	2197084	-	2064	protein_coding	- && sp|A0A2K8FQU5|TAT_CATRO Tabersonine-19-hydroxy-O-acetyltransferase OS=Catharanthus roseus OX=4058 GN=TAT PE=1 SV=1 && PF02458:Transferase family	CAMTA
CsaV3_2G032440	401.804536273302	469.655287477366	688.700866291294	273.739108899345	301.065953591151	218.497661646365	520.053563347321	264.434241378954	0.978749344882457	3.61795277246916e-05	0.00119813615382934	CsaV3_2G032440	chr2	21388680	21392169	+	2839	protein_coding	- && - && -	bHLH
CsaV3_3G028140	851.146510640911	771.790217637965	760.146312010294	1046.07445186536	1231.34933268076	1212.75382787751	794.361013429723	1163.39253747454	-0.551566022673021	3.66010328112437e-05	0.00120978613785431	CsaV3_3G028140	chr3	24614709	24618562	-	1865	protein_coding	- && sp|F4JLC1|MRL7_ARATH Thioredoxin-like fold domain-containing protein MRL7, chloroplastic OS=Arabidopsis thaliana OX=3702 GN=MRL7 PE=1 SV=1 && -	-
CsaV3_1G009920	482.165443527963	417.80374830789	399.596039428362	622.430592854464	653.177691701217	733.52786409851	433.188410421405	669.712049551397	-0.63101020786096	3.68016887793566e-05	0.0012141059037798	CsaV3_1G009920	chr1	6181754	6188199	+	3216	protein_coding	- && - && -	ERF
CsaV3_6G004090	2348.57581061156	1963.37847355188	1899.95039952737	3635.73332335758	2727.30334429631	3260.93989146171	2070.6348945636	3207.99218637187	-0.631996652622833	3.76424349056017e-05	0.00123948609661652	CsaV3_6G004090	chr6	3567044	3568585	+	1542	protein_coding	- && sp|O48928|C77A3_SOYBN Cytochrome P450 77A3 OS=Glycine max OX=3847 GN=CYP77A3 PE=2 SV=1 && PF00067:Cytochrome P450	MYB
CsaV3_7G008930	320.311785254492	491.59247712599	403.749844412025	751.696283168044	617.758167749316	728.937577089133	405.218035597502	699.464009335498	-0.786397298543005	3.78917668319522e-05	0.00124533301105088	CsaV3_7G008930	chr7	5554043	5556293	-	1571	protein_coding	- && sp|Q7XZQ6|FLS_PETCR Flavonol synthase/flavanone 3-hydroxylase OS=Petroselinum crispum OX=4043 GN=FLS PE=1 SV=1 && PF14226:non-haem dioxygenase in morphine synthesis N-terminal|PF03171:2OG-Fe(II) oxygenase superfamily	Dof
CsaV3_7G030440	199.204502490426	167.520357316768	135.414042467408	259.617646932316	393.781766288772	324.074262862045	167.379634091534	325.824558694378	-0.965339011827573	3.80461810476509e-05	0.00124804419606784	CsaV3_7G030440	chr7	19255362	19257805	+	2444	protein_coding	- && - && -	-
CsaV3_UNG216460	0	1.99428996805676	4.98456598039537	111.885429431082	5.20875352233825	31.2139516637664	2.32628531615071	49.4360448723954	-4.34410380743966	3.8119492998627e-05	0.0012480897396324	CsaV3_UNG216460	scaffold69	53259	59538	+	1538	protein_coding	- && sp|Q8GWR0|COX11_ARATH Cytochrome c oxidase assembly protein COX11, mitochondrial OS=Arabidopsis thaliana OX=3702 GN=COX11 PE=2 SV=1 && PF04442:Cytochrome c oxidase assembly protein CtaG/Cox11	-
CsaV3_UNG060470	10.1865938773513	8.9743048562554	10.7998929575233	248.754983880754	13.5427591580795	37.6403534768948	9.98693056371001	99.9793655052429	-3.32083190551879	3.86771573872315e-05	0.0012639636763477	CsaV3_UNG060470	scaffold72	127216	130396	+	1206	protein_coding	- && sp|Q9SU94|ANM11_ARATH Protein arginine N-methyltransferase 1.1 OS=Arabidopsis thaliana OX=3702 GN=PRMT11 PE=1 SV=1 && PF13649:Methyltransferase domain	C2H2
CsaV3_3G021970	24.9005628113032	43.8743792972486	73.937728709198	11.9489293567175	8.3340056357412	7.34445921500386	47.5708902725833	9.20913140248751	2.38397069497715	3.88141184454795e-05	0.00126605525824136	CsaV3_3G021970	chr3	19073471	19076098	+	1636	protein_coding	- && sp|Q700C7|SPCH_ARATH Transcription factor SPEECHLESS OS=Arabidopsis thaliana OX=3702 GN=SPCH PE=1 SV=1 && PF00010:Helix-loop-helix DNA-binding domain	bHLH
CsaV3_7G027900	736.830290461746	492.589622110019	452.764743219246	863.581712599125	1086.54598475976	1100.7508248487	560.728218597004	1016.95950740253	-0.861141194104034	3.88943581562009e-05	0.00126629230222243	CsaV3_7G027900	chr7	17527660	17531835	-	2174	protein_coding	- && sp|Q9M8Z5|NSN1_ARATH Guanine nucleotide-binding protein-like NSN1 OS=Arabidopsis thaliana OX=3702 GN=NSN1 PE=1 SV=1 && PF08701:GNL3L/Grn1 putative GTPase|PF01926:50S ribosome-binding GTPase	GRAS
CsaV3_4G004210	337.289441716744	307.12065508074	324.827549722432	827.734924528973	579.213391684013	448.930069517111	323.079215506639	618.626128576699	-0.936334011547761	3.97696726983804e-05	0.00129222200730691	CsaV3_4G004210	chr4	2623063	2624418	-	1356	protein_coding	- && sp|Q9LY05|EF106_ARATH Ethylene-responsive transcription factor ERF106 OS=Arabidopsis thaliana OX=3702 GN=ERF106 PE=2 SV=1 && PF00847:AP2 domain	ERF
CsaV3_6G015270	39.6145317452552	132.620282875774	165.32143834978	32.587989154684	29.1690197250942	12.8528036262568	112.51875099027	24.8699375020116	2.18796796139171	3.98397264973892e-05	0.00129222200730691	CsaV3_6G015270	chr6	11124743	11127335	+	1864	protein_coding	- && sp|Q6DR04|RTNLQ_ARATH Reticulon-like protein B17 OS=Arabidopsis thaliana OX=3702 GN=RTNLB17 PE=2 SV=1 && PF02453:Reticulon	C2H2
CsaV3_3G003150	878.310760980514	887.459035785256	1005.2208060464	1346.9702183936	1763.68394266373	1285.28036262568	923.663534270724	1465.31150789434	-0.66498115196124	4.01464442394798e-05	0.00129974113225316	CsaV3_3G003150	chr3	2656814	2658449	-	970	protein_coding	- && sp|P62302|RS13_SOYBN 40S ribosomal protein S13 OS=Glycine max OX=3847 GN=RPS13 PE=2 SV=1 && PF08069:Ribosomal S13/S15 N-terminal domain|PF00312:Ribosomal protein S15	TCP
CsaV3_6G008970	872.651542159764	626.207049969821	1075.83549076867	513.803962338851	483.37232687299	409.453601236465	858.231360966084	468.876630149435	0.873477422008668	4.0311187408794e-05	0.00130264438567002	CsaV3_6G008970	chr6	7204282	7205874	+	995	protein_coding	- && sp|Q42342|CYB5E_ARATH Cytochrome b5 isoform E OS=Arabidopsis thaliana OX=3702 GN=CYTB5-E PE=1 SV=2 && PF00173:Cytochrome b5-like Heme/Steroid binding domain	-
CsaV3_1G006890	90.5475011320118	177.491807157051	302.397002810653	44.5369185114014	73.9643000172032	17.4430906356342	190.145437033239	45.3147697214129	2.07566947630905	4.04678849828322e-05	0.00130527733848901	CsaV3_1G006890	chr1	4380893	4384939	+	2883	protein_coding	- && sp|Q8S950|KN7A_TOBAC Kinesin-like protein NACK1 OS=Nicotiana tabacum OX=4097 GN=NACK1 PE=1 SV=1 && PF11995:Domain of unknown function (DUF3490)|PF00225:Kinesin motor domain	MYB_related
CsaV3_5G010820	1767.93995960253	2067.08155189083	1971.39584524637	1330.67622381626	1360.52642003475	1438.59594873888	1935.47245224658	1376.5995308633	0.491696561171126	4.16556912245398e-05	0.00134109686422901	CsaV3_5G010820	chr5	6758364	6766900	-	2087	protein_coding	- && sp|Q8VZR7|PTR30_ARATH Protein NRT1/ PTR FAMILY 5.1 OS=Arabidopsis thaliana OX=3702 GN=NPF5.1 PE=2 SV=2 && PF00854:POT family	TALE
CsaV3_4G001030	286.356472329987	409.826588435663	593.994112663782	145.559684890922	213.558894415868	56.9195589162799	430.059057809811	138.67937940769	1.63608475271389	4.25471842368767e-05	0.00136726164456023	CsaV3_4G001030	chr4	583900	588696	+	4391	protein_coding	- && sp|Q9SRW9|CSLD5_ARATH Cellulose synthase-like protein D5 OS=Arabidopsis thaliana OX=3702 GN=CSLD5 PE=2 SV=1 && PF14570:RING/Ubox like zinc-binding domain|PF03552:Cellulose synthase	G2-like
CsaV3_5G004730	81.4927510188106	160.540342428569	201.874922206013	42.3643859010892	56.2545380412531	12.8528036262568	147.969338551131	37.1572425228663	2.00226364865197	4.26512619231655e-05	0.00136807273226006	CsaV3_5G004730	chr5	3073592	3079187	-	2712	protein_coding	- && sp|F4KEC6|KN10C_ARATH Kinesin-like protein KIN-10C OS=Arabidopsis thaliana OX=3702 GN=KIN10C PE=2 SV=1 && PF12836:Helix-hairpin-helix motif|PF00225:Kinesin motor domain	MYB_related
CsaV3_1G025550	90.5475011320118	157.548907476484	211.844054166803	358.467880701524	313.566962044763	356.206271927687	153.313487591766	342.747038224658	-1.15446915458593	4.27706616844399e-05	0.00136937138784149	CsaV3_1G025550	chr1	14212304	14217343	-	2523	protein_coding	- && sp|Q8GW61|STP14_ARATH Sugar transport protein 14 OS=Arabidopsis thaliana OX=3702 GN=STP14 PE=2 SV=2 && PF00083:Sugar (and other) transporter	ERF
CsaV3_4G024070	11.3184376415015	35.8972194250216	41.5380498366281	2.17253261031227	4.1670028178706	2.75417220562645	29.5845689677171	3.03123587793644	3.29444182160287	4.29512854079055e-05	0.00137262183367106	CsaV3_4G024070	chr4	14024673	14027407	-	1724	protein_coding	- && - && -	-
CsaV3_5G030280	990.363293631379	795.721697254646	746.023375065841	1306.77836510283	1212.59782000034	1361.47912698134	844.036121983955	1293.6184373615	-0.617636307183398	4.32307599888009e-05	0.00137872971773805	CsaV3_5G030280	chr5	24890174	24892289	+	1855	protein_coding	- && sp|Q9FYF9|FB76_ARATH F-box protein At1g67340 OS=Arabidopsis thaliana OX=3702 GN=At1g67340 PE=1 SV=1 && PF01753:MYND finger	-
CsaV3_5G003850	1348.02592310283	1080.90516268676	1044.26657289283	1761.92394696325	1628.25635108294	2212.51833851991	1157.73255289414	1867.5662121887	-0.690947706243698	4.33013136729809e-05	0.00137872971773805	CsaV3_5G003850	chr5	2478995	2481338	+	2249	protein_coding	- && sp|A0A4D6Q415|CYP1_CROXC Flavonoid 3'-monooxygenase CYP75B137 OS=Crocosmia x crocosmiiflora OX=1053288 GN=CYP75B137 PE=1 SV=1 && PF00067:Cytochrome P450	MYB
CsaV3_5G005380	46.405594330156	104.70022332298	155.352306388989	31.5017228495278	31.2525211340295	16.5250332337587	102.152708014042	26.4264257391053	1.96124518576429	4.37813108273605e-05	0.0013914598659106	CsaV3_5G005380	chr5	3446031	3451202	+	2412	protein_coding	- && sp|Q9FHM4|MA653_ARATH 65-kDa microtubule-associated protein 3 OS=Arabidopsis thaliana OX=3702 GN=MAP65-3 PE=1 SV=1 && PF03999:Microtubule associated protein (MAP65/ASE1 family)	LBD
CsaV3_7G006290	323.707316546942	327.063554761308	305.720046797583	582.238739563687	430.243040945139	544.408039312161	318.830306035278	518.963273273662	-0.703494876840484	4.41520660168825e-05	0.00140067788225039	CsaV3_7G006290	chr7	3883580	3891551	-	1773	protein_coding	- && sp|Q94F62|BAK1_ARATH BRASSINOSTEROID INSENSITIVE 1-associated receptor kinase 1 OS=Arabidopsis thaliana OX=3702 GN=BAK1 PE=1 SV=2 && PF08263:Leucine rich repeat N-terminal domain|PF00069:Protein kinase domain|PF13855:Leucine rich repeat	Trihelix
CsaV3_1G014070	104.129626301814	107.691658275065	98.0297976144423	187.924070792011	188.556877508645	179.021193365719	103.283694063774	185.167380555458	-0.84318672670252	4.49417025123098e-05	0.0014231265760878	CsaV3_1G014070	chr1	9568526	9569788	-	474	protein_coding	- && - && PF04520:Senescence regulator	-
CsaV3_7G008490	4656.40524571371	4670.62710518892	4195.34303349944	5863.6655152328	7382.88724256224	6262.98759559454	4507.45846146736	6503.18011779653	-0.528970253897589	4.58469701812408e-05	0.00144914840356115	CsaV3_7G008490	chr7	5281660	5282965	+	1306	protein_coding	- && sp|P46293|RS16_GOSHI 40S ribosomal protein S16 OS=Gossypium hirsutum OX=3635 GN=RPS16 PE=2 SV=1 && PF00380:Ribosomal protein S9/S16	-
CsaV3_7G025510	2121.07521401738	1836.74106058027	1639.09144655335	2859.05291517094	2516.86970199384	3338.05671321925	1865.63590705033	2904.65977679468	-0.639440127104723	4.62458886087327e-05	0.00145909982732243	CsaV3_7G025510	chr7	14980031	14984400	+	2968	protein_coding	- && sp|Q8GZM7|PIF1_ARATH Transcription factor PIF1 OS=Arabidopsis thaliana OX=3702 GN=PIF1 PE=1 SV=1 && PF00010:Helix-loop-helix DNA-binding domain	bHLH
CsaV3_7G018610	574.976632188275	566.378350928119	558.271389804282	840.770120190847	751.102257921176	900.614311239848	566.542124306892	830.828896450623	-0.553086774848987	4.67108609565154e-05	0.00147109540867225	CsaV3_7G018610	chr7	8522102	8527459	-	4515	protein_coding	- && sp|Q9LK64|AB3C_ARATH ABC transporter C family member 3 OS=Arabidopsis thaliana OX=3702 GN=ABCC3 PE=1 SV=1 && PF00664:ABC transporter transmembrane region|PF00005:ABC transporter	bZIP
CsaV3_6G035750	608.931945112779	457.689547669026	459.410831193107	754.955082083512	896.947356546647	801.464111837296	508.677441324971	817.788850155818	-0.686932433108655	4.69177877464332e-05	0.00147493545428235	CsaV3_6G035750	chr6	19701183	19721948	+	3381	protein_coding	- && sp|F4I366|NRPA2_ARATH DNA-directed RNA polymerase I subunit 2 OS=Arabidopsis thaliana OX=3702 GN=NRPA2 PE=2 SV=1 && PF06883:RNA polymerase I, Rpa2 specific domain|PF00562:RNA polymerase Rpb2, domain 6|PF04563:RNA polymerase beta subunit|PF04565:RNA polymerase Rpb2, domain 3|PF04560:RNA polymerase Rpb2, domain 7|PF04561:RNA polymerase Rpb2, domain 2	ERF
CsaV3_1G042100	2607.76803260194	2408.10513642853	3271.53680513283	4305.95963363891	4337.84993340329	3891.64532655017	2762.46999138777	4178.48496453079	-0.596519545942617	4.74314962977509e-05	0.00148838834584968	CsaV3_1G042100	chr1	26898852	26900912	+	1023	protein_coding	- && sp|O49884|RL30_LUPLU 60S ribosomal protein L30 OS=Lupinus luteus OX=3873 GN=RPL30 PE=3 SV=1 && PF01248:Ribosomal protein L7Ae/L30e/S12e/Gadd45 family	-
CsaV3_6G000140	99.602251245213	143.588877700086	323.166027728967	65.1759783093679	65.630294381462	33.0500664675174	188.785718891422	54.6187797194491	1.79619873096189	4.79012702161159e-05	0.00150041650191382	CsaV3_6G000140	chr6	102867	117346	+	7405	protein_coding	- && sp|Q27IK7|KN12C_ARATH Kinesin-like protein KIN-12C OS=Arabidopsis thaliana OX=3702 GN=KIN12C PE=1 SV=1 && PF00225:Kinesin motor domain	B3
CsaV3_2G026080	201.468190018726	280.197740511974	269.16656294135	122.748092482643	118.759580309312	154.233643515081	250.277497824017	131.913772102345	0.923769224963877	4.82257628157929e-05	0.00150579913532991	CsaV3_2G026080	chr2	17913507	17914501	-	684	protein_coding	- && sp|Q94JX5|WLIM1_ARATH LIM domain-containing protein WLIM1 OS=Arabidopsis thaliana OX=3702 GN=WLIM1 PE=1 SV=1 && PF00412:LIM domain	-
CsaV3_6G002280	579.504007244875	950.279169779044	927.960033350272	1455.59684890922	1255.30959888352	2031.66103035044	819.247736791397	1580.85582604773	-0.94772554193653	4.82466616287344e-05	0.00150579913532991	CsaV3_6G002280	chr6	1563531	1565320	-	1389	protein_coding	- && sp|O22874|EXPA8_ARATH Expansin-A8 OS=Arabidopsis thaliana OX=3702 GN=EXPA8 PE=2 SV=1 && PF01357:Pollen allergen|PF03330:Lytic transglycolase	bZIP
CsaV3_5G027060	102.997782537663	101.708788370895	83.0760996732562	152.077282721859	195.849132439918	258.892187328886	95.9275568606047	202.272867496888	-1.08157664711558	4.84023129545333e-05	0.00150794494919213	CsaV3_5G027060	chr5	22084852	22089686	-	2697	protein_coding	- && sp|Q9LT57|CFM9_ARATH CRM-domain containing factor CFM9, mitochondrial OS=Arabidopsis thaliana OX=3702 GN=CFM9 PE=2 SV=1 && PF01985:CRS1 / YhbY (CRM) domain	NAC
CsaV3_4G011820	2221.80930902674	2269.50198364859	2047.82585694577	2954.64435002468	2917.94372321389	2905.6516769359	2179.71238320703	2926.07991672482	-0.425157147758354	4.93942480027391e-05	0.00153349275230757	CsaV3_4G011820	chr4	8854542	8861294	-	2950	protein_coding	- && sp|Q94A08|RFS2_ARATH Probable galactinol--sucrose galactosyltransferase 2 OS=Arabidopsis thaliana OX=3702 GN=RFS2 PE=2 SV=2 && PF05691:Raffinose synthase or seed imbibition protein Sip1	-
CsaV3_4G011930	482.165443527963	390.880833739124	406.242127402223	619.171793938996	641.718433952072	783.102963799786	426.429468223103	681.331063896951	-0.678248374922184	4.94166488271806e-05	0.00153349275230757	CsaV3_4G011930	chr4	9194254	9200173	+	2146	protein_coding	- && sp|Q9LF27|WDR12_ARATH Ribosome biogenesis protein WDR12 homolog OS=Arabidopsis thaliana OX=3702 GN=WDR12 PE=1 SV=1 && PF00400:WD domain, G-beta repeat|PF08154:NLE (NUC135) domain	-
CsaV3_6G035560	200.336346254576	266.237710735577	279.135694902141	98.8502337692081	141.6780958076	52.3292719069025	248.569917297431	97.6192004945703	1.35305038218762	4.9487462761035e-05	0.00153349275230757	CsaV3_6G035560	chr6	19511676	19515631	-	1698	protein_coding	- && sp|P35694|XTH2_SOYBN Xyloglucan endotransglucosylase/hydrolase 2 OS=Glycine max OX=3847 PE=2 SV=1 && PF06955:Xyloglucan endo-transglycosylase (XET) C-terminus|PF00722:Glycosyl hydrolases family 16	NAC
CsaV3_6G052060	1698.89748998937	1241.44550511533	1424.75510939634	796.233201679445	861.527832594747	1043.83126593242	1455.03270150035	900.530766735538	0.691162039109151	5.00135711198535e-05	0.0015470329761904	CsaV3_6G052060	chr6	30293446	30299958	-	3116	protein_coding	- && sp|Q9ZTX8|ARFF_ARATH Auxin response factor 6 OS=Arabidopsis thaliana OX=3702 GN=ARF6 PE=1 SV=2 && PF02309:AUX/IAA family|PF06507:Auxin response factor|PF02362:B3 DNA binding domain	ARF
CsaV3_7G029570	414.254817678954	833.613206647724	971.159605180365	321.534826326215	398.99051981111	247.87549850638	739.675876502348	322.800281547902	1.19808169371191	5.10030903879667e-05	0.00157483385676581	CsaV3_7G029570	chr7	18696802	18699837	-	2121	protein_coding	- && sp|O81416|GUN17_ARATH Endoglucanase 17 OS=Arabidopsis thaliana OX=3702 GN=At4g02290 PE=2 SV=1 && PF00759:Glycosyl hydrolase family 9	WRKY
CsaV3_1G032910	280.697253509237	253.274825943208	319.842983742036	593.101402615248	378.155505721757	627.033205480955	284.605021064827	532.763371272653	-0.903924398895799	5.11523680834498e-05	0.00157663773241937	CsaV3_1G032910	chr1	19980339	19984029	+	1864	protein_coding	- && sp|Q9C7N4|GDL15_ARATH GDSL esterase/lipase At1g29670 OS=Arabidopsis thaliana OX=3702 GN=At1g29670 PE=2 SV=1 && PF00657:GDSL-like Lipase/Acylhydrolase	ERF
CsaV3_1G002330	195.808971197975	146.580312652172	149.536979411861	249.84125018591	319.817466271569	319.483975852668	163.975421087336	296.380897436716	-0.858369005497137	5.19279253653749e-05	0.00159770441288183	CsaV3_1G002330	chr1	1494695	1497065	+	1131	protein_coding	- && sp|Q8L557|EM514_ARATH Protein EMBRYO DEFECTIVE 514 OS=Arabidopsis thaliana OX=3702 GN=EMB514 PE=1 SV=1 && PF11523:Protein of unknown function (DUF3223)	Nin-like
CsaV3_3G040090	376.903973461999	300.140640192542	320.673744738769	471.439576437762	542.752117027646	606.835942639694	332.572786131103	540.342545368367	-0.702612629923578	5.35641367564971e-05	0.00164513002678848	CsaV3_3G040090	chr3	32913101	32916184	+	1995	protein_coding	- && sp|Q9XI21|PPR44_ARATH Pentatricopeptide repeat-containing protein At1g15480, mitochondrial OS=Arabidopsis thaliana OX=3702 GN=At1g15480 PE=2 SV=2 && PF17177:Pentacotripeptide-repeat region of PRORP	HSF
CsaV3_6G038440	87.1519698395613	6.98001488819865	33.2304398693025	5.43133152578066	2.0835014089353	2.75417220562645	42.4541415323542	3.42300171344747	3.63786717971443	5.56781788439448e-05	0.00170703787540455	CsaV3_6G038440	chr6	21904742	21907866	+	1839	protein_coding	- && - && -	-
CsaV3_5G031490	239.950877999831	460.680982621111	550.794540833689	161.853679468264	226.05990286948	147.807241701953	417.14213381821	178.573608013232	1.22665305030032	5.58171577728641e-05	0.00170828066813494	CsaV3_5G031490	chr5	25697891	25701370	+	2035	protein_coding	- && sp|Q949Z1|PGLR4_ARATH Polygalacturonase At1g48100 OS=Arabidopsis thaliana OX=3702 GN=At1g48100 PE=2 SV=1 && PF00295:Glycosyl hydrolases family 28	C3H
CsaV3_6G041230	170.908408386672	181.480387093165	201.04416120928	111.885429431082	98.9663169244267	83.5432235706689	184.477652229706	98.1316566420591	0.915593630908701	5.60640370885528e-05	0.00171281555562968	CsaV3_6G041230	chr6	23913724	23925625	+	3717	protein_coding	- && sp|Q8W103|CHR24_ARATH Protein CHROMATIN REMODELING 24 OS=Arabidopsis thaliana OX=3702 GN=CHR24 PE=2 SV=1 && PF00176:SNF2 family N-terminal domain|PF00271:Helicase conserved C-terminal domain	G2-like
CsaV3_3G040080	212.786627660228	247.291956039038	176.952092304036	320.448560021059	373.988502903886	447.09395471336	212.343558667767	380.510339212768	-0.844687704644032	5.84294598515307e-05	0.00178194449350371	CsaV3_3G040080	chr3	32903604	32911503	+	2373	protein_coding	- && sp|Q9XI21|PPR44_ARATH Pentatricopeptide repeat-containing protein At1g15480, mitochondrial OS=Arabidopsis thaliana OX=3702 GN=At1g15480 PE=2 SV=2 && PF17177:Pentacotripeptide-repeat region of PRORP	HSF
CsaV3_6G039130	63.3832507924082	113.674528179235	161.99839436285	16.293994577342	46.8787817010443	8.26251661687934	113.018724444831	23.8117642984219	2.25509626995371	6.03151890327694e-05	0.00183622714962394	CsaV3_6G039130	chr6	22478015	22480235	+	1338	protein_coding	- && sp|Q8L7T3|UBC20_ARATH Ubiquitin-conjugating enzyme E2 20 OS=Arabidopsis thaliana OX=3702 GN=UBC20 PE=2 SV=1 && PF00179:Ubiquitin-conjugating enzyme	WRKY
CsaV3_2G006590	1441.96895552729	1441.87164690503	1788.62842596521	853.80531585272	1042.79245517212	502.177398825889	1557.48967613251	799.591723283576	0.96285049413434	6.19293167294526e-05	0.00188206555727879	CsaV3_2G006590	chr2	3214938	3215460	-	426	protein_coding	- && sp|Q94F49|H2A5_ARATH Probable histone H2A.5 OS=Arabidopsis thaliana OX=3702 GN=At5g27670 PE=1 SV=1 && PF00125:Core histone H2A/H2B/H3/H4|PF16211:C-terminus of histone H2A	GeBP
CsaV3_3G015000	1146.5577330841	1222.49975041879	1044.26657289283	1471.89084348656	1752.22468491459	2027.07074334107	1137.77468546524	1750.39542391407	-0.622246637563524	6.24484199652597e-05	0.0018945234819181	CsaV3_3G015000	chr3	11133003	11134641	-	1461	protein_coding	- && sp|Q8LG10|GAT15_ARATH GATA transcription factor 15 OS=Arabidopsis thaliana OX=3702 GN=GATA15 PE=2 SV=2 && PF00320:GATA zinc finger	GATA
CsaV3_3G045430	3574.36260718616	3552.82757809311	3411.1046525839	2714.57949658518	1995.99434976002	2419.99931134377	3512.76494595439	2376.85771922965	0.563539337730419	6.25783272781353e-05	0.00189515133203749	CsaV3_3G045430	chr3	37097725	37102400	-	1902	protein_coding	- && sp|Q9FWS6|BBD1_ARATH Bifunctional nuclease 1 OS=Arabidopsis thaliana OX=3702 GN=BBD1 PE=2 SV=1 && PF02577:Bifunctional nuclease	bHLH
CsaV3_2G010490	5221.19528402463	4946.83626576478	4766.90659925144	3492.34617107697	3941.98466570559	3615.31004858565	4978.31271634695	3683.21362845607	0.434535775849939	6.30485093808772e-05	0.00190606408238042	CsaV3_2G010490	chr2	7549108	7557026	-	2001	protein_coding	- && sp|Q9VNE2|PKRA_DROME Protein krasavietz OS=Drosophila melanogaster OX=7227 GN=kra PE=1 SV=1 && PF02020:eIF4-gamma/eIF5/eIF2-epsilon	-
CsaV3_2G008240	59.9877194999578	88.7459035785256	82.2453386765236	33.6742554598401	26.0437676116913	27.5417220562645	76.992987251669	29.0865817092653	1.40981378427247	6.39631777072566e-05	0.00193035308305048	CsaV3_2G008240	chr2	4521316	4526328	-	2280	protein_coding	- && sp|Q5XF57|Y5576_ARATH Probable receptor-like serine/threonine-protein kinase At5g57670 OS=Arabidopsis thaliana OX=3702 GN=At5g57670 PE=2 SV=1 && PF00069:Protein kinase domain|PF00582:Universal stress protein family	bZIP
CsaV3_2G030270	2748.11665935656	2336.31069757849	1725.49059021353	3359.82168184792	3881.56312484646	3918.26899120456	2269.97264904953	3719.88459929965	-0.713271618110683	6.56497570011933e-05	0.00197755751063993	CsaV3_2G030270	chr2	19856439	19863491	+	3363	protein_coding	- && sp|Q56X46|MSL2_ARATH Mechanosensitive ion channel protein 2, chloroplastic OS=Arabidopsis thaliana OX=3702 GN=MSL2 PE=2 SV=1 && PF00924:Mechanosensitive ion channel	-
CsaV3_2G033550	122.239126528216	191.451836933449	206.859488186408	86.9013044124906	85.4235577663473	66.1001329350347	173.516817216024	79.4749983712909	1.13261252431084	6.57552402258536e-05	0.00197755751063993	CsaV3_2G033550	chr2	22258597	22263376	-	1549	protein_coding	- && sp|Q93ZE2|TGA7_ARATH Transcription factor TGA7 OS=Arabidopsis thaliana OX=3702 GN=TGA7 PE=1 SV=1 && PF14144:Seed dormancy control|PF00170:bZIP transcription factor	bZIP
CsaV3_2G004830	288.620159858288	391.877978723153	381.319297500246	686.520304858676	543.793867732113	548.080268919663	353.939145360562	592.798147170151	-0.741495541927437	6.6378792312405e-05	0.00198987021179672	CsaV3_2G004830	chr2	2622665	2626566	-	2221	protein_coding	- && sp|Q8RXC8|RBK2_ARATH Receptor-like cytosolic serine/threonine-protein kinase RBK2 OS=Arabidopsis thaliana OX=3702 GN=RBK2 PE=1 SV=1 && PF07714:Protein tyrosine kinase	bZIP
CsaV3_6G043520	150.53522063197	207.406156677903	196.890356225617	80.3837065815538	111.467325378039	86.2973957762953	184.943911178496	92.7161425786292	0.998682717778268	6.66069325489613e-05	0.00198987021179672	CsaV3_6G043520	chr6	25660299	25664979	+	4323	protein_coding	- && sp|Q9SN11|CCD33_ARATH Cyclin-D3-3 OS=Arabidopsis thaliana OX=3702 GN=CYCD3-3 PE=2 SV=1 && PF02984:Cyclin, C-terminal domain|PF00134:Cyclin, N-terminal domain	LBD
CsaV3_1G002050	413.122973914804	251.280535975151	212.674815163536	517.062761254319	550.044371958919	714.248658659125	292.359441684497	593.785263957455	-1.02616027842067	6.66212350312394e-05	0.00198987021179672	CsaV3_1G002050	chr1	1319428	1322410	-	2201	protein_coding	- && - && PF07690:Major Facilitator Superfamily|PF06813:Nodulin-like	NF-YC
CsaV3_4G004440	4700.54715251556	4783.30448838413	4644.78473273175	6316.63856448291	7528.73234118771	6034.39130252755	4709.54545787715	6626.58740273272	-0.492637777798685	6.66233269782685e-05	0.00198987021179672	CsaV3_4G004440	chr4	2784813	2787389	+	1149	protein_coding	- && sp|P41127|RL131_ARATH 60S ribosomal protein L13-1 OS=Arabidopsis thaliana OX=3702 GN=RPL13B PE=1 SV=1 && PF01294:Ribosomal protein L13e	-
CsaV3_1G002670	65.6469383207085	58.8315540576743	41.5380498366281	122.748092482643	109.383823969103	133.118323271945	55.3388474050036	121.750079907897	-1.14750248328757	6.72528589638617e-05	0.00200522141168366	CsaV3_1G002670	chr1	1668618	1674219	-	4112	protein_coding	- && sp|Q9LN01|PPR21_ARATH Pentatricopeptide repeat-containing protein At1g08070, chloroplastic OS=Arabidopsis thaliana OX=3702 GN=PCMP-H12 PE=2 SV=1 && PF00010:Helix-loop-helix DNA-binding domain	bHLH
CsaV3_3G047460	244.478253056432	260.254840831407	378.827014510048	161.853679468264	162.513109896953	145.971126898202	294.520036132629	156.77930542114	0.913580393683594	6.83152986455813e-05	0.00203340545008023	CsaV3_3G047460	chr3	38737132	38745010	+	4580	protein_coding	- && sp|Q94FL9|MB3R4_ARATH Transcription factor MYB3R-4 OS=Arabidopsis thaliana OX=3702 GN=MYB3R4 PE=1 SV=1 && PF13921:Myb-like DNA-binding domain|PF00249:Myb-like DNA-binding domain	MYB
CsaV3_3G012980	2681.3378772717	2615.51129310644	2660.9274725344	3536.88308958837	4820.18050957182	3629.99896701566	2652.59221430418	3995.68752205861	-0.591004164783102	6.86196081002786e-05	0.00203749532351597	CsaV3_3G012980	chr3	9925955	9928338	+	1296	protein_coding	- && sp|Q8GTE3|RS3A_CICAR 40S ribosomal protein S3a OS=Cicer arietinum OX=3827 PE=2 SV=1 && PF01015:Ribosomal S3Ae family	-
CsaV3_6G022540	121.107282764066	98.7173534188094	117.968061536024	48.881983732026	61.4632915635914	42.2306404862722	112.5975659063	50.8586385939632	1.14932022782972	6.86875332367223e-05	0.00203749532351597	CsaV3_6G022540	chr6	15480017	15487835	+	1649	protein_coding	- && sp|O22264|MYB12_ARATH Transcription factor MYB12 OS=Arabidopsis thaliana OX=3702 GN=MYB12 PE=1 SV=1 && PF00249:Myb-like DNA-binding domain	MYB
CsaV3_1G008800	3971.63976840287	3893.85116263082	3146.09189462621	4897.974769949	5502.52722099813	5582.70706080481	3670.5276085533	5327.73635058398	-0.537946402090289	6.93400823998635e-05	0.00204865449339309	CsaV3_1G008800	chr1	5495370	5497696	-	2327	protein_coding	- && sp|P49637|R27A3_ARATH 60S ribosomal protein L27a-3 OS=Arabidopsis thaliana OX=3702 GN=RPL27AC PE=2 SV=2 && PF00828:Ribosomal proteins 50S-L15, 50S-L18e, 60S-L27A	MIKC_MADS
CsaV3_1G003530	27.1642503396035	61.8229890097594	95.5375146242447	11.9489293567175	18.7515126804177	8.26251661687934	61.5082513245359	12.9876528846715	2.25613672901216	6.93787817406237e-05	0.00204865449339309	CsaV3_1G003530	chr1	2194805	2199676	-	3181	protein_coding	- && sp|F4ICA0|KN8A_ARATH Kinesin-like protein KIN-8A OS=Arabidopsis thaliana OX=3702 GN=KIN8A PE=3 SV=1 && PF00225:Kinesin motor domain	MYB_related
CsaV3_2G013770	726.643696584395	925.350545178335	1225.37247018053	461.663179691356	599.006655068899	273.581105758894	959.122237314419	444.750313506383	1.11037268792661	6.94179013493423e-05	0.00204865449339309	CsaV3_2G013770	chr2	11317901	11320048	+	829	protein_coding	- && sp|O23628|H2AV1_ARATH Histone H2A variant 1 OS=Arabidopsis thaliana OX=3702 GN=H2AV PE=1 SV=1 && PF00125:Core histone H2A/H2B/H3/H4|PF16211:C-terminus of histone H2A	TCP
CsaV3_5G039560	88.2838136037115	109.685948243122	168.64448233671	44.5369185114014	51.0457845189149	16.5250332337587	122.204748061181	37.3692454213583	1.7195592022728	7.02606578132941e-05	0.0020700054245061	CsaV3_5G039560	chr5	31245184	31247238	-	2055	protein_coding	- && sp|D4AZ24|ENG1_ARTBC Probable endo-1,3(4)-beta-glucanase ARB_01444 OS=Arthroderma benhamiae (strain ATCC MYA-4681 / CBS 112371) OX=663331 GN=ARB_01444 PE=1 SV=1 && PF17652:Glycosyl hydrolase family 81 C-terminal domain|PF03639:Glycosyl hydrolase family 81 N-terminal domain	YABBY
CsaV3_2G008510	1928.66177411185	1881.61258486155	1641.58372954354	2313.74722998256	2832.52016544754	2792.73061650522	1817.28602950565	2646.33267064511	-0.542854440157285	7.14442443287095e-05	0.00210130842684084	CsaV3_2G008510	chr2	4835680	4843402	+	2590	protein_coding	- && sp|Q9ZPI1|SYKC_ARATH Lysine--tRNA ligase, cytoplasmic OS=Arabidopsis thaliana OX=3702 GN=At3g11710 PE=1 SV=1 && PF00152:tRNA synthetases class II (D, K and N)|PF01336:OB-fold nucleic acid binding domain	FAR1
CsaV3_5G030340	1484.97901856499	1545.57472524399	1011.03613302353	1923.77762643151	2712.71883443376	2308.91436571684	1347.19662561084	2315.13694219404	-0.78189544963789	7.15849071510647e-05	0.00210188306902272	CsaV3_5G030340	chr5	24943898	24947233	+	1188	protein_coding	- && sp|P51413|RL172_ARATH 60S ribosomal protein L17-2 OS=Arabidopsis thaliana OX=3702 GN=RPL17B PE=2 SV=2 && PF00237:Ribosomal protein L22p/L17e	-
CsaV3_3G012130	64.5150945565584	89.743048562554	87.229904656919	182.49273926623	136.469342285262	170.75867674884	80.4960159253438	163.240252766777	-1.01528850805042	7.20142329906219e-05	0.00211091720453761	CsaV3_3G012130	chr3	9360966	9365368	-	2036	protein_coding	- && sp|A7KTC5|PHT11_PETHY Low affinity inorganic phosphate transporter 1 OS=Petunia hybrida OX=4102 GN=PT1 PE=2 SV=1 && PF00083:Sugar (and other) transporter	WRKY
CsaV3_6G040330	735.698446697596	792.730262302561	938.759926307795	1522.9453598289	1169.88604111717	1195.31073724188	822.396211769317	1296.04737939598	-0.654768465808889	7.32743221367178e-05	0.00214183864903827	CsaV3_6G040330	chr6	23276261	23286280	-	2713	protein_coding	- && sp|B8BM17|KPYC2_ORYSI Pyruvate kinase 2, cytosolic OS=Oryza sativa subsp. indica OX=39946 GN=OsI_37456 PE=3 SV=1 && PF00224:Pyruvate kinase, barrel domain|PF02887:Pyruvate kinase, alpha/beta domain	MYB_related
CsaV3_UNG160210	1.13184376415015	10.9685948243122	0	33.6742554598401	28.1272690206265	79.870993963167	4.03347952948744	47.2241728145445	-3.5660977083495	7.33159774983423e-05	0.00214183864903827	CsaV3_UNG160210	scaffold66	386729	393269	-	1716	protein_coding	- && sp|Q6K4T4|SERK4_ORYSJ LRR receptor kinase SERK2 OS=Oryza sativa subsp. japonica OX=39947 GN=SERK4 PE=3 SV=1 && PF13855:Leucine rich repeat|PF08263:Leucine rich repeat N-terminal domain|PF00069:Protein kinase domain	CO-like
CsaV3_7G034490	45618.9629140717	38213.5872229195	24653.6633390355	58306.4301955606	64358.3167713069	66919.0401375077	36162.0711586756	63194.5957014584	-0.80536632184658	7.36123059126685e-05	0.00214688125126477	CsaV3_7G034490	chr7	21794832	21795458	-	627	protein_coding	- && sp|Q9ZRA4|AB19A_PRUPE Auxin-binding protein ABP19a OS=Prunus persica OX=3760 GN=ABP19A PE=3 SV=1 && PF00190:Cupin	bZIP
CsaV3_7G034640	331.630222895993	243.303376102924	205.197966192943	411.694929654174	496.915086031069	484.734308190255	260.043855063953	464.448107958499	-0.841125843227874	7.42987040524682e-05	0.00216295200429989	CsaV3_7G034640	chr7	21911450	21913911	+	1308	protein_coding	- && sp|Q54FE8|RPA49_DICDI DNA-directed RNA polymerase I subunit rpa49 OS=Dictyostelium discoideum OX=44689 GN=polr1e PE=3 SV=1 && PF06870:A49-like RNA polymerase I associated factor	-
CsaV3_5G023940	115.448063943315	166.523212332739	290.766348856397	68.4347772248364	86.4653084708149	63.3459607294083	190.912541710817	72.7486821416865	1.39700782153961	7.44857380673326e-05	0.00216295200429989	CsaV3_5G023940	chr5	18423765	18450394	+	3559	protein_coding	- && - && PF12719:Nuclear condensing complex subunits, C-term domain	-
CsaV3_5G039580	958.671668235175	877.487585944973	797.53055686326	1114.50922909019	1500.12101443342	1531.3197463283	877.896603681136	1381.98332995064	-0.655768204224903	7.453727301166e-05	0.00216295200429989	CsaV3_5G039580	chr5	31259526	31267703	+	2783	protein_coding	- && sp|F4IH25|BOP1_ARATH Ribosome biogenesis protein BOP1 homolog OS=Arabidopsis thaliana OX=3702 GN=BOP1 PE=1 SV=1 && PF08145:BOP1NT (NUC169) domain|PF00400:WD domain, G-beta repeat	C3H
CsaV3_7G001920	236.555346707381	184.47182204525	187.751985261559	276.997907814814	414.616780378125	488.406537797757	202.926384671397	393.340408663565	-0.957997932067964	7.5331303331926e-05	0.00218234408467264	CsaV3_7G001920	chr7	1568812	1575987	+	2555	protein_coding	- && sp|F4IMH3|NOC4_ARATH Protein NUCLEOLAR COMPLEX ASSOCIATED 4 OS=Arabidopsis thaliana OX=3702 GN=NOC4 PE=2 SV=1 && PF03914:CBF/Mak21 family	ERF
CsaV3_4G024630	112.052532650865	159.54319744454	157.013828382454	64.0897120042118	72.9225493127355	33.0500664675174	142.869852825953	56.6874425948216	1.34116791381677	7.64487233801241e-05	0.00221102449469216	CsaV3_4G024630	chr4	14420638	14425759	-	3372	protein_coding	- && - && PF12552:Protein of unknown function (DUF3741)|PF14309:Domain of unknown function (DUF4378)	-
CsaV3_6G017150	4188.9537711197	4239.86047208866	4436.26372255188	2966.5932793814	3255.47095146141	2288.71710287558	4288.35932192008	2836.92711123946	0.596424540134974	7.75628327797201e-05	0.00223951387225704	CsaV3_6G017150	chr6	12741932	12743581	-	1650	protein_coding	- && sp|O22582|H2B_GOSHI Histone H2B OS=Gossypium hirsutum OX=3635 GN=HIS2B PE=2 SV=3 && PF00125:Core histone H2A/H2B/H3/H4	-
CsaV3_1G007260	2064.48302580987	1400.98870255987	1261.92595403676	2293.1081701846	2910.65146828261	3018.57273736659	1575.79922746883	2740.77745861127	-0.799391927738532	7.77293768121738e-05	0.00224059447810906	CsaV3_1G007260	chr1	4593051	4597149	-	1906	protein_coding	- && sp|Q9LVI4|TIF6B_ARATH Protein TIFY 6B OS=Arabidopsis thaliana OX=3702 GN=TIFY6B PE=1 SV=1 && PF06200:tify domain|PF09425:Divergent CCT motif	-
CsaV3_6G047570	1317.46614147077	856.547541280377	565.748238774875	1957.45188189135	1562.62605670148	2099.59727808923	913.253973842008	1873.22507222735	-1.03779951747214	7.82075597301807e-05	0.00224782901669938	CsaV3_6G047570	chr6	28058631	28060569	-	1303	protein_coding	- && sp|Q38853|STR15_ARATH Rhodanese-like domain-containing protein 15, chloroplastic OS=Arabidopsis thaliana OX=3702 GN=STR15 PE=2 SV=1 && PF00581:Rhodanese-like domain	-
CsaV3_2G032730	673.447039669338	750.850172973369	603.963244624573	992.847402912705	945.909639656626	1025.47011789491	676.086819089093	988.075720154748	-0.548455922840204	7.82394240815088e-05	0.00224782901669938	CsaV3_2G032730	chr2	21626941	21629905	+	1295	protein_coding	- && - && PF09366:Protein of unknown function (DUF1997)	-
CsaV3_6G039200	211.654783896078	363.957919170358	590.671068676852	173.802608824981	169.805364828227	131.282208468194	388.761257247762	158.296727373801	1.29962016748041	7.86741616500342e-05	0.00225658302002156	CsaV3_6G039200	chr6	22524195	22529807	-	2859	protein_coding	- && sp|Q9C8K2|AB12G_ARATH ABC transporter G family member 12 OS=Arabidopsis thaliana OX=3702 GN=ABCG12 PE=1 SV=1 && PF01061:ABC-2 type transporter|PF00005:ABC transporter	Nin-like
CsaV3_3G046890	594.217976178827	574.355510800346	585.686502696456	764.731478829917	876.112342457294	1019.96177348366	584.753329891876	886.935198256957	-0.601903908661371	7.91090118287078e-05	0.00226531135687057	CsaV3_3G046890	chr3	38278565	38287890	+	3317	protein_coding	- && sp|Q8GWT4|ANM15_ARATH Protein arginine N-methyltransferase 1.5 OS=Arabidopsis thaliana OX=3702 GN=PMRT15 PE=1 SV=2 && PF05185:PRMT5 arginine-N-methyltransferase|PF17286:PRMT5 oligomerisation domain|PF17285:PRMT5 TIM barrel domain	-
CsaV3_7G003590	6457.16867447659	5229.02829624481	4652.26158170235	7707.05943508276	9297.62503737378	7935.68818181167	5446.15285080792	8313.45755142274	-0.610455046569825	7.95362581238043e-05	0.00227379355390836	CsaV3_7G003590	chr7	2675338	2682596	+	3744	protein_coding	- && sp|P49608|ACOC_CUCMA Aconitate hydratase, cytoplasmic OS=Cucurbita maxima OX=3661 PE=2 SV=1 && PF00694:Aconitase C-terminal domain|PF00330:Aconitase family (aconitate hydratase)	bHLH
CsaV3_1G014090	779.840353499451	955.264894699186	1445.52413431466	625.689391769932	589.63089872869	470.963447162122	1060.2097941711	562.094579220248	0.917142069155814	7.98296334377132e-05	0.00227842702145499	CsaV3_1G014090	chr1	9589609	9590528	-	543	protein_coding	- && sp|Q9LZ45|H2B9_ARATH Histone H2B.9 OS=Arabidopsis thaliana OX=3702 GN=At5g02570 PE=1 SV=3 && PF00125:Core histone H2A/H2B/H3/H4	-
CsaV3_5G003090	174.303939679123	137.606007795916	241.751450049176	80.3837065815538	100.008067628894	55.0834441125289	184.553799174738	78.4917394409924	1.23887896470918	8.00160224388154e-05	0.00227999677730832	CsaV3_5G003090	chr5	1943199	1949724	-	5128	protein_coding	- && sp|Q25AG5|ERG3_ORYSI Elicitor-responsive protein 3 OS=Oryza sativa subsp. indica OX=39946 GN=ERG3 PE=2 SV=1 && -	MYB
CsaV3_1G041990	1834.71874168739	1890.5868897178	1829.3357148051	2320.2648278135	2682.5080640042	2551.28151981197	1851.54711540343	2518.01813720989	-0.443687848289311	8.12291378143083e-05	0.00230414973748252	CsaV3_1G041990	chr1	26833443	26839901	-	2605	protein_coding	- && sp|Q9SF16|TCPH_ARATH T-complex protein 1 subunit eta OS=Arabidopsis thaliana OX=3702 GN=CCT7 PE=1 SV=1 && PF00118:TCP-1/cpn60 chaperonin family	ERF
CsaV3_5G039360	1653.62373942337	1700.13219776838	1796.93603593253	2205.12059946695	2316.85356673605	2459.47577962442	1716.89732437476	2327.14998194247	-0.438582669238945	8.12367879269278e-05	0.00230414973748252	CsaV3_5G039360	chr5	31135108	31136609	+	417	protein_coding	- && - && PF05899:Protein of unknown function (DUF861)	-
CsaV3_1G033010	136.953095462168	180.483242109136	161.167633366117	84.7287718021783	80.2148042440091	86.2973957762953	159.53465697914	83.7469906074942	0.93095801659166	8.12620088364723e-05	0.00230414973748252	CsaV3_1G033010	chr1	20054584	20057911	-	1835	protein_coding	- && sp|Q9ZV88|BEH4_ARATH BES1/BZR1 homolog protein 4 OS=Arabidopsis thaliana OX=3702 GN=BEH4 PE=1 SV=1 && PF05687:BES1/BZR1 plant transcription factor, N-terminal	BES1
CsaV3_5G014240	314.652566433741	511.535376806558	867.314480588795	262.876445847784	237.519160618624	106.494658617556	564.500807943031	202.296755027988	1.48341294227672	8.19517364389847e-05	0.0023199159582801	CsaV3_5G014240	chr5	11224160	11230404	-	3509	protein_coding	- && sp|C0LGW6|ERL1_ARATH LRR receptor-like serine/threonine-protein kinase ERL1 OS=Arabidopsis thaliana OX=3702 GN=ERL1 PE=1 SV=1 && PF13855:Leucine rich repeat|PF00069:Protein kinase domain|PF08263:Leucine rich repeat N-terminal domain	MYB_related
CsaV3_4G027160	329.366535367693	621.221325049679	994.420913088877	296.550701307624	281.272690206266	147.807241701953	648.336257835416	241.876877738614	1.42491604284788	8.22283590953401e-05	0.00232307454639436	CsaV3_4G027160	chr4	16334416	16335914	+	859	protein_coding	- && sp|Q39950|NLTP_HELAN Non-specific lipid-transfer protein OS=Helianthus annuus OX=4232 PE=3 SV=1 && PF00234:Protease inhibitor/seed storage/LTP family	ARF
CsaV3_3G037860	83.7564385471109	90.7401935465824	96.3682756209772	202.045532759041	136.469342285262	200.136513608855	90.2883025715568	179.550462884386	-0.990014708468964	8.23310578016786e-05	0.00232307454639436	CsaV3_3G037860	chr3	31192731	31195568	-	636	protein_coding	- && sp|Q9SJ52|NHL10_ARATH NDR1/HIN1-like protein 10 OS=Arabidopsis thaliana OX=3702 GN=NHL10 PE=2 SV=1 && PF03168:Late embryogenesis abundant protein	bZIP
CsaV3_2G010040	208.259252603627	275.212015591832	179.444375294233	332.397489377777	412.533278969189	484.734308190255	220.971881163231	409.88835884574	-0.893750993470537	8.45899921701473e-05	0.00238293852942949	CsaV3_2G010040	chr2	6708360	6711134	-	2021	protein_coding	- && sp|Q9ZPJ8|AMT12_ARATH Ammonium transporter 1 member 2 OS=Arabidopsis thaliana OX=3702 GN=AMT1-2 PE=1 SV=1 && PF00909:Ammonium Transporter Family	GRAS
CsaV3_5G012950	31.6916253962041	48.8601042173905	65.6301187418724	9.77639674640519	10.4175070446765	16.5250332337587	48.7272827851557	12.2396456749468	1.99029310626542	8.65279102047205e-05	0.00242923651847448	CsaV3_5G012950	chr5	9203355	9205445	+	933	protein_coding	- && - && -	ZF-HD
CsaV3_3G019250	630.436976631632	512.532521790586	518.394861961119	739.747353811326	896.947356546647	956.615812754253	553.788120127779	864.436841037408	-0.644283087403807	8.66012548629365e-05	0.00242923651847448	CsaV3_3G019250	chr3	15031378	15034680	-	2648	protein_coding	- && sp|P54103|DNJC2_MOUSE DnaJ homolog subfamily C member 2 OS=Mus musculus OX=10090 GN=Dnajc2 PE=1 SV=2 && PF00249:Myb-like DNA-binding domain|PF00226:DnaJ domain	MYB_related
novel.237	62.2514070282581	24.9286246007094	33.2304398693025	10.8626630515613	6.2505042268059	6.42640181312838	40.1368238327567	7.84652303049853	2.35667063950022	8.66956164060392e-05	0.00242923651847448	-	chr5	7135737	7138187	+	2286	-	- && - && -	-
CsaV3_3G006520	7493.93756243813	7870.46535893599	5798.71175719328	9433.13659397585	11296.7446392472	11337.0908557603	7054.37155952247	10688.9906963278	-0.599724278532864	8.67934444450054e-05	0.00242923651847448	CsaV3_3G006520	chr3	5678932	5681941	-	1621	protein_coding	- && sp|Q9FUM1|EF1G_PRUAV Elongation factor 1-gamma OS=Prunus avium OX=42229 PE=2 SV=1 && PF00647:Elongation factor 1 gamma, conserved domain|PF02798:Glutathione S-transferase, N-terminal domain|PF00043:Glutathione S-transferase, C-terminal domain	-
CsaV3_2G010520	1894.70646118735	2028.19289751372	1695.58319433116	2411.51119744661	2836.68716826541	2745.90968900957	1872.82751767741	2664.7026849072	-0.509241946900854	8.78077862448706e-05	0.00245366910580876	CsaV3_2G010520	chr2	7594703	7605724	+	2437	protein_coding	- && sp|P28769|TCPA_ARATH T-complex protein 1 subunit alpha OS=Arabidopsis thaliana OX=3702 GN=CCT1 PE=1 SV=1 && PF00118:TCP-1/cpn60 chaperonin family	ERF
CsaV3_4G034990	823.982260301307	870.507571056774	709.469891209608	1067.79977796848	1211.55606929588	1272.42755899942	801.319907522563	1183.92780208792	-0.564420881150308	8.89599002157699e-05	0.00248186679814189	CsaV3_4G034990	chr4	24699806	24709149	+	4715	protein_coding	- && - && PF07744:SPOC domain	-
CsaV3_6G014230	794.554322433403	743.87015808517	708.639130212875	1138.40708780363	1060.50221714807	990.583936623646	749.02120357715	1063.16441385845	-0.505746357870613	8.9653593549943e-05	0.00249720515067763	CsaV3_6G014230	chr6	10347201	10348923	-	978	protein_coding	- && sp|Q9FJH5|HIP3_ARATH Heavy metal-associated isoprenylated plant protein 3 OS=Arabidopsis thaliana OX=3702 GN=HIPP03 PE=1 SV=1 && PF00403:Heavy-metal-associated domain	MIKC_MADS
CsaV3_5G006640	350.871566886546	212.391881598045	188.582746258292	470.353310132605	417.742032491528	810.644685856051	250.615398247627	566.246676160061	-1.17950717208213	9.05176929321497e-05	0.00251723321386473	CsaV3_5G006640	chr5	4464348	4467465	+	1840	protein_coding	- && sp|Q99685|MGLL_HUMAN Monoglyceride lipase OS=Homo sapiens OX=9606 GN=MGLL PE=1 SV=2 && PF12146:Serine aminopeptidase, S33	G2-like
CsaV3_5G031430	7080.81458852332	7629.15627280112	6874.54724796195	9429.87779506039	11685.3176520136	9500.05799460749	7194.83936976213	10205.0844805605	-0.504262939769784	9.07793085913649e-05	0.00252046934717753	CsaV3_5G031430	chr5	25678560	25679428	+	869	protein_coding	- && sp|P62980|RS27A_SOLLC Ubiquitin-40S ribosomal protein S27a OS=Solanum lycopersicum OX=4081 GN=UBI3 PE=1 SV=2 && PF00240:Ubiquitin family|PF01599:Ribosomal protein S27a	YABBY
CsaV3_4G031080	2290.8517786399	1974.34706837619	2704.12704436449	1717.38702845185	1383.44493553304	1394.52919344886	2323.10863046019	1498.45371914458	0.633158645160635	9.24762156825073e-05	0.00256348206188267	CsaV3_4G031080	chr4	21241759	21249453	-	2224	protein_coding	- && sp|P37830|G6PD_SOLTU Glucose-6-phosphate 1-dehydrogenase, cytoplasmic isoform OS=Solanum tuberosum OX=4113 GN=G6PDH PE=1 SV=1 && PF00479:Glucose-6-phosphate dehydrogenase, NAD binding domain|PF02781:Glucose-6-phosphate dehydrogenase, C-terminal domain	FAR1
novel.249	234.29165917908	162.534632396626	176.121331307303	291.119369781843	338.568978951986	427.814749273975	190.982540961003	352.501032669268	-0.888315848932146	9.30783757740847e-05	0.00257605909857686	-	chr5	15264210	15267780	+	3571	-	- && - && PF00498:FHA domain	-
CsaV3_6G040390	6892.9285236744	6561.21399490673	6752.42538144226	8707.51070213156	9422.63512190989	8443.37392504881	6735.52263334113	8857.83991636342	-0.395154175793579	9.34887557982571e-05	0.00258329678243178	CsaV3_6G040390	chr6	23354450	23359205	+	1843	protein_coding	- && sp|P42896|ENO_RICCO Enolase OS=Ricinus communis OX=3988 PE=2 SV=1 && PF00113:Enolase, C-terminal TIM barrel domain|PF03952:Enolase, N-terminal domain	C3H
CsaV3_5G012390	47.5374380943062	3.98857993611351	7.47684897059306	72.7798424454609	120.843081718247	169.840619346964	19.6676223336709	121.154514503558	-2.64455135148993	9.38619193742563e-05	0.00258948471685448	CsaV3_5G012390	chr5	7688565	7720228	+	2929	protein_coding	- && sp|Q9ZUL5|CHR19_ARATH Protein CHROMATIN REMODELING 19 OS=Arabidopsis thaliana OX=3702 GN=ETL1 PE=1 SV=1 && PF00176:SNF2 family N-terminal domain|PF00271:Helicase conserved C-terminal domain	bHLH
CsaV3_6G013210	344.080504301645	252.27768095918	265.84351895442	495.337435151196	442.744049398751	458.110643535866	287.400568071748	465.397376028604	-0.697924958916536	9.43588644118719e-05	0.00259906249863367	CsaV3_6G013210	chr6	9324084	9324932	+	849	protein_coding	- && sp|O04682|PTI6_SOLLC Pathogenesis-related genes transcriptional activator PTI6 OS=Solanum lycopersicum OX=4081 GN=PTI6 PE=2 SV=1 && PF00847:AP2 domain	ERF
CsaV3_4G027350	524.043662801518	646.149949650389	588.178785686654	892.910902838341	830.275311460717	843.694752323568	586.124132712854	855.626988874209	-0.544789953771644	9.54269261294653e-05	0.00262431608419114	CsaV3_4G027350	chr4	16488228	16503747	+	3680	protein_coding	- && sp|C0LGD7|Y1684_ARATH Probable LRR receptor-like serine/threonine-protein kinase At1g06840 OS=Arabidopsis thaliana OX=3702 GN=At1g06840 PE=1 SV=2 && PF00069:Protein kinase domain|PF08263:Leucine rich repeat N-terminal domain	WRKY
CsaV3_4G003000	424.441411556305	383.900818850926	410.395932385886	544.219418883222	634.426179020799	779.430734192285	406.246054264372	652.692110698769	-0.685331214764703	9.5675263404157e-05	0.00262698235103218	CsaV3_4G003000	chr4	1853704	1858517	-	2046	protein_coding	- && sp|Q66L33|MK16A_XENLA Protein MAK16 homolog A OS=Xenopus laevis OX=8355 GN=mak16-a PE=2 SV=1 && PF04874:Mak16 protein C-terminal region|PF01778:Ribosomal L28e protein family	-
CsaV3_4G029410	313.520722669591	254.271970927236	251.720582009966	384.538272025271	555.253125481257	456.274528732115	273.171091868931	465.355308746214	-0.770729933613395	9.64672634853547e-05	0.00264454411257719	CsaV3_4G029410	chr4	18945487	18947060	-	861	protein_coding	- && sp|P9WGS6|Y0687_MYCTO Uncharacterized NAD-dependent oxidoreductase MT0715 OS=Mycobacterium tuberculosis (strain CDC 1551 / Oshkosh) OX=83331 GN=MT0715 PE=3 SV=1 && PF00106:short chain dehydrogenase	C2H2
CsaV3_1G033530	294.279378679038	252.27768095918	335.627442679955	723.453359233984	481.288825464054	434.241151087103	294.061500772724	546.327778595047	-0.891694037497066	9.77581968532186e-05	0.00267530207950233	CsaV3_1G033530	chr1	20622744	20626161	+	1113	protein_coding	- && sp|Q39023|MPK3_ARATH Mitogen-activated protein kinase 3 OS=Arabidopsis thaliana OX=3702 GN=MPK3 PE=1 SV=2 && PF00069:Protein kinase domain	HB-other
CsaV3_4G009980	319.179941490342	339.029294569649	217.659381143931	487.733571015104	498.998587440004	506.767685835266	291.95620573464	497.833281430125	-0.773170056310092	9.78975866123425e-05	0.00267530207950233	CsaV3_4G009980	chr4	7751656	7755202	-	1535	protein_coding	- && sp|O82117|CO3_ORYSJ Zinc finger protein CO3 OS=Oryza sativa subsp. japonica OX=39947 GN=CO3 PE=2 SV=1 && PF06203:CCT motif|PF00643:B-box zinc finger	CO-like
CsaV3_3G003370	50.9329693867566	60.8258440257311	116.306539542559	26.0703913237472	25.0020169072236	19.2792054393851	76.0217843183488	23.4505378901186	1.70723232749157	9.83836355836202e-05	0.00268435727717384	CsaV3_3G003370	chr3	2809403	2815467	+	2484	protein_coding	- && sp|Q9LD83|SLAC1_ARATH Guard cell S-type anion channel SLAC1 OS=Arabidopsis thaliana OX=3702 GN=SLAC1 PE=1 SV=1 && PF12214:Cell cycle regulated microtubule associated protein	-
CsaV3_4G032180	1335.57564169717	1177.62822613751	1084.14310073599	1538.15308810108	1893.90278072219	1957.29838079853	1199.11565619023	1796.4514165406	-0.584237282057096	9.88496621133409e-05	0.00269283859757112	CsaV3_4G032180	chr4	22694124	22700428	+	2939	protein_coding	- && sp|Q9LUW5|RH53_ARATH DEAD-box ATP-dependent RNA helicase 53, mitochondrial OS=Arabidopsis thaliana OX=3702 GN=RH53 PE=1 SV=1 && PF00271:Helicase conserved C-terminal domain|PF00270:DEAD/DEAH box helicase	WRKY
CsaV3_6G045360	81.4927510188106	90.7401935465824	116.306539542559	40.1918532907769	44.7952802921089	41.3125830843967	96.1798280359839	42.0999055557609	1.19651046601039	9.92974370183553e-05	0.00270079690372966	CsaV3_6G045360	chr6	26872219	26874207	-	1505	protein_coding	- && - && PF00561:alpha/beta hydrolase fold	CAMTA
CsaV3_1G002980	1386.50861108393	1111.81665719164	1103.25060366084	1563.13721311967	1961.61657651258	1982.08593064917	1200.52529064547	1835.61324009381	-0.613599623739973	0.000100418653117581	0.00272701860336366	CsaV3_1G002980	chr1	1855840	1862409	-	2117	protein_coding	- && sp|Q9FME2|NTF2_ARATH Nuclear transport factor 2 OS=Arabidopsis thaliana OX=3702 GN=NTF2 PE=1 SV=1 && PF00076:RNA recognition motif. (a.k.a. RRM, RBD, or RNP domain)|PF02136:Nuclear transport factor 2 (NTF2) domain	M-type_MADS
CsaV3_5G000950	1102.41582628224	904.410500513739	1073.34320777847	675.657641807114	674.01270579057	753.725126939771	1026.72317819148	701.131824845818	0.549705780261215	0.000102398665604687	0.00277644381912209	CsaV3_5G000950	chr5	471635	479383	+	2944	protein_coding	- && sp|Q6NW58|SPAST_DANRE Spastin OS=Danio rerio OX=7955 GN=spast PE=2 SV=2 && PF00004:ATPase family associated with various cellular activities (AAA)|PF17862:AAA+ lid domain	Trihelix
CsaV3_5G038220	119.975438999916	65.8115689458729	97.1990366177098	243.323652354974	168.763614123759	190.037882188225	94.3286815211661	200.708382888986	-1.0912319674729	0.000103746190597723	0.00280859227058079	CsaV3_5G038220	chr5	30338753	30344652	-	2655	protein_coding	- && sp|Q9LJW0|PHO19_ARATH Phosphate transporter PHO1 homolog 9 OS=Arabidopsis thaliana OX=3702 GN=PHO1-H9 PE=2 SV=1 && PF03105:SPX domain|PF03124:EXS family	ERF
CsaV3_1G033690	135.821251698018	70.7972938660148	50.6764208006863	231.374722998256	162.513109896953	291.024196394528	85.7649887882396	228.304009763246	-1.4215040030073	0.000104848586215929	0.0028340148233723	CsaV3_1G033690	chr1	20771691	20773797	-	1818	protein_coding	- && sp|Q9LX82|MYB48_ARATH Transcription factor MYB48 OS=Arabidopsis thaliana OX=3702 GN=MYB48 PE=2 SV=1 && PF00249:Myb-like DNA-binding domain	MYB
CsaV3_2G032850	286.356472329987	199.428996805676	176.952092304036	334.570021988089	438.577046580881	460.864815741492	220.9125204799	411.337294770154	-0.901546507442766	0.000105463994608476	0.00284621570519578	CsaV3_2G032850	chr2	21694041	21700080	+	2351	protein_coding	- && sp|Q9P4X3|UTP7_SCHPO Probable U3 small nucleolar RNA-associated protein 7 OS=Schizosaccharomyces pombe (strain 972 / ATCC 24843) OX=284812 GN=utp7 PE=3 SV=1 && PF08149:BING4CT (NUC141) domain	bHLH
CsaV3_5G030900	5.65921882075074	11.9657398083405	11.6306539542559	21.7253261031227	56.2545380412531	64.2640181312838	9.75187086111571	47.4146274252198	-2.27012896212498	0.000106035602857	0.0028571984726359	CsaV3_5G030900	chr5	25309859	25312628	+	1886	protein_coding	- && sp|O64718|C71B9_ARATH Cytochrome P450 71B9 OS=Arabidopsis thaliana OX=3702 GN=CYP71B9 PE=2 SV=3 && PF00067:Cytochrome P450	HSF
CsaV3_6G007290	238.819034235681	266.237710735577	377.165492516583	156.422347942483	176.055869055033	127.609978860692	294.074079162614	153.362731952736	0.943656528476918	0.00010667949985577	0.00287009203255377	CsaV3_6G007290	chr6	5963064	5973014	+	3096	protein_coding	- && sp|Q6NXD8|DEN5B_DANRE DENN domain-containing protein 5B OS=Danio rerio OX=7955 GN=dennd5b PE=2 SV=2 && PF02141:DENN (AEX-3) domain|PF03456:uDENN domain	GRF
CsaV3_4G026000	321.443629018642	608.258440257311	571.563565752003	164.026212078576	318.775715567101	150.561413907579	500.421878342652	211.121113851085	1.24678627006003	0.000106897186083144	0.00287149670294242	CsaV3_4G026000	chr4	15340409	15343745	+	3337	protein_coding	- && sp|Q9SS80|OPS_ARATH Protein OCTOPUS OS=Arabidopsis thaliana OX=3702 GN=OPS PE=1 SV=1 && PF05340:Protein of unknown function (DUF740)	GRAS
CsaV3_5G031570	1301.62032877267	1194.579690866	1013.52841601373	1753.233816522	1664.7176257393	1638.73246234774	1169.9094785508	1685.56130153635	-0.527860757072256	0.000107827673536358	0.00289201486688782	CsaV3_5G031570	chr5	25745660	25752521	+	1201	protein_coding	- && sp|P27141|CAHC_TOBAC Carbonic anhydrase, chloroplastic OS=Nicotiana tabacum OX=4097 PE=2 SV=1 && PF00484:Carbonic anhydrase	bHLH
CsaV3_3G016450	44.1419068018557	193.446126901505	220.982425130862	18.4665271876543	58.3380394501884	12.8528036262568	152.856819611408	29.8857900880331	2.35985120654362	0.000109402429531519	0.00292972277725379	CsaV3_3G016450	chr3	12291621	12293515	+	1459	protein_coding	- && sp|Q681K2|ATS3A_ARATH Embryo-specific protein ATS3A OS=Arabidopsis thaliana OX=3702 GN=ATS3A PE=1 SV=1 && PF06232:Embryo-specific protein 3, (ATS3)	-
CsaV3_1G039850	22.6368752830029	19.9428996805676	6.6460879738605	48.881983732026	67.7137957903973	63.3459607294083	16.4086209791437	59.9805800839438	-1.89427076391755	0.000110223854786994	0.00294717188307967	CsaV3_1G039850	chr1	25223911	25226264	+	2354	protein_coding	- && sp|Q9SZE2|DTX51_ARATH Protein DETOXIFICATION 51 OS=Arabidopsis thaliana OX=3702 GN=DTX51 PE=2 SV=1 && PF01554:MatE	B3
CsaV3_2G035640	325.971004075242	283.189175464059	231.782318088385	410.608663349018	463.579063488104	536.145522695282	280.314165875896	470.111083177468	-0.74998735580652	0.000112483501029851	0.00300296337441693	CsaV3_2G035640	chr2	23911276	23913958	+	1218	protein_coding	- && sp|Q8K582|DUS1L_RAT tRNA-dihydrouridine(16/17) synthase [NAD(P)(+)]-like OS=Rattus norvegicus OX=10116 GN=Dus1l PE=2 SV=1 && PF01207:Dihydrouridine synthase (Dus)	C3H
CsaV3_7G002240	839.828072999409	880.479020897058	538.3331258827	1134.062022583	1373.02742848836	1355.97078257009	752.880073259722	1287.68674454715	-0.775819832888939	0.000112945353312084	0.0030106616221576	CsaV3_7G002240	chr7	1770382	1775615	-	5036	protein_coding	- && sp|Q9FHG4|LRKS7_ARATH Probable L-type lectin-domain containing receptor kinase S.7 OS=Arabidopsis thaliana OX=3702 GN=LECRKS7 PE=2 SV=1 && PF07714:Protein tyrosine kinase|PF00139:Legume lectin domain	S1Fa-like
CsaV3_6G044190	1019.79123149928	916.376240322079	796.699795866527	1326.33115859564	1633.46510460528	1248.55806655066	910.955755895963	1402.78477658386	-0.623663266393587	0.000113879079502078	0.00302629661018002	CsaV3_6G044190	chr6	26086297	26095385	-	2424	protein_coding	- && sp|B5X4Z4|NAGS2_ARATH Probable amino-acid acetyltransferase NAGS2, chloroplastic OS=Arabidopsis thaliana OX=3702 GN=NAGS2 PE=1 SV=1 && PF00583:Acetyltransferase (GNAT) family|PF00696:Amino acid kinase family	MYB_related
CsaV3_6G007040	413.122973914804	313.103524984911	375.503970523118	507.286364507914	620.883419862719	628.869320284705	367.243489807611	585.67970155178	-0.67468894112107	0.000113880694199709	0.00302629661018002	CsaV3_6G007040	chr6	5744363	5751068	+	1959	protein_coding	- && sp|Q6PFJ1|NGDN_DANRE Neuroguidin OS=Danio rerio OX=7955 GN=ngdn PE=2 SV=1 && PF04000:Sas10/Utp3/C1D family|PF09368:Sas10 C-terminal domain	bHLH
CsaV3_3G014740	114.316220179165	99.7144984028378	155.352306388989	58.6583804784312	61.4632915635914	45.9028700937741	123.127674990331	55.3415140452655	1.16019650435862	0.000114194515713713	0.00302636738128604	CsaV3_3G014740	chr3	10945320	10946897	+	1578	protein_coding	- && - && -	-
CsaV3_4G002970	593.086132414677	617.232745113566	586.517263693189	760.386413609293	933.408631203014	961.20609976363	598.945380407144	885.000381525312	-0.563973872104496	0.000114337060245366	0.00302636738128604	CsaV3_4G002970	chr4	1843442	1846106	+	1613	protein_coding	- && - && -	NF-YC
CsaV3_2G024850	88.2838136037115	135.611717827859	197.72111722235	61.9171793938996	60.4215408591237	42.2306404862722	140.53888288464	54.8564535797652	1.36514760285721	0.00011440655806625	0.00302636738128604	CsaV3_2G024850	chr2	17194252	17197171	+	2262	protein_coding	- && - && PF03080:Neprosin|PF14365:Neprosin activation peptide	G2-like
CsaV3_2G030300	107.525157594264	109.685948243122	138.737086454338	212.908195810602	195.849132439918	224.006006057618	118.649397430574	210.921111436046	-0.82574412229125	0.000115255616103867	0.00304418676750441	CsaV3_2G030300	chr2	19879642	19887659	-	1273	protein_coding	- && sp|O82794|AGL24_ARATH MADS-box protein AGL24 OS=Arabidopsis thaliana OX=3702 GN=AGL24 PE=1 SV=1 && PF01486:K-box region|PF00319:SRF-type transcription factor (DNA-binding and dimerisation domain)	MIKC_MADS
CsaV3_7G023540	539.88947549962	488.601042173905	490.148988072212	341.087619819026	335.443726838583	355.288214525812	506.213168581912	343.939853727807	0.55625503991477	0.000115517596682587	0.00304646938485248	CsaV3_7G023540	chr7	12617636	12621429	+	2708	protein_coding	- && sp|Q9CAJ9|Y1385_ARATH BTB/POZ domain-containing protein At1g63850 OS=Arabidopsis thaliana OX=3702 GN=At1g63850 PE=1 SV=1 && -	C2H2
CsaV3_2G024940	230.89612788663	226.351911374442	196.890356225617	434.506522062453	284.397942319668	531.555235685904	218.046131828896	416.819900022675	-0.936911252161886	0.000116454325102859	0.00306651275191186	CsaV3_2G024940	chr2	17226882	17228172	+	1203	protein_coding	- && - && PF00564:PB1 domain	NF-YC
CsaV3_2G030450	681.369946018389	711.961518596262	427.011152320537	925.498891993025	1236.5580862031	1057.60212696056	606.780872311729	1073.21970171889	-0.824327788002365	0.000118592351152968	0.00311449854103829	CsaV3_2G030450	chr2	19992380	19995125	-	2584	protein_coding	- && sp|Q3EDF8|PPR28_ARATH Pentatricopeptide repeat-containing protein At1g09900 OS=Arabidopsis thaliana OX=3702 GN=At1g09900 PE=2 SV=1 && PF13041:PPR repeat family|PF12854:PPR repeat	-
CsaV3_3G011280	1851.69639814964	1830.7581906761	1897.45811653717	2521.22409426738	2388.73436534432	3061.72143525473	1859.97090178764	2657.22663162215	-0.514860499080923	0.000118635598203556	0.00311449854103829	CsaV3_3G011280	chr3	8895882	8901195	+	2212	protein_coding	- && sp|Q9M8Z8|PLY8_ARATH Probable pectate lyase 8 OS=Arabidopsis thaliana OX=3702 GN=At3g07010 PE=2 SV=1 && PF00544:Pectate lyase	AP2
CsaV3_1G044050	74.7016884339097	127.634557955632	230.951557091652	44.5369185114014	60.4215408591237	23.8694924487625	144.429267827065	42.9426506064292	1.75777425582017	0.000119482714434929	0.00313035397639819	CsaV3_1G044050	chr1	29215496	29222888	+	3279	protein_coding	- && sp|F4IK92|TORL2_ARATH TORTIFOLIA1-like protein 2 OS=Arabidopsis thaliana OX=3702 GN=TOR1L2 PE=4 SV=1 && -	E2F/DP
CsaV3_6G049220	541.02131926377	528.48684153504	632.20911851348	350.864016565431	396.907018402175	381.911879180201	567.239093104097	376.560971382602	0.592026362375321	0.000119600339212355	0.00313035397639819	CsaV3_6G049220	chr6	28789245	28791120	+	1013	protein_coding	- && sp|O70333|CRIPT_MOUSE Cysteine-rich PDZ-binding protein OS=Mus musculus OX=10090 GN=Cript PE=1 SV=1 && -	-
CsaV3_6G002310	125.634657820666	180.483242109136	138.737086454338	67.3485109196802	69.7972971993325	24.787549850638	148.28499546138	53.9777859898836	1.46461497531418	0.000119972072833324	0.00313535448776606	CsaV3_6G002310	chr6	1589795	1591365	+	1571	protein_coding	- && - && -	-
CsaV3_2G015850	304.46597255639	263.246275783492	212.674815163536	601.791533056497	455.245057852363	373.649362563321	260.129021167806	476.895317824061	-0.87597165573999	0.000120498886924416	0.00314438674405924	CsaV3_2G015850	chr2	13149526	13150014	+	366	protein_coding	- && sp|Q9FYB5|DNJ11_ARATH Chaperone protein dnaJ 11, chloroplastic OS=Arabidopsis thaliana OX=3702 GN=ATJ11 PE=1 SV=2 && PF00226:DnaJ domain	bHLH
CsaV3_1G041360	122.239126528216	125.640267987576	132.92175947721	220.512059946695	193.765631030983	238.694924487625	126.933717997667	217.657538488434	-0.777319532363115	0.000121187345334269	0.00315760360898733	CsaV3_1G041360	chr1	26333635	26334853	-	1219	protein_coding	- && sp|Q84WE4|PMEI3_ARATH Pectinesterase inhibitor 3 OS=Arabidopsis thaliana OX=3702 GN=PMEI3 PE=2 SV=1 && PF04043:Plant invertase/pectin methylesterase inhibitor	Trihelix
CsaV3_5G014640	170.908408386672	243.303376102924	515.902578970921	140.128353365141	116.676078900377	69.7723625425367	310.038121153506	108.858931602685	1.51462531752794	0.000121370483198643	0.00315763417533142	CsaV3_5G014640	chr5	11679831	11680781	-	579	protein_coding	- && - && PF04398:Protein of unknown function, DUF538	-
CsaV3_4G000980	2574.94456344159	2262.52196876039	1832.65875879203	3125.18815993419	3270.05546132395	4283.655837151	2223.375096998	3559.63315280305	-0.679644878050522	0.000121796471131497	0.00316397329871987	CsaV3_4G000980	chr4	535956	544796	+	3662	protein_coding	- && sp|P0DKG8|RSH1L_ARATH Putative GTP diphosphokinase RSH1, chloroplastic OS=Arabidopsis thaliana OX=3702 GN=RSH1 PE=1 SV=1 && PF02824:TGS domain|PF04607:Region found in RelA / SpoT proteins|PF13328:HD domain	-
CsaV3_3G045320	269.378815867735	174.500372204966	197.72111722235	524.666625390412	296.89895077328	448.930069517111	213.866768431684	423.498548560268	-0.987749303070753	0.000122208269761523	0.00316992541879179	CsaV3_3G045320	chr3	37015695	37017380	+	1361	protein_coding	- && - && -	-
CsaV3_7G018450	1505.3522063197	1534.60613041967	956.205907239179	1943.33041992432	2313.72831462265	2541.18288839134	1332.05474799285	2266.08054097944	-0.767510905599962	0.0001226537111461	0.00317283961648101	CsaV3_7G018450	chr7	8385319	8388875	+	2681	protein_coding	- && sp|Q9FM80|MTEF9_ARATH Transcription termination factor MTERF9, chloroplastic OS=Arabidopsis thaliana OX=3702 GN=MTERF9 PE=2 SV=1 && PF02536:mTERF	-
CsaV3_4G013560	109.788845122564	155.554617508427	255.043625996897	69.5210435299925	77.0895521306061	30.2958942618909	173.462362875963	58.9688299741632	1.56418750725857	0.00012268630108101	0.00317283961648101	CsaV3_4G013560	chr4	9986452	9995194	+	1534	protein_coding	- && sp|Q38774|CDC2C_ANTMA Cell division control protein 2 homolog C OS=Antirrhinum majus OX=4151 GN=CDC2C PE=2 SV=1 && PF00069:Protein kinase domain	FAR1
CsaV3_3G004370	22.6368752830029	56.8372640896175	122.121866519687	14.1214619670297	16.6680112714824	5.50834441125289	67.198668630769	12.0992725499217	2.48851449816495	0.000122937975522293	0.00317461709708088	CsaV3_3G004370	chr3	3698590	3700092	-	1092	protein_coding	- && - && -	-
CsaV3_1G011320	187.886064848924	315.097814952967	527.533232925177	103.195298989833	182.306373281839	67.0181903369102	343.505704242356	117.506620869527	1.55105162030903	0.000124234698127399	0.00320333538871436	CsaV3_1G011320	chr1	6979362	6984801	-	2932	protein_coding	- && sp|Q07970|KN14C_ARATH Kinesin-like protein KIN-14C OS=Arabidopsis thaliana OX=3702 GN=KIN14C PE=2 SV=1 && PF00225:Kinesin motor domain	bHLH
CsaV3_4G029350	126.766501584816	258.26055086335	423.688108333607	76.0386413609293	128.135336649521	42.2306404862722	269.571720260591	82.1348728322408	1.71896577762484	0.000124605369459044	0.00320343139119844	CsaV3_4G029350	chr4	18838613	18841656	-	2159	protein_coding	- && sp|P25011|CCNB1_SOYBN G2/mitotic-specific cyclin S13-6 OS=Glycine max OX=3847 PE=2 SV=1 && PF02984:Cyclin, C-terminal domain|PF00134:Cyclin, N-terminal domain	M-type_MADS
novel.366	707.402352593842	530.481131503097	767.623160980887	459.490647081044	282.314440910733	372.731305161446	668.502215025942	371.512131051074	0.848240188929003	0.000124607629174146	0.00320343139119844	-	chr7	5016559	5017890	+	903	-	- && - && -	-
novel.5	2928.07981785643	2682.32000703634	2032.04139800785	3454.3268503965	4669.12665742401	4051.3873144765	2547.48040763354	4058.280274099	-0.672289277495001	0.000126013626918535	0.00323478471585405	-	chr1	4723358	4727777	+	1083	-	- && sp|Q9SMW7|BTF3_ARATH Basic transcription factor 3 OS=Arabidopsis thaliana OX=3702 GN=BTF3 PE=1 SV=1 && -	C3H
CsaV3_3G014560	395.013473688401	333.046424665478	295.750914836792	479.043440573854	553.169624072322	626.115148079079	341.270271063557	552.776070908419	-0.699112691226938	0.00012654203350329	0.00324355082331255	CsaV3_3G014560	chr3	10862000	10863203	+	952	protein_coding	- && sp|A4QND5|NIP7_XENTR 60S ribosome subunit biogenesis protein NIP7 homolog OS=Xenopus tropicalis OX=8364 GN=nip7 PE=2 SV=1 && PF03657:UPF0113 PUA domain|PF17833:UPF0113 Pre-PUA domain	-
CsaV3_6G043990	113.184376415015	89.743048562554	86.3991436601865	177.06140774045	221.892900051609	156.987815720707	96.4421895459184	185.314041170922	-0.945544248512561	0.000127071162341276	0.00325230955768166	CsaV3_6G043990	chr6	25960015	25963316	-	1908	protein_coding	- && sp|Q54II8|QSPP_DICDI Queuosine salvage protein OS=Dictyostelium discoideum OX=44689 GN=DDB_G0288723 PE=3 SV=1 && PF10343:Potential Queuosine, Q, salvage protein family	-
CsaV3_4G029200	3256.31450945997	3249.69550294848	3072.98492691375	4179.9527422408	4863.93403915946	4074.33874952339	3192.9983131074	4372.74184364122	-0.453688247680821	0.000127389787179119	0.00325566270533027	CsaV3_4G029200	chr4	18689632	18695376	-	927	protein_coding	- && sp|Q9M612|NACA_PINTA Nascent polypeptide-associated complex subunit alpha-like protein OS=Pinus taeda OX=3352 PE=2 SV=1 && PF01849:NAC domain	ZF-HD
CsaV3_1G036950	418.782192735554	317.092104921024	485.164422091816	258.53138062716	206.266639484595	234.104637478248	407.012906582798	232.967552530001	0.806295198570192	0.000127591866457152	0.00325603185092789	CsaV3_1G036950	chr1	22865336	22870536	+	3395	protein_coding	- && sp|Q9LYP4|BAG3_ARATH BAG family molecular chaperone regulator 3 OS=Arabidopsis thaliana OX=3702 GN=BAG3 PE=1 SV=1 && -	bZIP
CsaV3_3G047700	90.5475011320118	90.7401935465824	81.4145776797911	158.594880552795	147.928600034406	168.922561945089	87.5674241194618	158.48201417743	-0.858943353462926	0.000129435677036052	0.0032982339260009	CsaV3_3G047700	chr3	38900610	38907849	-	1242	protein_coding	- && sp|Q7SYK1|TGT_DANRE Queuine tRNA-ribosyltransferase catalytic subunit 1 OS=Danio rerio OX=7955 GN=qtrt1 PE=2 SV=1 && PF01702:Queuine tRNA-ribosyltransferase	HD-ZIP
CsaV3_5G034020	113.184376415015	36.89436440905	42.3688108333607	271.566576289033	215.642395824804	122.101634449439	64.1491838858085	203.103535521092	-1.66997209167275	0.000130036151669573	0.00330867645149868	CsaV3_5G034020	chr5	27140404	27142435	+	1660	protein_coding	- && sp|Q8VZS3|HHO2_ARATH Transcription factor HHO2 OS=Arabidopsis thaliana OX=3702 GN=HHO2 PE=1 SV=1 && -	G2-like
CsaV3_7G022520	410.859286386503	466.663852525281	476.026051127758	657.19111461946	636.509680429734	661.001329350347	451.183063346514	651.567374799847	-0.528684615053453	0.000131074744755877	0.00333021968630854	CsaV3_7G022520	chr7	11420774	11422022	+	621	protein_coding	- && sp|Q9ZVZ9|PB27B_ARATH Photosystem II D1 precursor processing protein PSB27-H2, chloroplastic OS=Arabidopsis thaliana OX=3702 GN=PSB27-2 PE=1 SV=1 && PF13326:Photosystem II Pbs27	-
CsaV3_3G019210	825.114104065457	843.584656488008	843.222411683551	1219.87706069034	1087.58773546423	1135.63700611997	837.307057412339	1147.70060075818	-0.454574258082048	0.00013294803580276	0.00337287611883814	CsaV3_3G019210	chr3	14987817	14988263	+	447	protein_coding	- && sp|O04683|FER1_MESCR Ferredoxin-1, chloroplastic OS=Mesembryanthemum crystallinum OX=3544 PE=2 SV=1 && PF00111:2Fe-2S iron-sulfur cluster binding domain	-
CsaV3_1G018390	247.873784348882	294.157770288372	278.304933905408	178.147674045606	154.179104261212	169.840619346964	273.445496180887	167.389132551261	0.709291047595734	0.000133989963896767	0.0033943472167892	CsaV3_1G018390	chr1	11991065	12010767	+	2060	protein_coding	- && sp|O04928|CDS1_ARATH Phosphatidate cytidylyltransferase 1 OS=Arabidopsis thaliana OX=3702 GN=CDS1 PE=1 SV=1 && PF01148:Cytidylyltransferase family	-
CsaV3_5G020710	765.1263845655	544.441161279494	516.733339967654	961.345680063177	909.448365000258	1126.45643210122	608.766961937549	999.083492388218	-0.716886929161303	0.000134272008324785	0.00339653376160348	CsaV3_5G020710	chr5	15790556	15792420	+	1865	protein_coding	- && sp|Q9FMX2|TCP7_ARATH Transcription factor TCP7 OS=Arabidopsis thaliana OX=3702 GN=TCP7 PE=1 SV=1 && PF03634:TCP family transcription factor	TCP
CsaV3_3G049140	1062.80129453699	1142.72815169652	1398.1707575009	838.597587580534	776.104274828399	819.825259874806	1201.2334012448	811.509040761246	0.566937820034739	0.00013524064307766	0.00341605659290632	CsaV3_3G049140	chr3	40054881	40057798	-	1814	protein_coding	- && sp|Q8H100|AGD8_ARATH Probable ADP-ribosylation factor GTPase-activating protein AGD8 OS=Arabidopsis thaliana OX=3702 GN=AGD8 PE=1 SV=1 && PF01412:Putative GTPase activating protein for Arf	G2-like
CsaV3_2G001240	6521.68376903315	7134.57236072304	5414.90017670284	8443.54798997862	10875.8773546423	9205.36156860546	6357.05210215301	9508.26230440878	-0.580954511471553	0.000135623039647411	0.00342073634738594	CsaV3_2G001240	chr2	273477	275918	+	732	protein_coding	- && sp|Q9M339|RS32_ARATH 40S ribosomal protein S3-2 OS=Arabidopsis thaliana OX=3702 GN=RPS3B PE=1 SV=1 && PF07650:KH domain|PF00189:Ribosomal protein S3, C-terminal domain	MYB_related
CsaV3_6G047310	22.6368752830029	91.7373385306108	149.536979411861	21.7253261031227	20.835014089353	10.0986314206303	87.970397741825	17.552990537702	2.33604596048009	0.000136152329627941	0.00342910214228396	CsaV3_6G047310	chr6	27921892	27924924	+	2768	protein_coding	- && sp|Q9SD20|MS5L2_ARATH Protein POLLENLESS 3-LIKE 2 OS=Arabidopsis thaliana OX=3702 GN=At3g51280 PE=2 SV=1 && PF00515:Tetratricopeptide repeat	-
CsaV3_1G002190	76.96537596221	114.671673163263	179.444375294233	33.6742554598401	61.4632915635914	23.8694924487625	123.693808139902	39.669013157398	1.64821709818052	0.000140013582422277	0.00352124013880257	CsaV3_1G002190	chr1	1412611	1415674	-	1780	protein_coding	- && - && -	-
CsaV3_2G036090	1558.54886323475	1392.01439770362	2198.19359735436	977.639674640519	1016.74868756043	1144.81758013873	1716.25228609758	1046.40198077989	0.714220978066003	0.000140736434220821	0.00353429716792172	CsaV3_2G036090	chr2	24252651	24257765	-	2099	protein_coding	- && sp|P31687|4CL2_SOYBN 4-coumarate--CoA ligase 2 OS=Glycine max OX=3847 PE=2 SV=2 && PF13193:AMP-binding enzyme C-terminal domain|PF00501:AMP-binding enzyme	C2H2
CsaV3_2G012490	1166.9309208388	1152.6996015368	1262.75671503349	1644.60718600638	1704.30415250908	1530.40168892643	1194.12907913637	1626.43767581396	-0.445006467645794	0.00014267495671766	0.00357057785578299	CsaV3_2G012490	chr2	10011592	10013965	+	1010	protein_coding	- && sp|P48600|IF4E2_ORYSJ Eukaryotic translation initiation factor isoform 4E-2 OS=Oryza sativa subsp. japonica OX=39947 GN=Os10g0467600 PE=2 SV=2 && PF01652:Eukaryotic initiation factor 4E	C3H
CsaV3_2G015580	33.9553129245044	30.9114945048797	20.7690249183141	67.3485109196802	70.8390479038002	78.9529365612915	28.5452774492327	72.3801651282573	-1.3555246044776	0.000142742894410896	0.00357057785578299	CsaV3_2G015580	chr2	12952262	12952823	+	562	protein_coding	- && sp|Q9FJF9|SAU21_ARATH Auxin-responsive protein SAUR21 OS=Arabidopsis thaliana OX=3702 GN=SAUR21 PE=2 SV=1 && PF02519:Auxin responsive protein	NF-YC
CsaV3_7G025330	315.784410197891	273.217725623776	195.228834232152	380.193206804646	486.497578986393	617.8526314622	261.410323351273	494.84780575108	-0.924610385671368	0.000142798422861372	0.00357057785578299	CsaV3_7G025330	chr7	14668600	14677590	+	2146	protein_coding	- && sp|Q8RWS4|BYST_ARATH Bystin OS=Arabidopsis thaliana OX=3702 GN=ENP1 PE=1 SV=1 && PF05291:Bystin	-
CsaV3_7G024080	1749.83045937613	1877.62400492544	1613.33785565464	2282.24550713303	2608.543763987	2349.30889139936	1746.93077331873	2413.36605417313	-0.466536549036552	0.000144667880469899	0.00361211759682612	CsaV3_7G024080	chr7	13093415	13099382	-	795	protein_coding	- && sp|Q8VYK6|RS43_ARATH 40S ribosomal protein S4-3 OS=Arabidopsis thaliana OX=3702 GN=RPS4D PE=2 SV=2 && PF01479:S4 domain|PF16121:40S ribosomal protein S4 C-terminus|PF08071:RS4NT (NUC023) domain|PF00900:Ribosomal family S4e|PF00467:KOW motif	NAC
CsaV3_5G003950	868.124167103163	1173.6396462014	1455.49326627545	719.10829401336	661.511697336958	365.386845946442	1165.75235986	582.00227909892	1.00371164707326	0.000146203294578837	0.00364520944084275	CsaV3_5G003950	chr5	2561275	2563717	-	1195	protein_coding	- && sp|O22152|YAB1_ARATH Axial regulator YABBY 1 OS=Arabidopsis thaliana OX=3702 GN=YAB1 PE=1 SV=1 && PF04690:YABBY protein	YABBY
CsaV3_UNG209450	140.348626754618	165.526067348711	147.044696421664	238.978587134349	464.620814192572	248.793555908256	150.973130174997	317.464319078392	-1.07160524618545	0.000146581246350589	0.0036452871328464	CsaV3_UNG209450	scaffold18_1	989874	990421	-	545	protein_coding	- && - && -	-
CsaV3_5G024980	596.481663707128	524.498261598927	675.408690343573	413.867462264486	366.696247972613	398.436912413959	598.796205216542	393.000207550353	0.608555638833361	0.000146737109943955	0.0036452871328464	CsaV3_5G024980	chr5	19977864	19982675	-	2933	protein_coding	- && sp|Q9XEC6|CRK36_ARATH Cysteine-rich receptor-like protein kinase 36 OS=Arabidopsis thaliana OX=3702 GN=CRK36 PE=1 SV=1 && PF07714:Protein tyrosine kinase	GRAS
CsaV3_4G034650	14519.2918065181	13267.0140124976	13671.8337232278	10853.9729211201	9119.48566690981	10588.8740732318	13819.3798474145	10187.4442204206	0.439860076714267	0.000146836610722044	0.0036452871328464	CsaV3_4G034650	chr4	24530485	24535472	+	2301	protein_coding	- && sp|P43297|RD21A_ARATH Cysteine proteinase RD21A OS=Arabidopsis thaliana OX=3702 GN=RD21A PE=1 SV=1 && PF08246:Cathepsin propeptide inhibitor domain (I29)|PF00112:Papain family cysteine protease|PF00396:Granulin	BBR-BPC
CsaV3_4G012150	362.190004528047	351.992179362017	350.581140621141	476.870907963542	527.125856460631	604.081770434067	354.921108170402	536.02617828608	-0.596229058053561	0.00014720124126881	0.0036491187710538	CsaV3_4G012150	chr4	9449055	9454173	-	2546	protein_coding	- && sp|Q5C9Z4|NOM1_HUMAN Nucleolar MIF4G domain-containing protein 1 OS=Homo sapiens OX=9606 GN=NOM1 PE=1 SV=1 && PF02847:MA3 domain|PF02854:MIF4G domain	-
CsaV3_7G031740	35.0871566886546	31.9086394889081	69.7839237255352	10.8626630515613	11.4592577491442	11.9347462243813	45.5932399676993	11.4188890083622	2.00352381280732	0.000147462707205909	0.00365038567495596	CsaV3_7G031740	chr7	20108075	20112107	-	1718	protein_coding	- && sp|Q9S9M8|TLP8_ARATH Tubby-like protein 8 OS=Arabidopsis thaliana OX=3702 GN=TULP8 PE=2 SV=1 && PF01167:Tub family	Trihelix
CsaV3_2G033290	31.6916253962041	25.9257695847378	19.9382639215815	4.34506522062453	5.20875352233825	3.67222960750193	25.8518863008411	4.40868278348824	2.55167539263016	0.000148633373848641	0.00367412384101918	CsaV3_2G033290	chr2	22110998	22112753	+	1756	protein_coding	- && sp|Q9LT10|CXE18_ARATH Probable carboxylesterase 18 OS=Arabidopsis thaliana OX=3702 GN=CXE18 PE=1 SV=1 && PF07859:alpha/beta hydrolase fold	MYB_related
CsaV3_6G001490	67.9106258490088	107.691658275065	181.936658284431	24.984125018591	44.7952802921089	47.7389848975251	119.179647469502	39.172796736075	1.60624092349444	0.000150537704707151	0.00371590439513968	CsaV3_6G001490	chr6	959658	962577	-	2387	protein_coding	- && sp|F4K295|ROGF5_ARATH Rop guanine nucleotide exchange factor 5 OS=Arabidopsis thaliana OX=3702 GN=ROPGEF5 PE=2 SV=1 && PF03759:PRONE (Plant-specific Rop nucleotide exchanger)	bHLH
CsaV3_3G010030	327.102847839393	252.27768095918	216.828620147199	419.298793790267	430.243040945139	481.062078582753	265.40304964859	443.53463777272	-0.745304221054518	0.000150860467092739	0.00371858193957428	CsaV3_3G010030	chr3	8111370	8118355	+	2226	protein_coding	- && sp|Q9ZNU6|DET1_SOLLC Light-mediated development protein DET1 OS=Solanum lycopersicum OX=4081 GN=DET1 PE=1 SV=1 && PF09737:De-etiolated protein 1 Det1	-
CsaV3_3G005690	503.670475046816	545.438306263523	667.93184137298	376.934407889178	383.364259244095	348.861812712683	572.346874227773	369.720159948652	0.632839958716847	0.000151962414844448	0.00374043090041943	CsaV3_3G005690	chr3	4880977	4883384	+	2044	protein_coding	- && - && -	-
CsaV3_6G032340	2719.8205652528	2911.66335336286	2399.23775856364	3406.53113296963	4583.70309965766	3900.82590056892	2676.90722572644	3963.68671106541	-0.56652423916097	0.000153189166654339	0.00376528556508888	CsaV3_6G032340	chr6	18316672	18320143	-	1625	protein_coding	- && sp|Q6UNT2|RL5_CUCSA 60S ribosomal protein L5 OS=Cucumis sativus OX=3659 GN=RPL5 PE=2 SV=1 && PF17144:Ribosomal large subunit proteins 60S L5, and 50S L18|PF14204:Ribosomal L18 C-terminal region	-
CsaV3_1G004190	18.1095002264024	27.9200595527946	55.6609867810817	6.5175978309368	5.20875352233825	0	33.8968488534262	3.90878378442502	3.15465382858927	0.000153580779769599	0.00376957181236471	CsaV3_1G004190	chr1	2609750	2626066	-	1595	protein_coding	- && sp|Q9FHB6|DTX16_ARATH Protein DETOXIFICATION 16 OS=Arabidopsis thaliana OX=3702 GN=DTX16 PE=2 SV=1 && PF01554:MatE	HD-ZIP
CsaV3_4G000030	46.405594330156	84.7573236424121	109.660451568698	16.293994577342	35.4195239519001	9.18057401875482	80.2744565137555	20.2980308493323	1.99403909048311	0.000153898276272451	0.00377202936180203	CsaV3_4G000030	chr4	42768	46579	+	3211	protein_coding	- && - && -	-
CsaV3_7G007510	28.2960941037537	69.8001488819865	85.5683826634539	9.77639674640519	22.9185154982883	10.0986314206303	61.2215418830647	14.2645145551079	2.11022493188846	0.00015474871507931	0.00378483328699329	CsaV3_7G007510	chr7	4672997	4681022	-	2811	protein_coding	- && - && -	-
CsaV3_2G002790	860.201260754112	783.755957446305	666.270319379515	1011.31393010036	1358.44291862582	1200.81908165313	770.075845859977	1190.1919767931	-0.629466748656775	0.000154856891244467	0.00378483328699329	CsaV3_2G002790	chr2	1249738	1251631	+	755	protein_coding	- && sp|Q5XH16|NH2L1_XENLA NHP2-like protein 1 OS=Xenopus laevis OX=8355 GN=snu13 PE=2 SV=1 && PF01248:Ribosomal protein L7Ae/L30e/S12e/Gadd45 family	MYB_related
CsaV3_6G002760	6201.37198377866	6285.00483433087	5057.67294810784	7428.97526096279	9634.11051491683	8719.70920301333	5848.01658873912	8594.26499296432	-0.555616729137764	0.000157337872361391	0.00384006202403264	CsaV3_6G002760	chr6	1970881	1973457	-	1531	protein_coding	- && sp|A5BUU4|RSSA_VITVI 40S ribosomal protein SA OS=Vitis vinifera OX=29760 GN=GSVIVT00034021001 PE=3 SV=1 && PF00318:Ribosomal protein S2	-
CsaV3_5G001020	807.004603839055	781.761667478248	677.070212337038	962.431946368333	1184.47055097972	1252.23029615816	755.278827884781	1133.04426450207	-0.586571955522571	0.000158660540752675	0.00386690500517019	CsaV3_5G001020	chr5	514286	519845	-	2342	protein_coding	- && - && PF04278:Tic22-like family	-
CsaV3_1G014460	1636.64608296111	1490.73175112243	1685.61406237037	2084.54503959462	2285.60104560202	2137.23763156612	1604.3306321513	2169.12790558759	-0.434960312201135	0.000159317847227366	0.00387747910650277	CsaV3_1G014460	chr1	9975186	9983461	+	1648	protein_coding	- && sp|P55871|IF2B_MALDO Eukaryotic translation initiation factor 2 subunit beta OS=Malus domestica OX=3750 PE=2 SV=2 && PF01873:Domain found in IF2B/IF5	bHLH
CsaV3_5G037350	207.127408839477	233.33192626264	196.059595228885	354.122815480899	309.399959226892	338.763181292053	212.172976777001	334.095318666615	-0.655955506190978	0.000159982951811667	0.00388821311314827	CsaV3_5G037350	chr5	29640781	29647337	+	1937	protein_coding	- && sp|Q94JU2|WTR18_ARATH WAT1-related protein At3g28050 OS=Arabidopsis thaliana OX=3702 GN=At3g28050 PE=2 SV=1 && PF00892:EamA-like transporter family	GRAS
CsaV3_4G006060	3808.65426636525	3887.86829272665	3472.58096634211	5003.34260154915	5523.36223508748	4680.25663476121	3723.034508478	5068.98715713261	-0.44531769473145	0.000161238208183456	0.0039132400372133	CsaV3_4G006060	chr4	3995725	3998200	-	1128	protein_coding	- && sp|Q9LTF2|RS103_ARATH 40S ribosomal protein S10-3 OS=Arabidopsis thaliana OX=3702 GN=RPS10C PE=1 SV=2 && PF03501:Plectin/S10 domain	MYB
CsaV3_5G017440	9.05475011320118	13.9600297763973	14.9536979411861	40.1918532907769	40.6282774742384	48.6570422994006	12.6561592769282	43.1590576881386	-1.75758211081595	0.000161525609152257	0.00391474007768032	CsaV3_5G017440	chr5	13998857	14002304	-	471	protein_coding	- && - && -	-
CsaV3_7G005870	20.3731877547027	32.9057844729365	69.7839237255352	7.60386413609293	10.4175070446765	4.59028700937741	41.0209653177248	7.53721939671561	2.46166576736645	0.000163592734550063	0.00395930923660704	CsaV3_7G005870	chr7	3536531	3540564	+	1952	protein_coding	- && sp|F4IVI0|BUB1_ARATH Mitotic checkpoint serine/threonine-protein kinase BUB1 OS=Arabidopsis thaliana OX=3702 GN=BUB1 PE=1 SV=1 && PF00069:Protein kinase domain|PF08311:Mad3/BUB1 homology region 1	-
CsaV3_2G015910	362.190004528047	693.015763899723	636.362923497143	990.674870302393	1281.35336649521	917.139344473607	563.856230641637	1063.05586042374	-0.913284571297681	0.000164444807584404	0.00397438822564367	CsaV3_2G015910	chr2	13204393	13208544	-	2645	protein_coding	- && sp|F4I9E1|NFD4_ARATH Protein NUCLEAR FUSION DEFECTIVE 4 OS=Arabidopsis thaliana OX=3702 GN=NFD4 PE=3 SV=1 && PF06813:Nodulin-like	NF-YC
CsaV3_7G034870	3017.49547522429	2719.21437144539	2401.73004155384	3610.74919833898	3735.71802622099	4080.76515133652	2712.81329607451	3809.07745863217	-0.490263032865868	0.00016501807928212	0.00397720730445662	CsaV3_7G034870	chr7	22057668	22064967	+	4627	protein_coding	- && sp|Q8LGU1|AB8C_ARATH ABC transporter C family member 8 OS=Arabidopsis thaliana OX=3702 GN=ABCC8 PE=2 SV=3 && PF00664:ABC transporter transmembrane region|PF00005:ABC transporter	bZIP
CsaV3_6G050550	86.0201260754112	133.617427859803	120.460344526222	39.1055869856208	64.5885436769943	33.9681238693928	113.365966153812	45.887418177336	1.30999077994662	0.000165019838599018	0.00397720730445662	CsaV3_6G050550	chr6	29490536	29492515	-	1345	protein_coding	- && sp|Q41253|RAC13_GOSHI Rac-like GTP-binding protein RAC13 OS=Gossypium hirsutum OX=3635 GN=RAC13 PE=2 SV=1 && PF00071:Ras family	bZIP
CsaV3_3G014660	63.3832507924082	110.68309322715	189.413507255024	49.9682500371821	39.5865267697707	32.1320090656419	121.159950424861	40.5622619575316	1.58707390600809	0.000166906221616417	0.00401709246006891	CsaV3_3G014660	chr3	10919544	10922278	-	2281	protein_coding	- && sp|Q6A070|TGRM1_MOUSE TOG array regulator of axonemal microtubules protein 1 OS=Mus musculus OX=10090 GN=Togaram1 PE=1 SV=3 && PF12348:CLASP N terminal	HD-ZIP
CsaV3_4G006570	757.203478216449	636.178499810105	475.195290131026	926.585158298181	1091.7547382821	1032.81457710992	622.85908938586	1017.05149123007	-0.709571359782317	0.000168060016417524	0.00403925964666662	CsaV3_4G006570	chr4	4407865	4415301	-	2002	protein_coding	- && sp|Q42191|OXA1_ARATH Mitochondrial inner membrane protein OXA1 OS=Arabidopsis thaliana OX=3702 GN=OXA1 PE=2 SV=2 && PF02096:60Kd inner membrane protein	M-type_MADS
CsaV3_4G024640	2065.61486957402	2335.31355259446	1555.18458588336	2784.10054011517	3419.02581206283	3121.39516637664	1985.37100268395	3108.17383951821	-0.647167076607007	0.000168638978218511	0.00404266345945403	CsaV3_4G024640	chr4	14430646	14432731	-	2086	protein_coding	- && sp|Q9LS48|SG1_ARATH protein SLOW GREEN 1, chloroplastic OS=Arabidopsis thaliana OX=3702 GN=SG1 PE=1 SV=1 && PF14559:Tetratricopeptide repeat	-
CsaV3_3G046500	576.108475952425	523.501116614898	589.009546683387	366.071744837617	411.491528264722	380.07576437645	562.873046416903	385.879679159596	0.544905654765644	0.000168672352585823	0.00404266345945403	CsaV3_3G046500	chr3	37962232	37965649	+	2315	protein_coding	- && sp|Q9SUV1|BRT1_ARATH Adenine nucleotide transporter BT1, chloroplastic/mitochondrial OS=Arabidopsis thaliana OX=3702 GN=BT1 PE=1 SV=1 && PF00153:Mitochondrial carrier protein	MYB
CsaV3_4G011950	3215.56813395057	2896.70617860244	3441.842809463	2383.26827351255	2015.7876131449	2392.45758928751	3184.70570733867	2263.83782531499	0.49245864581046	0.000168900536397405	0.00404266345945403	CsaV3_4G011950	chr4	9215521	9222869	-	3482	protein_coding	- && sp|Q9ASS7|CAAT2_ARATH Cationic amino acid transporter 2, vacuolar OS=Arabidopsis thaliana OX=3702 GN=CAT2 PE=1 SV=1 && -	G2-like
CsaV3_2G010060	390.486098631801	474.641012397508	269.16656294135	623.51685915962	637.551431134202	723.42923267788	378.097891323553	661.499174323901	-0.809277697022071	0.000170159152719759	0.00406717875639942	CsaV3_2G010060	chr2	6740629	6743182	-	1857	protein_coding	- && sp|Q9ZPJ8|AMT12_ARATH Ammonium transporter 1 member 2 OS=Arabidopsis thaliana OX=3702 GN=AMT1-2 PE=1 SV=1 && PF00909:Ammonium Transporter Family	GRAS
CsaV3_1G001560	2897.52003622438	2371.21077201948	1721.33678522987	3414.13499710572	4048.24323756129	3999.0580425696	2330.02253115791	3820.47875907887	-0.71406451223071	0.00017114130146283	0.00408465799206635	CsaV3_1G001560	chr1	1004426	1009311	-	1974	protein_coding	- && sp|Q94AT5|EXEC2_ARATH Protein EXECUTER 2, chloroplastic OS=Arabidopsis thaliana OX=3702 GN=EX2 PE=2 SV=1 && PF12014:Domain of unknown function (DUF3506)	C2H2
CsaV3_3G002370	11284.482328577	10035.2671192616	6980.88465554372	14012.8353365141	14958.498365451	16040.2989255684	9433.54470112743	15003.8775425112	-0.669634965129031	0.000171361206605446	0.00408465799206635	CsaV3_3G002370	chr3	1907779	1910261	-	2483	protein_coding	- && - && -	-
CsaV3_2G014390	265.983284575285	345.012164473819	379.657775506781	205.304331674509	205.224888780127	159.741987926334	330.217741518628	190.090402793657	0.800828517725105	0.000174201362574959	0.00413997955476367	CsaV3_2G014390	chr2	12010900	12015251	-	2587	protein_coding	- && sp|Q93VG8|PPDEX_ARATH DeSI-like protein At4g17486 OS=Arabidopsis thaliana OX=3702 GN=At4g17486 PE=2 SV=1 && PF05903:PPPDE putative peptidase domain	ERF
CsaV3_6G001680	1036.76888796154	1003.12785393255	845.714694673748	1276.36290855846	1442.8247256877	1395.44725085073	961.870478855944	1371.54496169896	-0.513153323679558	0.000174333123737735	0.00413997955476367	CsaV3_6G001680	chr6	1127337	1130783	-	1413	protein_coding	- && sp|O04202|EIF3F_ARATH Eukaryotic translation initiation factor 3 subunit F OS=Arabidopsis thaliana OX=3702 GN=TIF3F1 PE=1 SV=1 && PF13012:Maintenance of mitochondrial structure and function|PF01398:JAB1/Mov34/MPN/PAD-1 ubiquitin protease	WOX
CsaV3_2G005140	423.309567792155	372.932224026613	504.271925016665	293.291902392156	268.771681752654	212.989317235112	433.504572278478	258.35096712664	0.7496858271244	0.000174469299135663	0.00413997955476367	CsaV3_2G005140	chr2	2801047	2804177	+	1161	protein_coding	- && sp|P46086|KIME_ARATH Mevalonate kinase OS=Arabidopsis thaliana OX=3702 GN=At5g27450 PE=2 SV=1 && PF00288:GHMP kinases N terminal domain|PF08544:GHMP kinases C terminal	-
CsaV3_3G027830	7670.50518964555	8053.94003599721	11516.0089367068	5368.32808008161	6363.01330288841	5574.44454418793	9080.15138744985	5768.59530905265	0.654658742469394	0.000174636376078315	0.00413997955476367	CsaV3_3G027830	chr3	24215488	24218621	-	1733	protein_coding	- && sp|Q9XJ57|CHS2_CITSI Chalcone synthase 2 OS=Citrus sinensis OX=2711 GN=CHS2 PE=2 SV=1 && PF00195:Chalcone and stilbene synthases, N-terminal domain|PF02797:Chalcone and stilbene synthases, C-terminal domain	B3
CsaV3_2G015760	706.270508829692	621.221325049679	638.85520648734	808.182131036163	1157.38503266356	1109.01334146558	655.449013455571	1024.86016838843	-0.645800931749335	0.000177087499054451	0.00419235930571881	CsaV3_2G015760	chr2	13099403	13103036	+	1923	protein_coding	- && sp|Q9SZP8|IF4B3_ARATH Eukaryotic translation initiation factor 4B3 OS=Arabidopsis thaliana OX=3702 GN=EIF4B3 PE=1 SV=1 && PF06273:Plant specific eukaryotic initiation factor 4B	-
CsaV3_6G038340	335.025754188444	350.995034377989	333.135159689757	140.128353365141	237.519160618624	197.382341403229	339.71864941873	191.676618462331	0.824527122153333	0.000177990023827062	0.00420798485486514	CsaV3_6G038340	chr6	21845165	21847815	-	1157	protein_coding	- && sp|P59833|UGPI3_ARATH Uncharacterized GPI-anchored protein At5g19250 OS=Arabidopsis thaliana OX=3702 GN=At5g19250 PE=2 SV=1 && -	Whirly
CsaV3_5G024870	4417.58621147802	3656.53065643206	2786.37238304101	4988.13487327696	7037.02600867898	5908.6174384706	3620.16308365037	5977.92610680885	-0.723943741678838	0.000178418820397993	0.00421238338825357	CsaV3_5G024870	chr5	19816552	19821268	-	2594	protein_coding	- && sp|Q9FMU6|MPCP3_ARATH Mitochondrial phosphate carrier protein 3, mitochondrial OS=Arabidopsis thaliana OX=3702 GN=MPT3 PE=1 SV=1 && PF00153:Mitochondrial carrier protein	TALE
CsaV3_4G008750	213.918471424378	273.217725623776	246.736016029571	136.869554449673	160.429608488018	135.872495477571	244.624071025908	144.390552805087	0.762382428186506	0.000179664491688941	0.00423602978842145	CsaV3_4G008750	chr4	6242214	6245107	-	1472	protein_coding	- && sp|Q42533|BCCP1_ARATH Biotin carboxyl carrier protein of acetyl-CoA carboxylase 1, chloroplastic OS=Arabidopsis thaliana OX=3702 GN=BCCP1 PE=1 SV=2 && PF00364:Biotin-requiring enzyme	-
CsaV3_2G001380	449.341974367608	352.989324346046	375.503970523118	248.754983880754	226.05990286948	266.23664654389	392.611756412257	247.017177764708	0.666239943017318	0.000181116383040042	0.00426446756430643	CsaV3_2G001380	chr2	335802	342785	+	2041	protein_coding	- && sp|A0A161IUT7|DGAT1_CORAE Diacylglycerol O-acyltransferase 1 OS=Corylus americana OX=78632 GN=DGAT1 PE=1 SV=1 && PF03062:MBOAT, membrane-bound O-acyltransferase family	-
CsaV3_7G033480	1061.66945077284	1146.71673163263	1241.98769011518	823.389859308348	853.193826959005	669.263845967227	1150.12462417355	781.949177411527	0.558037596576671	0.00018159985954496	0.00427005740201042	CsaV3_7G033480	chr7	21096314	21100680	+	2359	protein_coding	- && sp|Q38826|IAA8_ARATH Auxin-responsive protein IAA8 OS=Arabidopsis thaliana OX=3702 GN=IAA8 PE=1 SV=1 && PF02309:AUX/IAA family	ARF
CsaV3_6G041260	63.3832507924082	39.8857993611351	34.8919618627676	9.77639674640519	7.29225493127355	17.4430906356342	46.0536706721037	11.5039141044376	1.98296974690939	0.000183904984358074	0.00431840756910104	CsaV3_6G041260	chr6	23947208	23951102	+	1654	protein_coding	- && sp|P0C5H5|GAOX2_ORYSI Gibberellin 20 oxidase 2 OS=Oryza sativa subsp. indica OX=39946 GN=20ox2 PE=1 SV=1 && PF14226:non-haem dioxygenase in morphine synthesis N-terminal|PF03171:2OG-Fe(II) oxygenase superfamily	WRKY
CsaV3_4G002900	96.2067199527625	138.603152779945	154.521545392257	65.1759783093679	65.630294381462	40.3945256825212	129.777139374988	57.066932791117	1.19352267922483	0.000185060650284279	0.00433429793701056	CsaV3_4G002900	chr4	1813365	1815534	-	1161	protein_coding	- && sp|Q680A6|GDPD3_ARATH Glycerophosphodiester phosphodiesterase GDPD3 OS=Arabidopsis thaliana OX=3702 GN=GDPD3 PE=2 SV=1 && PF03009:Glycerophosphoryl diester phosphodiesterase family	-
CsaV3_1G033510	8191.15332115462	6827.4517056423	7017.43813939995	9892.6272410569	9600.77449237386	11875.0724932594	7345.34772206562	10456.1580755634	-0.509628170119941	0.000185300667939704	0.00433429793701056	CsaV3_1G033510	chr1	20616604	20619484	+	1470	protein_coding	- && sp|P48534|APX1_PEA L-ascorbate peroxidase, cytosolic OS=Pisum sativum OX=3888 GN=APX1 PE=1 SV=2 && PF00141:Peroxidase	MYB_related
CsaV3_1G002140	800.213541254154	719.938678468489	699.500759248817	426.90265792636	508.374343780213	246.039383702629	739.88432632382	393.772128469734	0.911046542079542	0.000185331013038774	0.00433429793701056	CsaV3_1G002140	chr1	1386425	1390336	+	1857	protein_coding	- && sp|Q8H157|PTR19_ARATH Protein NRT1/ PTR FAMILY 4.6 OS=Arabidopsis thaliana OX=3702 GN=NPF4.6 PE=1 SV=1 && PF00854:POT family	ERF
CsaV3_5G026770	54.3285006792071	145.583167668143	247.566777026304	44.5369185114014	43.7535295876413	8.26251661687934	149.159481791218	32.184321571974	2.22119177352085	0.000185822274719234	0.00433993799892715	CsaV3_5G026770	chr5	21854193	21857541	-	2102	protein_coding	- && sp|Q8LPL5|FZR3_ARATH Protein FIZZY-RELATED 3 OS=Arabidopsis thaliana OX=3702 GN=FZR3 PE=1 SV=1 && -	WRKY
CsaV3_7G022560	801.345385018304	770.793072653936	660.454992402387	1103.64656603863	974.036908677253	1310.06791247631	744.197816691542	1129.2504623974	-0.603078505475395	0.000187234123223381	0.00436703459717113	CsaV3_7G022560	chr7	11442811	11446807	-	3243	protein_coding	- && sp|Q9CAV6|WNK1_ARATH Serine/threonine-protein kinase WNK1 OS=Arabidopsis thaliana OX=3702 GN=WNK1 PE=1 SV=1 && PF12202:Oxidative-stress-responsive kinase 1 C-terminal domain|PF00069:Protein kinase domain	MIKC_MADS
CsaV3_5G029990	461.79225577326	382.903673866897	331.473637696292	530.097956916193	663.595198745893	773.922389781032	392.056522445483	655.871848481039	-0.745245747362096	0.000187838163146459	0.00437524247661812	CsaV3_5G029990	chr5	24753328	24755860	-	1194	protein_coding	- && sp|O49429|MORF1_ARATH Multiple organellar RNA editing factor 1, mitochondrial OS=Arabidopsis thaliana OX=3702 GN=MORF1 PE=1 SV=1 && -	M-type_MADS
CsaV3_5G010430	43.0100630377056	38.8886543771067	31.5689178758374	77.1249076660854	86.4653084708149	89.9696253837973	37.8225450968832	84.5199471735659	-1.16874177548336	0.000190880782347729	0.00444015310466507	CsaV3_5G010430	chr5	6309859	6331633	-	2465	protein_coding	- && sp|Q54ND5|MINP1_DICDI Multiple inositol polyphosphate phosphatase 1 OS=Dictyostelium discoideum OX=44689 GN=mipp1 PE=1 SV=1 && PF00328:Histidine phosphatase superfamily (branch 2)	-
CsaV3_3G000090	3.39553129245044	5.98286990417027	9.13837096405818	60.8309130887434	8.3340056357412	70.6904199444121	6.17225738689296	46.6184462229656	-2.89705426695205	0.000192896418465898	0.00448103286430888	CsaV3_3G000090	chr3	222060	229882	+	2012	protein_coding	- && sp|K7K424|DAT2D_SOYBN Diacylglycerol O-acyltransferase 2D OS=Glycine max OX=3847 GN=DGAT2D PE=1 SV=1 && PF03982:Diacylglycerol acyltransferase	-
CsaV3_3G000470	805.872760074905	799.710277190759	878.114373546318	626.775658075088	587.547397319755	555.424728134667	827.899136937327	589.91592784317	0.490243937174264	0.000193518114632296	0.00448466647595136	CsaV3_3G000470	chr3	466506	469659	-	1846	protein_coding	- && sp|Q6YZM6|BBD2_ORYSJ Bifunctional nuclease 2 OS=Oryza sativa subsp. japonica OX=39947 GN=BBD2 PE=2 SV=1 && PF02577:Bifunctional nuclease	bHLH
CsaV3_6G039490	174.303939679123	127.634557955632	162.829155359582	89.0738370228029	81.2565549484767	75.2807069537896	154.922550998112	81.8703663083564	0.921291786125311	0.000193569710740942	0.00448466647595136	CsaV3_6G039490	chr6	22669931	22673002	-	3072	protein_coding	- && sp|Q9S7D9|ACCR1_ARATH Serine/threonine-protein kinase-like protein CCR1 OS=Arabidopsis thaliana OX=3702 GN=CCR1 PE=1 SV=1 && PF07714:Protein tyrosine kinase	bHLH
CsaV3_5G010070	736.830290461746	598.286990417027	567.40976076834	932.016489823962	874.028841048358	1109.01334146558	634.175680549038	971.686224112634	-0.617585143412694	0.000193990366041568	0.00448628935572653	CsaV3_5G010070	chr5	5807093	5813372	+	1909	protein_coding	- && sp|Q42569|C90A1_ARATH Cytochrome P450 90A1 OS=Arabidopsis thaliana OX=3702 GN=CYP90A1 PE=1 SV=1 && PF00067:Cytochrome P450	FAR1
CsaV3_4G001130	19.2413439905525	24.9286246007094	78.0915336928608	1.08626630515613	9.37575634020885	0	40.7538340947076	3.48734088178833	3.56888888058879	0.000194156820500814	0.00448628935572653	CsaV3_4G001130	chr4	635858	644996	-	942	protein_coding	- && sp|P27898|MYBP_MAIZE Myb-related protein P OS=Zea mays OX=4577 GN=P PE=2 SV=1 && PF00249:Myb-like DNA-binding domain	MYB
CsaV3_2G036260	456.133036952509	338.03214958562	295.750914836792	534.443022136817	596.923153659963	795.037710024168	363.305367124974	642.134628606983	-0.824902888467049	0.000194693365766119	0.00449270475550461	CsaV3_2G036260	chr2	24462531	24466277	+	3747	protein_coding	- && sp|Q9SY69|PPR29_ARATH Pentatricopeptide repeat-containing protein At1g10270 OS=Arabidopsis thaliana OX=3702 GN=GRP23 PE=1 SV=1 && PF12854:PPR repeat|PF13041:PPR repeat family	-
CsaV3_6G002750	486.692818584563	373.929369010642	377.996253513316	618.085527633839	624.008671976122	628.869320284705	412.87281370284	623.654506631556	-0.597449312969406	0.000195986339395927	0.00451653512289181	CsaV3_6G002750	chr6	1956588	1970232	+	2191	protein_coding	- && - && PF00400:WD domain, G-beta repeat|PF12894:Anaphase-promoting complex subunit 4 WD40 domain	-
CsaV3_5G020230	693.82022742404	458.686692653054	563.255955784677	364.98547853246	365.654497268145	273.581105758894	571.92095862059	334.740360519833	0.773127628260907	0.000196533729680131	0.0045231429855959	CsaV3_5G020230	chr5	15021321	15044532	-	3035	protein_coding	- && sp|Q9FGV1|ARFH_ARATH Auxin response factor 8 OS=Arabidopsis thaliana OX=3702 GN=ARF8 PE=1 SV=2 && PF02362:B3 DNA binding domain|PF06507:Auxin response factor|PF02309:AUX/IAA family	ARF
CsaV3_2G012050	771.9174471504	1093.86804747913	1222.88018719033	632.206989600869	683.388462130778	470.963447162122	1029.55522727329	595.51963296459	0.791444793659377	0.000197011234771234	0.00452812709534466	CsaV3_2G012050	chr2	9495612	9499971	-	2565	protein_coding	- && sp|Q9M8Z8|PLY8_ARATH Probable pectate lyase 8 OS=Arabidopsis thaliana OX=3702 GN=At3g07010 PE=2 SV=1 && PF00544:Pectate lyase	AP2
CsaV3_6G040340	2990.33122488469	2383.17651182782	1904.10420451103	3453.24058409135	3921.14965161623	4064.24011810276	2425.87064707451	3812.87678460345	-0.653045883571971	0.000198431246439334	0.00455473203632509	CsaV3_6G040340	chr6	23289321	23296682	-	2374	protein_coding	- && sp|B8BJ39|KPYC1_ORYSI Pyruvate kinase 1, cytosolic OS=Oryza sativa subsp. indica OX=39946 GN=OsI_35105 PE=3 SV=1 && PF02887:Pyruvate kinase, alpha/beta domain|PF00224:Pyruvate kinase, barrel domain	MYB_related
CsaV3_3G040120	954.144293178574	742.873013101142	803.345883840388	1083.00750624066	1295.93787635776	1399.11948045824	833.454396706701	1259.35495435222	-0.596707462791299	0.000199447648842023	0.00457201459756357	CsaV3_3G040120	chr3	32928834	32931885	+	2010	protein_coding	- && sp|Q9C977|PP135_ARATH Pentatricopeptide repeat-containing protein At1g80270, mitochondrial OS=Arabidopsis thaliana OX=3702 GN=At1g80270 PE=2 SV=1 && PF17177:Pentacotripeptide-repeat region of PRORP	bZIP
CsaV3_6G037760	153.93075192442	141.59458773203	130.429476487012	215.080728420914	232.310407096286	261.646359534512	141.984938714487	236.345831683904	-0.739298427938314	0.000199790167639305	0.00457382424676102	CsaV3_6G037760	chr6	21366864	21373332	+	2105	protein_coding	- && - && -	-
CsaV3_4G024970	97.3385637169127	108.688803259093	95.5375146242447	31.5017228495278	60.4215408591237	30.2958942618909	100.521627200084	40.7397193235142	1.30550465578911	0.000200281290434198	0.00457902665731837	CsaV3_4G024970	chr4	14638774	14641565	+	1515	protein_coding	- && sp|O81221|ACT_GOSHI Actin OS=Gossypium hirsutum OX=3635 PE=3 SV=1 && PF00022:Actin	Trihelix
CsaV3_6G013520	241.082721763981	204.414721725817	207.690249183141	300.895766528249	362.529245154742	385.584108787703	217.72923089098	349.669706823565	-0.686462769097558	0.000201392133727574	0.00459418480842941	CsaV3_6G013520	chr6	9625292	9629610	+	2391	protein_coding	- && sp|Q9SA27|RH36_ARATH DEAD-box ATP-dependent RNA helicase 36 OS=Arabidopsis thaliana OX=3702 GN=RH36 PE=2 SV=1 && PF00270:DEAD/DEAH box helicase|PF00271:Helicase conserved C-terminal domain	WRKY
CsaV3_4G032670	155.06259568857	126.637412971604	171.96752632364	256.358848016847	233.352157800754	442.503667703983	151.222511661272	310.738224507194	-1.03964495003474	0.000201473787772418	0.00459418480842941	CsaV3_4G032670	chr4	23050840	23090594	+	1989	protein_coding	- && sp|H2DH21|C7A29_PANGI Cytochrome P450 CYP72A219 OS=Panax ginseng OX=4054 PE=2 SV=1 && PF00067:Cytochrome P450	bHLH
CsaV3_3G039430	1108.07504510299	1011.10501380478	986.113303121551	1510.99643047218	1328.23214819625	1427.57925991638	1035.09778734311	1422.26927952827	-0.459081572297394	0.000201996232209373	0.00460005330384416	CsaV3_3G039430	chr3	32427231	32440019	+	4733	protein_coding	- && sp|Q5W274|PDR3_TOBAC Pleiotropic drug resistance protein 3 OS=Nicotiana tabacum OX=4097 GN=PDR3 PE=2 SV=1 && PF01061:ABC-2 type transporter|PF08370:Plant PDR ABC transporter associated|PF00005:ABC transporter	MYB_related
CsaV3_5G026890	366.717379584648	304.129220128655	354.734945604804	578.979940648219	560.461879003596	454.438413928364	341.860515106036	531.293411193393	-0.635342745958974	0.000202322228158335	0.00460143856517901	CsaV3_5G026890	chr5	21950874	21953646	+	1170	protein_coding	- && sp|P0CQ26|ATP23_CRYNJ Mitochondrial inner membrane protease ATP23 OS=Cryptococcus neoformans var. neoformans serotype D (strain JEC21 / ATCC MYA-565) OX=214684 GN=ATP23 PE=3 SV=1 && PF09768:Peptidase M76 family	-
CsaV3_5G039540	215.050315188528	194.443271885534	196.890356225617	255.272581711691	416.70028178706	428.73280667585	202.127981099893	366.9018900582	-0.862082631470774	0.00020482708586558	0.00465230945160393	CsaV3_5G039540	chr5	31235994	31242661	-	2295	protein_coding	- && sp|Q3MKM6|YAOL_ARATH U3 snoRNP-associated protein-like EMB2271 OS=Arabidopsis thaliana OX=3702 GN=EMB2271 PE=2 SV=1 && PF00400:WD domain, G-beta repeat	-
CsaV3_5G010770	14644.9264643388	16413.0064371071	12854.3649024429	20444.6181293436	20121.4148567927	19728.1355089022	14637.4326012963	20098.0561650128	-0.457447886149138	0.000207174994498492	0.00469948716278737	CsaV3_5G010770	chr5	6710668	6714559	-	1179	protein_coding	- && sp|Q42967|DCUP_TOBAC Uroporphyrinogen decarboxylase, chloroplastic OS=Nicotiana tabacum OX=4097 GN=DCUP PE=1 SV=1 && PF01208:Uroporphyrinogen decarboxylase (URO-D)	-
CsaV3_6G046130	518.384443980768	438.743792972486	436.149523284595	601.791533056497	747.977005807773	773.004332379156	464.425920079283	707.590957081142	-0.609454538550896	0.00020819578924477	0.00471647719420953	CsaV3_6G046130	chr6	27293996	27296724	+	2289	protein_coding	- && sp|Q6P2Z6|NMD3_XENTR 60S ribosomal export protein NMD3 OS=Xenopus tropicalis OX=8364 GN=nmd3 PE=2 SV=1 && PF04981:NMD3 family	-
CsaV3_5G027250	573.844788424125	383.900818850926	412.057454379351	698.469234215393	729.225493127355	764.741815762277	456.601020551467	730.812181035008	-0.680938932408838	0.000209754634107696	0.00474559604389941	CsaV3_5G027250	chr5	22224778	22232673	+	2254	protein_coding	- && sp|Q8LPJ5|ICDHP_ARATH Isocitrate dehydrogenase [NADP], chloroplastic/mitochondrial OS=Arabidopsis thaliana OX=3702 GN=At5g14590 PE=1 SV=1 && PF00180:Isocitrate/isopropylmalate dehydrogenase	G2-like
CsaV3_5G034710	1446.49633058389	1355.12003329457	1017.68222099739	2233.36352340101	1889.73577790432	1784.70358924594	1273.09952829195	1969.26763018375	-0.630040411831081	0.000212409358854353	0.00479940052630154	CsaV3_5G034710	chr5	27519572	27522236	+	1464	protein_coding	- && sp|Q9C9F4|COLX_ARATH Putative zinc finger protein At1g68190 OS=Arabidopsis thaliana OX=3702 GN=At1g68190 PE=2 SV=1 && -	CO-like
CsaV3_4G006340	537.62578797132	433.758068052344	396.272995441432	614.826728718371	740.684750876499	828.087776491685	455.885617155032	727.866418695518	-0.677640644203028	0.000215721025510125	0.00486788940920312	CsaV3_4G006340	chr4	4233985	4242581	-	4041	protein_coding	- && sp|A9HF18|IF2_GLUDA Translation initiation factor IF-2 OS=Gluconacetobacter diazotrophicus (strain ATCC 49037 / DSM 5601 / CCUG 37298 / CIP 103539 / LMG 7603 / PAl5) OX=272568 GN=infB PE=3 SV=1 && -	LBD
CsaV3_4G024340	6576.01226971236	6858.36320014718	4984.56598039537	8346.87028881972	10898.7958701406	8882.20536314529	6139.64715008497	9375.95717403519	-0.610968879438745	0.000216354833567097	0.00487585120375303	CsaV3_4G024340	chr4	14249431	14251191	-	1218	protein_coding	- && sp|Q9XF97|RL4_PRUAR 60S ribosomal protein L4 OS=Prunus armeniaca OX=36596 GN=RPL4 PE=2 SV=1 && PF14374:60S ribosomal protein L4 C-terminal domain|PF00573:Ribosomal protein L4/L1 family	MYB_related
CsaV3_6G009810	95.0748761886124	134.614572843831	230.951557091652	56.4858478681189	71.8807986082679	25.7056072525135	153.547002041365	51.3574179096334	1.58788062838121	0.000218071460690387	0.00490816349852178	CsaV3_6G009810	chr6	7971666	7978991	-	3894	protein_coding	- && - && -	MYB_related
CsaV3_1G000990	4771.85330965702	4777.32161847996	3672.79436655466	6261.23898291995	6110.90963240724	6382.33505783835	4407.32309823055	6251.49455772185	-0.504628323013092	0.000219599458924163	0.00493615208641322	CsaV3_1G000990	chr1	576776	580721	+	1557	protein_coding	- && sp|Q0WWT7|STR11_ARATH Rhodanese-like domain-containing protein 11, chloroplastic OS=Arabidopsis thaliana OX=3702 GN=STR11 PE=2 SV=1 && PF00581:Rhodanese-like domain	-
CsaV3_5G026530	92.8111886603121	225.354766390413	243.412972042641	60.8309130887434	93.7575634020885	60.5917885237818	187.192975697789	71.7267550048713	1.3878374503589	0.000223266305422417	0.00501208305044658	CsaV3_5G026530	chr5	21688794	21690953	+	1974	protein_coding	- && sp|Q9M2U1|DOF36_ARATH Dof zinc finger protein DOF3.6 OS=Arabidopsis thaliana OX=3702 GN=DOF3.6 PE=1 SV=2 && PF02701:Dof domain, zinc finger	Dof
CsaV3_3G009570	1647.96452060261	1437.88306696892	1100.75832067064	1932.46775687276	2236.63876249204	2325.4393989506	1395.53530274739	2164.84863943847	-0.63455265653257	0.000223894091903265	0.00501968239896299	CsaV3_3G009570	chr3	7809645	7813274	-	2282	protein_coding	- && sp|Q9FVC8|DAPA2_ARATH 4-hydroxy-tetrahydrodipicolinate synthase 2, chloroplastic OS=Arabidopsis thaliana OX=3702 GN=DHDPS2 PE=1 SV=2 && -	BBR-BPC
CsaV3_3G002200	1043.55995054644	827.630336743554	747.684897059306	1311.12343032345	1216.76482281822	1441.35012094451	872.958394783098	1323.07945802872	-0.601564301796913	0.000226272353949994	0.00506645697818613	CsaV3_3G002200	chr3	1776078	1780998	-	2005	protein_coding	- && sp|O81445|CNBL1_ARATH Calcineurin B-like protein 1 OS=Arabidopsis thaliana OX=3702 GN=CBL1 PE=1 SV=3 && PF13499:EF-hand domain pair	EIL
CsaV3_3G006610	1533.64830042345	1234.46549022713	1098.26603768045	1871.63684378402	1842.85699620327	1990.34844726605	1288.79327611034	1901.61409575111	-0.562411510946184	0.000227749702981251	0.00509296468535264	CsaV3_3G006610	chr3	5756816	5764261	+	3124	protein_coding	- && sp|Q96282|CLCC_ARATH Chloride channel protein CLC-c OS=Arabidopsis thaliana OX=3702 GN=CLC-C PE=1 SV=1 && PF00654:Voltage gated chloride channel	-
CsaV3_6G003430	547.812381848671	517.518246710728	458.580070196374	706.073098351486	704.223476220131	776.676561986658	507.970232918591	728.991045519425	-0.523307879264049	0.000235451655708985	0.005258420310834	CsaV3_6G003430	chr6	2660590	2667040	-	2141	protein_coding	- && sp|Q9SX20|PTR18_ARATH Protein NRT1/ PTR FAMILY 3.1 OS=Arabidopsis thaliana OX=3702 GN=NPF3.1 PE=2 SV=1 && PF00854:POT family	G2-like
CsaV3_4G037350	4222.9090840442	4311.65491093871	5276.1630902485	3480.39724172025	3155.46288383251	3257.26766185421	4603.57569507714	3297.70926246899	0.481637837480077	0.000237156560332046	0.005289688677946	CsaV3_4G037350	chr4	26186113	26189578	+	2470	protein_coding	- && sp|P26585|HMGL_SOYBN HMG1/2-like protein OS=Glycine max OX=3847 PE=2 SV=1 && -	WOX
CsaV3_6G034030	1144.2940455558	1247.4283750195	1588.41502575266	834.25252235991	880.279345275164	935.500492511117	1326.71248210932	883.34412004873	0.587543931250065	0.00023761766216433	0.0052905269644595	CsaV3_6G034030	chr6	18839941	18843062	-	2385	protein_coding	- && sp|Q9SX31|PERK9_ARATH Proline-rich receptor-like protein kinase PERK9 OS=Arabidopsis thaliana OX=3702 GN=PERK9 PE=1 SV=1 && PF00069:Protein kinase domain|PF00582:Universal stress protein family	bZIP
CsaV3_3G044920	829.641479122058	700.99292377195	530.856276912107	1041.72938664473	1113.63150307592	1091.57025082995	687.163559935372	1082.31038018353	-0.65742282345683	0.000237803897440121	0.0052905269644595	CsaV3_3G044920	chr3	36728775	36732227	-	2232	protein_coding	- && sp|Q9C9Q4|JAC1_ARATH J domain-containing protein required for chloroplast accumulation response 1 OS=Arabidopsis thaliana OX=3702 GN=JAC1 PE=1 SV=1 && -	HB-other
CsaV3_1G028640	487.824662348714	380.90938389884	389.626907467572	709.331897266954	544.835618436581	811.562743257926	419.453651238375	688.576752987154	-0.717028949160119	0.000239471372496386	0.00532080246725965	CsaV3_1G028640	chr1	15607971	15609867	-	1697	protein_coding	- && sp|A0A072UR65|CHT5B_MEDTR Class V chitinase CHIT5b OS=Medicago truncatula OX=3880 GN=CHIT5B PE=1 SV=1 && PF00704:Glycosyl hydrolases family 18	G2-like
CsaV3_4G008770	5325.32491032644	4773.33303854384	5457.2689875362	4026.78919321378	3976.36243895302	3810.85627518513	5185.30897880216	3938.00263578398	0.397094760125427	0.00023986669684625	0.005322770831679	CsaV3_4G008770	chr4	6292082	6295034	+	2220	protein_coding	- && sp|Q96558|UGDH1_SOYBN UDP-glucose 6-dehydrogenase 1 OS=Glycine max OX=3847 GN=UGD1 PE=2 SV=1 && PF03720:UDP-glucose/GDP-mannose dehydrogenase family, UDP binding domain|PF00984:UDP-glucose/GDP-mannose dehydrogenase family, central domain|PF03721:UDP-glucose/GDP-mannose dehydrogenase family, NAD binding domain	C2H2
CsaV3_7G008790	336.157597952594	269.229145687662	269.16656294135	409.522397043862	454.203307147895	495.75099701276	291.517768860535	453.158900401506	-0.639662823790859	0.000245696335637964	0.00544517051382578	CsaV3_7G008790	chr7	5474811	5481426	-	2741	protein_coding	- && sp|Q9C566|CYP40_ARATH Peptidyl-prolyl cis-trans isomerase CYP40 OS=Arabidopsis thaliana OX=3702 GN=CYP40 PE=2 SV=1 && PF00160:Cyclophilin type peptidyl-prolyl cis-trans isomerase/CLD|PF07719:Tetratricopeptide repeat	FAR1
CsaV3_3G034350	135.821251698018	147.5774576362	121.291105522954	73.866108750617	73.9643000172032	41.3125830843967	134.896604952391	63.047663950739	1.10188621279605	0.00024639521460031	0.00545369408030508	CsaV3_3G034350	chr3	29161209	29164831	+	2108	protein_coding	- && - && PF12906:RING-variant domain	MYB
CsaV3_3G002270	380.29950475445	437.746647988458	327.319832712629	557.254614545096	678.17970860844	553.588613330916	381.788661818512	596.340978828151	-0.644452109422138	0.000247099836182427	0.00546014838264971	CsaV3_3G002270	chr3	1812629	1838769	+	6516	protein_coding	- && sp|Q13395|TARB1_HUMAN Probable methyltransferase TARBP1 OS=Homo sapiens OX=9606 GN=TARBP1 PE=1 SV=1 && PF00588:SpoU rRNA Methylase family	-
CsaV3_5G017450	113.184376415015	139.600297763973	133.752520473942	199.873000148728	212.517143711401	346.107640507057	128.845731550977	252.832594789062	-0.973083074122599	0.000247316119907951	0.00546014838264971	CsaV3_5G017450	chr5	14002615	14004975	-	2361	protein_coding	- && sp|P0C894|PP143_ARATH Putative pentatricopeptide repeat-containing protein At2g02150 OS=Arabidopsis thaliana OX=3702 GN=At2g02150 PE=3 SV=1 && PF13041:PPR repeat family|PF01535:PPR repeat	bHLH
CsaV3_1G002840	219.577690245129	174.500372204966	404.580605408758	101.02276637952	132.302339467392	122.101634449439	266.219555952951	118.475580098784	1.17027611675545	0.000248841723220286	0.00548684933042139	CsaV3_1G002840	chr1	1788086	1791498	+	2381	protein_coding	- && sp|Q9SBQ9|F3PH_PETHY Flavonoid 3'-monooxygenase OS=Petunia hybrida OX=4102 GN=CYP75B2 PE=2 SV=1 && PF00067:Cytochrome P450	bHLH
CsaV3_1G007690	508.197850103416	453.700967732912	447.780177238851	721.280826623672	691.72246776652	618.770688864075	469.892998358393	677.257994418089	-0.527970200704642	0.000249706811478486	0.00549893692840883	CsaV3_1G007690	chr1	4880415	4885229	-	2336	protein_coding	- && - && PF05623:Protein of unknown function (DUF789)	C3H
CsaV3_5G035410	72.4380009056094	54.8429741215608	63.1378357516747	21.7253261031227	31.2525211340295	15.6069758318832	63.4729369262816	22.8616076896785	1.47787963371047	0.000251425545274665	0.00552976867826522	CsaV3_5G035410	chr5	27936505	27938941	-	1678	protein_coding	- && sp|Q940H3|TBL36_ARATH Protein trichome birefringence-like 36 OS=Arabidopsis thaliana OX=3702 GN=TBL36 PE=2 SV=1 && PF14416:PMR5 N terminal Domain|PF13839:GDSL/SGNH-like Acyl-Esterase family found in Pmr5 and Cas1p	BES1
CsaV3_3G006410	79.2290634905103	46.8658142493338	87.229904656919	29.3291902392156	28.1272690206265	16.5250332337587	71.108260798921	24.6604974978669	1.53616247178607	0.000251862081615279	0.0055323578509746	CsaV3_3G006410	chr3	5567046	5568572	+	438	protein_coding	- && - && -	-
CsaV3_3G015780	604.404570056179	167.520357316768	383.811580490444	168.371277299201	162.513109896953	105.57660121568	385.24550262113	145.486996137278	1.40521498892153	0.000255060246557419	0.00559552523199859	CsaV3_3G015780	chr3	11713616	11715063	+	1353	protein_coding	- && sp|Q9SSK5|MLP43_ARATH MLP-like protein 43 OS=Arabidopsis thaliana OX=3702 GN=MLP43 PE=1 SV=1 && PF00407:Pathogenesis-related protein Bet v I family	-
CsaV3_5G032520	287.488316094137	304.129220128655	367.196360555792	212.908195810602	197.932633848853	190.037882188225	319.604632259528	200.292903949227	0.677463746091621	0.000257405758183989	0.00563985116384693	CsaV3_5G032520	chr5	26303073	26310141	-	2088	protein_coding	- && sp|Q9LFD5|BPA1_ARATH Binding partner of ACD11 1 OS=Arabidopsis thaliana OX=3702 GN=BPA1 PE=1 SV=1 && -	bHLH
CsaV3_6G004950	1043.55995054644	1003.12785393255	950.390580262051	1272.01784333783	1356.35941721688	1430.333432122	999.026128247012	1352.90356422557	-0.438451007784309	0.000258468467210193	0.00565599408763996	CsaV3_6G004950	chr6	4165980	4170498	-	1846	protein_coding	- && sp|Q9M9H4|PD338_ARATH Protein PIGMENT DEFECTIVE 338, chloroplastic OS=Arabidopsis thaliana OX=3702 GN=PDE338 PE=1 SV=1 && PF00575:S1 RNA binding domain	-
CsaV3_6G000630	362.190004528047	378.915093930784	316.519939755106	489.906103625416	551.086122663387	517.784374657772	352.541679404646	519.592200315525	-0.561345922783389	0.000260161675141295	0.00568199856541442	CsaV3_6G000630	chr6	421114	425654	-	3382	protein_coding	- && sp|F4KFV7|SUV3L_ARATH DExH-box ATP-dependent RNA helicase DExH18, mitochondrial OS=Arabidopsis thaliana OX=3702 GN=At5g39840 PE=3 SV=1 && PF12513:Mitochondrial degradasome RNA helicase subunit C terminal|PF18147:Suv3 C-terminal domain 1|PF00271:Helicase conserved C-terminal domain	NAC
CsaV3_2G015380	318.048097726191	425.780908180117	354.734945604804	475.784641658386	644.843686065475	705.06808464037	366.187983837038	608.565470788077	-0.733099591070559	0.000260311695931796	0.00568199856541442	CsaV3_2G015380	chr2	12868458	12876577	-	312	protein_coding	- && sp|O65695|SAU50_ARATH Auxin-responsive protein SAUR50 OS=Arabidopsis thaliana OX=3702 GN=SAUR50 PE=1 SV=1 && PF02519:Auxin responsive protein	bHLH
CsaV3_3G048430	141.480470518768	232.334781278612	270.828084934815	97.7639674640519	123.96833383165	88.1335105800463	214.881112244065	103.288603958583	1.06144495965897	0.000261604542861135	0.00570304476415739	CsaV3_3G048430	chr3	39549126	39552044	+	1517	protein_coding	- && sp|Q9M077|AUR1_ARATH Serine/threonine-protein kinase Aurora-1 OS=Arabidopsis thaliana OX=3702 GN=AUR1 PE=1 SV=1 && PF00069:Protein kinase domain	C2H2
CsaV3_7G008010	1101.28398251809	1104.83664230344	843.222411683551	443.196652503702	757.352762147982	324.074262862045	1016.44767883503	508.207892504576	1.00037508284443	0.00026254760048719	0.00571261243225808	CsaV3_7G008010	chr7	5012017	5014093	+	1027	protein_coding	- && - && -	-
CsaV3_7G008370	645.150945565584	842.587511503979	1164.72691741905	568.117277596657	495.873335326601	453.520356526488	884.155124829539	505.836989816582	0.807505622474557	0.000262701822217596	0.00571261243225808	CsaV3_7G008370	chr7	5232499	5235490	-	1304	protein_coding	- && sp|Q9SNE5|IRX15_ARATH Protein IRREGULAR XYLEM 15 OS=Arabidopsis thaliana OX=3702 GN=IRX15 PE=2 SV=1 && PF04669:Polysaccharide biosynthesis	FAR1
CsaV3_2G007870	438.023536726107	331.052134697421	304.058524804118	472.525842742918	671.929204381634	693.133338415989	357.711398742549	612.529461846847	-0.778846882696136	0.000265737765636875	0.0057713985570672	CsaV3_2G007870	chr2	4135341	4142428	+	2085	protein_coding	- && sp|Q9P775|YBEG_SCHPO Uncharacterized WD repeat-containing protein C17D11.16 OS=Schizosaccharomyces pombe (strain 972 / ATCC 24843) OX=284812 GN=SPBC1711.16 PE=1 SV=1 && -	-
CsaV3_1G007140	3721.50229652568	3921.77122218361	4374.78740879367	2916.62502934422	3073.16457817957	3036.9338854041	4006.02030916766	3008.90783097596	0.413210971414982	0.000266256347350387	0.00577543299446408	CsaV3_1G007140	chr1	4529190	4534612	-	2625	protein_coding	- && sp|Q9FR44|PEAM1_ARATH Phosphoethanolamine N-methyltransferase 1 OS=Arabidopsis thaliana OX=3702 GN=NMT1 PE=1 SV=1 && PF08241:Methyltransferase domain|PF13489:Methyltransferase domain	-
CsaV3_6G002810	1700.02933375352	1540.58900032384	1698.90623831809	1219.87706069034	1290.72912283542	1145.7356375406	1646.50819079848	1218.78060702212	0.434285858743503	0.000268277150438503	0.00580499201096661	CsaV3_6G002810	chr6	2025311	2029818	-	2207	protein_coding	- && sp|P49351|FPPS1_LUPAL Farnesyl pyrophosphate synthase 1 OS=Lupinus albus OX=3870 GN=FPS1 PE=2 SV=1 && PF00348:Polyprenyl synthetase	-
CsaV3_4G010580	404.068223801603	420.795183259975	389.626907467572	517.062761254319	703.181725515664	623.360975873453	404.83010484305	614.535154214478	-0.602895638767382	0.000268288111150534	0.00580499201096661	CsaV3_4G010580	chr4	8462992	8465386	+	1413	protein_coding	- && sp|P34091|RL6_MESCR 60S ribosomal protein L6 OS=Mesembryanthemum crystallinum OX=3544 GN=RPL6 PE=2 SV=1 && -	MYB_related
CsaV3_4G001940	52.0648131509068	33.9029294569648	37.3842448529653	94.5051685485835	86.4653084708149	89.0515679819218	41.1173291536123	90.0073483337734	-1.13766382518946	0.000271210407069564	0.00586091431367142	CsaV3_4G001940	chr4	1139792	1142761	-	2625	protein_coding	- && sp|Q9M2N5|DSLE_ARATH Zinc finger BED domain-containing protein DAYSLEEPER OS=Arabidopsis thaliana OX=3702 GN=HAT PE=1 SV=1 && PF05699:hAT family C-terminal dimerisation region|PF14372:Domain of unknown function (DUF4413)	GRAS
CsaV3_3G011460	29.4279378679038	20.9400446645959	35.7227228595002	74.9523750557731	53.1292859278502	123.93774925319	28.6969017973333	84.0064700789378	-1.54807961546902	0.000272048725784664	0.005871718331519	CsaV3_3G011460	chr3	8982297	8983619	+	1239	protein_coding	- && sp|P32110|GSTX6_SOYBN Probable glutathione S-transferase OS=Glycine max OX=3847 GN=HSP26-A PE=2 SV=1 && PF02798:Glutathione S-transferase, N-terminal domain	ERF
CsaV3_7G000710	70.1743133773091	19.9428996805676	27.4151128921746	5.43133152578066	8.3340056357412	8.26251661687934	39.1774419833504	7.34261792613373	2.40343504606762	0.00027272873349046	0.00587908287237261	CsaV3_7G000710	chr7	719059	720050	+	992	protein_coding	- && sp|Q9FJF9|SAU21_ARATH Auxin-responsive protein SAUR21 OS=Arabidopsis thaliana OX=3702 GN=SAUR21 PE=2 SV=1 && PF02519:Auxin responsive protein	NF-YC
CsaV3_6G000240	803.609072546605	380.90938389884	366.36559955906	2224.67339295976	1049.04295939892	2349.30889139936	516.961352001502	1874.34174791935	-1.85889518232278	0.000273376910506498	0.00588574383128939	CsaV3_6G000240	chr6	162712	169547	-	1795	protein_coding	- && sp|Q8RWC9|CIPK1_ARATH CBL-interacting serine/threonine-protein kinase 1 OS=Arabidopsis thaliana OX=3702 GN=CIPK1 PE=1 SV=2 && PF03822:NAF domain|PF00069:Protein kinase domain|PF12330:Haspin like kinase domain	bHLH
CsaV3_3G015880	551.207913141122	538.458291375324	515.902578970921	749.523750557731	724.016739605017	730.773691892884	535.189594495789	734.771394018544	-0.45793144310829	0.000273847219415271	0.00588856356693085	CsaV3_3G015880	chr3	11779608	11783822	+	1842	protein_coding	- && sp|Q15427|SF3B4_HUMAN Splicing factor 3B subunit 4 OS=Homo sapiens OX=9606 GN=SF3B4 PE=1 SV=1 && PF00076:RNA recognition motif. (a.k.a. RRM, RBD, or RNP domain)	AP2
CsaV3_4G034230	252.401159405483	318.089249905053	215.167098153734	398.659733992301	440.660547989816	433.323093685228	261.885835821423	424.214458555781	-0.697812855373679	0.000276969083256172	0.00594832240314896	CsaV3_4G034230	chr4	24252452	24253366	+	915	protein_coding	- && sp|Q9FMZ0|BKI1_ARATH BRI1 kinase inhibitor 1 OS=Arabidopsis thaliana OX=3702 GN=BKI1 PE=1 SV=1 && -	-
CsaV3_2G029820	3284.61060356373	3353.39858128744	3407.78160859697	2475.60090945083	2749.18010909013	2363.99780982937	3348.59693114938	2529.59294279011	0.404891760340617	0.000281685322722391	0.00604213276291922	CsaV3_2G029820	chr2	19525778	19528220	+	1531	protein_coding	- && sp|P46266|1433_PEA 14-3-3-like protein OS=Pisum sativum OX=3888 PE=2 SV=1 && PF00244:14-3-3 protein	E2F/DP
CsaV3_6G007250	869.256010867313	681.050024091382	612.270854591898	957.000614842553	1158.42678336803	1412.89034148637	720.858963183531	1176.10591323232	-0.708000912713592	0.00028562290035018	0.00611902986392181	CsaV3_6G007250	chr6	5933557	5940351	-	2373	protein_coding	- && sp|Q5R434|TSR1_PONAB Pre-rRNA-processing protein TSR1 homolog OS=Pongo abelii OX=9601 GN=TSR1 PE=2 SV=1 && PF04950:40S ribosome biogenesis protein Tsr1 and BMS1 C-terminal|PF08142:AARP2CN (NUC121) domain	M-type_MADS
CsaV3_2G034870	16.9776564622522	7.97715987222702	4.98456598039537	31.5017228495278	46.8787817010443	43.1486978881477	9.9797941049582	40.5097341462399	-2.05498419823603	0.000286990900988913	0.0061359534386506	CsaV3_2G034870	chr2	23239941	23240223	-	150	protein_coding	- && - && -	-
CsaV3_6G003540	1400.09073625373	1476.77172134603	1291.0025889224	1987.86733843572	1759.51693984586	1895.78853487287	1389.28834884072	1881.05760438482	-0.437583250636695	0.00028712004795622	0.0061359534386506	CsaV3_6G003540	chr6	2826773	2829268	-	1886	protein_coding	- && sp|Q8LG76|COL6_ARATH Zinc finger protein CONSTANS-LIKE 6 OS=Arabidopsis thaliana OX=3702 GN=COL6 PE=2 SV=2 && PF00643:B-box zinc finger|PF06203:CCT motif	CO-like
CsaV3_3G047570	52.0648131509068	52.848684153504	82.2453386765236	11.9489293567175	23.9602662027559	25.7056072525135	62.3862786603115	20.5382676039956	1.60023936636412	0.000288428049121315	0.00615151305382314	CsaV3_3G047570	chr3	38829253	38831485	-	1878	protein_coding	- && sp|F8WKW1|UGT2_GARJA 7-deoxyloganetin glucosyltransferase OS=Gardenia jasminoides OX=114476 GN=UGT85A24 PE=1 SV=1 && PF00201:UDP-glucoronosyl and UDP-glucosyl transferase	GRAS
CsaV3_6G015840	2690.3926273849	3055.25223106295	3132.79971867849	2186.65407227929	2202.26098924461	2278.61847145495	2959.48152570878	2222.51117765962	0.413448765058137	0.000288557115531149	0.00615151305382314	CsaV3_6G015840	chr6	11833552	11837974	-	1863	protein_coding	- && sp|Q9SJG9|MPK20_ARATH Mitogen-activated protein kinase 20 OS=Arabidopsis thaliana OX=3702 GN=MPK20 PE=1 SV=2 && PF00069:Protein kinase domain	HB-other
CsaV3_4G023660	70.1743133773091	135.611717827859	179.444375294233	30.4154565443717	61.4632915635914	11.9347462243813	128.410135499801	34.6044981107814	1.8993859409929	0.000289641552235164	0.00615571638030049	CsaV3_4G023660	chr4	13768635	13770198	-	1300	protein_coding	- && sp|P19135|PER2_CUCSA Peroxidase 2 (Fragment) OS=Cucumis sativus OX=3659 PE=2 SV=1 && PF00141:Peroxidase	NAC
CsaV3_3G022800	3042.3960380356	3368.35575604786	3696.05567446317	2397.38973547958	2650.2137921657	2214.35445332366	3368.93582284888	2420.65266032298	0.477392138283279	0.000290068481821627	0.00615571638030049	CsaV3_3G022800	chr3	20295963	20297728	+	1556	protein_coding	- && sp|A2YVE5|H2A3_ORYSI Probable histone H2A.3 OS=Oryza sativa subsp. indica OX=39946 GN=OsI_028288 PE=3 SV=1 && PF00125:Core histone H2A/H2B/H3/H4|PF16211:C-terminus of histone H2A	GeBP
CsaV3_4G037240	123.370970292366	227.34905635847	398.76527843163	86.9013044124906	112.509076082506	30.2958942618909	249.828435027489	76.5687582522959	1.71126134860564	0.000290133181517054	0.00615571638030049	CsaV3_4G037240	chr4	26118950	26122527	-	2022	protein_coding	- && sp|Q9SFW6|CCB24_ARATH Cyclin-B2-4 OS=Arabidopsis thaliana OX=3702 GN=CYCB2-4 PE=2 SV=2 && PF02984:Cyclin, C-terminal domain|PF00134:Cyclin, N-terminal domain	M-type_MADS
CsaV3_6G045320	471.978849650611	479.62673731765	459.410831193107	615.912995023527	676.096207199505	678.444419985982	470.338806053789	656.817874069671	-0.482539786936334	0.000290173226478753	0.00615571638030049	CsaV3_6G045320	chr6	26856063	26857916	+	918	protein_coding	- && - && -	-
CsaV3_3G045980	346.344191829945	608.258440257311	760.977073007027	324.793625241684	304.191205704554	229.514350468871	571.859901698094	286.166393805036	1.00140169780069	0.000291625649057068	0.00617536436396815	CsaV3_3G045980	chr3	37581797	37587402	+	4636	protein_coding	- && sp|Q9C7F2|AB14B_ARATH ABC transporter B family member 14 OS=Arabidopsis thaliana OX=3702 GN=ABCB14 PE=3 SV=1 && PF00005:ABC transporter|PF00664:ABC transporter transmembrane region	ERF
CsaV3_1G011020	442.550911782708	319.086394889081	459.410831193107	236.806054524037	265.646429639251	152.39752871133	407.016045954965	218.283337624873	0.90114963734841	0.00029181114380533	0.00617536436396815	CsaV3_1G011020	chr1	6840685	6844991	+	3932	protein_coding	- && sp|P0CG85|UBI1P_NICSY Polyubiquitin OS=Nicotiana sylvestris OX=4096 GN=UBI11 PE=2 SV=1 && PF00240:Ubiquitin family	GRAS
CsaV3_5G001860	378.035817226149	364.955064154386	547.471496846758	300.895766528249	207.308390189062	199.21845620698	430.154126075765	235.80753764143	0.870452554435871	0.000293399914538555	0.00620142352860845	CsaV3_5G001860	chr5	1084183	1088996	+	1883	protein_coding	- && sp|Q680C0|GDL62_ARATH GDSL esterase/lipase At4g10955 OS=Arabidopsis thaliana OX=3702 GN=At4g10955 PE=2 SV=1 && PF01764:Lipase (class 3)	-
CsaV3_3G027870	1302.75217253682	1583.46623463706	1374.90944959239	1081.92123993551	1011.53993403809	929.074090697988	1420.37595225542	1007.51175489053	0.496071671383188	0.000294720967343585	0.0062217675745903	CsaV3_3G027870	chr3	24343636	24349012	+	2568	protein_coding	- && sp|Q9LV04|PAP14_ARATH Probable plastid-lipid-associated protein 14, chloroplastic OS=Arabidopsis thaliana OX=3702 GN=PAP14 PE=1 SV=1 && PF00069:Protein kinase domain	G2-like
CsaV3_6G033890	726.643696584395	774.78165259005	631.378357516747	962.431946368333	1153.21802984569	978.649190399264	710.934568897064	1031.43305553776	-0.537676070015029	0.000297022778711158	0.00626274152973843	CsaV3_6G033890	chr6	18713460	18716195	-	819	protein_coding	- && sp|Q4R599|TSNAX_MACFA Translin-associated protein X OS=Macaca fascicularis OX=9541 GN=TSNAX PE=2 SV=1 && PF01997:Translin family	-
CsaV3_7G028340	105.261470065964	238.317651182782	637.193684493875	32.587989154684	65.630294381462	23.8694924487625	326.924268580874	40.6959253283028	3.00773432896142	0.000297657158552274	0.00626850081596797	CsaV3_7G028340	chr7	17863488	17866639	-	1935	protein_coding	- && sp|F4JI46|RGAP2_ARATH Rho GTPase-activating protein 2 OS=Arabidopsis thaliana OX=3702 GN=ROPGAP2 PE=1 SV=1 && PF00620:RhoGAP domain	ERF
CsaV3_6G046840	56.5921882075074	173.503227220938	185.259702271361	20.6390597979665	66.6720450859296	17.4430906356342	138.451705899935	34.9180651731768	1.99227099468151	0.000299567556335731	0.00629664047054299	CsaV3_6G046840	chr6	27643194	27646064	+	2871	protein_coding	- && - && PF13855:Leucine rich repeat|PF08263:Leucine rich repeat N-terminal domain	ERF
CsaV3_6G034150	153.93075192442	222.363331438328	400.426800425095	64.0897120042118	148.970350738874	49.5750997012761	258.906961262614	87.5450541481206	1.56804856524272	0.000299719070400998	0.00629664047054299	CsaV3_6G034150	chr6	19014362	19020781	-	4935	protein_coding	- && sp|Q9C6Y3|CCA11_ARATH Cyclin-A1-1 OS=Arabidopsis thaliana OX=3702 GN=CYCA1-1 PE=1 SV=1 && PF02984:Cyclin, C-terminal domain|PF00134:Cyclin, N-terminal domain	B3
CsaV3_3G022690	645.150945565584	503.558216934331	376.334731519851	719.10829401336	908.406614295791	1021.79788828741	508.347964673255	883.104265532187	-0.799315820809858	0.000300268614891387	0.00630055776808977	CsaV3_3G022690	chr3	20182316	20185446	+	1095	protein_coding	- && sp|Q9FIU6|ORRM2_ARATH Organelle RRM domain-containing protein 2, mitochondrial OS=Arabidopsis thaliana OX=3702 GN=ORRM2 PE=1 SV=1 && PF00076:RNA recognition motif. (a.k.a. RRM, RBD, or RNP domain)	bHLH
CsaV3_3G043700	2784.33565980936	2316.36779789792	2194.0397923707	3102.37656752591	3601.33218534467	3665.8032056888	2431.58108335933	3456.50398618646	-0.508031595727565	0.000303972242325886	0.00636809921412697	CsaV3_3G043700	chr3	35570090	35579366	-	2052	protein_coding	- && sp|P41381|IF4A8_TOBAC Eukaryotic initiation factor 4A-8 OS=Nicotiana tabacum OX=4097 PE=2 SV=1 && PF00270:DEAD/DEAH box helicase|PF00538:linker histone H1 and H5 family|PF00249:Myb-like DNA-binding domain|PF00271:Helicase conserved C-terminal domain	MYB_related
CsaV3_7G000840	1550.6259568857	1135.74813680832	859.006870621469	1690.23037082294	2151.2152047257	2240.97811797805	1181.79365477183	2027.4745645089	-0.779906030472783	0.000304221416960252	0.00636809921412697	CsaV3_7G000840	chr7	796525	798886	+	2199	protein_coding	- && sp|Q9SZP8|IF4B3_ARATH Eukaryotic translation initiation factor 4B3 OS=Arabidopsis thaliana OX=3702 GN=EIF4B3 PE=1 SV=1 && PF06273:Plant specific eukaryotic initiation factor 4B	-
CsaV3_1G012850	607.800101348629	649.141384602474	651.316621438329	421.471326400579	492.748083213198	414.961945647718	636.086035796477	443.060451753832	0.522633755122127	0.00030632345976228	0.00640437469548776	CsaV3_1G012850	chr1	8116636	8121200	-	2622	protein_coding	- && - && PF12906:RING-variant domain	C3H
CsaV3_3G049150	1912.81596141375	1927.48125412685	2152.50174253407	1554.44708267843	1505.32976795575	1344.95409374758	1997.59965269156	1468.24364812725	0.444975004230233	0.000309722920175936	0.00646765563635741	CsaV3_3G049150	chr3	40071324	40074834	+	3511	protein_coding	- && sp|A0A3Q7HRZ6|MYC2_SOLLC Transcription factor MYC2 OS=Solanum lycopersicum OX=4081 GN=MYC2 PE=1 SV=1 && PF14215:bHLH-MYC and R2R3-MYB transcription factors N-terminal|PF00010:Helix-loop-helix DNA-binding domain	bHLH
CsaV3_3G038570	81.4927510188106	66.8087139299013	84.7376216667213	122.748092482643	175.014118350565	147.807241701953	77.6796955384778	148.523150845054	-0.93445556751999	0.000312042005739291	0.00650825111249268	CsaV3_3G038570	chr3	31777855	31782452	+	528	protein_coding	- && - && -	-
CsaV3_UNG052430	211.654783896078	141.59458773203	213.505576160268	300.895766528249	492.748083213198	302.040885217034	188.918315929459	365.22824498616	-0.950368256585911	0.000312747294010888	0.00651056824583404	CsaV3_UNG052430	scaffold72	53665	58488	-	1011	protein_coding	- && - && PF04718:Mitochondrial ATP synthase g subunit	-
CsaV3_1G038020	481.033599763813	760.821622813652	848.206977663946	410.608663349018	430.243040945139	368.141018152068	696.68740008047	402.997574148742	0.791699129683001	0.000312903470121915	0.00651056824583404	CsaV3_1G038020	chr1	23864630	23866602	+	1053	protein_coding	- && sp|O65399|E131_ARATH Glucan endo-1,3-beta-glucosidase 1 OS=Arabidopsis thaliana OX=3702 GN=At1g11820 PE=2 SV=3 && PF07983:X8 domain	ERF
CsaV3_5G005520	2339.52106049835	2270.49912863262	1828.50495380837	2866.65677930703	3592.99817970892	2952.47260443155	2146.17504764645	3137.3758544825	-0.548251346612055	0.000314285410863206	0.00653149070025055	CsaV3_5G005520	chr5	3571008	3573459	-	1233	protein_coding	- && sp|P35685|RL7A1_ORYSJ 60S ribosomal protein L7a-1 OS=Oryza sativa subsp. japonica OX=39947 GN=RPL7A-1 PE=2 SV=1 && PF01248:Ribosomal protein L7Ae/L30e/S12e/Gadd45 family	MYB_related
CsaV3_7G011380	132.425720405567	197.434706837619	302.397002810653	63.0034456990557	122.926583127183	72.5265347481631	210.752476684613	86.1521878581338	1.29416210483246	0.000315798030902353	0.00655507563426859	CsaV3_7G011380	chr7	6153907	6165435	+	5684	protein_coding	- && - && PF03941:Inner centromere protein, ARK binding region	-
CsaV3_7G033890	1362.73989203678	1268.3684196841	1219.5571432034	1643.52091970123	1757.43343843693	1709.42288229215	1283.55515164143	1703.45908014343	-0.409046267135718	0.000316556099331242	0.00656296056355441	CsaV3_7G033890	chr7	21367770	21384699	+	2627	protein_coding	- && sp|Q9C8M9|SRF6_ARATH Protein STRUBBELIG-RECEPTOR FAMILY 6 OS=Arabidopsis thaliana OX=3702 GN=SRF6 PE=1 SV=1 && PF07714:Protein tyrosine kinase|PF08263:Leucine rich repeat N-terminal domain	bZIP
CsaV3_1G006400	174.303939679123	118.660253099377	138.737086454338	91.2463696331151	56.2545380412531	46.8209274956496	143.900426410946	64.7739450566726	1.15494172574815	0.000319575165613735	0.0066176465977269	CsaV3_1G006400	chr1	4084242	4086065	+	1824	protein_coding	- && sp|O22227|MIZ1_ARATH Protein MIZU-KUSSEI 1 OS=Arabidopsis thaliana OX=3702 GN=MIZ1 PE=1 SV=1 && PF04759:Protein of unknown function, DUF617	NF-YB
CsaV3_7G026680	660.996758263686	651.135674570531	625.563030539619	835.338788665066	883.404597388567	919.893516679233	645.898487791279	879.545634244289	-0.446404787400209	0.000320528515217651	0.00662947714490096	CsaV3_7G026680	chr7	16236589	16256871	-	8068	protein_coding	- && - && PF16201:Nucleolar pre-ribosomal-associated protein 1|PF11707:Ribosome 60S biogenesis N-terminal	-
CsaV3_2G012570	889.629198622016	872.501861024831	795.038273873062	1126.45815844691	1126.13251152953	1210.91771307376	852.389777839969	1154.50279435007	-0.438857385300642	0.000325522529052079	0.00671760702115247	CsaV3_2G012570	chr2	10097045	10106602	+	1591	protein_coding	- && sp|Q9FV52|MAP1B_ARATH Methionine aminopeptidase 1B, chloroplastic OS=Arabidopsis thaliana OX=3702 GN=MAP1B PE=2 SV=2 && PF00557:Metallopeptidase family M24	ERF
CsaV3_1G000790	332.762066660143	286.180610416144	265.84351895442	388.883337245895	504.207340962343	498.505169218387	294.928732010236	463.865282475542	-0.656299333561725	0.000325563735653157	0.00671760702115247	CsaV3_1G000790	chr1	495596	503020	+	2549	protein_coding	- && sp|Q921I2|KLDC4_MOUSE Kelch domain-containing protein 4 OS=Mus musculus OX=10090 GN=Klhdc4 PE=2 SV=2 && PF13418:Galactose oxidase, central domain|PF13422:Domain of unknown function (DUF4110)|PF13415:Galactose oxidase, central domain	-
CsaV3_1G037710	1603.82261380076	1615.37487412597	1466.29315923297	2108.44289830805	2232.47175967417	1946.28169197602	1561.8302157199	2095.73211665275	-0.424428204237883	0.000329838038715564	0.00679771910431258	CsaV3_1G037710	chr1	23665921	23676523	+	3866	protein_coding	- && sp|Q9SA76|PPR64_ARATH Pentatricopeptide repeat-containing protein At1g30610, chloroplastic OS=Arabidopsis thaliana OX=3702 GN=EMB2279 PE=3 SV=1 && PF13812:Pentatricopeptide repeat domain|PF13041:PPR repeat family	SBP
CsaV3_3G007200	1216.73204646141	1194.579690866	1207.92648924915	973.294609419895	850.068574845602	822.579432080432	1206.41274219218	881.98087211531	0.452479596314206	0.000331632348165209	0.00682659091068906	CsaV3_3G007200	chr3	6442047	6448009	-	3059	protein_coding	- && sp|Q39183|D6KL2_ARATH Serine/threonine-protein kinase D6PKL2 OS=Arabidopsis thaliana OX=3702 GN=D6PKL2 PE=1 SV=1 && PF00069:Protein kinase domain	NAC
CsaV3_7G032040	979.044855989877	864.524701152604	736.05424310505	1253.55131615018	1554.29205106573	1146.65369494248	859.87460008251	1318.16568738613	-0.617203022812294	0.000332664175402461	0.00683971734094658	CsaV3_7G032040	chr7	20324602	20327154	-	1934	protein_coding	- && sp|O04866|ARGD_ALNGL Acetylornithine aminotransferase, mitochondrial OS=Alnus glutinosa OX=3517 GN=AG118 PE=2 SV=1 && PF00202:Aminotransferase class-III	ERF
CsaV3_7G018620	391.617942395951	353.986469330074	333.135159689757	530.097956916193	484.414077577457	687.624994004736	359.579857138594	567.379009499462	-0.660339168172549	0.00033326930791877	0.00684405005954369	CsaV3_7G018620	chr7	8535334	8537550	-	2217	protein_coding	- && sp|Q42588|SAT1_ARATH Serine acetyltransferase 1, chloroplastic OS=Arabidopsis thaliana OX=3702 GN=SAT1 PE=1 SV=2 && PF06426:Serine acetyltransferase, N-terminal|PF00132:Bacterial transferase hexapeptide (six repeats)	HRT-like
CsaV3_2G015630	4115.38392644994	4259.80337176923	2677.54269246905	5261.87398217631	5733.79587738995	6823.92066814046	3684.2433302294	5939.86350923557	-0.689432715471391	0.000337111791887302	0.00691477650664344	CsaV3_2G015630	chr2	12970585	12981803	-	4226	protein_coding	- && sp|Q0WLC6|PP349_ARATH Pentatricopeptide repeat-containing protein MRL1, chloroplastic OS=Arabidopsis thaliana OX=3702 GN=MRL1 PE=1 SV=2 && PF13041:PPR repeat family|PF17177:Pentacotripeptide-repeat region of PRORP	-
CsaV3_1G032850	116.579907707465	101.708788370895	135.414042467408	298.723233917936	155.22085496568	257.974129927011	117.900912848589	237.306072936876	-1.00730816460069	0.000338118380703267	0.00691956214602271	CsaV3_1G032850	chr1	19922297	19928371	+	2731	protein_coding	- && sp|Q8L6Z7|EXO1_ARATH Exonuclease 1 OS=Arabidopsis thaliana OX=3702 GN=EXO1 PE=2 SV=2 && PF00867:XPG I-region|PF00752:XPG N-terminal domain	C3H
CsaV3_2G016900	389.354254867651	484.612462237792	577.378892729131	288.946837171531	332.31847472518	270.826933553267	483.781869944858	297.36408181666	0.704821836391141	0.000338142609337133	0.00691956214602271	CsaV3_2G016900	chr2	14161554	14171182	+	6386	protein_coding	- && sp|Q9SCT2|PP277_ARATH Pentatricopeptide repeat-containing protein At3g50420 OS=Arabidopsis thaliana OX=3702 GN=PCMP-E85 PE=2 SV=1 && PF13041:PPR repeat family	M-type_MADS
CsaV3_4G035750	27.1642503396035	34.9000744409932	113.814256552361	10.8626630515613	17.7097619759501	4.59028700937741	58.6261937776526	11.0542373456296	2.42205320890764	0.000342016402496986	0.00699058967318044	CsaV3_4G035750	chr4	25138287	25140852	-	2056	protein_coding	- && sp|O64852|IQD6_ARATH Protein IQ-DOMAIN 6 OS=Arabidopsis thaliana OX=3702 GN=IQD6 PE=1 SV=1 && -	TCP
CsaV3_3G013740	263.719597046984	234.329071246669	297.412436830257	180.320206655918	133.344090171859	160.660045328209	265.15370170797	158.108114051996	0.747583574289147	0.000343061511694788	0.00700370166169371	CsaV3_3G013740	chr3	10320560	10324927	-	1343	protein_coding	- && sp|Q55909|Y305_SYNY3 TVP38/TMEM64 family membrane protein slr0305 OS=Synechocystis sp. (strain PCC 6803 / Kazusa) OX=1111708 GN=slr0305 PE=3 SV=1 && PF09335:SNARE associated Golgi protein	-
CsaV3_7G001990	3609.44976387482	3007.38927182959	3171.84548552492	2511.44769752098	2443.94715268111	2296.97961949246	3262.89484040978	2417.45815656485	0.43254410049636	0.000350159729210096	0.00714021360867543	CsaV3_7G001990	chr7	1613530	1620409	+	2869	protein_coding	- && sp|Q38872|CDPK6_ARATH Calcium-dependent protein kinase 6 OS=Arabidopsis thaliana OX=3702 GN=CPK6 PE=1 SV=1 && PF00069:Protein kinase domain|PF13499:EF-hand domain pair	NAC
CsaV3_4G001020	476.506224707212	657.118544474701	765.961638987422	248.754983880754	432.326542354075	139.544725085073	633.195469389778	273.542083773301	1.21270793535262	0.000352104188784906	0.00717143660561558	CsaV3_4G001020	chr4	564042	570715	-	3589	protein_coding	- && sp|F4IL57|KN14I_ARATH Kinesin-like protein KIN-14I OS=Arabidopsis thaliana OX=3702 GN=KIN14I PE=2 SV=1 && PF00225:Kinesin motor domain|PF00307:Calponin homology (CH) domain	NAC
CsaV3_1G005810	671.183352141037	843.584656488008	898.0526374679	1568.56854464546	1117.79850589379	1139.30923572747	804.273548698982	1275.22542875557	-0.663643897155112	0.000353524225830768	0.0071919178087237	CsaV3_1G005810	chr1	3727778	3731264	+	1329	protein_coding	- && sp|Q570R7|PIF7_ARATH Transcription factor PIF7 OS=Arabidopsis thaliana OX=3702 GN=BHLH72 PE=1 SV=2 && PF00010:Helix-loop-helix DNA-binding domain	bHLH
CsaV3_6G046880	1329.91642287642	1219.50831546671	1565.15371784415	2095.40770264618	1719.93041307609	2424.58959835315	1371.52615206243	2079.97590469181	-0.60054194365745	0.000354880937831932	0.00720482186041615	CsaV3_6G046880	chr6	27665594	27668783	+	2039	protein_coding	- && sp|Q42600|C84A1_ARATH Cytochrome P450 84A1 OS=Arabidopsis thaliana OX=3702 GN=CYP84A1 PE=1 SV=1 && PF00067:Cytochrome P450	bHLH
CsaV3_6G002590	1718.13883397992	1523.63753559536	1544.38469292583	3401.09980144385	1979.32633848854	2397.04787629688	1595.38702083371	2592.49133874309	-0.700446656281731	0.000355371868369939	0.00720482186041615	CsaV3_6G002590	chr6	1795626	1798628	-	1564	protein_coding	- && - && PF02496:ABA/WDS induced protein	-
CsaV3_3G006620	612.32747640523	597.289845432998	559.102150801014	732.143489675233	944.867888952159	886.843450211716	589.573157546414	854.618276279703	-0.536680072466019	0.000355404109520903	0.00720482186041615	CsaV3_3G006620	chr3	5766403	5771534	-	2381	protein_coding	- && sp|Q9M8Z5|NSN1_ARATH Guanine nucleotide-binding protein-like NSN1 OS=Arabidopsis thaliana OX=3702 GN=NSN1 PE=1 SV=1 && PF08701:GNL3L/Grn1 putative GTPase|PF01926:50S ribosome-binding GTPase	GRAS
CsaV3_4G010540	183.358689792324	161.537487412597	274.151128921746	92.3326359382713	128.135336649521	85.3793383744199	206.349102042222	101.949103654071	1.02136943387533	0.000357516867740716	0.0072391951060731	CsaV3_4G010540	chr4	8419019	8422282	+	1426	protein_coding	- && sp|O48533|PYM_ARATH Protein POLYCHOME OS=Arabidopsis thaliana OX=3702 GN=PYM PE=1 SV=1 && -	-
CsaV3_7G029350	579.504007244875	578.344090736459	694.516193268422	458.404380775888	377.113755017289	414.043888245843	617.454763749919	416.520674679673	0.569528591162239	0.000359584856659174	0.00727258277110331	CsaV3_7G029350	chr7	18590861	18592098	-	1238	protein_coding	- && - && PF04398:Protein of unknown function, DUF538	FAR1
CsaV3_6G037680	1226.91864033876	1285.31988441258	1732.96743918412	794.060669069133	730.267243831823	1073.20910279244	1415.06865464515	865.845671897798	0.70871041128371	0.000362759886068931	0.00732825646444023	CsaV3_6G037680	chr6	21318835	21322793	-	2374	protein_coding	- && sp|O48766|GUN11_ARATH Endoglucanase 11 OS=Arabidopsis thaliana OX=3702 GN=At2g32990 PE=2 SV=1 && PF00759:Glycosyl hydrolase family 9	WRKY
CsaV3_6G013640	147.139689339519	152.563182556342	206.028727189675	109.712896820769	76.0478014261384	62.4279033275328	168.577199695179	82.7295338581469	1.03374467139275	0.000364844198850545	0.00736179230541105	CsaV3_6G013640	chr6	9784074	9789386	+	2806	protein_coding	- && sp|Q93W28|Y4554_ARATH Uncharacterized protein At4g15545 OS=Arabidopsis thaliana OX=3702 GN=At4g15545 PE=1 SV=1 && -	-
CsaV3_6G005860	87.1519698395613	120.654543067434	162.829155359582	60.8309130887434	61.4632915635914	42.2306404862722	123.545222755526	54.8416150462023	1.18007416380369	0.000366797442400132	0.00739260861552786	CsaV3_6G005860	chr6	5012732	5016971	-	2814	protein_coding	- && sp|Q9LPD2|GENL1_ARATH Flap endonuclease GEN-like 1 OS=Arabidopsis thaliana OX=3702 GN=GEN1 PE=1 SV=3 && PF00867:XPG I-region	ARR-B
CsaV3_6G017030	432.364317905356	596.29270044897	935.436882320865	373.67560897371	351.069987405598	191.873996991976	654.69796689173	305.539864457094	1.10199275583256	0.000370195394853428	0.00745243699175353	CsaV3_6G017030	chr6	12703873	12704547	+	675	protein_coding	- && sp|P62785|H41_WHEAT Histone H4 variant TH011 OS=Triticum aestivum OX=4565 PE=3 SV=2 && PF15511:Centromere kinetochore component CENP-T histone fold	CO-like
CsaV3_4G033330	328.234691603543	349.000744409932	280.797216895606	438.851587283078	518.79185082489	481.062078582753	319.34421763636	479.568505563573	-0.588645160292088	0.000374232527848154	0.00752235557320639	CsaV3_4G033330	chr4	23609265	23612205	-	2144	protein_coding	- && sp|F4IN23|BZP34_ARATH Basic leucine zipper 34 OS=Arabidopsis thaliana OX=3702 GN=BZIP34 PE=1 SV=1 && PF00170:bZIP transcription factor	bZIP
CsaV3_1G014120	625.909601575032	646.149949650389	471.872246144095	776.680408186635	931.325129794079	973.140845988011	581.310599123172	893.715461322908	-0.622475037839595	0.000374535539402427	0.00752235557320639	CsaV3_1G014120	chr1	9600635	9606110	+	1638	protein_coding	- && sp|Q9FYC2|PAO_ARATH Pheophorbide a oxygenase, chloroplastic OS=Arabidopsis thaliana OX=3702 GN=PAO PE=1 SV=1 && PF00355:Rieske [2Fe-2S] domain|PF08417:Pheophorbide a oxygenase	-
CsaV3_5G026790	165.249189565922	205.411866709846	285.781782876001	87.9875707176467	139.594594398665	96.3960271969257	218.814279717256	107.992730771079	1.02237679957862	0.000376436039372033	0.00755178565459294	CsaV3_5G026790	chr5	21900251	21904696	+	2820	protein_coding	- && sp|Q67Y69|WDL7_ARATH Protein WVD2-like 7 OS=Arabidopsis thaliana OX=3702 GN=WDL7 PE=2 SV=1 && PF06886:Targeting protein for Xklp2 (TPX2)	MYB
CsaV3_4G032570	342.948660537495	382.903673866897	461.072353186572	281.342973035438	158.346107079083	220.333776450116	395.641562530321	220.007618854879	0.848649530845186	0.000377869105853584	0.00757178128623238	CsaV3_4G032570	chr4	22984097	22985807	+	1711	protein_coding	- && - && PF13855:Leucine rich repeat|PF08263:Leucine rich repeat N-terminal domain	-
CsaV3_4G023820	0	0	0	6.5175978309368	14.5845098625471	7.34445921500386	0	9.48218896949592	-5.71808398986741	0.000378492002895616	1	CsaV3_4G023820	chr4	13866310	13870373	+	2493	protein_coding	- && sp|O24370|LOX21_SOLTU Linoleate 13S-lipoxygenase 2-1, chloroplastic OS=Solanum tuberosum OX=4113 GN=LOX2.1 PE=1 SV=1 && PF00305:Lipoxygenase	NF-YA
CsaV3_1G009560	2225.20484031919	2975.48063234068	2703.29628336776	1659.81491427857	2052.24888780127	1642.40469195524	2634.66058534254	1784.82283134503	0.562193103342716	0.00038153921607892	0.00761699058636544	CsaV3_1G009560	chr1	5926612	5930061	-	1485	protein_coding	- && sp|Q9SZX3|ASSY_ARATH Argininosuccinate synthase, chloroplastic OS=Arabidopsis thaliana OX=3702 GN=At4g24830 PE=1 SV=3 && PF00764:Arginosuccinate synthase	G2-like
CsaV3_7G031380	855.673885697511	789.738827350475	626.393791536352	1257.8963813708	2196.01048501781	962.124157165506	757.268834861446	1472.0103411847	-0.959239377305346	0.000381795906667781	0.00761699058636544	CsaV3_7G031380	chr7	19829208	19832358	+	2194	protein_coding	- && sp|Q42606|UPM1_ARATH S-adenosyl-L-methionine-dependent uroporphyrinogen III methyltransferase, chloroplastic OS=Arabidopsis thaliana OX=3702 GN=UPM1 PE=1 SV=1 && PF00590:Tetrapyrrole (Corrin/Porphyrin) Methylases	-
CsaV3_7G029180	252.401159405483	208.403301661931	156.183067385722	351.950282870587	317.733964862633	380.07576437645	205.662509484378	349.920004036557	-0.771935116905901	0.000381831240036514	0.00761699058636544	CsaV3_7G029180	chr7	18487133	18489254	+	1262	protein_coding	- && - && PF09420:Ribosome biogenesis protein Nop16	-
CsaV3_6G005380	31.6916253962041	11.9657398083405	18.2767419281164	33.6742554598401	73.9643000172032	129.446093664443	20.6447023775537	79.0282163804954	-1.94874376829253	0.000381881047089145	0.00761699058636544	CsaV3_6G005380	chr6	4582457	4583860	-	1404	protein_coding	- && - && -	-
CsaV3_4G028320	173.172095914973	323.074974825194	445.287894248653	136.869554449673	171.888866237162	82.6251661687934	313.844988329607	130.461195618543	1.27050688849529	0.000384459449711363	0.00765961519040331	CsaV3_4G028320	chr4	17700350	17706618	-	5208	protein_coding	- && sp|Q9SFE9|GONS5_ARATH GDP-mannose transporter GONST5 OS=Arabidopsis thaliana OX=3702 GN=GONST5 PE=2 SV=1 && PF00582:Universal stress protein family	GRF
CsaV3_3G041600	419.914036499705	497.575347030161	569.071282761805	828.821190834129	652.135940996749	806.972456248549	495.520222097223	762.643196026476	-0.620200276004018	0.000387947682728516	0.00771901633726934	CsaV3_3G041600	chr3	33963181	33966435	-	1476	protein_coding	- && sp|Q66HG4|GALM_RAT Galactose mutarotase OS=Rattus norvegicus OX=10116 GN=Galm PE=1 SV=1 && PF01263:Aldose 1-epimerase	B3
CsaV3_1G003000	505.934162575116	357.975049266188	490.979749068944	322.621092631371	236.477409914157	253.383842917633	451.629653636749	270.82744848772	0.738631422946094	0.000388330620782351	0.00771901633726934	CsaV3_1G003000	chr1	1884527	1888636	-	3147	protein_coding	- && sp|Q9S823|LNG2_ARATH Protein LONGIFOLIA 2 OS=Arabidopsis thaliana OX=3702 GN=LNG2 PE=1 SV=1 && PF14309:Domain of unknown function (DUF4378)|PF14383:DUF761-associated sequence motif	-
CsaV3_4G031530	2322.5434040361	1955.40131367965	2554.59006495263	1653.29731644763	1399.07119610005	1686.47144724526	2277.51159422279	1579.61331993098	0.528002175538531	0.000390938164318036	0.00775429585394707	CsaV3_4G031530	chr4	21983510	21986847	+	2388	protein_coding	- && - && -	-
CsaV3_4G004990	1.13184376415015	0	4.15380498366281	83.6425054970222	8.3340056357412	7.34445921500386	1.76188291593765	33.1069901159224	-4.17016913769822	0.000390999185858565	0.00775429585394707	CsaV3_4G004990	chr4	3267411	3278591	-	1545	protein_coding	- && sp|Q8L5Y0|VPS39_ARATH Vacuolar sorting protein 39 OS=Arabidopsis thaliana OX=3702 GN=VPS39 PE=1 SV=1 && PF10366:Vacuolar sorting protein 39 domain 1|PF00637:Region in Clathrin and VPS	-
CsaV3_1G012840	1372.92648591413	1598.42340939749	2096.00999475625	1101.47403342832	1189.67930450206	918.057401875482	1689.11996335596	1069.73691326862	0.660101530325652	0.000395207055733441	0.00782879913029954	CsaV3_1G012840	chr1	8114346	8115282	+	937	protein_coding	- && sp|P62785|H41_WHEAT Histone H4 variant TH011 OS=Triticum aestivum OX=4565 PE=3 SV=2 && PF15511:Centromere kinetochore component CENP-T histone fold	CO-like
CsaV3_5G013680	211.654783896078	25.9257695847378	36.5534838562327	6.5175978309368	23.9602662027559	13.7708610281322	91.3780124456827	14.7495750206083	2.62595018881698	0.00039724668165947	0.00785133141536343	CsaV3_5G013680	chr5	10486590	10491550	-	2669	protein_coding	- && sp|Q84WS0|SBT11_ARATH Subtilisin-like protease SBT1.1 OS=Arabidopsis thaliana OX=3702 GN=SBTI1.1 PE=1 SV=1 && PF17766:Fibronectin type-III domain|PF05922:Peptidase inhibitor I9|PF02225:PA domain|PF00082:Subtilase family	Trihelix
CsaV3_4G024460	125.634657820666	199.428996805676	246.736016029571	91.2463696331151	105.216821151233	51.411214505027	190.599890218638	82.6248017631249	1.21228851403704	0.000397249408326462	0.00785133141536343	CsaV3_4G024460	chr4	14328774	14330639	-	1471	protein_coding	- && - && -	-
CsaV3_4G025050	319.179941490342	752.844462941425	560.763672794479	223.770858862163	342.735981769857	168.922561945089	544.262692408749	245.14313419237	1.15227044625829	0.000398035771640296	0.00785751672973654	CsaV3_4G025050	chr4	14702397	14704826	-	1742	protein_coding	- && sp|O48818|EXPA4_ARATH Expansin-A4 OS=Arabidopsis thaliana OX=3702 GN=EXPA4 PE=1 SV=1 && PF03330:Lytic transglycolase|PF01357:Pollen allergen	bZIP
CsaV3_6G038320	48.6692818584563	91.7373385306108	161.167633366117	20.6390597979665	45.8370309965766	11.0166888225058	100.524751251728	25.8309265390163	1.96922615945971	0.000398827840067195	0.00785751672973654	CsaV3_6G038320	chr6	21834105	21839737	-	2763	protein_coding	- && sp|Q40541|NPK1_TOBAC Mitogen-activated protein kinase kinase kinase NPK1 OS=Nicotiana tabacum OX=4097 GN=NPK1 PE=1 SV=1 && PF00069:Protein kinase domain	NF-YC
CsaV3_1G040010	1175.985670952	1082.89945265482	1295.9871549028	1614.19172946201	1885.56877508645	1527.6475167208	1184.95742616987	1675.80267375642	-0.499358867468925	0.000398920776747415	0.00785751672973654	CsaV3_1G040010	chr1	25343081	25344947	+	1504	protein_coding	- && sp|P49689|RS30_ARATH 40S ribosomal protein S30 OS=Arabidopsis thaliana OX=3702 GN=RPS30A PE=3 SV=3 && -	-
CsaV3_5G001510	328.234691603543	469.655287477366	559.102150801014	255.272581711691	296.89895077328	194.628169197602	452.330709960641	248.933233894191	0.864777157707879	0.000407944929714259	0.00802615460921943	CsaV3_5G001510	chr5	837261	843627	+	1863	protein_coding	- && sp|Q9MAP8|B3GT6_ARATH Beta-1,6-galactosyltransferase GALT31A OS=Arabidopsis thaliana OX=3702 GN=GALT31A PE=1 SV=1 && PF13334:Domain of unknown function (DUF4094)|PF01762:Galactosyltransferase	ERF
CsaV3_3G040290	263.719597046984	296.152060256428	257.535908987094	359.55414700668	432.326542354075	455.356471330239	272.469188763502	415.745720230331	-0.611000654455763	0.000408878073491569	0.00803540340803987	CsaV3_3G040290	chr3	33077893	33082937	-	1474	protein_coding	- && sp|Q32PD0|FCF1_BOVIN rRNA-processing protein FCF1 homolog OS=Bos taurus OX=9913 GN=FCF1 PE=2 SV=1 && PF04900:Fcf1	-
CsaV3_6G001820	195.808971197975	211.394736614016	220.982425130862	283.515505645751	335.443726838583	363.550731142691	209.395377647618	327.503321209008	-0.644863333077528	0.000410121207253969	0.00803975304624698	CsaV3_6G001820	chr6	1220286	1224584	+	1617	protein_coding	- && sp|O04212|Y2090_ARATH Putative ABC1 protein At2g40090 OS=Arabidopsis thaliana OX=3702 GN=At2g40090 PE=2 SV=2 && PF03109:ABC1 family	M-type_MADS
CsaV3_5G002040	1581.18573851776	1761.95518677814	1629.12231459255	2323.52362672897	2125.17143711401	2124.38482793987	1657.42107996282	2191.02663059428	-0.402413588564956	0.000410237098162247	0.00803975304624698	CsaV3_5G002040	chr5	1231167	1237580	+	2556	protein_coding	- && sp|Q9T0A0|LACS4_ARATH Long chain acyl-CoA synthetase 4 OS=Arabidopsis thaliana OX=3702 GN=LACS4 PE=2 SV=1 && PF00501:AMP-binding enzyme	WRKY
CsaV3_1G046110	598.745351235428	410.823733419692	529.194754918642	229.202190387944	345.86123388326	324.992320263921	512.921279857921	300.018581511708	0.772265572705094	0.000410489321672035	0.00803975304624698	CsaV3_1G046110	chr1	31905787	31911658	-	3020	protein_coding	- && sp|Q6R2J8|SRF8_ARATH Protein STRUBBELIG-RECEPTOR FAMILY 8 OS=Arabidopsis thaliana OX=3702 GN=SRF8 PE=1 SV=1 && PF08263:Leucine rich repeat N-terminal domain|PF13855:Leucine rich repeat|PF00069:Protein kinase domain	bZIP
CsaV3_UNG208130	126.766501584816	127.634557955632	159.506111372652	57.572114173275	89.5905605842179	61.5098459256573	137.969056971034	69.5575068943834	0.991311628435	0.00041202834870927	0.00805930673731582	CsaV3_UNG208130	scaffold18_1	520650	523797	+	1401	protein_coding	- && sp|P15688|NU2M_BETVU NADH-ubiquinone oxidoreductase chain 2 OS=Beta vulgaris OX=161934 GN=ND2 PE=3 SV=2 && PF00361:Proton-conducting membrane transporter	-
CsaV3_6G008270	3042.3960380356	3089.15516051991	2856.98706776328	4413.49999784937	4120.12403616956	3596.94890054814	2996.17942210626	4043.52431152235	-0.432438792291998	0.000412416549457526	0.00805930673731582	CsaV3_6G008270	chr6	6643973	6651796	-	5266	protein_coding	- && sp|Q9C5U1|AHK3_ARATH Histidine kinase 3 OS=Arabidopsis thaliana OX=3702 GN=AHK3 PE=1 SV=1 && PF00072:Response regulator receiver domain|PF02518:Histidine kinase-, DNA gyrase B-, and HSP90-like ATPase|PF00512:His Kinase A (phospho-acceptor) domain|PF03924:CHASE domain	Trihelix
CsaV3_4G027220	24.9005628113032	28.917204536823	47.353376813756	8.69013044124906	10.4175070446765	4.59028700937741	33.7237147206274	7.89930816510099	2.11249692243519	0.000414692487616938	0.0080946667464755	CsaV3_4G027220	chr4	16372380	16373650	-	1096	protein_coding	- && - && -	-
CsaV3_3G015270	921.32082401822	800.707422174787	870.637524575725	661.536179840085	620.883419862719	538.899694900908	864.221923589578	607.106431534571	0.51009777132859	0.000415161932260519	0.00809472473091774	CsaV3_3G015270	chr3	11336382	11337020	+	639	protein_coding	- && sp|Q9LSN7|BH147_ARATH Transcription factor bHLH147 OS=Arabidopsis thaliana OX=3702 GN=BHLH147 PE=1 SV=1 && -	bHLH
CsaV3_6G048240	86.0201260754112	84.7573236424121	113.814256552361	49.9682500371821	45.8370309965766	39.4764682806457	94.8639020900614	45.0939164381348	1.07970413301491	0.000415832182869319	0.0080986934560396	CsaV3_6G048240	chr6	28333207	28335719	-	1637	protein_coding	- && sp|Q9FIK8|CAR11_ARATH Protein C2-DOMAIN ABA-RELATED 11 OS=Arabidopsis thaliana OX=3702 GN=CAR11 PE=1 SV=1 && PF00168:C2 domain	G2-like
CsaV3_3G016100	148.271533103669	180.483242109136	292.427870849862	85.8150381073345	115.634328195909	98.2321420006766	207.060882020889	99.8938361013067	1.05529954519003	0.000422296732644931	0.00821537578653305	CsaV3_3G016100	chr3	12011201	12021764	-	4344	protein_coding	- && sp|Q9C5Y4|SMC21_ARATH Structural maintenance of chromosomes protein 2-1 OS=Arabidopsis thaliana OX=3702 GN=SMC2-1 PE=2 SV=2 && PF06470:SMC proteins Flexible Hinge Domain|PF02463:RecF/RecN/SMC N terminal domain	-
CsaV3_1G045730	1189.5677961218	1127.7709769361	1292.66411091587	1657.64238166826	1528.24828345404	1650.66720857212	1203.33429465792	1612.18595789814	-0.421492624209161	0.000423927661518723	0.00823786865658948	CsaV3_1G045730	chr1	31568677	31575141	-	1994	protein_coding	- && - && -	CPP
CsaV3_2G012220	2226.33668408334	2335.31355259446	2321.14622487078	1874.89564269948	1562.62605670148	1703.9145378809	2294.26548718286	1713.81207909395	0.421076815204527	0.000426621667929352	0.00828094608901347	CsaV3_2G012220	chr2	9709069	9712434	+	2043	protein_coding	- && sp|Q8VXY7|ENT1_ARATH Equilibrative nucleotide transporter 1 OS=Arabidopsis thaliana OX=3702 GN=ENT1 PE=1 SV=1 && PF01733:Nucleoside transporter	MYB_related
CsaV3_4G000700	133.557564169717	121.651688051462	114.645017549094	173.802608824981	234.393908505221	221.251833851991	123.284756590091	209.816117060731	-0.770605731681839	0.000429288751468028	0.00832340525611697	CsaV3_4G000700	chr4	387319	392364	-	1727	protein_coding	- && sp|Q944S2|GTS1_ARATH WD repeat-containing protein GTS1 OS=Arabidopsis thaliana OX=3702 GN=GTS1 PE=2 SV=1 && -	-
CsaV3_2G024770	8515.99248146571	7310.06987791204	9709.93452981019	6667.50258104834	5711.91911259613	4926.29601846384	8511.99896306264	5768.57257070277	0.5614690541099	0.000431628976659176	0.00835943932139138	CsaV3_2G024770	chr2	17148600	17153517	+	2051	protein_coding	- && sp|Q9SGY2|ACLA1_ARATH ATP-citrate synthase alpha chain protein 1 OS=Arabidopsis thaliana OX=3702 GN=ACLA-1 PE=1 SV=1 && PF16114:ATP citrate lyase citrate-binding|PF08442:ATP-grasp domain	-
CsaV3_1G035810	290.883847386588	259.257695847378	263.351235964222	175.975141435293	169.805364828227	181.775365571346	271.164259732729	175.851957278289	0.623127927269978	0.000432321180000637	0.00836351107753741	CsaV3_1G035810	chr1	21892088	21894018	-	1148	protein_coding	- && sp|P30693|HSP11_HELAN 17.6 kDa class I heat shock protein OS=Helianthus annuus OX=4232 GN=HSP17.6 PE=2 SV=1 && PF00011:Hsp20/alpha crystallin family	NF-YB
CsaV3_6G013070	27.1642503396035	11.9657398083405	34.8919618627676	5.43133152578066	2.0835014089353	3.67222960750193	24.6739840035706	3.72902084740596	2.7345869902746	0.000432813880219583	0.00836371855618088	CsaV3_6G013070	chr6	9167005	9172572	+	1157	protein_coding	- && sp|Q54YW1|ELMOA_DICDI ELMO domain-containing protein A OS=Dictyostelium discoideum OX=44689 GN=elmoA PE=1 SV=1 && PF04727:ELMO/CED-12 family	bZIP
CsaV3_1G037270	2357.63056072476	2306.39634805764	1915.73485846529	2879.69197496891	3304.43323457139	2924.93088237529	2193.25392241589	3036.35203063853	-0.469768624099559	0.000434926168019128	0.00839518775710336	CsaV3_1G037270	chr1	23184442	23195257	+	1704	protein_coding	- && sp|Q9SA73|OLA1_ARATH Obg-like ATPase 1 OS=Arabidopsis thaliana OX=3702 GN=YchF1 PE=1 SV=1 && PF06071:Protein of unknown function (DUF933)|PF01926:50S ribosome-binding GTPase	ERF
CsaV3_5G000980	215.050315188528	402.846573547465	356.396467598269	122.748092482643	213.558894415868	141.380839888824	324.764452111421	159.229275595779	1.02998138706658	0.000438357073987042	0.00845201144988572	CsaV3_5G000980	chr5	490886	493333	+	1978	protein_coding	- && sp|Q9FLX4|MAKR5_ARATH Membrane-associated kinase regulator 5 OS=Arabidopsis thaliana OX=3702 GN=MAKR5 PE=2 SV=1 && -	-
CsaV3_3G033420	194.677127433825	341.023584537705	462.733875180037	159.681146857951	181.264622577371	142.2988972907	332.811529050523	161.081555575341	1.0503327112752	0.000439411753402271	0.00845560234833216	CsaV3_3G033420	chr3	28729553	28733677	+	3939	protein_coding	- && sp|Q9SCT4|IMK2_ARATH Probably inactive leucine-rich repeat receptor-like protein kinase IMK2 OS=Arabidopsis thaliana OX=3702 GN=IMK2 PE=1 SV=1 && PF13855:Leucine rich repeat|PF08263:Leucine rich repeat N-terminal domain|PF07714:Protein tyrosine kinase	ERF
CsaV3_5G039300	205.995565075327	206.409011693874	326.489071715897	105.367831600145	157.304356374615	64.2640181312838	246.297882828366	108.978735368681	1.18086784768532	0.000439517853869395	0.00845560234833216	CsaV3_5G039300	chr5	31100920	31105258	+	3232	protein_coding	- && - && PF07765:KIP1-like protein	-
CsaV3_6G039670	577.240319716575	614.241310161481	724.423589150794	381.279473109802	489.622831099796	387.420223591454	638.635073009617	419.440842600351	0.60806790837476	0.000445357264782979	0.00855845472400778	CsaV3_6G039670	chr6	22809979	22812478	+	2500	protein_coding	- && sp|P45732|PALY_STYHU Phenylalanine ammonia-lyase OS=Stylosanthes humilis OX=35628 GN=PAL17.1 PE=2 SV=1 && PF00221:Aromatic amino acid lyase	-
CsaV3_3G018030	2350.83949813986	2090.01588652348	1552.69230289316	2821.03359449048	2908.56796687368	3428.02633860305	1997.8492291855	3052.5426333224	-0.61236486233954	0.000446282304062855	0.00856674427256938	CsaV3_3G018030	chr3	13754763	13761215	-	2981	protein_coding	- && sp|Q8W4D6|HC173_ARATH Protein HIGH CHLOROPHYLL FLUORESCENCE PHENOTYPE 173, chloroplastic OS=Arabidopsis thaliana OX=3702 GN=HCF173 PE=1 SV=1 && PF13460:NAD(P)H-binding|PF08547:Complex I intermediate-associated protein 30 (CIA30)	-
CsaV3_6G001040	0	6.98001488819865	5.81532697712793	26.0703913237472	32.2942718384972	23.8694924487625	4.26511395510886	27.411385203669	-2.64257239069449	0.000450419281767093	0.00863393444528476	CsaV3_6G001040	chr6	689946	692285	+	2340	protein_coding	- && sp|A7MAS5|75L17_MALDO Phloretin 4'-O-glucosyltransferase OS=Malus domestica OX=3750 GN=UGT75L17 PE=1 SV=1 && PF00201:UDP-glucoronosyl and UDP-glucosyl transferase	bHLH
CsaV3_6G009890	1522.32986278195	1892.58117968586	1762.8748350665	1305.69209879767	1267.81060733713	1170.52318739124	1725.92862584477	1248.00863117535	0.468458479295454	0.000450777652707197	0.00863393444528476	CsaV3_6G009890	chr6	8019087	8024129	-	2221	protein_coding	- && sp|O22446|HDA19_ARATH Histone deacetylase 19 OS=Arabidopsis thaliana OX=3702 GN=HDA19 PE=1 SV=2 && PF00850:Histone deacetylase domain	NAC
CsaV3_3G032950	182.226846028174	162.534632396626	126.275671503349	249.84125018591	239.60266202756	374.567419965197	157.012383309383	288.003777392889	-0.880417807479002	0.000453388483774719	0.00867436643764355	CsaV3_3G032950	chr3	28495886	28498397	+	2417	protein_coding	- && sp|Q9ZVI6|LOR8_ARATH Protein LURP-one-related 8 OS=Arabidopsis thaliana OX=3702 GN=At2g38640 PE=2 SV=1 && PF04525:LURP-one-related	ERF
CsaV3_3G034040	1466.86951833859	1137.74242677638	1256.94138805637	2185.56780597414	1689.71964264653	1789.29387625532	1287.18444439045	1888.19377495866	-0.553063585210207	0.00045598915630539	0.00871451523058087	CsaV3_3G034040	chr3	29036603	29040193	+	2045	protein_coding	- && sp|O80437|GPAT6_ARATH Glycerol-3-phosphate 2-O-acyltransferase 6 OS=Arabidopsis thaliana OX=3702 GN=GPAT6 PE=1 SV=1 && PF01553:Acyltransferase|PF12710:haloacid dehalogenase-like hydrolase	-
CsaV3_6G016570	28.2960941037537	38.8886543771067	237.597645065513	13.0351956618736	16.6680112714824	25.7056072525135	101.594131182124	18.4696047286232	2.45988255270843	0.00045699113939474	0.00872405637174578	CsaV3_6G016570	chr6	12407663	12416416	+	1284	protein_coding	- && - && -	-
CsaV3_3G019240	3791.67660990299	3715.36221048974	2907.66348856397	4260.33644882235	5906.72649433158	5453.26096714037	3471.5674363189	5206.77463676476	-0.585138761971351	0.000457749013622454	0.00872892157515434	CsaV3_3G019240	chr3	15023840	15029013	+	3764	protein_coding	- && sp|Q9XHM1|EIF3C_MEDTR Eukaryotic translation initiation factor 3 subunit C OS=Medicago truncatula OX=3880 GN=TIF3C1 PE=2 SV=1 && PF05470:Eukaryotic translation initiation factor 3 subunit 8 N-terminus|PF01399:PCI domain	-
CsaV3_3G004010	2603.24065754534	2521.77966460777	3848.08493686523	1518.60029460827	2218.92900051609	1034.65069191367	2991.03508633944	1590.72666234601	0.911427462921747	0.000468571525682425	0.00891965651260115	CsaV3_3G004010	chr3	3408135	3412844	-	1532	protein_coding	- && sp|Q8LL87|COMT1_COFCA Caffeic acid 3-O-methyltransferase OS=Coffea canephora OX=49390 GN=COMT PE=2 SV=1 && PF00891:O-methyltransferase domain|PF08100:Dimerisation domain	C3H
CsaV3_6G038710	84.8882823112611	169.514647284824	227.628513104722	76.0386413609293	65.630294381462	28.45977945814	160.677147566936	56.7095717335104	1.51027356233033	0.000468779273871506	0.00891965651260115	CsaV3_6G038710	chr6	22161949	22165183	+	1793	protein_coding	- && sp|P25011|CCNB1_SOYBN G2/mitotic-specific cyclin S13-6 OS=Glycine max OX=3847 PE=2 SV=1 && PF02984:Cyclin, C-terminal domain|PF00134:Cyclin, N-terminal domain	M-type_MADS
CsaV3_1G000820	548.944225612821	549.426886199636	504.271925016665	715.849495097891	717.766235378211	758.315413949148	534.214345609708	730.643714808417	-0.453022383330337	0.000471358925489059	0.00895891723330957	CsaV3_1G000820	chr1	512815	516542	-	2041	protein_coding	- && sp|Q93ZR1|ELP3_ARATH Elongator complex protein 3 OS=Arabidopsis thaliana OX=3702 GN=HAG3 PE=1 SV=1 && PF16199:Radical_SAM C-terminal domain|PF00583:Acetyltransferase (GNAT) family|PF04055:Radical SAM superfamily	C2H2
CsaV3_1G014060	950.748761886124	786.74739239839	636.362923497143	999.365000743642	1399.07119610005	1477.15435961765	791.286359260552	1291.86351882045	-0.708751354728912	0.000473979776215293	0.00899091000862317	CsaV3_1G014060	chr1	9558068	9564769	+	2725	protein_coding	- && sp|Q9LYK7|PESC_ARATH Pescadillo homolog OS=Arabidopsis thaliana OX=3702 GN=PES PE=1 SV=1 && PF06732:Pescadillo N-terminus|PF16589:BRCT domain, a BRCA1 C-terminus domain	-
CsaV3_3G022850	423.309567792155	585.324105624658	717.777501176934	358.467880701524	338.568978951986	181.775365571346	575.470391531249	292.937408408285	0.976944904341664	0.000474078410527874	0.00899091000862317	CsaV3_3G022850	chr3	20344711	20350152	-	3338	protein_coding	- && sp|P46875|KN14N_ARATH Kinesin-like protein KIN-14N OS=Arabidopsis thaliana OX=3702 GN=KIN14N PE=1 SV=1 && PF00225:Kinesin motor domain	bHLH
CsaV3_3G012070	396.145317452552	337.035004601592	327.319832712629	421.471326400579	649.010688883346	841.858637519817	353.500051588924	637.446884267914	-0.852464190824297	0.000475672011760686	0.00901128430140085	CsaV3_3G012070	chr3	9322721	9326520	-	1845	protein_coding	- && sp|Q14978|NOLC1_HUMAN Nucleolar and coiled-body phosphoprotein 1 OS=Homo sapiens OX=9606 GN=NOLC1 PE=1 SV=2 && PF05022:SRP40, C-terminal domain	-
CsaV3_3G026630	74.7016884339097	26.9229145687662	39.876527843163	102.109032684676	104.175070446765	164.332274935711	47.1670436152796	123.538792689051	-1.39950590990722	0.000479483316993527	0.00907354624100669	CsaV3_3G026630	chr3	22772161	22777277	-	2514	protein_coding	- && sp|Q9XI23|BOR4_ARATH Boron transporter 4 OS=Arabidopsis thaliana OX=3702 GN=BOR4 PE=2 SV=1 && PF00955:HCO3- transporter family	M-type_MADS
CsaV3_1G042140	297.674909971489	241.309086134867	205.197966192943	371.503076363397	428.159539536204	383.747993983952	248.060654099766	394.470203294518	-0.67312832997349	0.000480004347907805	0.00907354624100669	CsaV3_1G042140	chr1	26926805	26931748	-	2269	protein_coding	- && sp|Q2YDC9|PDCD2_BOVIN Programmed cell death protein 2 OS=Bos taurus OX=9913 GN=PDCD2 PE=2 SV=1 && PF04194:Programmed cell death protein 2, C-terminal putative domain|PF01753:MYND finger	-
CsaV3_1G038490	1049.21916936719	1038.02792837354	1349.15585869368	830.993723444441	717.766235378211	805.136341444798	1145.4676521448	784.63210008915	0.546811462555917	0.00048227130079612	0.00910397673152238	CsaV3_1G038490	chr1	24224715	24228891	-	1238	protein_coding	- && sp|Q6NM26|DI196_ARATH Protein DEHYDRATION-INDUCED 19 homolog 6 OS=Arabidopsis thaliana OX=3702 GN=DI19-6 PE=1 SV=1 && PF05605:Drought induced 19 protein (Di19), zinc-binding|PF14571:Stress-induced protein Di19, C-terminal	-
CsaV3_2G009180	761.730853273049	776.775942558106	476.026051127758	338.915087208713	471.913069123845	247.87549850638	671.510948986305	352.901218279646	0.928124637071484	0.000482663435313812	0.00910397673152238	CsaV3_2G009180	chr2	5678104	5683831	+	4195	protein_coding	- && sp|Q9SWW6|CESA7_ARATH Cellulose synthase A catalytic subunit 7 [UDP-forming] OS=Arabidopsis thaliana OX=3702 GN=CESA7 PE=1 SV=1 && PF14569:Zinc-binding RING-finger|PF03552:Cellulose synthase	LBD
CsaV3_1G000660	3109.17482012045	2774.05734556695	2164.13239648832	3668.32131251226	3964.90318120388	4054.14148668213	2682.45485405858	3895.78866013276	-0.538973433467274	0.000487415541123753	0.00918362853976165	CsaV3_1G000660	chr1	378802	389948	-	3592	protein_coding	- && sp|Q84W56|RNJ_ARATH Ribonuclease J OS=Arabidopsis thaliana OX=3702 GN=RNJ PE=1 SV=1 && PF13837:Myb/SANT-like DNA-binding domain|PF12706:Beta-lactamase superfamily domain	Trihelix
CsaV3_3G017530	27.1642503396035	35.8972194250216	41.5380498366281	11.9489293567175	10.4175070446765	4.59028700937741	34.8665065337511	8.98557447025712	1.97576769314783	0.000489283096566889	0.00919649084771657	CsaV3_3G017530	chr3	13127493	13135745	+	2532	protein_coding	- && sp|A0A3Q2TTB3|PRIPO_CHICK DNA-directed primase/polymerase protein OS=Gallus gallus OX=9031 GN=PRIMPOL PE=3 SV=1 && PF03121:Herpesviridae UL52/UL70 DNA primase	C2H2
CsaV3_1G004100	846.61913558431	822.644611823412	682.885539314166	970.035810504426	1281.35336649521	1242.13166473753	784.049762240629	1164.50694724572	-0.572051455657264	0.000489519897330401	0.00919649084771657	CsaV3_1G004100	chr1	2569251	2577675	+	4771	protein_coding	- && sp|F4HYJ7|DEXH3_ARATH DExH-box ATP-dependent RNA helicase DExH3 OS=Arabidopsis thaliana OX=3702 GN=At1g48650 PE=3 SV=1 && PF07717:Oligonucleotide/oligosaccharide-binding (OB)-fold|PF04408:Helicase associated domain (HA2)|PF00035:Double-stranded RNA binding motif|PF00271:Helicase conserved C-terminal domain|PF00270:DEAD/DEAH box helicase	bHLH
CsaV3_6G048650	816.059353952256	704.981503708063	550.794540833689	917.895027856932	1086.54598475976	2368.58809683874	690.611799498003	1457.67636981848	-1.07875900922207	0.000489688096772322	0.00919649084771657	CsaV3_6G048650	chr6	28512274	28514836	+	1798	protein_coding	- && sp|Q96398|CHRC_CUCSA Chromoplast-specific carotenoid-associated protein, chromoplastic OS=Cucumis sativus OX=3659 GN=CHRC PE=1 SV=1 && PF04755:PAP_fibrillin	RAV
CsaV3_5G038850	385.9587235752	368.9436440905	331.473637696292	455.145581860419	613.591164931446	583.884507592807	362.125335120664	550.873751461557	-0.607219838937341	0.000493134733545766	0.00925120760131857	CsaV3_5G038850	chr5	30767712	30772576	-	3474	protein_coding	- && sp|Q9M891|PP208_ARATH Pentatricopeptide repeat-containing protein At3g02490, mitochondrial OS=Arabidopsis thaliana OX=3702 GN=At3g02490 PE=2 SV=1 && PF12854:PPR repeat	-
CsaV3_1G033260	795.686166197554	782.758812462277	629.716835523282	1116.6817617005	964.661152337044	1086.0619064187	736.053938061037	1055.80160681875	-0.52188718950071	0.000495422325115918	0.00928408596947788	CsaV3_1G033260	chr1	20282952	20285596	-	2215	protein_coding	- && sp|Q9LWM4|CIPK5_ORYSJ CBL-interacting protein kinase 5 OS=Oryza sativa subsp. japonica OX=39947 GN=CIPK5 PE=2 SV=1 && PF03822:NAF domain|PF00069:Protein kinase domain	YABBY
CsaV3_1G030730	856.805729461661	499.569636998217	707.808369216143	419.298793790267	440.660547989816	260.728302132637	688.061245225341	373.562547970907	0.881936931471003	0.000496716833193588	0.00929830335103381	CsaV3_1G030730	chr1	17694260	17697585	+	3326	protein_coding	- && sp|Q9LHF1|LRX4_ARATH Leucine-rich repeat extensin-like protein 4 OS=Arabidopsis thaliana OX=3702 GN=LRX4 PE=1 SV=1 && -	C3H
CsaV3_1G026700	820.586729008857	1006.11928888463	976.14417116076	659.363647229772	704.223476220131	622.442918471577	934.283396351417	662.010013973827	0.498200499101211	0.000497694723953699	0.00930088586577829	CsaV3_1G026700	chr1	14518132	14522544	+	3367	protein_coding	- && sp|Q9M2N5|DSLE_ARATH Zinc finger BED domain-containing protein DAYSLEEPER OS=Arabidopsis thaliana OX=3702 GN=HAT PE=1 SV=1 && PF14372:Domain of unknown function (DUF4413)|PF05699:hAT family C-terminal dimerisation region	GRAS
CsaV3_2G001410	2737.93006547921	2185.7418049902	2061.11803289349	2889.46837171531	3670.08773183953	3819.11879180201	2328.26330112097	3459.55829845228	-0.571931602202341	0.000497926754411804	0.00930088586577829	CsaV3_2G001410	chr2	355084	358317	-	1912	protein_coding	- && sp|Q70Z18|NAP1B_TOBAC Nucleosome assembly protein 1;2 OS=Nicotiana tabacum OX=4097 GN=NAP1;2 PE=1 SV=1 && PF00956:Nucleosome assembly protein (NAP)	MYB_related
CsaV3_4G014780	458.39672448081	458.686692653054	495.96431504934	333.483755682933	252.103670481171	340.599296095804	471.015910727734	308.728907419969	0.609384754635124	0.00050929446147253	0.00950299654831484	CsaV3_4G014780	chr4	10233496	10237060	+	1433	protein_coding	- && sp|Q94CE3|BCA5_ARATH Beta carbonic anhydrase 5, chloroplastic OS=Arabidopsis thaliana OX=3702 GN=BCA5 PE=2 SV=1 && PF00484:Carbonic anhydrase	bHLH
CsaV3_5G010840	2282.92887229085	2512.80535975151	2411.69917351463	1820.58232744168	1824.10548352286	1922.41219952726	2402.47780185233	1855.70000349726	0.372572646260493	0.000509876549649736	0.00950363884647891	CsaV3_5G010840	chr5	6808813	6815765	-	2519	protein_coding	- && sp|O22881|POT2_ARATH Potassium transporter 2 OS=Arabidopsis thaliana OX=3702 GN=POT2 PE=1 SV=2 && PF02705:K+ potassium transporter	NF-X1
CsaV3_6G052710	22.6368752830029	72.7915838340716	112.152734558896	10.8626630515613	22.9185154982883	1.83611480375096	69.1937312253235	11.8724311178669	2.55664123213555	0.000511108250765741	0.00951637497375312	CsaV3_6G052710	chr6	30709823	30714422	-	1231	protein_coding	- && sp|Q0WTY4|VPS2B_ARATH Vacuolar protein sorting-associated protein 2 homolog 2 OS=Arabidopsis thaliana OX=3702 GN=VPS2.2 PE=1 SV=2 && PF03357:Snf7	LSD
CsaV3_5G033550	986.967762338928	849.567526392178	837.407084706423	1102.56029973347	1311.56413692477	1511.12248348704	891.314124479176	1308.41564004843	-0.555054978818995	0.000511962038034761	0.00952205492606345	CsaV3_5G033550	chr5	26823044	26832041	+	4010	protein_coding	- && sp|Q8L6J5|RPO1B_TOBAC DNA-directed RNA polymerase 1B, mitochondrial OS=Nicotiana tabacum OX=4097 GN=RPOT1-TOM PE=2 SV=2 && PF14700:DNA-directed RNA polymerase N-terminal|PF00940:DNA-dependent RNA polymerase	-
CsaV3_3G015560	378.035817226149	344.01501948979	411.226693382618	266.135244763252	191.682129622048	109.248830823182	377.759176699519	189.022068402827	1.00216475490821	0.000513119829752958	0.00953337088405041	CsaV3_3G015560	chr3	11598084	11600074	-	1779	protein_coding	- && sp|Q9C5W0|DGAT3_ARATH Diacylglycerol O-acyltransferase 3 OS=Arabidopsis thaliana OX=3702 GN=DGAT3 PE=1 SV=2 && -	-
CsaV3_3G009890	164.117345801771	106.694513291036	112.152734558896	216.16699472607	221.892900051609	228.596293066995	127.654864550568	222.218729281558	-0.805460284089764	0.000515844683576625	0.0095737463038558	CsaV3_3G009890	chr3	8018047	8028536	-	2688	protein_coding	- && sp|O13861|TCD_SCHPO tRNA threonylcarbamoyladenosine dehydratase OS=Schizosaccharomyces pombe (strain 972 / ATCC 24843) OX=284812 GN=SPAC1A6.10 PE=3 SV=1 && PF00385:Chromo (CHRromatin Organisation MOdifier) domain|PF00899:ThiF family	-
[truncated: 19,176 more rows]
